# Supplementary material for: Genomic analysis of Spanish wheat landraces reveals their variability and potential for breeding
Source: BMC Genomics. 2020 Feb 4;21:122. doi: 10.1186/s12864-020-6536-x (PMC7001277; doi:10.1186/s12864-020-6536-x)
Supplement: Supplementary file 1 — Additional file 1. Excel file with the description of the accessions analyzed, passport data, population according to fastSTRUCTURE analysis, HMW-GS and VRN-A1 alleles. Sheet 1. Durum wheat. Sheet 2. Bread wheat. Sheet 3. Reference set. [file 12864_2020_6536_MOESM1_ESM.xlsx]

## Sheet: Durum wheat
Durum wheat passport data, population according to fastSTRUCTURE analysis, HMW-GS and VRN-A1 alleles.
Bank code	Genotyping code	Subspecies	Name	Geographic Zone	Province	Latitude	Longitude	Elevation	Population	Glu-A1 allele	Glu-B1 allele	VrnA1
BGE012301	AGL-000	dicoccon	Escaña doble	-	-	-	-	-	5	c	bh	VrnA1b
BGE012304	AGL-001	dicoccon	Escaña de Graus	NE	Barcelona	-	-	-	5	a	b	vrn-A1
BGE012384	AGL-002	durum	Rojo de Llerena	SW	Badajoz	381419N	0060050W	639	6	a	d	Vrn-A1c
BGE012534	AGL-003	turgidum	Blanco de Corella	N	Navarra	420656N	0014656W	373	3	b	d	VrnA1b
BGE012555	AGL-004	turgidum	Rubion de Higueruela	C	Albacete	385757N	0012639W	1020	3	a	d	vrn-A1
BGE013052	AGL-005	durum	Arisnegro velloso grano blanco	Canary Islands	-	-	-	-	6	c	f	VrnA1b
BGE013055	AGL-006	durum	Baza	S	Granada	372931N	0024625W	848	6	a	d	Vrn-A1c
BGE013066	AGL-007	durum	Espiga negra	S	Jaen	-	-	-	6	a	d	Vrn-A1c
BGE013068	AGL-008	durum	Negro velloso	S	Jaen	-	-	-	6	c	e	Vrn-A1c
BGE013076	AGL-009	turgidum	Chile	C	Palencia	-	-	-	3	b	q	VrnA1b
BGE013080	AGL-010	durum	Blat mort	E	Baleares	-	-	-	1	b	d	Vrn-A1c
BGE013083	AGL-011	turgidum	Cabezon de Estella	N	Navarra	424023N	0020148W	426	3	a	f	VrnA1b
BGE013084	AGL-012	turgidum	Blanco de Vegadeo	NW	Asturias	432757N	0070257W	10	3	a	d	vrn-A1
BGE013085	AGL-013	turgidum	Caravaca 3	SE	Murcia	380622N	0015147W	625	3	a	b	VrnA1b
BGE013088	AGL-014	turgidum	Forment lampiño	NE	Gerona	-	-	-	3	c	f	VrnA1b
BGE013090	AGL-015	turgidum	Cañivano	SE	Almeria	-	-	-	3	a	new	vrn-A1
BGE013093	AGL-016	turgidum	Bizargari	NW	Vizcaya	-	-	-	3	a	d	VrnA1b
BGE013095	AGL-017	turgidum	Pauleño de Mula	SE	Murcia	380236N	0012921W	319	3	a	d	VrnA1b
BGE013098	AGL-018	turgidum	Torralba de Calatrava	C	Ciudad Real	390106N	0034452W	620	3	a	b	VrnA1b
BGE013101	AGL-019	turgidum	Gigante velloso de Najera	N	La Rioja	422502N	0024404W	485	3	a	d	vrn-A1
BGE013102	AGL-020	turgidum	-	NW	Asturias	431528N	0054626W	209	3	a	d	VrnA1b
BGE013103	AGL-021	durum	Heraldo del Rhin	NE	Barcelona	-	-	-	3	b	a	Vrn-A1c
BGE013104	AGL-022	turgidum	Radondell encarnado de Llosas	NE	Gerona	420908N	0020619E	970	3	b	d	VrnA1b
BGE013591	AGL-023	durum	Torrelengua	C	Cuenca	394904N	0025657W	786	6	c	d	Vrn-A1c
BGE013594	AGL-024	durum	Villar de Cañas	C	Cuenca	394646N	0023352W	814	6	c	d	Vrn-A1c
BGE013600	AGL-025	durum	Blat obeia	C	Tarragona	-	-	-	6	c	an	VrnA1b
BGE013603	AGL-026	durum	Claro de Balazote	C	Albacete	385306N	0020859W	760	6	c	f	Vrn-A1c
BGE013607	AGL-027	durum	-	C	Valladolid	414057N	0043511W	755	6	a	f	vrn-A1
BGE013621	AGL-028	dicoccon	Escaña	N	Navarra	-	-	-	5	a	b	vrn-A1
BGE013651	AGL-030	durum	Obispado de Lebrija	SW	Sevilla	-	-	-	6	a	d	VrnA1b
BGE013652	AGL-031	durum	Tremen duro	SW	Badajoz	-	-	-	6	c	b	Vrn-A1c
BGE013669	AGL-032	durum	Blat fort	NE	Barcelona	-	-	-	6	a	e	vrn-A1
BGE013672	AGL-033	durum	Aleman grano blanco	E	Baleares	-	-	-	1	c	new-1	Vrn-A1c
BGE013695	AGL-034	durum	Valencia grano rojo	E	Baleares	-	-	-	1	c	d	Vrn-A1c
BGE013696	AGL-035	durum	Cabezon cañihueco	SE	Murcia	-	-	-	6	c	e	Vrn-A1c
BGE013713	AGL-036	durum	Arisnegro velloso grano rojo	Canary Islands	-	-	-	-	6	c	f	Vrn-A1c
BGE013717	AGL-037	turgidum	Blancal de Nules	E	Castellon	395115N	0000913W	13	3	a	d	VrnA1b
BGE013718	AGL-038	turgidum	Boroñon de Salas	NW	Asturias	432436N	0061534W	239	3	a	b	VrnA1b
BGE013722	AGL-039	turgidum	Abena	S	Malaga	-	-	-	3	b	aq	vrn-A1
BGE013724	AGL-040	turgidum	Serrentin de Salas	NW	Asturias	432436N	0061534W	239	3	a	d	VrnA1b
BGE013725	AGL-041	turgidum	Jeja vellosa de Caravaca	SE	Murcia	380622N	0015147W	625	3	y	d	VrnA1b
BGE013729	AGL-042	turgidum	Blanquillo	SW	Huelva	-	-	-	3	a	b	VrnA1b
BGE013730	AGL-043	turgidum	Barcarrota	SW	Badajoz	383056N	0065052W	467	3	b	b	VrnA1b
BGE015021	AGL-045	durum	Asolacambre	E	Alicante	-	-	-	1	b	d	Vrn-A1c
BGE015372	AGL-046	dicoccon	Escaña	C	Cuenca	394110N	0022254W	875	5	b	ao	Vrn-A1c
BGE018265	AGL-047	durum	Rubio de Olivenza	SW	Badajoz	384112N	0070554W	269	6	a	b	vrn-A1
BGE018268	AGL-048	durum	Rubio de Espiel	SW	Cordoba	381125N	0050057W	561	6	c	d	Vrn-A1c
BGE018272	AGL-049	durum	Barba	-	-	-	-	-	6	c	d	Vrn-A1c
BGE018273	AGL-050	durum	Solsona fort	C	Lerida	415943N	0013115E	664	6	a	d	Vrn-A1c
BGE018281	AGL-051	durum	Rojal de Nijar	SE	Almeria	365801N	0021217W	356	6	c	d	Vrn-A1c
BGE018288	AGL-052	durum	Azul de Montijo	SW	Badajoz	385439N	0063658W	201	2	c	e	Vrn-A1c
BGE018291	AGL-053	durum	Valencina	SW	Sevilla	372501,96	0060432W	147	2	c	d	Vrn-A1c
BGE018305	AGL-054	durum	Palacio Quemado	SW	Badajoz	384108N	0062423W	337	6	c	aq	Vrn-A1c
BGE018313	AGL-055	durum	Raspinegro velloso	SW	Badajoz	-	-	-	6	c	d	VrnA1b
BGE018320	AGL-056	durum	Raspinegro de Munera	C	Albacete	390226N	0022854W	920	6	c	d	vrn-A1
BGE018330	AGL-057	durum	Cañihueco de Lorca	SE	Murcia	374041N	0014153W	353	7	c	f	Vrn-A1c
BGE018337	AGL-058	durum	Raspinegro de Alcala Guadaira	SW	Sevilla	372009N	0055057W	48	6	a	e	Vrn-A1c
BGE018338	AGL-059	durum	Salmeron velloso	S	Malaga	-	-	-	6	c	e	Vrn-A1c
BGE018339	AGL-060	durum	Rojal fino de Liria	E	Valencia	393737N	0003535W	190	6	c	d	Vrn-A1c
BGE018340	AGL-061	durum	Claro de Higueruela	C	Albacete	385756N	0012639W	1020	6	c	f	Vrn-A1c
BGE018598	AGL-062	durum	Blancal	SE	Murcia	-	-	-	4	c	e	VrnA1b
BGE018602	AGL-063	durum	Rojo de Lebrija	SW	Sevilla	365515N	0060446W	37	6	c	d	Vrn-A1c
BGE018608	AGL-064	durum	Azulejo de Villa del Rio	SW	Cordoba	375900N	0041723W	165	6	c	d	VrnA1b
BGE018609	AGL-065	durum	Raspinegro de Aguilas	SE	Murcia	372419N	0013448W	6	6	c	e	Vrn-A1c
BGE018616	AGL-066	durum	Rojo Portell	NE	Barcelona	414638N	0012621E	482	1	b	d	Vrn-A1c
BGE018623	AGL-067	turgidum	Mocho blanco	NW	Cantabria	-	-	-	3	b	d	n.d.
BGE018625	AGL-068	turgidum	Mazachon de Balazote	C	Albacete	385307N	0020859W	760	3	b	d	VrnA1b
BGE018626	AGL-069	turgidum	Gros de Cerdaña	NE	Gerona	-	-	-	3	b	d	VrnA1b
BGE018644	AGL-070	turgidum	Asturias L2	NW	Asturias	-	-	-	3	a	b	VrnA1b
BGE018650	AGL-071	durum	Colorado de Cabra	SW	Cordoba	372820N	0042643W	448	6	c	d	Vrn-A1c
BGE018655	AGL-072	turgidum	Rubial	NW	Cantabria	-	-	-	3	b	d	VrnA1b
BGE018657	AGL-073	turgidum	Rojo	NW	Cantabria	-	-	-	3	b	d	vrn-A1
BGE019252	AGL-074	durum	-	C	Cuenca	400403N	0025110W	834	6	c	b	Vrn-A1c
BGE019303	AGL-075	durum	Rubion	C	Salamanca	410036N	0053852W	818	6	c	d	Vrn-A1c
BGE020464	AGL-076	durum	-	NW	Lugo	430314N	0071547W	849	6	c	d	vrn-A1
BGE020948	AGL-078	turgidum	-	SW	Badajoz	-	-	-	3	b	new-1	VrnA1b
BGE021769	AGL-079	durum	Aleman grano rojo	E	Baleares	-	-	-	6	c	new	Vrn-A1c
BGE021773	AGL-080	turgidum	Mamento;Argelino	E	Baleares	-	-	-	3	b	aq	VrnA1b
BGE021777	AGL-081	dicoccon	Povia blanca de Somiedo	NW	Asturias	430539N	0061511W	698	5	c	k	vrn-A1
BGE021780	AGL-082	durum	Rubio	SW	Badajoz	-	-	-	6	c	d	Vrn-A1c
BGE021783	AGL-083	durum	Blanquillon de Boñar	C	Leon	425201N	0051913W	979	1	b	a	Vrn-A1c
BGE023732	AGL-084	dicoccon	Poveda	NW	Asturias	431749N	0061208W	507	5	a	b	vrn-A1
BGE000114	AGL-088	durum	Lebrija	-	-	-	-	-	4	c	e	vrn-A1
BGE000115	AGL-089	durum	Ledesma	-	-	-	-	-	4	c	e	Vrn-A1c
BGE001946	AGL-090	dicoccon	Povia	NW	Asturias	432939N	0060221W	288	5	a	b	n.d.
BGE001958	AGL-091	dicoccon	Pavida	NW	Asturias	430816N	0061943W	702	5	a	b	VrnA1b
BGE001989	AGL-092	dicoccon	Povia	NW	Asturias	430934N	0060525W	492	5	a	k	vrn-A1
BGE001993	AGL-093	dicoccon	Povida	NW	Asturias	430655N	0060504W	910	5	a	b	n.d.
BGE002865	AGL-094	durum	Alcala la Real	S	Jaen	372739N	0035541W	1033	7	c	d	Vrn-A1c
BGE002870	AGL-096	turgidum	Cascalbo	SW	Cordoba	-	-	-	3	a	b	VrnA1b
BGE002881	AGL-097	durum	Morisco de Tenerife	Canary Islands	Santa Cruz de Tenerife	-	-	-	6	a	d	VrnA1b
BGE002886	AGL-098	durum	Recio de Malaga	S	Malaga	-	-	-	6	c	d	Vrn-A1c
BGE002887	AGL-099	turgidum	Rubial de Liebana	NW	Santander	-	-	-	3	a	d	VrnA1b
BGE000108	AGL-101	durum	Alaga	C	Burgos	-	-	-	6	a	f	vrn-A1
BGE000119	AGL-102	durum	Senatore Capelli	-	-	-	-	-	4	c	e	VrnA1b
BGE000122	AGL-103	durum	Amoros	E	Alicante	-	-	-	1	b	d	vrn-A1
BGE001995	AGL-104	dicoccon	Povia	NW	Asturias	430623N	0060226W	961	5	a	b	vrn-A1
BGE002869	AGL-105	durum	Caravaca 7	SE	Murcia	380622N	0015147W	625	1	b	d	Vrn-A1c
BGE002872	AGL-106	durum	Enano de Jaen	S	Jaen	-	-	-	7	c	d	Vrn-A1c
BGE002882	AGL-107	durum	Raspinegro de Alcolea	SW	Cordoba	3755--N	00440--W	739/109	6	a	d	Vrn-A1c
BGE002883	AGL-108	durum	Recio de Aranjuez	C	Madrid	400204N	0033605W	489	7	c	d	Vrn-A1c
BGE008257	AGL-109	durum	Raspinegro	S	Jaen	-	-	-	4	c	e	vrn-A1
BGE012320	AGL-110	dicoccon	Escanda de la abundancia	NW	Asturias	-	-	-	5	a	b	n.d.
BGE012334	AGL-111	durum	Rojal cañihueco	SE	Murcia	-	-	-	6	c	d	Vrn-A1c
BGE012345	AGL-112	durum	Recio	SE	Almeria	-	-	-	4	c	e	VrnA1b
BGE012346	AGL-113	durum	Raspinegro canario	Canary Islands	Las Palmas	-	-	-	4	c	e	VrnA1b
BGE012347	AGL-114	durum	Arisnegro de Tenerife	Canary Islands	Santa Cruz de Tenerife	-	-	-	4	c	e	VrnA1b
BGE012381	AGL-115	durum	Verdial	SW	Huelva	-	-	-	6	b	d	Vrn-A1c
BGE012383	AGL-116	durum	Caravaca 4	SE	Murcia	375713N	0020306W	1002	6	c	d	vrn-A1
BGE013041	AGL-117	durum	Alonso	S	Malaga	-	-	-	6	c	d	VrnA1b
BGE013043	AGL-118	durum	Amoros blanco	E	Alicante	-	-	-	4	c	e	vrn-A1
BGE013051	AGL-119	durum	Negro	SW	Cordoba	-	-	-	2	c	d	Vrn-A1c
BGE013053	AGL-120	durum	Entrelargo de Montijo	SW	Badajoz	385439N	0063658W	201	2	c	d	Vrn-A1c
BGE013063	AGL-121	durum	Farto	-	-	-	-	-	6	c	d	Vrn-A1c
BGE013072	AGL-122	durum	Zamora 21-128	C	Zamora	-	-	-	6	c	e	Vrn-A1c
BGE013081	AGL-123	turgidum	Pisana de Vilanova	C	Lerida	-	-	-	3	b	f	VrnA1b
BGE013583	AGL-125	durum	Atalaya	C	Cuenca	395922N	0020649W	960	6	c	aq	Vrn-A1c
BGE013589	AGL-126	durum	Trigo	C	Toledo	395905N	0031109W	790	2	c	d	Vrn-A1c
BGE013605	AGL-127	durum	Duro	Canary Islands	-	-	-	-	4	c	e	VrnA1b
BGE013606	AGL-128	durum	Fanfarron	S	Malaga	-	-	-	6	c	d	n.d.
BGE013611	AGL-129	durum	Recio de Cañete	SW	Cordoba	375206N	0041859W	321	4	c	e	vrn-A1
BGE013619	AGL-130	durum	Raspinegro de Mula	SE	Murcia	380235N	0012921W	319	4	c	e	VrnA1b
BGE013654	AGL-131	durum	Blanco	E	Baleares	-	-	-	4	c	e	VrnA1b
BGE013656	AGL-132	durum	Alonso	S	Malaga	-	-	-	1	b	d	Vrn-A1c
BGE013663	AGL-133	durum	Rubio naranjuelo	SW	Caceres	-	-	-	6	b	6+9	Vrn-A1c
BGE013675	AGL-134	durum	Raspinegro	SE	Murcia	-	-	-	6	c	e	Vrn-A1c
BGE013683	AGL-135	durum	Molla temprano	E	Baleares	-	-	-	1	c	d	Vrn-A1c
BGE013687	AGL-136	durum	Basto duro	N	Alava	-	-	-	1	b	d	Vrn-A1c
BGE013688	AGL-137	durum	Recion	S	Malaga	-	-	-	6	c	d	Vrn-A1c
BGE013690	AGL-138	durum	Pauleño	SE	Murcia	-	-	-	1	b	d	Vrn-A1c
BGE013698	AGL-139	durum	Amoros colorado	E	Alicante	-	-	-	1	b	d	Vrn-A1c
BGE013702	AGL-140	durum	Blanqueta	E	Alicante	-	-	-	1	b	d	Vrn-A1c
BGE013731	AGL-141	turgidum	Blanquillo raspinegro	SW	Huelva	-	-	-	3	b	b	n.d.
BGE013733	AGL-142	turgidum	Moro	SW	Caceres	-	-	-	3	a	b	VrnA1b
BGE015373	AGL-143	dicoccon	Escaña	C	Cuenca	-	-	-	5	a	b	vrn-A1
BGE015386	AGL-144	durum	Raspinegro valenciano	S	Granada	374840N	0023220W	953	1	c	e	Vrn-A1c
BGE017170	AGL-145	durum	-	S	Granada	372038N	0034708W	1065	6	c	d	Vrn-A1c
BGE018263	AGL-146	durum	Recio	S	Malaga	-	-	-	6	c	d	Vrn-A1c
BGE018270	AGL-147	durum	Rojo	SW	Badajoz	-	-	-	6	b	d	Vrn-A1c
BGE018271	AGL-148	durum	Macho	C	Ciudad Real	-	-	-	6	b	d	Vrn-A1c
BGE018274	AGL-149	durum	Rubio de Montijo	SW	Badajoz	385439N	0063658W	201	6	c	d	Vrn-A1c
BGE018275	AGL-150	durum	Rubio de Madrigalejo	SW	Caceres	390824N	0053733W	295	6	a	d	Vrn-A1c
BGE018277	AGL-151	durum	Bascuñana colorado	SE	Murcia	-	-	-	6	c	d	Vrn-A1c
BGE018280	AGL-152	durum	Rojal raspinegro	SE	Murcia	-	-	-	6	a	d	Vrn-A1c
BGE018282	AGL-153	durum	Pinet	E	Valencia	385906N	0002008W	340	6	c	e	Vrn-A1c
BGE018285	AGL-154	durum	Azul de Carmona	SW	Sevilla	372826N	0053755W	253	6	b	d	Vrn-A1c
BGE018286	AGL-155	durum	Azulejo	SW	Cadiz	-	-	-	6	c	d	n.d.
BGE018290	AGL-156	durum	Raspinegro	SW	Huelva	-	-	-	6	c	d	Vrn-A1c
BGE018292	AGL-157	durum	Salmeron negro	S	Malaga	-	-	-	2	c	d	Vrn-A1c
BGE018297	AGL-158	durum	Bascuñana	SE	Murcia	-	-	-	2	c	d	Vrn-A1c
BGE018302	AGL-159	durum	Berberisco cañigrueso	S	Malaga	-	-	-	2	c	d	Vrn-A1c
BGE018303	AGL-160	durum	Raspinegro	E	Alicante	-	-	-	6	c	e	Vrn-A1c
BGE018311	AGL-161	durum	Blanquillo	E	Baleares	-	-	-	1	b	d	Vrn-A1c
BGE018315	AGL-162	durum	Bascuñana velloso	SE	Murcia	-	-	-	7	c	d	Vrn-A1c
BGE018323	AGL-163	durum	Recio de Bienservida	C	Albacete	383102N	0023638W	860	7	c	d	Vrn-A1c
BGE018325	AGL-164	durum	Alcalareño de la rambla	SW	Cordoba	373635N	0044422W	327	6	c	d	Vrn-A1c
BGE018326	AGL-165	durum	Capablanca	SW	Sevilla	-	-	-	6	c	d	Vrn-A1c
BGE018327	AGL-166	durum	Macho de Arjona	S	Jaen	375612N	0040311W	440	7	c	d	Vrn-A1c
BGE018328	AGL-167	durum	Moruno de Trujillo	SW	Caceres	392749N	0055253W	564	7	c	d	Vrn-A1c
BGE018329	AGL-168	durum	Blanquillo cañihueco	SE	Murcia	-	-	-	7	c	f	Vrn-A1c
BGE018333	AGL-169	durum	Gurullo;Tijola	SE	Almeria	372044N	0022615W	689	6	c	d	VrnA1b
BGE018336	AGL-170	durum	Raspinegro velloso	SW	Caceres	-	-	-	7	c	d	Vrn-A1c
BGE018341	AGL-171	durum	Valenciano colorado	E	Baleares	-	-	-	6	a	d	Vrn-A1c
BGE018348	AGL-172	durum	Nano colorado	C	Albacete	-	-	-	6	c	f	Vrn-A1c
BGE018349	AGL-173	durum	Rojo de huerta	E	Castellon	-	-	-	6	c	d	Vrn-A1c
BGE018596	AGL-174	durum	-	C	Cuenca	395035N	0025945W	762	4	c	e	vrn-A1
BGE018604	AGL-175	durum	Rubio raspinegro	SW	Caceres	-	-	-	6	a	d	n.d.
BGE018606	AGL-176	durum	Raspinegro cañihueco de Calasparra	SE	Murcia	381356N	0014134W	341	6	c	e	Vrn-A1c
BGE018607	AGL-177	durum	Bascuñana negro	SE	Murcia	-	-	-	6	c	e	Vrn-A1c
BGE018611	AGL-178	durum	Ampurdan fort	NE	Gerona	-	-	-	7	c	d	Vrn-A1c
BGE018613	AGL-179	durum	Recio de Colomera	S	Granada	372231N	0034247W	866	2	a	d	Vrn-A1c
BGE018614	AGL-180	durum	Aleman velloso	E	Baleares	-	-	-	1	b	f	Vrn-A1c
BGE018618	AGL-181	durum	Rubio de Miajadas	SW	Caceres	390914N	0055425W	297	6	c	d	Vrn-A1c
BGE018619	AGL-182	turgidum	Griego de Baleares	E	Baleares	-	-	-	3	b	f	VrnA1b
BGE018627	AGL-183	turgidum	Forment	NE	Barcelona	-	-	-	3	b	d	VrnA1b
BGE018649	AGL-184	durum	Berberisco de Fernan Nuñez	SW	Cordoba	374010N	0044305W	339	4	c	b	Vrn-A1c
BGE018653	AGL-185	turgidum	Redondillo de Fuentesauco	C	Zamora	411357N	0052939W	810	3	b	e	VrnA1b
BGE019253	AGL-186	durum	-	C	Cuenca	392037N	0015535W	732	6	c	f	Vrn-A1c
BGE019254	AGL-187	durum	Bisbal fort	NE	Gerona	-	-	-	1	b	7oe	Vrn-A1c
BGE019260	AGL-188	durum	Valencia caña vacia	E	Baleares	-	-	-	1	c	d	Vrn-A1c
BGE019280	AGL-189	durum	Santos	SW	Cordoba	-	-	-	1	b	d	Vrn-A1c
BGE019285	AGL-190	durum	Recio de Ronda	S	Malaga	364418N	0050951W	739	7	b	d	Vrn-A1c
BGE019287	AGL-191	durum	Rojal velloso	E	Alicante	-	-	-	1	b	d	Vrn-A1c
BGE019290	AGL-192	durum	Gros de Cerdaña	NE	Gerona	-	-	-	6	c	an	VrnA1b
BGE021770	AGL-193	durum	Alonso velloso	S	Malaga	-	-	-	7	c	d	Vrn-A1c
BGE021775	AGL-194	dicoccon	Escaña de Graus	C	Huesca	421119N	0002008E	500	6	a	e	Vrn-A1c
BGE021782	AGL-195	durum	Recio	SW	Cordoba	-	-	-	4	a	e	n.d.
BGE021787	AGL-196	durum	Carita de raton	SW	Cadiz	-	-	-	2	c	d	Vrn-A1c
BGE021790	AGL-197	durum	Jerez 1936	-	-	-	-	-	6	a	d	Vrn-A1c
BGE026954	AGL-198	durum	Rubion o Rubial	SE	Almeria	371100N	0021753W	854	6	c	b	Vrn-A1c
BGE028566	AGL-199	durum	Trigo	SW	Cadiz	364609N	0052152W	800	6	c	b	Vrn-A1c

## Sheet: Bread wheat
Bread wheat passport data,population according to fastSTRUCTURE analysis, HMW-GS and VRN-A1 alleles..
Bank code	Genotyping code	Name	Geographic Zone	Province	Latitude	Longitude	Elevation	Population	Glu-A1 allele	Glu-B1 allele	Glu-D1 allele	VrnA1
BGE000084	AGL-301	Barbilla	C	Zamora	-	-	-	4	new 1	f	new 6	Vrn-A1b
BGE001942	AGL-302	Correacasa	C	Leon	425810N	0045742W	1086	2	b	e	a	Vrn-A1a
BGE001944	AGL-401	-	C	Leon	4304--N	00447--W	1000	2	a	f	c	Vrn-A1a
BGE001945	AGL-303	-	-	-	-	-	-	3	b	e	c	Vrn-A1a
BGE001981	AGL-304	Grande	NW	Asturias	431020N	0063200W	670	4	b	f	a	Vrn-A1b
BGE001983	AGL-402	Pequeño	NW	Asturias	4318--N	00632--W	612	2	b	e	a	Vrn-A1a
BGE002012	AGL-403	Tremesino	NW	Cantabria	431038N	0043559W	250	2	b	e	a	Vrn-A1a
BGE002013	AGL-404	-	-	-	-	-	-	2	b	e	d	vrn-A1
BGE003156	AGL-405	Serodio tremesino	NW	La Coruña	430030N	0075857W	695	4	y	f	a	Vrn-A1b
BGE003236	AGL-406	-	NW	Pontevedra	424505N	0082956W	200	4	y	f	a	Vrn-A1b
BGE003546	AGL-305	Trigo de monte	NW	La Coruña	430905N	0084418W	193	4	y	f	a	Vrn-A1b
BGE003611	AGL-408	Trigo Grandal	NW	Lugo	424756N	0072033W	480	4	y	f	a	Vrn-A1b
BGE003612	AGL-409	Trigo tremesino	NW	Lugo	430747N	0073513W	430	2	b	e	a	Vrn-A1a
BGE003614	AGL-306	Trigo Grandal	NW	Lugo	430747N	0073513W	430	4	y	new 2	new 6	Vrn-A1b
BGE003615	AGL-410	Marciño	NW	Lugo	4250--N	00745--W	699	4	b	f	a	Vrn-A1b
BGE004791	AGL-411	Trigo de monte	NW	La Coruña	431347N	0081713W	140	4	y	f	a	Vrn-A1b
BGE005443	AGL-307	Cascon	C	Palencia	420053N	0045322W	764	2	b	a	a	vrn-A1
BGE008205	AGL-412	-	SW	Badajoz	-	-	-	2	a	u	a	vrn-A1
BGE008209	AGL-308	-	SW	Badajoz	-	-	-	4	y	f	a	Vrn-A1b
BGE008211	AGL-309	Trigo	SW	Cadiz	-	-	-	2	b	e	a	Vrn-A1b
BGE008220	AGL-413	Trigo	C	Albacete	-	-	-	3	b	e	c	Vrn-A1a
BGE008221	AGL-414	Trigo	C	Albacete	-	-	-	2	b	7*+9	d	Vrn-A1a
BGE008224	AGL-415	Trigo	C	Albacete	-	-	-	2	b	i	a	Vrn-A1a
BGE008229	AGL-416	Rojas	E	Castellon	-	-	-	2	b	7*+9	d	Vrn-A1a
BGE010003	AGL-310	Caña gruesa	C	Palencia	-	-	-	3	b	7*+9	c	Vrn-A1a
BGE011827	AGL-417	Pelon	SW	Caceres	-	-	-	2	y	aq	a	Vrn-A1b
BGE011829	AGL-418	Rabon de Hinojosa	SW	Cordoba	383007N	0050850W	547	2	a	7*+9	a	Vrn-A1a
BGE011866	AGL-419	Chamorro	C	Cuenca	400440N	0020749W	999	2	b	u	a	Vrn-A1a
BGE011869	AGL-420	Blanco de Segarra	C	Lerida	413609N	0011352E	605	2	b	e	a	Vrn-A1a
BGE011871	AGL-421	Napoles	C	Albacete	-	-	-	2	b	7*+9	a	Vrn-A1b
BGE011872	AGL-311	Napoles de Alcaraz	C	Albacete	383956N	0022921W	940	4	y	7*+9	a	Vrn-A1b
BGE011879	AGL-422	Moracho de Trujillo	SW	Caceres	392749N	0055253W	564	4	y	aq	a	Vrn-A1b
BGE011882	AGL-423	Cabezorro	SW	Caceres	-	-	-	4	y	f	a	Vrn-A1b
BGE011886	AGL-312	Escandin de Salas	NW	Asturias	432436N	0061534W	239	2	c	u	a	Vrn-A1a
BGE011887	AGL-424	Escandin de Salas	NW	Asturias	432436N	0061534W	239	2	c	u	a	Vrn-A1b
BGE011888	AGL-425	Marangues	NE	Gerona	422651N	0014716E	1540	2	a	u	c	Vrn-A1a
BGE011930	AGL-313	Chamorro	C	Lerida	424847N	0004250E	631	2	a	u	c	Vrn-A1a
BGE011931	AGL-426	Chamorro	C	Cuenca	392037N	0015535W	732	1	b	e	a	Vrn-A1a
BGE011932	AGL-314	Chamorro	NW	Asturias	432345N	0053942W	220	2	b	u	a	vrn-A1
BGE011940	AGL-315	Mocho de espiga cuadrada	-	-	-	-	-	4	y	7*+9	a	Vrn-A1b
BGE011950	AGL-316	Cabezorro	-	-	-	-	-	2	c	u	a	vrn-A1
BGE011958	AGL-427	Escandin velloso de Salas	NW	Asturias	432436N	0061534W	239	2	c	u	a	vrn-A1
BGE011985	AGL-317	Montnegre	NE	Barcelona	413212N	0021049E	74	2	c	u	a	vrn-A1
BGE011995	AGL-318	Negrete de Priego	C	Cuenca	402659N	0021857W	854	1	b	e	a	vrn-A1
BGE012001	AGL-319	Negrete	C	Cuenca	395520N	0024814W	927	2	a	am	a	vrn-A1
BGE012011	AGL-320	Miranda	-	-	-	-	-	1	b	e	a	Vrn-A1a
BGE012034	AGL-321	Minaya	C	Albacete	391621N	0021906W	720	1	b	e	c	Vrn-A1a
BGE012036	AGL-428	Coaña velloso	NW	Asturias	-	-	-	4	y	f	a	Vrn-A1b
BGE012045	AGL-429	Negrillo de Molina	C	Guadalajara	405037N	0015322W	1068	1	b	e	a	Vrn-A1a
BGE012047	AGL-430	Blanquillo cañimacizo	C	Soria	-	-	-	1	b	e	c	Vrn-A1a
BGE012063	AGL-322	Negrete	C	Cuenca	400847N	0024125W	840	1	b	e	c	Vrn-A1a
BGE012067	AGL-431	Blanquillo	C	Soria	-	-	-	1	b	e	c	Vrn-A1a
BGE012068	AGL-323	Negrete de Belmonte	C	Cuenca	393333N	0024212W	750	1	b	e	c	Vrn-A1a
BGE012078	AGL-432	Negrete de Atalaya	C	Cuenca	393107N	0021506W	818	2	a	d	c	Vrn-A1a
BGE012111	AGL-324	Rapon	NW	Asturias	-	-	-	2	c	u	a	vrn-A1
BGE012120	AGL-433	Rapon de Somiedo	NW	Asturias	430539N	0061511W	698	2	a	e	a	Vrn-A1a
BGE012121	AGL-434	Mocho de Barbadillo	C	Salamanca	405558N	0055249W	808	2	b	u	a	Vrn-A1a
BGE012124	AGL-435	Richela blanca	C	Lerida	-	-	-	2	b	e	a	vrn-A1
BGE012129	AGL-325	Chamorro de Madrigueras	C	Albacete	391417N	0014754W	700	1	b	u	a	Vrn-A1a
BGE012132	AGL-326	Negrete de Cañaveras	C	Cuenca	402140N	0022341W	819	2	b	e	a	Vrn-A1b
BGE012185	AGL-327	Chamorro	C	Cuenca	395449N	0022118W	884	2	a	e	a	Vrn-A1b
BGE012191	AGL-436	Mocho rojo	C	Alava	-	-	-	2	b	d	c	Vrn-A1a
BGE012192	AGL-328	Mocho rojo	SE	Almeria	-	-	-	1	b	e	a	Vrn-A1a
BGE012194	AGL-437	-	NW	Guipuzcoa	431559N	0015829W	47	1	b	e	c	Vrn-A1a
BGE012196	AGL-438	Pelon blanco	SW	Huelva	-	-	-	4	y	f	a	Vrn-A1b
BGE012198	AGL-439	-	NE	Gerona	-	-	-	1	b	e	c	Vrn-A1a
BGE012201	AGL-440	Martzela	NW	Vizcaya	-	-	-	2	a	aq	a	Vrn-A1a
BGE012205	AGL-441	Chamorro de Villadiego	C	Burgos	423101N	0040031W	840	2	c	e	c	Vrn-A1a
BGE012208	AGL-442	Toseta de Jaca	C	Huesca	423419N	0003254W	818	2	b	e	a	Vrn-A1a
BGE012210	AGL-443	Mocho rojo	C	Avila	-	-	-	2	c	u	c	Vrn-A1a
BGE012213	AGL-444	Blanquillo de Almaden	C	Ciudad Real	384637N	0045018W	580	4	y	new 4	a	Vrn-A1b
BGE012238	AGL-445	Involcable	C	Alava	423944N	0025236W	459	2	b	a	a	vrn-A1
BGE012239	AGL-329	Richela blanca	C	Lerida	-	-	-	2	b	i	a	Vrn-A1a
BGE012292	AGL-330	-	NW	Vizcaya	431136N	0023625W	308	2	b	7*+9	d	vrn-A1
BGE012578	AGL-446	Bonito	SW	Caceres	-	-	-	2	y	e	c	Vrn-A1a
BGE012591	AGL-508	Candeal de Vellisca	C	Cuenca	400748N	0024847W	932	1	b	e	a	Vrn-A1a
BGE012601	AGL-447	Montjuich	NE	Barcelona	-	-	-	2	b	e	c	Vrn-A1b
BGE012603	AGL-448	Caravaca	SE	Murcia	380622N	0015147W	625	2	a	e	a	Vrn-A1b
BGE012615	AGL-449	Trigo del pais	NW	Cantabria	-	-	-	2	a	am	j	Vrn-A1a
BGE012741	AGL-450	Correacasa	C	Leon	-	-	-	2	c	u	a	vrn-A1
BGE012752	AGL-331	Negro	C	Madrid	-	-	-	2	b	e	a	vrn-A1
BGE012805	AGL-451	Rendin	SE	Murcia	-	-	-	2	b	e	c	Vrn-A1b
BGE012860	AGL-332	Xexa de vall	NE	Barcelona	-	-	-	2	a	d	a	Vrn-A1a
BGE012867	AGL-333	Rojo de Carcedo	C	Burgos	421714N	0033718W	990	2	b	aq	a	Vrn-A1a
BGE012870	AGL-334	Blat petit de Olot	NE	Gerona	421059N	0022922E	443	3	b	e	c	Vrn-A1a
BGE012881	AGL-335	Del pais	NW	Cantabria	-	-	-	2	a	d	a	Vrn-A1a
BGE012886	AGL-336	Pirineos	C	Huesca	-	-	-	2	b	e	a	Vrn-A1b
BGE012887	AGL-452	Rendin	SE	Murcia	-	-	-	2	b	a	a	Vrn-A1a
BGE012889	AGL-337	Trigo del pais	NW	Cantabria	-	-	-	2	a	d	a	Vrn-A1a
BGE012890	AGL-453	Amorebieta y Gordejuela	NW	Vizcaya	431309N	0024402W	71	2	a	d	a	Vrn-A1a
BGE012893	AGL-454	Trigo de riego	NW	Pontevedra	-	-	-	3	b	e	c	Vrn-A1a
BGE012894	AGL-455	Rojo del pais	C	Lerida	-	-	-	4	y	f	a	Vrn-A1b
BGE012895	AGL-338	Hembrilla alta montaña	C	Huesca	-	-	-	2	a	d	a	Vrn-A1a
BGE012896	AGL-456	Alcaraz negro	C	Albacete	383956N	0022921W	940	2	c	u	a	vrn-A1
BGE013128	AGL-339	Candeal de Tierra de Campos	C	Palencia	420352N	0045021W	759	2	y	e	a	Vrn-A1a
BGE013137	AGL-340	Mahon	E	Baleares	395319N	0041559E	35	2	b	e	a	Vrn-A1b
BGE013149	AGL-457	Blanquillo	-	-	-	-	-	2	a	e	a	Vrn-A1a
BGE013152	AGL-458	Canet	NE	Gerona	420222N	0024409E	241	2	a	e	a	Vrn-A1a
BGE013155	AGL-341	Tremesino	SW	Caceres	-	-	-	2	c	e	a	Vrn-A1b
BGE013156	AGL-459	Rojo	SE	Almeria	-	-	-	2	b	e	a	Vrn-A1a
BGE013157	AGL-342	Jerez	SW	Cadiz	364212N	0060739W	98	2	b	u	a	vrn-A1
BGE013173	AGL-343	Royo	C	Navarra	-	-	-	2	y	new 3	a	Vrn-A1a
BGE013174	AGL-344	Gordejuela	NW	Vizcaya	431054N	0030402W	78	2	a	am	j	Vrn-A1a
BGE013179	AGL-460	Colorado de Alfaro	C	La Rioja	421046N	0014453W	303	4	y	f	a	Vrn-A1b
BGE013182	AGL-345	Jeja	E	Castellon	-	-	-	2	b	e	c	Vrn-A1b
BGE013183	AGL-461	Blanquillo de Albacete	C	Albacete	-	-	-	2	a	e	a	Vrn-A1b
BGE013187	AGL-346	El Franco	NW	Asturias	433310N	0064940W	63	4	y	f	l	Vrn-A1b
BGE013192	AGL-462	Manzanares	C	Ciudad Real	385958N	0032208W	660	2	b	e	a	Vrn-A1a
BGE013201	AGL-463	Catalan de luna	C	Zaragoza	-	-	-	3	b	e	c	Vrn-A1a
BGE013202	AGL-347	Basto	C	Teruel	-	-	-	3	b	h	c	Vrn-A1a
BGE013203	AGL-348	Cañamaciza	C	Palencia	-	-	-	3	b	e	c	Vrn-A1a
BGE013206	AGL-349	Jeja parda de Ricote	SE	Murcia	380917N	0012148W	300	3	y	aq	c	Vrn-A1b
BGE013211	AGL-350	Ardito	SW	Caceres	-	-	-	2	c	u	d	vrn-A1
BGE013215	AGL-464	Monbuey	C	Zamora	420128N	0061944W	890	3	b	e	c	Vrn-A1a
BGE013218	AGL-465	Labradio	NW	La Coruña	431403N	0085307W	86	4	b	f	a	Vrn-A1b
BGE013758	AGL-466	Negrete	C	Cuenca	394311N	0021300W	822	1	b	new 5	c	Vrn-A1a
BGE013760	AGL-351	Isla de Fuerteventura	Canary islands	Las Palmas	-	-	-	4	y	f	a	Vrn-A1b
BGE013761	AGL-467	Isla de Fuerteventura	Canary islands	Las Palmas	-	-	-	4	y	f	a	Vrn-A1b
BGE013770	AGL-469	Grandal	NW	La Coruña	433104N	0081005W	10	2	a	e	a	vrn-A1
BGE013773	AGL-470	Montearagon	C	Teruel	-	-	-	2	b	e	a	Vrn-A1a
BGE013777	AGL-352	Bonillo	C	Albacete	385705N	0023220W	1060	2	a	u	a	Vrn-A1a
BGE013780	AGL-353	Ballobar	C	Huesca	413723N	0001132E	153	2	b	u	a	vrn-A1
BGE013784	AGL-471	Royo de Pamplona	C	Navarra	424855N	0013838W	490	2	b	e	c	Vrn-A1a
BGE013795	AGL-472	Gamonal	C	Toledo	395737N	0045741W	426	4	b	e	a	Vrn-A1b
BGE013801	AGL-354	Rojo de Sabando	C	Alava	424457N	0022402W	782	2	c	d	a	Vrn-A1a
BGE014290	AGL-355	Asturias H3	-	-	-	-	-	2	b	al	a	vrn-A1
BGE015376	AGL-356	Negrillo	C	Guadalajara	410806N	0015728W	906	1	b	e	c	Vrn-A1a
BGE015377	AGL-473	Negrillo	C	Guadalajara	411435N	0024352W	1003	1	b	e	a	Vrn-A1a
BGE015378	AGL-357	Negrillo	C	Guadalajara	411634N	0025342W	1105	1	b	e	a	Vrn-A1a
BGE015380	AGL-358	Negrillo	C	Guadalajara	411607N	0030841W	1347	1	b	e	c	Vrn-A1a
BGE015384	AGL-359	Trigo del gobierno	S	Granada	365646N	0031046W	916	2	b	e	a	Vrn-A1b
BGE015390	AGL-474	-	S	Granada	371950N	0030849W	950	2	b	e	a	vrn-A1
BGE015396	AGL-476	Jeja colorada	C	Cuenca	401145N	0013658W	1417	1	b	e	c	Vrn-A1a
BGE015397	AGL-477	Jeja blanca	C	Cuenca	401145N	0013658W	1417	1	b	e	a	Vrn-A1a
BGE015399	AGL-360	Cabezorro	C	Toledo	400042N	0045250W	548	2	c	al	a	vrn-A1
BGE015400	AGL-478	Aragones	C	Toledo	394540N	0045654W	449	3	b	e	c	Vrn-A1a
BGE015402	AGL-361	Chamorro	C	Toledo	393913N	0044657W	723	4	y	f	a	Vrn-A1b
BGE017171	AGL-479	Mocho	S	Granada	372038N	0034708W	1065	2	c	u	a	vrn-A1
BGE018199	AGL-480	Candeal	C	Guadalajara	405822N	0014241W	1073	2	a	e	a	Vrn-A1a
BGE018205	AGL-481	Rojo de Boadilla de Campos	C	Palencia	415922N	0045232W	754	2	b	u	u	Vrn-A1a
BGE018207	AGL-482	Rojo de Caravaca	SE	Murcia	380622N	0015147W	625	2	b	e	a	Vrn-A1b
BGE018209	AGL-483	Miranda de arista negra	NW	Asturias	433227N	0055644W	106	2	b	e	a	Vrn-A1a
BGE018213	AGL-484	Candeal morucho	C	Toledo	-	-	-	3	a	f	new 7	Vrn-A1b
BGE018215	AGL-485	Rendin	-	-	-	-	-	2	a	am	a	Vrn-A1a
BGE018217	AGL-365	Rojo de Humanes	C	Guadalajara	404942N	0030909W	746	2	c	al	h	Vrn-A1a
BGE018221	AGL-366	Jeja roja	C	Tarragona	-	-	-	2	b	e	a	Vrn-A1a
BGE018225	AGL-367	Colorado de Soria	C	Soria	-	-	-	2	b	a	a	Vrn-A1a
BGE018228	AGL-486	Barbilla de Leon	C	Leon	-	-	-	4	a	f	a	Vrn-A1a
BGE018232	AGL-368	Hembrilla de Jerga	C	La Rioja	-	-	-	3	a	e	a	Vrn-A1a
BGE018239	AGL-487	Castrojeriz	C	Burgos	421728N	0040831W	808	3	b	e	c	Vrn-A1a
BGE018241	AGL-488	-	C	Teruel	-	-	-	3	b	e	c	Vrn-A1a
BGE018248	AGL-489	Jeja fina	C	Teruel	-	-	-	3	b	e	c	Vrn-A1a
BGE018249	AGL-490	Blat petit de Olot	-	-	-	-	-	4	y	f	a	Vrn-A1b
BGE018253	AGL-369	Radondell de Las Llosas	NE	Gerona	420902N	0020657E	895	2	b	e	c	Vrn-A1a
BGE018258	AGL-491	Mariñas	NW	La Coruña	-	-	-	4	y	e	a	Vrn-A1b
BGE018356	AGL-370	Amorebieta y Gordejuela	NW	Vizcaya	431309N	0024402W	71	2	c	u	a	vrn-A1
BGE018671	AGL-371	Blat	E	Baleares	393412N	0031238E	80	2	b	e	a	Vrn-A1b
BGE018907	AGL-492	Serondo de Somiedo	NW	Asturias	430539N	0061511W	698	2	b	e	a	Vrn-A1a
BGE018918	AGL-493	Mocho blanco	-	-	-	-	-	2	b	e	c	vrn-A1
BGE018922	AGL-372	Raspinegro	C	Madrid	403446N	0040010W	881	1	b	e	c	Vrn-A1a
BGE018927	AGL-373	Rojo Sabando	C	Alava	424457N	0022402W	782	2	c	d	a	Vrn-A1a
BGE019328	AGL-374	Negrete de Priego	-	-	-	-	-	1	b	e	a	Vrn-A1a
BGE020362	AGL-375	Candeal	S	Granada	372107N	0031731W	1120	2	b	e	a	vrn-A1
BGE020365	AGL-376	Chamorro negrillo	C	Segovia	412519N	0032232W	976	2	y	e	c	vrn-A1
BGE020366	AGL-377	Alto	Canary islands	Santa Cruz de Tenerife	284910N	0174945W	22	2	b	d	a	vrn-A1
BGE022235	AGL-378	Jeja colorada	C	Cuenca	400107N	0012936W	1194	1	b	e	c	Vrn-A1a
BGE023723	AGL-379	Servando	C	Leon	424105N	0070035W	843	2	b	e	a	Vrn-A1a
BGE023724	AGL-494	Trigo	C	Leon	424200N	0070115W	1048	2	b	e	l	Vrn-A1a
BGE023725	AGL-380	Barbilla roja	-	-	-	-	-	4	b	f	a	Vrn-A1b
BGE024863	AGL-381	-	Canary islands	Santa Cruz de Tenerife	282853N	0162458W	425	4	b	d	a	Vrn-A1b
BGE024864	AGL-495	-	Canary islands	Santa Cruz de Tenerife	282853N	0162458W	425	2	b	e	a	Vrn-A1a
BGE024865	AGL-496	-	C	Cuenca	402530N	0020311W	1520	2	y	e	a	Vrn-A1a
BGE024866	AGL-382	-	C	Cuenca	402530N	0020311W	1520	2	a	f	c	Vrn-A1a
BGE024867	AGL-497	-	-	-	-	-	-	2	c	u	d	vrn-A1
BGE024868	AGL-498	-	C	Cuenca	402530N	0020311W	1520	1	a	e	c	Vrn-A1a
BGE024869	AGL-499	-	C	Cuenca	402530N	0020311W	1520	2	c	e	a	vrn-A1
BGE024870	AGL-383	-	C	Cuenca	402530N	0020311W	1520	2	c	u	a	vrn-A1
BGE024871	AGL-500	Trigo	NW	Asturias	432614N	0061754W	653	4	b	f	a	Vrn-A1b
BGE025410	AGL-501	Trigo raspudo	SW	Caceres	393512N	0052444W	665	2	b	i	d	vrn-A1
BGE025413	AGL-502	Trigo blando	SW	Caceres	390825N	0053734W	295	2	b	u	a	vrn-A1
BGE026951	AGL-384	Candeal	C	Albacete	380303N	0022408W	1610	2	b	e	l	Vrn-A1a
BGE029098	AGL-503	Trigo	C	Avila	400913N	0051416W	432	4	y	f	a	Vrn-A1b
BGE029105	AGL-385	-	Canary islands	Santa Cruz de Tenerife	281940N	0164721W	1100	4	y	f	a	Vrn-A1b
BGE029795	AGL-386	Cabezorro	C	Zamora	411945N	0061116W	760	4	y	f	a	Vrn-A1b
BGE029796	AGL-504	Barbilla	C	Zamora	411945N	0061116W	760	4	y	f	a	Vrn-A1b
BGE030916	AGL-505	Trigo madrileño	SE	Almeria	371100N	0021753W	854	2	b	e	a	Vrn-A1b
BGE030918	AGL-506	Pichi	SE	Almeria	371100N	0021753W	854	2	c	a	d	vrn-A1
BGE034186	AGL-387	Trigo borracho	C	Burgos	413543N	0034918W	826	2	y	e	a	Vrn-A1a
BGE036373	AGL-507	Trigo barbilla	SW	Huelva	373007N	0071616W	231	4	a	e	a	Vrn-A1b

## Sheet: Reference varieties
Reference set of varieties information, HMW-GS and VRN-A1 alleles.
Name	Genotyping code	Taxonomy	Originator	Year	Glu-A1 allele	Glu-B1 allele	Glu-D1 allele	VrnA1
08THES2162	AGL-613	T. aestivum subsp. vulgare	ITACYL (INIA)	2014	a	b	a	vrn-A1
Ablaca	AGL-626	T. aestivum subsp. vulgare	Semillas Agricolas	1984	b	al	d	Vrn-A1a
Alhambra	AGL-614	T. aestivum subsp. vulgare	Limagrain	2012	b	7*+9	d	vrn-A1
Anza	AGL-619	T. aestivum subsp. vulgare	California Agricultural Experiment Station	1971	c	u	a	Vrn-A1a
Artur Nick	AGL-602	T. aestivum subsp. vulgare	Limagrain	2001	b	7*+9	a	Vrn-A1a
Astral	AGL-620	T. aestivum subsp. vulgare	Tezier	1972	c	u	a	vrn-A1
Berdun	AGL-603	T. aestivum subsp. vulgare	Limagrain	1998	a	i	a	vrn-A1
Botticelli	AGL-604	T. aestivum subsp. vulgare	Limagrain	2004	a	b	d	vrn-A1
Cajeme	AGL-621	T. aestivum subsp. vulgare	CIMMYT	1969	a	i	d	vrn-A1
Califa Sur	AGL-605	T. aestivum subsp. vulgare	Limagrain	2001	a	al	d	vrn-A1
Camargo	AGL-606	T. aestivum subsp. vulgare	Florimond Desprez	2008	b	d	d	vrn-A1
Cartaya	AGL-627	T. aestivum subsp. vulgare	INIA, CIMMYT	1982	a	7*+9	d	vrn-A1
CCB Ingenio	AGL-607	T. aestivum subsp. vulgare	Benoist	2006	b	u	d	vrn-A1
Chinese Spring	AGL-601	T. aestivum subsp. vulgare	unknown	before 1916	c	b	a	vrn-A1
Craklin	AGL-609	T. aestivum subsp. vulgare	Verneuil Recherche	1998	c	u	a	vrn-A1
Gazul	AGL-610	T. aestivum subsp. vulgare	Limagrain	1992	b	al	d	vrn-A1
Lazaro	AGL-615	T. aestivum subsp. vulgare	RAGT 2N SAS	2013	c	d	d	vrn-A1
LCS-Star	AGL-616	T. aestivum subsp. vulgare	Limagrain	2014	b	b	a	Vrn-A1a
Marco Polo	AGL-636	T. aestivum subsp. vulgare	RAGT 2N SAS	2013	c	d	d	vrn-A1
Marius	AGL-622	T. aestivum subsp. vulgare	Benoist	1976	c	7*+9	c	vrn-A1
Nogal	AGL-611	T. aestivum subsp. vulgare	Florimond Desprez	1992	b	u	d	vrn-A1
Paledor	AGL-612	T. aestivum subsp. vulgare	Secobra Recherches S.A	2005	c	d	a	vrn-A1
Pané-247	AGL-623	T. aestivum subsp. vulgare	Sindicato Agrícola de Guisona (J. Pané)	1950	c	u	a	vrn-A1
RGT-Tocayo	AGL-637	T. aestivum subsp. vulgare	RAGT 2N SAS	2015	c	7*+9	d	Vrn-A1a
Rinconada	AGL-624	T. aestivum subsp. vulgare	CIMMYT	1981	a	b	d	Vrn-A1a
Soissons	AGL-628	T. aestivum subsp. vulgare	Florimond Desprez	1987	b	u	d	vrn-A1
SY Alteo	AGL-618	T. aestivum subsp. vulgare	Syngenta	2010	b	7*+9	a	vrn-A1
Thatcher	AGL-635	T. aestivum subsp. vulgare	Minnesota Agricultural Experiment Station	1934	b	7*+9	d	Vrn-A1a
Yécora	AGL-625	T. aestivum subsp. vulgare	CIMMYT	1972	a	i	d	vrn-A1
Aldura	AGL-662	T. turgidum subsp. durum	Northrup King Co.	1979	c	d		Vrn-A1c
Amilcar	AGL-652	T. turgidum subsp. durum	Monsanto	2002	c	b		Vrn-A1c
Antalis	AGL-659	T. turgidum subsp. durum	Limagrain	2014	b	i		Vrn-A1c
Antón	AGL-663	T. turgidum subsp. durum	Agrar	1991	c	b		Vrn-A1c
Avispa	AGL-653	T. turgidum subsp. durum	Limagrain	2001	c	b		Vrn-A1c
Bidi-17	AGL-664	T. turgidum subsp. durum	Domaine Public	1950	c	e		VrnA1b
Burgos	AGL-670	T. turgidum subsp. durum	Suddeutsche Saatz	1999	c	f		VrnA1b
Carpio	AGL-654	T. turgidum subsp. durum	SAT Córdoba	2002	c	b		Vrn-A1c
Cocorit	AGL-671	T. turgidum subsp. durum	CIMMYT	1971	c	e		Vrn-A1c
Don Norman	AGL-661	T. turgidum subsp. durum	Agrovegetal, CIMMYT	2012	c	b		Vrn-A1c
Don Pedro	AGL-665	T. turgidum subsp. durum	Agrovegetal, CIMMYT	1987	c	e		Vrn-A1c
Don Ricardo	AGL-655	T. turgidum subsp. durum	Agrovegetal	2007	c	b		vrn-A1
Endural	AGL-672	T. turgidum subsp. durum	Benoist	1989	c	e		VrnA1b
Euroduro	AGL-656	T. turgidum subsp. durum	IRTA, Eurosemillas	2008	c	b		Vrn-A1c
Gallareta	AGL-666	T. turgidum subsp. durum	CIMMYT	1982	c	b		Vrn-A1c
Gibraltar	AGL-660	T. turgidum subsp. durum	Syngenta	2009	c	b		Vrn-A1c
Kiko Nick	AGL-657	T. turgidum subsp. durum	Limagrain	2012	c	d		Vrn-A1c
Langdon	AGL-651	T. turgidum subsp. durum	North Dakota Agricultural Experiment Station	1956	c	d		Vrn-A1c
Mexa	AGL-667	T. turgidum subsp. durum	CIMMYT	1980	c	b		Vrn-A1c
Senatore Capelli	AGL-668	T. turgidum subsp. durum	RSG Rieti (N. Strampelli)	1915	c	e		VrnA1b
Simeto	AGL-658	T. turgidum subsp. durum	Stazione Granicoltura Sizilia	1988	c	b		Vrn-A1c
Vitromax	AGL-673	T. turgidum subsp. durum	Semillas Batlle	1996	c	b		VrnA1b
Vitron	AGL-669	T. turgidum subsp. durum	Semillas Batlle	1987	c	b		Vrn-A1c
