# Supplementary material for: Genomic analysis of Spanish wheat landraces reveals their variability and potential for breeding
Source: BMC Genomics. 2020 Feb 4;21:122. doi: 10.1186/s12864-020-6536-x (PMC7001277; doi:10.1186/s12864-020-6536-x)
Supplement: Supplementary file 2 — Additional file 2. File with the T. durum accession raw DArT genotyping results. [file 12864_2020_6536_MOESM2_ESM.csv]

*	*	*	*	*	*	*	*	*	*	*	*	*	*	*	*	*	*	DD17-2870	DD17-2870	DD17-2870	DD17-2870	DD17-2870	DD17-2870	DD17-2870	DD17-2870	DD17-2870	DD17-2870	DD17-2870	DD17-2870	DD17-2870	DD17-2870	DD17-2870	DD17-2870	DD17-2870	DD17-2870	DD17-2870	DD17-2870	DD17-2870	DD17-2870	DD17-2870	DD17-2870	DD17-2870	DD17-2870	DD17-2870	DD17-2870	DD17-2870	DD17-2870	DD17-2870	DD17-2870
*	*	*	*	*	*	*	*	*	*	*	*	*	*	*	*	*	*	904317172013	904317172013	904317172013	904317172013	904317172013	904317172013	904317172013	904317172013	904317172013	904317172013	904317172013	904317172013	904317172013	904317172013	904317172013	904317172013	904317172013	904317172013	904317172013	904317172013	904317172013	904317172013	904317172013	904317172013	904317172013	904317172013	904317172013	904317172013	904317172013	904317172013	904317172013	904317172013
*	*	*	*	*	*	*	*	*	*	*	*	*	*	*	*	*	*	1	1	1	1	1	1	1	1	1	1	1	1	1	1	1	1	1	1	1	1	1	1	1	1	1	1	1	1	1	1	1	1
*	*	*	*	*	*	*	*	*	*	*	*	*	*	*	*	*	*	A	A	A	A	A	A	A	A	A	A	A	A	B	B	B	B	B	B	B	B	B	B	B	C	C	C	C	C	C	C	C	C
*	*	*	*	*	*	*	*	*	*	*	*	*	*	*	*	*	*	1	10	11	12	2	3	4	5	6	7	8	9	1	10	11	2	3	4	5	6	7	8	9	1	10	11	12	2	3	4	5	6
CloneID	AlleleSequence	TrimmedSequence	Chrom_Wheat_ChineseSpring04	ChromPos_Wheat_ChineseSpring04	AlnCnt_Wheat_ChineseSpring04	AlnEvalue_Wheat_ChineseSpring04	Chrom_Wheat_ConsensusMap_version_4	ChromPos_Wheat_ConsensusMap_version_4	AlnCnt_Wheat_ConsensusMap_version_4	AlnEvalue_Wheat_ConsensusMap_version_4	CallRate	OneRatio	PIC	AvgReadDepth	StDevReadDepth	Qpmr	Reproducibility	AGL-000	AGL-074	AGL-083	AGL-094	AGL-008	AGL-016	AGL-024	AGL-033	AGL-041	AGL-050	AGL-058	AGL-066	AGL-001	AGL-075	AGL-084	AGL-009	AGL-017	AGL-025	AGL-034	AGL-042	AGL-051	AGL-059	AGL-067	AGL-002	AGL-076	AGL-088	AGL-096	AGL-010	AGL-018	AGL-026	AGL-035	AGL-043
3948197	TGCAGTAGCACCAACCCGCCCCGAGATCGGAAGAGCGGTTCAGCAGGAATGCCGAGACCGATCTCGTAT	TGCAGTAGCACCAACCCGCCGCG		0	0	999		0	0	999	1	0.648402	0.455954	14.32402	11.44801	1.26205	1	1	0	1	1	0	0	1	1	0	1	1	1	0	1	1	1	1	1	1	1	0	0	1	0	1	0	0	0	1	1	0	0
1100745	TGCAGGTACGTACACTTAATTTGTCGCATGGTAGAATGATCTAAACTATGTAGCCGAGATCGGAAGAGC	TGCAGGTACGTACACTTAATTTGTCGCATGGTAGAATGATCTAAACTATGTAGGCG	chr6D	467198500	1	5.02806e-015	6A|098.514472260|1100745|1100745	1	1	4.01959e-022	1	0.246575	0.371552	31.65672	19.88441	1.6751	1	0	0	0	0	0	1	0	0	0	1	0	0	0	0	1	0	0	1	0	1	0	0	1	0	0	1	1	0	1	1	1	0
1114033	TGCAGCGGTGGAGAGAGAGGAGAAGACACGATGGATCCAGGTGCTGAGATTCCCCAAGGCCACGGGTAA	TGCAGCGGTGGAGAGAGAGGAGAAGACACGATGGATCCAGGTGCTGAGATTCCCCAAGGCCACGGGTAA		0	0	999		0	0	999	1	0.242009	0.366881	5.69444	3.7217	1.47122	1	1	0	1	0	0	0	0	0	1	0	0	0	1	0	1	1	1	0	0	1	0	0	1	0	0	0	0	0	1	0	0	1
4539028	TGCAGGCAAGGAGGGAGGAACCCTAGGTTAATAGAGAAAGGGAGGGCACTCCGCAGATCGATCCATCCA	TGCAGGCAAGGAGGGAGGAACCCTAGGTTAATAGAGAAAGGGAGGGCACTCCGCAGATCGATCCATCCA	chr7A	709212736	2	1.20614e-027	7A|147.291659100|4539028|4539028	1	1	3.11029e-029	1	0.237443	0.362128	17.44262	8.97085	1.94442	1	0	0	0	0	0	1	1	0	1	0	1	0	0	0	1	0	0	0	1	0	0	0	1	0	1	0	0	0	0	0	0	0
1102261	TGCAGAACGTTCTTGCTTTGCTGGTGCTGTTGTGCGTGCTCTCTACGTCTACGTGCTCCGAGATCGGAA	TGCAGAACGTTCTTGCTTTGCTGGTGCTGTTGTGCGTGCTCTCTACGTCTACGTGCTGCG		0	0	999	7B|104.504728600|1102261|1102261	1	1	2.66181e-024	1	0.232877	0.35729	25.11111	15.64409	1.66301	1	0	0	1	0	0	1	0	1	0	1	0	0	0	0	0	1	0	0	1	0	0	0	0	0	0	0	0	1	0	0	0	0
7336777	TGCAGCTAGCCAACTCGACGGTGCTACCGATGACGCTGAGGACAGCCATCGAGCTGGGCCTTCTGGAGG	TGCAGCTAGCCAACTCGACGGTGCTACCGATGACGCTGAGGACAGCCATCGAGCTGGGCCTTCTGGAGG	chr7A	733373234	1	2.61083e-024	7B|132.450527200|7336777|7336777	1	1	3.11029e-029	1	0.214612	0.337107	6.33333	4.7721	1.34269	1	0	0	0	0	0	0	0	1	0	0	0	1	0	0	0	0	0	0	1	0	0	0	0	0	0	1	0	0	0	0	1	0
12739339	TGCAGTGCTTTGGTTGGCTGGCACTCTGGCAGAAGCGGAGGGGCCGGCCGTCCGAGATCGGAAGAGCGG	TGCAGTGCTTTGGTTGGCTGGCACTCTGGCAGAAGCGGAGGGGCCGGCCGTGCG		0	0	999		0	0	999	1	0.214612	0.337107	5.25862	3.8172	1.3995	0.982759	1	0	0	1	0	0	0	0	1	0	0	0	1	0	1	0	1	0	0	0	0	0	1	0	0	0	1	0	0	1	1	0
3946576	TGCAGTGCCCTTCCTTGACTGGAGCACAGCATTCTCACGTACCGAGATCGGAAGAGCGGTTCAGCAGGA	TGCAGTGCCCTTCCTTGACTGGAGCACAGCATTCTCACGTAGCG	chr6D	357188	1	2.37668e-011		0	0	999	1	0.196347	0.31559	30.91525	14.26539	2.1374	1	0	0	0	0	0	0	1	1	0	0	0	0	0	0	1	1	1	0	1	1	0	0	0	0	1	0	0	1	1	0	0	1
3571383	TGCAGCATCAGTTATCGATGTAGAGGTCCAATTCCGAGATCGGAAGAGCGGTTCAGCAGGAATGCCGAG	TGCAGCATCAGTTATCGATGTAGAGGTCCAATTGCG	chrUn	33656722	4	2.72361e-008		0	0	999	1	0.191781	0.310002	24.79661	14.0348	1.72698	1	0	0	0	0	0	0	0	1	0	0	0	0	1	0	0	0	0	0	0	0	0	0	0	0	0	1	0	0	0	0	0	0
1038872	TGCAGTTTGCTGTAATAGAGAGTACACGGTGCAATGAACGCAGACTTTCTCGCAACGCGTGGCGCCGAG	TGCAGTTTGCTGTAATAGAGAGTACACGGTGCAATGAACGCAGACTTTCTCGCAACGCGTGGCGCCGAG		0	0	999	3B|159.456117400|1038872|1038872	1	1	6.68514e-031	1	0.187215	0.304331	30.44444	17.0475	1.84816	1	0	0	0	0	0	0	0	1	0	0	1	0	0	0	0	0	0	1	0	0	1	0	0	0	0	0	0	0	0	0	0	0
1723746	TGCAGGCTCCTGGTTGCGAAACGATCAATAGTTGAAATTCAGAAACATTTTGCTTTATATATAAAGCAG	TGCAGGCTCCTGGTTGCGAAACGATCAATAGTTGAAATTCAGAAACATTTTGCTTTATATATAAAGCAG		0	0	999		0	0	999	1	0.187215	0.304331	7.09259	5.33079	1.40028	1	1	1	0	0	0	1	0	0	0	0	0	0	0	1	1	0	0	0	1	0	0	0	1	0	0	0	0	0	0	0	0	0
1121381	TGCAGGTGCTGGGGCTGATCCACTCGCACGTTCCGCCGCTGGGCCCAGAGGAACCACGGCGACTACCGC	TGCAGGTGCTGGGGCTGATCCACTCGCACGTTCCGCCGCTGGGCCCAGAGGAACCACGGCGACTACCGC	chr5A	263629610	1	2.61083e-024	2B|075.087545160|1121381|1121381	1	1	3.11029e-029	1	0.178082	0.292738	7.22222	4.29326	1.69288	1	1	1	0	0	0	0	0	0	0	0	0	0	1	0	0	0	0	1	0	0	0	0	0	0	0	0	0	0	0	0	1	0
1122337	TGCAGACGCTGAGCAGCGCGTGGATGTGGATCTATCAGATGACGGTTGTGTGCAGGTCAACATGAGCCG	TGCAGACGCTGAGCAGCGCGTGGATGTGGATCTATCAGATGACGGTTGTGTGCAGGTCAACATGAGCCG		0	0	999	3A|023.155435750|1122337|1122337	1	1	6.68514e-031	1	0.173516	0.286816	27.86538	17.21251	1.81219	1	0	0	0	0	1	0	0	1	0	0	0	0	0	0	0	1	0	1	0	1	1	0	0	0	0	1	1	0	0	0	1	0
1385492	TGCAGCGAGGGAGGCGCAGTTACCTGTGGTAGAGCGGAGACGCGATGGTGTGGACGAAGAACGCACCAC	TGCAGCGAGGGAGGCGCAGTTACCTGTGGTAGAGCGGAGACGCGATGGTGTGGACGAAGAACGCACCAC	chrUn	33798590	2	1.20614e-027	3A|148.436036400|1385492|1385492	1	1	6.68514e-031	1	0.173516	0.286816	18.50943	14.40076	1.30773	1	0	0	0	0	0	0	0	1	0	0	0	0	0	0	0	0	0	0	0	0	0	0	0	0	0	1	0	0	0	0	0	0
4537123	TGCAGCCTCATACCTCCCTCCGAGGTGCACGGACCACGTACCCCTGCCGAGATCGGAAGAGCGGTTCAG	TGCAGCCTCATACCTCCCTCCGAGGTGCACGGACCACGTACCCCTGGCG	chr3A	26474988	1	8.16288e-012	3A|022.609241590|4537123|4537123	1	1	2.53735e-018	1	0.173516	0.286816	17.09615	11.35995	1.47061	1	0	0	0	0	1	0	0	1	0	0	0	0	0	0	0	1	0	1	0	1	1	0	0	0	0	1	1	0	0	0	1	0
4538141	TGCAGGTCTTCTGGACAAGCAGGTTGTTGTCGCCGAGATCGGAAGAGCGGTTCAGCAGGAATGCCGAGA	TGCAGGTCTTCTGGACAAGCAGGTTGTTGTCGGCG		0	0	999	5A|138.564510000|4538141|4538141	1	1	8.84867e-011	1	0.173516	0.286816	5.6875	3.13685	1.74183	1	0	0	1	0	0	1	0	0	1	0	0	0	0	1	0	0	1	0	0	0	0	1	1	0	0	0	1	0	0	0	0	0
4992282	TGCAGACAAACACCAGGCCTCTATCCCGAGATCGGAAGAGCGGTTCAGCAGGAATGCCGAGACCGATCT	TGCAGACAAACACCAGGCCTCTATCGCG		0	0	999		0	0	999	1	0.173516	0.286816	16.25455	11.13752	1.44828	1	0	0	0	0	0	0	0	0	0	0	0	0	0	0	0	0	0	0	0	0	0	0	0	0	0	1	0	0	0	0	0	0
5568012	TGCAGAGATCAGAGTGAGCATGTCCTTGGATACCGAGATCGGAAGAGCGGTTCAGCAGGAATGCCGAGA	TGCAGAGATCAGAGTGAGCATGTCCTTGGATAGCG	chr3A	449470864	1	9.79585e-008	3A|044.812504890|3023445|3023445	1	1	3.18255e-010	1	0.16895	0.280811	7.32692	5.57716	1.2916	1	1	0	0	0	0	1	0	0	0	0	0	0	1	0	1	0	0	0	0	0	0	0	0	0	0	0	0	0	0	0	0	0
1140444	TGCAGGTTAATTTTGAAAATCTGTGGAAATGCAGTGGCTATATCGCCCCGAGATCGGAAGAGCGGTTCA	TGCAGGTTAATTTTGAAAATCTGTGGAAATGCAGTGGCTATATCGCCGCG	chr2A	749090738	1	2.39454e-007	2A|114.179089800|1140444|1140444	1	1	7.28994e-019	1	0.164384	0.274723	7.95745	6.26017	1.27839	1	1	0	0	0	0	0	0	1	0	0	0	0	1	0	1	0	0	0	0	0	0	0	1	0	1	0	1	1	0	0	0	0
1696856	TGCAGGCAGGCAGGACGATGACCTACGAGATCCACAACGATGGCGGCGGCACGCTCAAGTTCGAGACAT	TGCAGGCAGGCAGGACGATGACCTACGAGATCCACAACGATGGCGGCGGCACGCTCAAGTTCGAGACAT		0	0	999	7A|011.531040290|1696856|1696856	1	1	6.68514e-031	1	0.164384	0.274723	23.17391	14.08716	1.58797	1	0	0	0	0	0	1	0	0	0	0	0	0	1	0	1	0	0	0	0	0	0	0	1	0	0	0	1	0	1	0	0	0
4411943	TGCAGCGAAGCGGACACGCAGCCGCCGCGCGCTCGACGGCTTCCCGGAGGAGATCCTCGTGTGGGACAT	TGCAGCGAAGCGGACACGCAGCCGCCGCGCGCTCGACGGCTTCCCGGAGGAGATCCTCGTGTGGGACAT	chr2B	779133997	1	5.61161e-026		0	0	999	1	0.164384	0.274723	5.23913	3.77742	1.55148	0.983871	0	1	0	0	0	0	0	0	0	0	1	0	0	0	0	0	0	0	0	0	0	1	0	0	0	0	0	0	0	0	0	0
7343811	TGCAGGGGCTGACGTCGTGGATCTCCGTGGTGCTGAAGCCGAGATCGGAAGAGCGGTTCAGCAGGAATG	TGCAGGGGCTGACGTCGTGGATCTCCGTGGTGCTGAAGGCG	chrUn	427803222	1	9.10626e-010		0	0	999	1	0.164384	0.274723	30.74468	10.7495	2.99811	1	0	0	0	0	1	0	0	0	0	0	0	0	0	0	0	1	0	1	0	0	0	0	1	0	1	0	0	0	0	0	0	0
1097803	TGCAGATCCAGGCTAGCCGCGCCAACGACGACGGCTTGACTGTCATGGCGCGATTCAGCATCTTCTTGC	TGCAGATCCAGGCTAGCCGCGCCAACGACGACGGCTTGACTGTCATGGCGCGATTCAGCATCTTCTTGC	chr1A	549837938	1	1.20614e-027		0	0	999	1	0.159817	0.268552	9.11905	3.32525	2.73408	1	0	0	0	0	0	0	0	0	0	1	1	0	0	1	0	0	0	0	0	0	0	1	0	0	0	0	0	0	0	1	1	0
4009176	TGCAGGAGACGATTGTAATACGGGCATTGTCGCCGAGATCGGAAGAGCGGTTCAGCAGGAATGCCGAGA	TGCAGGAGACGATTGTAATACGGGCATTGTCGGCG		0	0	999	6B|033.111301790|4009176|4009176	1	1	8.84867e-011	1	0.159817	0.268552	27	19.7308	1.36515	1	1	1	0	0	1	0	0	0	0	0	0	0	1	1	0	0	0	0	0	0	0	0	0	0	1	0	0	0	0	0	0	0
4406059	TGCAGCCTGCAAGGGACTGGATGGGAGCGCCGAGATCGGAAGAGCGGTTCAGCAGGAATGCCGAGACCG	TGCAGCCTGCAAGGGACTGGATGGGAGCGGCG		0	0	999		0	0	999	1	0.159817	0.268552	22.58	6.88212	3.44976	1	0	0	0	0	0	0	0	0	0	0	0	0	0	0	0	0	0	1	0	0	0	1	0	1	0	0	0	0	0	0	0	0
3946624	TGCAGTTCGTCACCACCTCTCGTCCTCTTCGAGGTTGGTGCCGAGATCGGAAGAGCGGTTCAGCAGGAA	TGCAGTTCGTCACCACCTCTCGTCCTCTTCGAGGTTGGTGGCG	chrUn	235026963	3	6.21934e-012	3B|053.845193710|1287291|1287291	1	1	3.42082e-011	1	0.155251	0.262296	7.875	4.18143	1.91875	1	0	0	1	0	0	0	1	0	0	0	0	0	1	0	1	0	0	0	0	0	0	0	0	0	0	0	0	1	0	0	0	0
1254247	TGCAGGTGCGCCCAACGGATTGCCTGACGCATTTTTGCCATGTCCGCCTTGACATTTTATCAAACATGT	TGCAGGTGCGCCCAACGGATTGCCTGACGCATTTTTGCCATGTCCGCCTTGACATTTTATCAAACATGT	chr6A	20335400	1	2.61083e-024	6A|026.420697790|1254247|1254247	1	1	6.68514e-031	1	0.150685	0.255958	12.5	4.06817	3.13261	1	0	0	1	0	0	1	0	1	0	0	1	0	0	0	0	0	0	1	1	0	0	0	1	0	0	0	0	1	0	0	0	0
4989647	TGCAGCCCCCATCGCCACCAGCCACCCGAGATCGGAAGAGCGGTTCAGCAGGAATGCCGAGACCGATCT	TGCAGCCCCCATCGCCACCAGCCACGCG		0	0	999		0	0	999	1	0.150685	0.255958	12.59524	4.75124	2.72704	1	0	0	0	0	0	0	0	0	0	1	1	1	0	0	0	0	0	0	0	0	0	0	0	0	0	0	0	0	0	1	0	0
7353693	TGCAGCGGCGTGCATGGTGCCGAGATCGGAAGAGCGGTTCAGCAGGAATGCCGAGACCGATCTCGTATG	TGCAGCGGCGTGCATGGTGGCG		0	0	999		0	0	999	1	0.150685	0.255958	10.17778	3.81394	2.64569	1	0	1	0	0	0	0	0	0	1	0	0	0	0	1	0	0	0	0	0	0	0	0	0	0	0	0	0	0	0	1	0	0
12419325	TGCAGCAGGCCAACCTTGACGAGCTTGACGTGCCATTCTCGGAGGAGGAGGTCCGCGCGGCCATCAAGG	TGCAGCAGGCCAACCTTGACGAGCTTGACGTGCCATTCTCGGAGGAGGAGGTCCGCGCGGCCATCAAGG	chr6B	34951844	1	5.61161e-026	6B|013.943261150|1214432|1214432	1	1	1.44708e-027	1	0.150685	0.255958	5.93878	4.474	1.35998	0.982456	0	0	0	0	1	0	0	0	0	0	0	0	0	0	0	0	0	1	0	0	0	0	0	1	0	0	0	0	0	0	0	0
3533996	TGCAGACCGCGCCGCGCCGCGCCGTTCGCCTCCCCGCCGAGATCGGAAGAGCGGTTCAGCAGGAATGCC	TGCAGACCGCGCCGCGCCGCGCCGTTCGCCTCCCCGGCG	chr6B	41912817	1	7.80537e-010	2B|080.058801210|3533996|3533996	1	1	6.12715e-013	1	0.146119	0.249536	5.32558	3.58109	1.44296	1	1	1	0	0	0	0	0	0	0	1	1	0	1	0	0	0	0	0	0	0	0	0	1	0	0	0	0	0	0	0	0	0
1280313	TGCAGTGCTGCTCGCACACAGCATCCCTTGATTCCTGGAGCTTAGCTTACTATCAAGCTAGCCGAGATC	TGCAGTGCTGCTCGCACACAGCATCCCTTGATTCCTGGAGCTTAGCTTACTATCAAGCTAGGCG	chr7A	670821728	1	2.96545e-023	7A|105.366284800|1280313|1280313	1	1	1.74589e-026	1	0.141553	0.243031	25.63636	7.33947	3.67562	1	1	0	0	0	0	0	0	0	0	1	1	1	1	0	1	0	0	0	1	0	0	0	0	0	0	0	0	0	0	0	0	0
1718371	TGCAGGCAGACTGTTATATCTGTAGCAGTGAACCTTCACGTGTGCCTGCGCCCACCGCGGCACCGCCGA	TGCAGGCAGACTGTTATATCTGTAGCAGTGAACCTTCACGTGTGCCTGCGCCCACCGCGGCACCGCCGA		0	0	999		0	0	999	1	0.141553	0.243031	6.325	4.41241	1.45487	1	0	0	0	0	0	0	0	0	0	0	0	0	0	0	0	0	0	1	0	0	0	0	0	1	0	0	0	1	0	0	0	0
2303617	TGCAGAGCACATGCATAGGATACACATACACATACGTGAGTACTACGTACCGAGAGAGATCATCGGCGG	TGCAGAGCACATGCATAGGATACACATACACATACGTGAGTACTACGTACCGAGAGAGATCATCGGCGG		0	0	999		0	0	999	1	0.141553	0.243031	7.02222	2.61184	2.66821	1	0	0	0	0	0	1	0	0	0	0	0	0	0	0	0	1	0	0	1	1	0	0	0	0	0	0	0	1	1	0	0	1
1372485	TGCAGAAAATGTGTGGATGAACCAGAACACTGCTAGAGGAGGTCAATGATAACAACAGCACCATAGAGC	TGCAGAAAATGTGTGGATGAACCAGAACACTGCTAGAGGAGGTCAATGATAACAACAGCACCATAGAGC	chr2D	184849965	1	2.03262e-020		0	0	999	1	0.136986	0.236442	9.21429	4.18919	2.19185	1	0	0	0	0	0	0	1	0	0	0	1	0	0	0	0	0	0	0	0	0	0	0	0	0	1	0	0	0	0	0	0	0
1379524	TGCAGATTAAATCATTATCCTTATTTGATCTAGCGCAAATATATATTATCGGCAGTTGATCCACCATTA	TGCAGATTAAATCATTATCCTTATTTGATCTAGCGCAAATATATATTATCGGCAGTTGATCCACCATTA		0	0	999		0	0	999	1	0.136986	0.236442	7.91892	6.41947	1.30219	1	0	0	0	0	1	0	0	0	1	0	0	0	0	1	0	0	1	0	0	0	0	0	1	0	0	0	1	0	0	0	1	0
3534374	TGCAGTCTCATGTGATGCGATCAACTCCCTGGTGGCCTGCCCGAGATCGGAAGAGCGGTTCAGCAGGAA	TGCAGTCTCATGTGATGCGATCAACTCCCTGGTGGCCTGCGCG	chr1A	48684924	1	6.21934e-012	1A|062.931649840|3534374|3534374	1	1	4.39392e-015	1	0.136986	0.236442	5.06818	3.13628	1.66399	1	0	1	0	0	0	0	0	0	1	0	0	0	0	1	0	0	0	0	0	0	0	0	0	0	0	0	1	0	0	1	0	0
5582095	TGCAGGCCTAGACCGATTTACGTGGCAATGCCAGGCCCGAGATCGGAAGAGCGGTTCAGCAGGAATGCC	TGCAGGCCTAGACCGATTTACGTGGCAATGCCAGGCGCG		0	0	999		0	0	999	1	0.136986	0.236442	16.97674	9.15116	1.84969	1	0	1	1	0	0	0	0	0	0	0	0	0	1	0	0	1	1	0	0	1	0	0	0	0	0	0	0	0	1	0	0	0
12683154	TGCAGGGCCTTTTGAAACGGTTGATCGGGTCACCCGTCAACGTCATAGGTTCATCTCGGAGTAATTCCT	TGCAGGGCCTTTTGAAACGGTTGATCGGGTCACCCGTCAACGTCATAGGTTCATCTCGGAGTAATTCCT		0	0	999		0	0	999	1	0.136986	0.236442	7.65	3.78517	2.01805	1	1	0	0	0	0	0	0	0	0	0	1	0	0	0	0	0	0	0	0	0	0	0	0	1	1	0	0	0	0	0	0	0
1173413	TGCAGCTATATATATGCTTGAACTGTTGTTGCACTCAACGAGAAGTTCAGACTTCAGAGAAACCGACCA	TGCAGCTATATATATGCTTGAACTGTTGTTGCACTCAACGAGAAGTTCAGACTTCAGAGAAACCGACCA	chr3D	94758291	1	3.42545e-013		0	0	999	1	0.13242	0.22977	7.15	3.20585	2.21196	1	0	0	1	0	0	1	0	0	1	0	0	0	0	0	0	0	0	1	0	0	0	0	1	0	0	0	0	0	0	0	0	0
1260210	TGCAGCTCGGCCGCCGTTCCCCTGCGACCTATGCTTCATGAACGAGTGGGAGAGATGCCTCCGTTGACC	TGCAGCTCGGCCGCCGTTCCCCTGCGACCTATGCTTCATGAACGAGTGGGAGAGATGCCTCCGTTGACC	chr5A	535084756	2	2.61083e-024		0	0	999	1	0.13242	0.22977	8.35714	2.74141	2.9266	1	1	0	1	0	0	0	0	0	0	1	0	1	0	0	0	1	0	0	0	0	0	0	0	0	0	0	0	1	0	0	0	0
4409098	TGCAGTCGCTCGCTGCTCCGAGATCGGAAGAGCGGTTCAGCAGGAATGCCGAGACCGATCTCGTATGCC	TGCAGTCGCTCGCTGCTGCG		0	0	999		0	0	999	1	0.13242	0.22977	20.82051	9.12273	2.63057	1	0	0	0	0	0	0	0	0	0	0	0	0	0	0	0	0	0	0	0	0	0	0	0	0	0	1	0	0	0	0	0	0
7867744	TGCAGCGGCCACGATCTCGAGCCGAGATCGGAAGAGCGGTTCAGCAGGAATGCCGAGACCGATCTCGTA	TGCAGCGGCCACGATCTCGAGGCG		0	0	999		0	0	999	1	0.13242	0.22977	33.75758	15.89555	2.14995	1	0	0	0	0	1	0	1	0	0	1	0	0	0	0	0	0	0	0	0	0	0	0	0	0	0	0	0	0	0	1	0	0
26673285	TGCAGTACATAGTGCTTCTGAATCTGTATCTAAGGTCAGCAGGCATCTGGCCTCGTATCTGTGAGCACA	TGCAGTACATAGTGCTTCTGAATCTGTATCTAAGGTCAGCAGGCATCTGGCCTCGTATCTGTGAGCACA	chr6D	84331093	2	9.52402e-014		0	0	999	1	0.13242	0.22977	5.16667	3.81049	1.3762	1	0	0	1	0	0	0	0	0	0	0	0	0	1	0	1	0	0	0	0	0	0	0	0	0	0	0	0	0	0	0	0	0
1088197	TGCAGTTCTGATCCTTCTAATCCTCCAACCATTGAGCATGTCCGACGACCGAGATCGGAAGAGCGGTTC	TGCAGTTCTGATCCTTCTAATCCTCCAACCATTGAGCATGTCCGACGAGCG	chr5A	554148263	1	3.19284e-016	5A|063.618726950|1088197|1088197	1	1	2.09226e-019	1	0.127854	0.223015	9.86842	6.47737	1.63944	0.983607	0	0	0	0	0	0	0	0	0	0	0	0	0	0	0	0	0	0	0	0	0	0	0	0	0	0	0	0	0	0	0	0
1260845	TGCAGCACACACAGAGGGTGTCGTACTCAGTTCCACGTCGTTTAATGTTCAGTTTTAGCGGTAAGCTAT	TGCAGCACACACAGAGGGTGTCGTACTCAGTTCCACGTCGTTTAATGTTCAGTTTTAGCGGTAAGCTAT	chr1B	514009718	1	1.2147e-022		0	0	999	1	0.127854	0.223015	8.675	2.64941	3.27969	1	0	1	0	0	0	0	0	0	0	0	0	0	0	0	0	0	0	0	0	0	0	0	0	0	0	0	0	0	0	0	0	0
1307963	TGCAGCTGCCGCTCACGATCCTCACCTCGCGCGACTCCGAGGGGTTCCTCCCGCTCGCCTGCGGCGGCC	TGCAGCTGCCGCTCACGATCCTCACCTCGCGCGACTCCGAGGGGTTCCTCCCGCTCGCCTGCGGCGGCC	chr6B	706976963	1	3.4013e-018		0	0	999	1	0.127854	0.223015	5.18421	3.95272	1.32623	0.983333	1	0	0	0	0	1	0	0	0	0	0	0	0	0	1	0	0	0	1	0	0	0	0	0	0	0	0	0	0	0	0	0
1129767	TGCAGCAGCAAGTCTTAGGGCTGAAATACAACGACTTGATGGATAGGAGCATGTGGACAAGTCATCGTA	TGCAGCAGCAAGTCTTAGGGCTGAAATACAACGACTTGATGGATAGGAGCATGTGGACAAGTCATCGTA	chr5A	362398610	1	1.20614e-027		0	0	999	1	0.123288	0.216176	8.51515	5.90388	1.42631	0.983607	0	0	1	0	0	0	0	0	0	0	0	0	0	0	0	0	0	0	1	0	1	0	0	0	0	0	0	1	0	0	0	0
1763948	TGCAGGTCGCCAGCTCTGTCAATGTCACAGTGACGTAGATAGCGCTGGGCCACGCGCCGAGATCGGAAG	TGCAGGTCGCCAGCTCTGTCAATGTCACAGTGACGTAGATAGCGCTGGGCCACGCGGCG		0	0	999		0	0	999	1	0.123288	0.216176	22.29412	11.44431	1.88632	1	0	0	0	0	0	0	0	0	0	1	0	0	1	0	0	0	0	0	0	0	1	0	0	0	0	0	0	0	1	1	1	0
1764382	TGCAGGTCGGCAGCTTCGTTTTTATCGTGGCAGTGTAGACGGCATCGGGCCATCCGCCGAGATCGGAAG	TGCAGGTCGGCAGCTTCGTTTTTATCGTGGCAGTGTAGACGGCATCGGGCCATCCGGCG		0	0	999		0	0	999	1	0.123288	0.216176	19.17647	9.77232	1.91472	1	0	0	0	0	0	0	0	0	0	1	0	0	1	0	0	0	0	0	0	0	1	0	0	0	0	0	0	0	1	1	1	0
1767534	TGCAGCATGGCGTTGCTCCACGGGAAGCCGCCGCTGGCGGAGTATACCCCGAGATCGGAAGAGCGGTTC	TGCAGCATGGCGTTGCTCCACGGGAAGCCGCCGCTGGCGGAGTATACCGCG	chr7A	9212461	2	1.48548e-014	4A|127.563024800|1092743|1092743	1	1	1.6289e-015	1	0.123288	0.216176	18.86486	5.77582	3.37791	1	0	0	0	0	0	0	0	0	0	0	0	1	0	1	0	0	1	0	0	0	0	0	0	0	0	0	0	0	0	0	0	0
4406179	TGCAGGGGGAAGGCAGCGGGCTCGAGGCGGTTTGGGGGGGGTCCGAGATCGGAAGAGCGGTTCAGCAGG	TGCAGGGGGAAGGCAGCGGGCTCGAGGCGGTTTGGGGGGGGTGCG	chr1A	113975620	1	6.99676e-012		0	0	999	1	0.123288	0.216176	15.1	4.32897	3.59015	1	0	0	0	0	0	0	0	0	0	0	0	0	1	0	1	1	1	0	0	1	0	0	0	0	0	0	1	0	1	0	0	0
5324569	TGCAGAGTGGCGGGATCCTCCCCCGTCAGCGCCTCTAGCATCACCATCCCGAAGCTGTACACATCGCTG	TGCAGAGTGGCGGGATCCTCCCCCGTCAGCGCCTCTAGCATCACCATCCCGAAGCTGTACACATCGCTG	chr3D	1016871	1	2.61083e-024	3D|005.095968042|5324569|5324569	1	1	6.68514e-031	1	0.123288	0.216176	14.45714	4.00958	3.77628	1	1	0	0	0	0	0	1	1	0	0	0	0	0	0	0	0	0	1	0	0	0	0	0	1	0	0	0	0	0	0	1	0
5567654	TGCAGACAAGCCGAACCAGGCGCCGAGATCGGAAGAGCGGTTCAGCAGGAATGCCGAGACCGATCTCGT	TGCAGACAAGCCGAACCAGGCGGCG		0	0	999		0	0	999	1	0.123288	0.216176	13.28571	5.15237	2.58816	1	0	0	0	0	0	0	0	0	1	0	0	0	1	0	1	0	0	0	0	0	0	0	1	0	0	0	0	0	1	0	0	0
7872077	TGCAGCGTTAACGCTTTCCATGGGGATGTCTCCGAGATCGGAAGAGCGGTTCAGCAGGAATGCCGAGAC	TGCAGCGTTAACGCTTTCCATGGGGATGTCTGCG		0	0	999		0	0	999	1	0.123288	0.216176	31.97143	20.50712	1.60419	1	0	0	0	0	0	0	0	0	1	0	0	0	0	1	0	0	1	0	0	0	0	0	0	0	0	0	1	0	0	0	0	0
26672780	TGCAGTGCACAGGCGACACGGGCTAACCCCAAACGCCACAGCGCAGCTCATGTTCCTCTACAGGCGTCT	TGCAGTGCACAGGCGACACGGGCTAACCCCAAACGCCACAGCGCAGCTCATGTTCCTCTACAGGCGTCT		0	0	999	6B|030.945306150|1664316|1664316	1	1	8.70916e-025	1	0.123288	0.216176	6.3	4.13239	1.48008	1	0	0	0	1	0	0	0	0	0	0	0	0	0	0	0	0	0	0	0	0	0	0	0	0	0	0	1	0	0	0	0	0
1130578	TGCAGGGATGCAAAGTGAGATGCCGAAGATGGTCGTGCGATACGACTTGGATGGCGAGATGCCGAGTAC	TGCAGGGATGCAAAGTGAGATGCCGAAGATGGTCGTGCGATACGACTTGGATGGCGAGATGCCGAGTAC	chr6D	469439255	1	2.03262e-020		0	0	999	1	0.118721	0.209253	5.6	4.12103	1.32553	0.983607	0	0	0	0	0	0	0	0	0	0	1	0	1	0	0	0	0	0	0	0	0	0	0	1	0	0	0	0	0	0	0	0
1134753	TGCAGATGTTGTAGTGTTCAGGAAGGGGTGCACATACATCAGCGGTCCATCTACAACCGCGGCCAGAAG	TGCAGATGTTGTAGTGTTCAGGAAGGGGTGCACATACATCAGCGGTCCATCTACAACCGCGGCCAGAAG	chr3B	798244422	1	1.20614e-027	3B|138.482147900|1134753|1134753	1	1	6.68514e-031	1	0.118721	0.209253	5.88571	3.91168	1.49239	1	0	0	0	0	0	0	0	0	1	0	0	0	1	0	1	0	0	0	0	0	0	0	0	0	0	0	1	0	0	0	0	0
1219128	TGCAGCACTGGTACTCCCGTATAGAGTACTACTAGTAGCTTAGAGGGTGAGGGAAGATGGTTAAGGACA	TGCAGCACTGGTACTCCCGTATAGAGTACTACTAGTAGCTTAGAGGGTGAGGGAAGATGGTTAAGGACA	chr3B	822240338	1	1.22333e-017	3B|157.248182400|1219128|1219128	1	1	6.68514e-031	1	0.118721	0.209253	23.88889	6.0451	4.22378	1	0	0	0	0	0	0	0	0	0	0	0	0	0	0	0	0	0	0	0	0	0	0	0	0	0	0	0	0	0	0	0	0
1258850	TGCAGCTTATCCAGACCGCTCCACTAGCACCGCTCTAGTTGCCGCCTGCACCGTCCGCGAAGCCGCACA	TGCAGCTTATCCAGACCGCTCCACTAGCACCGCTCTAGTTGCCGCCTGCACCGTCCGCGAAGCCGCACA	chr7B	718933233	2	1.20614e-027	7B|112.184366800|1258850|1258850	1	1	6.68514e-031	1	0.118721	0.209253	17.6	12.04326	1.45098	1	1	0	0	0	0	0	0	0	0	0	0	0	0	0	0	0	0	0	0	1	0	0	0	0	0	0	1	0	1	0	0	0
1698795	TGCAGGCTCTGACGGAGGTGAGATCCAGCGGCGGAGCTGGTGAAGCGGCGGCGCCGAGATCGGAAGAGC	TGCAGGCTCTGACGGAGGTGAGATCCAGCGGCGGAGCTGGTGAAGCGGCGGCGGCG		0	0	999		0	0	999	1	0.118721	0.209253	9.97143	3.74536	2.82544	1	0	1	0	0	1	0	1	0	0	0	0	0	0	0	0	0	0	0	0	0	0	0	0	0	0	0	0	0	0	0	0	0
1725127	TGCAGTTACCATCTCTCCAAATAACAAACTATAGATATAGCAGTCAATTTGTTGAAAAGATAAAAGATT	TGCAGTTACCATCTCTCCAAATAACAAACTATAGATATAGCAGTCAATTTGTTGAAAAGATAAAAGATT	chr2B	686500362	1	1.57132e-021	7A|008.816749597|1725127|1725127	1	1	6.68514e-031	1	0.118721	0.209253	5.91176	3.12831	1.86801	0.967213	0	0	0	0	0	0	0	0	0	0	1	0	0	0	0	0	0	0	0	0	0	0	0	1	1	0	0	0	0	0	0	0
4010128	TGCAGCGGGATGGCGTCCATGGGTTCAGTGGCCATTGCTGCCCGAGATCGGAAGAGCGGTTCAGCAGGA	TGCAGCGGGATGGCGTCCATGGGTTCAGTGGCCATTGCTGCGCG		0	0	999	1A|179.080107300|1212674|1212674	1	1	1.64618e-014	1	0.118721	0.209253	14.97143	5.5984	2.68994	1	1	1	0	0	1	0	0	0	0	0	0	0	0	0	1	0	0	1	0	0	0	0	0	0	1	0	0	0	0	0	0	0
7331197	TGCAGAAGACGCACAACCCGAGATCGGAAGAGCGGTTCAGCAGGAATGCCGAGACCGATCTCGTATGCC	TGCAGAAGACGCACAACGCG		0	0	999		0	0	999	1	0.118721	0.209253	21.1875	8.2819	2.53492	1	0	0	0	0	0	1	0	0	0	0	0	0	0	0	0	0	0	0	0	0	0	0	1	1	0	0	0	0	0	0	1	0
3025216	TGCAGTGAAGGTGAGGATTTGTTCGTGCCTGTCCCACGCCGAGATCGGAAGAGCGGTTCAGCAGGAATG	TGCAGTGAAGGTGAGGATTTGTTCGTGCCTGTCCCACGGCG		0	0	999	4B|080.697619960|379698|wPt-1115	1	1	5.21023e-014	1	0.114155	0.202248	11.86111	4.0971	3.01105	1	0	1	0	0	0	0	0	0	1	0	0	0	0	0	0	0	1	0	1	0	0	0	0	0	0	0	0	0	0	0	1	0
5332896	TGCAGCAGCCATCTCATGGTCTCCTCCTTTCGCCGAGATCGGAAGAGCGGTTCAGCAGGAATGCCGAGA	TGCAGCAGCCATCTCATGGTCTCCTCCTTTCGGCG		0	0	999		0	0	999	1	0.114155	0.202248	13	4.8873	2.74455	1	1	0	0	0	0	1	0	0	1	0	0	0	0	0	0	0	1	0	0	1	0	0	1	0	0	0	0	0	1	0	0	1
5567481	TGCAGTTGCAAACAGTTTAAAAGGCTACCGAGATCGGAAGAGCGGTTCAGCAGGAATGCCGAGACCGAT	TGCAGTTGCAAACAGTTTAAAAGGCTAGCG		0	0	999		0	0	999	1	0.114155	0.202248	5.61765	3.7964	1.51432	0.983871	0	0	0	0	0	0	0	0	0	0	0	0	0	0	0	0	0	0	0	0	0	0	0	0	0	0	0	0	0	0	0	0
26674022	TGCAGCCGTCTGCCGCAACAGAGGCCGCTGTACTGCCATCTTACACCGCCCGTCACCATCAACCTCTCC	TGCAGCCGTCTGCCGCAACAGAGGCCGCTGTACTGCCATCTTACACCGCCCGTCACCATCAACCTCTCC	chr6A	334576759	1	1.20614e-027		0	0	999	1	0.114155	0.202248	6.97059	3.89936	1.88913	1	0	0	0	0	0	0	0	0	0	0	1	1	0	0	0	0	0	0	0	0	0	0	0	0	0	0	0	0	0	0	0	0
1112057	TGCAGTTTGCTCGGGCCAGGCCGAGACATCTCTGTAGCCAGCACGGAGGTTCTTCGGGCTGGTGTCATG	TGCAGTTTGCTCGGGCCAGGCCGAGACATCTCTGTAGCCAGCACGGAGGTTCTTCGGGCTGGTGTCATG	chr6B	20743122	1	1.20614e-027	6B|010.379614090|1112057|1112057	1	1	6.68514e-031	1	0.109589	0.195159	9.66667	3.5391	2.76071	1	0	0	1	0	0	1	0	0	0	0	0	0	0	1	0	0	0	1	0	0	0	0	0	0	0	0	0	0	0	0	0	0
1264861	TGCAGGGAGGGCGGCGGGAGTGGTTATGGATGTGCATTCGCGAACGATGCTGAGACAGACACGCATCCG	TGCAGGGAGGGCGGCGGGAGTGGTTATGGATGTGCATTCGCGAACGATGCTGAGACAGACACGCATCCG		0	0	999		0	0	999	1	0.109589	0.195159	17.23333	7.90225	2.33321	1	0	0	1	0	0	0	0	0	0	0	0	0	1	0	0	1	0	1	0	0	0	0	0	0	0	0	0	1	0	0	0	0
1765811	TGCAGGCGGCTAGGTGATCTCAACAGCGGGCGCGAGGTGCACCCTCACTTCGTCCAACTCGCTCGTGAA	TGCAGGCGGCTAGGTGATCTCAACAGCGGGCGCGAGGTGCACCCTCACTTCGTCCAACTCGCTCGTGAA		0	0	999		0	0	999	1	0.109589	0.195159	11.93103	3.35211	3.66457	1	1	0	0	0	0	0	0	0	0	0	0	0	1	0	1	1	0	0	0	0	0	0	0	0	0	0	0	0	0	1	1	0
5567160	TGCAGCAGTTTGGTCTCCGTCTCTTCGAGAGCCGAGATCGGAAGAGCGGTTCAGCAGGAATGCCGAGAC	TGCAGCAGTTTGGTCTCCGTCTCTTCGAGAGGCG	chr3A	634702496	1	3.13175e-007	6A|050.222550100|5567160|5567160	1	1	2.99534e-010	1	0.109589	0.195159	7.0303	3.27048	2.12847	1	0	0	0	1	0	0	0	0	1	0	1	0	1	1	0	0	1	0	0	0	0	0	0	0	0	0	0	0	0	0	0	0
1115183	TGCAGAAGAATAATCTGATGAGTAGATAATAAATTGTCCAAAAAAAAGAGGGTAGGTAACAAATCCGAG	TGCAGAAGAATAATCTGATGAGTAGATAATAAATTGTCCAAAAAAAAGAGGGTAGGTAACAAATCCGAG		0	0	999	3B|005.248092222|1115183|1115183	1	1	6.68514e-031	1	0.105023	0.187986	13.97059	9.5378	1.45324	1	0	1	0	0	0	0	1	0	0	0	0	0	0	0	0	0	0	1	0	0	0	0	0	1	0	0	0	0	0	0	0	0
1262384	TGCAGGAAATGGAGGTGGCCGCCGCCTTGGCCGTGCAACCATGGCTGTGCGTTGTAGTAGCTCCCGAGG	TGCAGGAAATGGAGGTGGCCGCCGCCTTGGCCGTGCAACCATGGCTGTGCGTTGTAGTAGCTCCCGAGG		0	0	999		0	0	999	1	0.105023	0.187986	16.48485	4.5402	3.82293	1	0	1	0	0	0	0	0	0	0	0	0	0	0	0	0	0	0	0	0	0	0	0	0	0	0	0	0	0	0	0	0	0
1382600	TGCAGGCAACAGTAAAAAAATATCACTATTCATATGCATAATACAAAGGATATTAGGATGTTGGGAGGG	TGCAGGCAACAGTAAAAAAATATCACTATTCATATGCATAATACAAAGGATATTAGGATGTTGGGAGGG		0	0	999	7A|039.647673200|1382600|1382600	1	1	6.68514e-031	1	0.105023	0.187986	7.27778	2.98711	2.51663	1	0	0	0	0	0	0	0	0	1	0	0	0	1	0	0	0	1	0	0	1	0	0	0	0	0	0	1	0	0	0	0	0
1670027	TGCAGGTGCAGTTACGGCACCTAAGCAGCGTCCCTTTCTCCCAGTTCCTCCCCTCTCAGATCCAGCCGC	TGCAGGTGCAGTTACGGCACCTAAGCAGCGTCCCTTTCTCCCAGTTCCTCCCCTCTCAGATCCAGCCGC	chr3D	7861658	2	9.39022e-024	3B|035.367558100|1670027|1670027	1	1	6.68514e-031	1	0.105023	0.187986	19.17647	5.23827	3.83053	1	0	1	0	0	0	0	0	0	0	0	0	0	0	0	1	1	0	0	0	0	0	0	0	0	0	0	1	0	0	0	0	0
2260972	TGCAGCGATGAACTTCCCATTATGATCTCGAAGGGCTGGTCGTCAGATTTGACGGGACCGAAGTGAGAC	TGCAGCGATGAACTTCCCATTATGATCTCGAAGGGCTGGTCGTCAGATTTGACGGGACCGAAGTGAGAC	chr4B	4712849	1	1.20614e-027		0	0	999	1	0.105023	0.187986	6.35484	3.71178	1.6924	1	1	0	0	0	0	0	0	1	0	0	0	0	1	0	1	1	0	0	0	0	0	0	1	0	0	0	0	0	0	0	0	0
3385279	TGCAGGTAAACCATTACTAATGTACGTACTCAAGTGAAGAACTTCCGAGATCGGAAGAGCGGTTCAGCA	TGCAGGTAAACCATTACTAATGTACGTACTCAAGTGAAGAACTTGCG	chr2B	793869288	1	2.79609e-011	6A|013.016965320|3385279|3385279	1	1	3.06345e-017	1	0.105023	0.187986	13.13793	4.76137	2.68323	1	0	0	1	0	0	0	0	1	1	0	0	0	0	0	0	0	0	0	1	0	0	0	0	0	0	0	0	1	0	0	0	0
3950080	TGCAGAGACCAGACGAGAACGGGTCCTGCATCCCGCATCCAACCTGGGCCGAGATCGGAAGAGCGGTTC	TGCAGAGACCAGACGAGAACGGGTCCTGCATCCCGCATCCAACCTGGGGCG		0	0	999		0	0	999	1	0.105023	0.187986	19.35484	6.80867	2.95546	1	1	0	0	0	0	0	0	0	0	0	0	0	1	0	1	1	0	0	0	0	0	0	0	0	0	0	0	1	0	0	0	1
3960597	TGCAGGCCCGTTATTTGTGTGGACGCAACATTCCTTACCGAGATCGGAAGAGCGGTTCAGCAGGAATGC	TGCAGGCCCGTTATTTGTGTGGACGCAACATTCCTTAGCG		0	0	999	2A|122.886349400|3960597|3960597	1	1	1.78875e-013	1	0.105023	0.187986	21.39394	6.055	3.60252	1	0	1	0	0	0	0	0	0	0	0	0	0	0	0	0	0	0	0	0	0	0	0	0	0	0	0	0	0	0	0	0	0
4005145	TGCAGGCTCTCCTCCTGGTTGTCGGCGGCGTCGAACCCAACGGCAGTACTGCGAGTGCCCGCAGGGGCT	TGCAGGCTCTCCTCCTGGTTGTCGGCGGCGTCGAACCCAACGGCAGTACTGCGAGTGCCCGCAGGGGCT		0	0	999	5B|035.953047170|4005145|4005145	1	1	6.68514e-031	1	0.105023	0.187986	13.90323	8.6336	1.61563	1	1	1	0	0	0	0	0	0	0	0	0	0	0	0	0	0	0	0	0	1	0	0	1	0	0	0	0	0	1	0	0	1
4405436	TGCAGCTTTGTGATCGCTGCTGAACCAATCTTGATGCCTCTCAGCCGAGATCGGAAGAGCGGTTCAGCA	TGCAGCTTTGTGATCGCTGCTGAACCAATCTTGATGCCTCTCAGGCG		0	0	999	6B|082.558419570|3939270|3939270	1	1	5.12624e-015	1	0.105023	0.187986	21.76471	11.00016	1.97833	1	0	0	0	0	0	0	0	0	0	0	0	0	0	0	0	0	0	0	0	1	0	0	0	0	0	0	0	0	1	1	0	1
4536890	TGCAGCTCCGTTCCCTCCCGTACGTCCTGATGCCGAGATCGGAAGAGCGGTTCAGCAGGAATGCCGAGA	TGCAGCTCCGTTCCCTCCCGTACGTCCTGATGGCG		0	0	999	3B|050.281083510|4536890|4536890	1	1	8.84867e-011	1	0.105023	0.187986	16.5625	5.53363	3.20784	1	0	0	0	0	0	0	0	0	0	0	0	0	0	0	1	0	0	0	0	0	0	0	0	0	0	0	0	0	0	0	0	0
4540188	TGCAGTTCGCCATGGTAGCGTACGCCGAGATCGGAAGAGCGGTTCAGCAGGAATGCCGAGACCGATCTC	TGCAGTTCGCCATGGTAGCGTACGGCG		0	0	999		0	0	999	1	0.105023	0.187986	21.69444	9.44228	2.35432	1	0	0	0	0	0	0	0	0	0	0	0	0	1	0	0	0	0	0	0	0	0	0	0	0	0	0	0	1	0	0	0	0
7351562	TGCAGCGCAGTGCTGGAGGTCGCTGAACGCCACCGCGTGCACGGTCTGCACAGCGAGCGCGCGCGACCG	TGCAGCGCAGTGCTGGAGGTCGCTGAACGCCACCGCGTGCACGGTCTGCACAGCGAGCGCGCGCGACCG	chr7A	112368791	1	2.61083e-024	7A|065.934336980|1094357|1094357	1	1	1.44708e-027	1	0.105023	0.187986	8.97297	3.45227	2.60501	1	0	0	0	0	0	0	0	0	1	0	0	0	1	0	0	0	1	0	0	1	0	0	0	0	0	0	1	0	0	0	0	0
9722103	TGCAGAGCCAACTCCTCCGCCACCGCTGATTTGGCGTAGCTAAGCGCTCCATTTAGCACGGACCTTCCA	TGCAGAGCCAACTCCTCCGCCACCGCTGATTTGGCGTAGCTAAGCGCTCCATTTAGCACGGACCTTCCA	chr6B	717952677	1	1.20614e-027	6B|085.133754430|1241290|1241290	1	1	6.7326e-026	1	0.105023	0.187986	10.60714	4.30398	2.32613	1	0	0	0	0	0	0	0	0	0	0	0	0	1	0	1	0	0	0	0	0	0	0	0	0	0	1	0	0	0	0	0	0
9723704	TGCAGGCGCAGGAGAACCTCGCCGAAGGTACGTAACAGCGCACGTCGACCTTATGTGTCGGTGATGGTG	TGCAGGCGCAGGAGAACCTCGCCGAAGGTACGTAACAGCGCACGTCGACCTTATGTGTCGGTGATGGTG	chr1B	424017572	1	1.20614e-027		0	0	999	1	0.105023	0.187986	5.29032	2.7497	1.97386	1	1	0	0	0	0	1	0	0	0	0	0	0	1	0	1	0	0	0	0	1	0	0	0	0	0	0	1	0	1	0	0	1
12469554	TGCAGAATACGATGTCCAGGAGTTTTAGTGTATCACATTGTGTTGTCGTCCACTCGCTCTCAGGAAAAC	TGCAGAATACGATGTCCAGGAGTTTTAGTGTATCACATTGTGTTGTCGTCCACTCGCTCTCAGGAAAAC	chr6B	715335655	1	2.61083e-024	6A|085.218576590|1267211|1267211	1	1	1.44708e-027	1	0.105023	0.187986	28	14.75287	1.91413	1	0	0	0	0	0	0	0	0	0	0	0	0	0	0	0	0	0	0	0	1	0	0	0	0	0	0	0	0	1	1	0	1
26672627	TGCAGTATTTGGAGGCAACTTTGATGCGAAGTGGCTTCAAAGCAGGGCGGCTTGTCCGCGGCGGGTCAC	TGCAGTATTTGGAGGCAACTTTGATGCGAAGTGGCTTCAAAGCAGGGCGGCTTGTCCGCGGCGGGTCAC	chr6A	251189928	1	1.20614e-027		0	0	999	1	0.105023	0.187986	5.22581	2.6361	1.95586	1	0	0	0	0	0	0	0	0	0	0	0	0	0	0	0	0	0	0	0	0	0	0	0	0	0	0	0	0	0	0	0	0
26673216	TGCAGCTTTCCACAGCTTTCCCGAGCACAATACAGCCACACACTCCTTCGCCGTATGCATCGCACAACA	TGCAGCTTTCCACAGCTTTCCCGAGCACAATACAGCCACACACTCCTTCGCCGTATGCATCGCACAACA		0	0	999		0	0	999	1	0.105023	0.187986	6.91176	4.88315	1.40764	1	0	0	0	0	0	0	0	0	0	0	0	0	0	0	0	0	0	0	0	1	0	0	0	0	0	0	0	0	1	1	0	1
1104190	TGCAGATCATCTGCACCTCACAGTGCAGCAATGGCGAATGGTGGCCATGTTTGTCCTGAGCCGAATTAG	TGCAGATCATCTGCACCTCACAGTGCAGCAATGGCGAATGGTGGCCATGTTTGTCCTGAGCCGAATTAG	chr3B	750570043	2	1.20614e-027	3B|093.960400760|1104190|1104190	1	1	6.68514e-031	1	0.100457	0.18073	15.24138	5.74549	2.51796	1	0	0	0	0	0	1	0	0	0	0	0	0	0	0	1	0	1	1	0	0	0	0	0	0	0	0	1	0	0	0	0	0
1112823	TGCAGCAGCACCAAACAAGCGAGTAGTAGATGAAATCCACAATGGAATCCCAACTTGGTTGCCATCCTC	TGCAGCAGCACCAAACAAGCGAGTAGTAGATGAAATCCACAATGGAATCCCAACTTGGTTGCCATCCTC	chr7B	707677412	1	1.20614e-027	7B|104.788922900|1112823|1112823	1	1	6.68514e-031	1	0.100457	0.18073	12.17647	4.10502	2.8341	1	0	0	0	0	0	0	0	0	0	0	0	0	0	0	0	0	0	0	0	0	0	0	0	0	0	0	0	0	0	0	0	1
1216117	TGCAGTGTCGCTCAAGTCTGGGATGGTGTTGAATTGAGGCTGACTTTTAGAAGATGTGTTGACCAGGCT	TGCAGTGTCGCTCAAGTCTGGGATGGTGTTGAATTGAGGCTGACTTTTAGAAGATGTGTTGACCAGGCT		0	0	999	2B|107.009628800|345456|wPt-2274	645	1	6.68514e-031	1	0.100457	0.18073	6	3.1909	1.74141	1	0	0	0	0	0	0	0	0	0	0	0	0	0	0	0	0	0	1	0	0	0	0	0	0	0	0	0	0	0	0	0	0
1229076	TGCAGTAAGCAACGACACTGCGAGACAACGAGCTTACAAGCCATCGTTTTCTTCTGGCTATGGCCACCG	TGCAGTAAGCAACGACACTGCGAGACAACGAGCTTACAAGCCATCGTTTTCTTCTGGCTATGGCCACCG	chr5B	429696005	1	1.20614e-027	5B|036.496326290|1229076|1229076	1	1	6.68514e-031	1	0.100457	0.18073	17.84375	4.14661	4.36748	1	0	0	0	0	0	0	0	0	0	0	0	0	1	1	0	1	1	0	0	1	0	0	0	0	0	0	1	0	1	0	0	1
1267089	TGCAGTACGCTAACTTCGGCCAAAAAATATCTTCTCAAAAGAAACCAGCGATTAGTAAACGCTCCTCAC	TGCAGTACGCTAACTTCGGCCAAAAAATATCTTCTCAAAAGAAACCAGCGATTAGTAAACGCTCCTCAC	chr1A	149394573	1	5.65145e-021		0	0	999	1	0.100457	0.18073	20.53571	11.50615	1.76697	1	1	0	0	0	0	0	0	1	0	0	0	0	0	1	0	0	0	0	0	0	1	0	1	0	0	0	0	0	0	0	0	0
1346090	TGCAGTTGTTTCTACTATAGTTTTGAAATATTTGAGTGTTGTGTTCTAAAACCGAATATCTCAAGCTGT	TGCAGTTGTTTCTACTATAGTTTTGAAATATTTGAGTGTTGTGTTCTAAAACCGAATATCTCAAGCTGT		0	0	999		0	0	999	1	0.100457	0.18073	10.18182	3.37059	2.81964	1	0	1	0	0	0	0	0	0	0	0	0	0	0	0	0	0	0	0	0	0	0	0	0	0	0	0	0	0	0	0	0	0
1382367	TGCAGTTTCATTTTCAAAATCAAGTTGAGTGTCTCTCACAATATATCCATCAAGGGCACTCGTTTGAGA	TGCAGTTTCATTTTCAAAATCAAGTTGAGTGTCTCTCACAATATATCCATCAAGGGCACTCGTTTGAGA	chr7A	727542126	1	1.2147e-022	7A|039.647673200|1382367|1382367	1	1	6.68514e-031	1	0.100457	0.18073	10.5	8.51037	1.31355	0.984127	0	0	0	0	0	0	0	0	1	0	0	0	1	0	0	0	1	0	0	1	0	0	0	0	0	0	1	0	0	0	0	0
1669818	TGCAGTTGCTGTGCTTGCTGACCTTGATACTGAAACGGCGGTTGCTGTGCCGTCTGCTGCTGCTGCTGC	TGCAGTTGCTGTGCTTGCTGACCTTGATACTGAAACGGCGGTTGCTGTGCCGTCTGCTGCTGCTGCTGC	chr3B	82627189	1	2.0183e-025		0	0	999	1	0.100457	0.18073	10.97059	4.66202	2.36524	1	0	1	0	0	0	0	0	0	0	0	0	0	0	0	0	0	0	0	0	0	0	0	0	0	0	0	0	0	0	0	0	0
2262867	TGCAGCAGCAGTCAACAGAGCGTGCTTTGAGCTGGCCTTCGAGCCGCCTTGCTGCGCGAGCCACCCCCG	TGCAGCAGCAGTCAACAGAGCGTGCTTTGAGCTGGCCTTCGAGCCGCCTTGCTGCGCGAGCCACCCCCG	chr7B	694142550	1	1.20614e-027		0	0	999	1	0.100457	0.18073	10.86486	3.34633	3.2633	1	0	0	0	0	1	0	0	0	1	0	0	0	0	0	0	0	0	0	0	0	0	0	0	0	0	0	0	0	0	0	0	0
3948321	TGCAGTAGAGTAGATAGCGACATGCAATCGATTTCAATGATTAGCCGAGATCGGAAGAGCGGTTCAGCA	TGCAGTAGAGTAGATAGCGACATGCAATCGATTTCAATGATTAGGCG	chr5B	598489410	1	4.64586e-014	5B|094.497621520|3948321|3948321	1	1	3.06345e-017	1	0.100457	0.18073	6.48387	4.54278	1.403	1	0	0	0	0	1	1	0	0	0	0	0	0	1	0	0	0	0	0	0	0	0	0	0	0	0	0	0	0	0	0	0	0
4542169	TGCAGCTCAATAGCTGAGCTCACTCCGAGATCGGAAGAGCGGTTCAGCAGGAATGCCGAGACCGATCTC	TGCAGCTCAATAGCTGAGCTCACTGCG		0	0	999		0	0	999	1	0.100457	0.18073	10.79412	5.86505	1.86464	1	0	0	0	0	0	0	0	0	0	0	0	0	0	0	0	0	0	0	0	0	0	0	0	0	0	0	0	0	0	0	0	1
4993677	TGCAGAGCAATTTGCAAACAAGGTGAGGCAGCGTGGCCGGGGTGGCTCGACGCGCCGGCGAGGTAACTT	TGCAGAGCAATTTGCAAACAAGGTGAGGCAGCGTGGCCGGGGTGGCTCGACGCGCCGGCGAGGTAACTT	chr7B	531071117	1	1.20614e-027	6D|099.671842560|4993480|4993480	1	1	3.13237e-024	1	0.100457	0.18073	5.69697	3.73748	1.47957	0.983051	1	0	0	0	0	0	0	0	0	0	0	0	0	0	1	0	0	0	0	0	0	0	0	0	0	0	0	0	0	0	0	0
7330969	TGCAGCTGTCGCGGCAGCCCGAGATCGGAAGAGCGGTTCAGCAGGAATGCCGAGACCGATCTCGTATGC	TGCAGCTGTCGCGGCAGCGCG		0	0	999		0	0	999	1	0.100457	0.18073	13.4	3.15806	3.8827	1	0	0	0	0	0	1	0	0	1	0	0	0	0	1	0	0	1	0	0	0	0	0	0	0	0	0	1	0	0	0	0	0
986862	TGCAGAGACATGCAAGACGACGAGCGAGGCTTCAGGTGTGCGCGTGCAAAGAAACAGAGGATGCAGAGC	TGCAGAGACATGCAAGACGACGAGCGAGGCTTCAGGTGTGCGCGTGCAAAGAAACAGAGGATGCAGAGC	chr7B	29201496	2	1.20614e-027	7B|019.521436170|986862|986862	1	1	6.68514e-031	1	0.09589	0.173391	50.88889	11.86758	4.29598	1	0	0	0	0	0	0	0	1	0	0	0	0	0	0	0	0	0	0	0	0	1	0	0	0	1	0	0	0	0	0	0	0
1090690	TGCAGAGGCCGCTGCATGGCGATGGTTTGCTCGTCAGCAGACGGCAGACGCACGAGCCAGCGACTCCGA	TGCAGAGGCCGCTGCATGGCGATGGTTTGCTCGTCAGCAGACGGCAGACGCACGAGCCAGCGACTCCGA	chr4D	435233264	1	4.36884e-022	4A|096.082244080|1090690|1090690	1	1	6.68514e-031	1	0.09589	0.173391	23.85714	5.22845	4.58037	1	0	0	0	0	0	0	0	0	0	0	0	0	0	0	0	0	0	0	1	0	0	0	0	0	0	0	0	0	0	0	0	0
1131027	TGCAGGAAAGAGAAGAAGGTAGTGATGCAATGCATGTGAAGAAATACAATGATGTGAGTACCCACTAAT	TGCAGGAAAGAGAAGAAGGTAGTGATGCAATGCATGTGAAGAAATACAATGATGTGAGTACCCACTAAT	chr3B	818631658	1	5.61161e-026	3B|153.712963800|1131027|1131027	1	1	6.68514e-031	1	0.09589	0.173391	7.96154	5.3743	1.4632	1	0	0	0	0	0	1	1	0	0	0	0	0	0	0	0	0	0	0	0	0	0	0	0	0	1	0	0	0	0	0	0	0
1225750	TGCAGGAAGAGGTGATGGAGGCGATGCGCCGGGAGGACAAGCGGGACGACCGACGATACTCGCCAGCTA	TGCAGGAAGAGGTGATGGAGGCGATGCGCCGGGAGGACAAGCGGGACGACCGACGATACTCGCCAGCTA	chr5A	680724445	1	5.61161e-026		0	0	999	1	0.09589	0.173391	7.70968	6.05988	1.29173	1	0	0	0	0	0	1	0	0	1	0	0	0	0	0	0	0	1	0	0	0	0	0	1	0	0	0	0	0	0	0	0	0
4009774	TGCAGCAGGCCCACTCTCTCCAGCTTCCCCTCCCCTTGCCGCCGCCAGACGGACTCCTCCGAGATCGGA	TGCAGCAGGCCCACTCTCTCCAGCTTCCCCTCCCCTTGCCGCCGCCAGACGGACTCCTGCG		0	0	999		0	0	999	1	0.09589	0.173391	10.6129	3.41418	2.94039	1	0	1	0	0	0	0	0	0	0	0	0	0	0	0	0	1	0	0	0	1	0	0	0	0	0	0	0	0	1	0	0	0
4997682	TGCAGATCGACCACGTCGACATCTCGCAGCTGCCGCTGCTCAACACCGACCTCGAAGCCGAGATCGGAA	TGCAGATCGACCACGTCGACATCTCGCAGCTGCCGCTGCTCAACACCGACCTCGAAGGCG	chr6A	16462332	1	5.70585e-020	2B|033.534931610|2334139|2334139	1	1	1.602e-021	1	0.09589	0.173391	19.86207	6.4312	3.17342	1	0	0	1	0	0	0	0	1	1	0	0	0	0	1	0	0	0	0	1	0	0	0	0	0	0	0	0	1	0	0	0	0
5331896	TGCAGCCGCTGCCTTACCGCCCACCGCGCCGAGATCGGAAGAGCGGTTCAGCAGGAATGCCGAGACCGA	TGCAGCCGCTGCCTTACCGCCCACCGCGGCG		0	0	999	1B|226.729946300|5331896|5331896	1	1	1.1323e-008	1	0.09589	0.173391	9.90625	2.89784	3.50941	1	0	0	0	0	0	0	0	0	0	0	0	0	1	0	0	0	0	0	0	0	0	0	0	0	0	0	0	0	0	0	0	0
1070568	TGCAGTACTGAACTGAAACTGGTCTGAAATTTGAAATGCAACTCGTATATGCTAAAAAAGGTGATATGG	TGCAGTACTGAACTGAAACTGGTCTGAAATTTGAAATGCAACTCGTATATGCTAAAAAAGGTGATATGG		0	0	999	7A|009.432734165|1070568|1070568	1	1	6.68514e-031	1	0.091324	0.165968	22.68	9.30686	2.32132	1	0	0	0	0	0	0	0	0	0	0	0	0	0	0	0	0	0	0	0	0	0	0	0	0	0	0	1	0	1	0	0	0
1108200	TGCAGCAGCGACGAAGTCACCGAGGATGCTGATGCAGTCCTCCTCTGCCTCCGCAAAGTCTGCCCAAAG	TGCAGCAGCGACGAAGTCACCGAGGATGCTGATGCAGTCCTCCTCTGCCTCCGCAAAGTCTGCCCAAAG		0	0	999	3B|005.363736539|1108200|1108200	1	1	6.68514e-031	1	0.091324	0.165968	8.77419	2.67256	3.11333	1	0	1	0	0	0	0	1	0	0	0	0	0	0	0	0	0	0	0	0	0	0	0	0	1	0	0	0	0	0	0	0	0
1159452	TGCAGCCATAAATCCGTATGGTCTTTAAGGACAAAGGCAGGTTCAGAACCGCCGAGATCGGAAGAGCGG	TGCAGCCATAAATCCGTATGGTCTTTAAGGACAAAGGCAGGTTCAGAACCGGCG		0	0	999	1A|006.155331603|1159452|1159452	1	1	4.91861e-021	1	0.091324	0.165968	26.19355	12.0815	2.4476	1	0	0	0	0	0	0	0	0	0	0	0	0	0	0	0	0	0	0	0	0	0	0	0	0	0	0	0	0	1	0	0	0
1202668	TGCAGCTTTGACTCTCAGTTTTGACTCGCTCGGAGACCGACGGTAACAGAATCAAAATCCGAGATCGGA	TGCAGCTTTGACTCTCAGTTTTGACTCGCTCGGAGACCGACGGTAACAGAATCAAAATGCG		0	0	999		0	0	999	1	0.091324	0.165968	8.65517	5.27372	1.68849	1	0	0	0	0	1	0	0	0	1	0	0	0	0	0	0	0	1	0	1	0	0	0	0	0	0	0	0	0	0	0	0	0
1212062	TGCAGCTTCCTCCTCGCCCACCACGCCCCACAGCCCTCGCTCCCCATCGTCCTCAGCTCCAAATACGGC	TGCAGCTTCCTCCTCGCCCACCACGCCCCACAGCCCTCGCTCCCCATCGTCCTCAGCTCCAAATACGGC		0	0	999		0	0	999	1	0.091324	0.165968	10.34483	4.72175	2.2161	1	0	0	0	0	1	0	0	0	1	0	0	0	0	0	0	0	1	0	1	0	0	0	0	0	0	0	0	0	0	0	0	0
1364615	TGCAGCGCCTGCCGACGTCCGACGCAGTGCAGAACCAGCAGCAGCCGCGGTCCGGCGAGCCGTGCGACG	TGCAGCGCCTGCCGACGTCCGACGCAGTGCAGAACCAGCAGCAGCCGCGGTCCGGCGAGCCGTGCGACG	chr3B	8167481	1	5.61161e-026	1B|046.795065000|1150592|1150592	1	1	2.42147e-025	1	0.091324	0.165968	7.92857	4.30057	1.82287	1	0	0	0	0	1	1	0	1	0	0	0	0	1	0	0	0	1	0	0	0	0	0	0	1	0	0	0	0	0	0	0	0
1371058	TGCAGAGTCATGAGCAACACGCCTGGTCTACTTAGCAAGATCCTGAAGCCTCTAAGCTCTGATATATTG	TGCAGAGTCATGAGCAACACGCCTGGTCTACTTAGCAAGATCCTGAAGCCTCTAAGCTCTGATATATTG		0	0	999		0	0	999	1	0.091324	0.165968	21.88462	6.77851	3.34444	1	0	0	0	0	1	0	0	0	0	0	0	0	0	0	0	0	0	0	0	0	0	1	0	0	0	0	0	0	0	0	0	0
1699024	TGCAGCTTCGGTTGGTGGCGAGCTCGTGGTGAAGATAAGAGAGAGAGATGAGAGACCGAGATCGGAAGA	TGCAGCTTCGGTTGGTGGCGAGCTCGTGGTGAAGATAAGAGAGAGAGATGAGAGAGCG		0	0	999	7A|096.670058690|1699024|1699024	1	1	3.2753e-023	1	0.091324	0.165968	16.46875	7.25424	2.37416	1	0	1	0	0	0	0	0	0	0	0	0	0	0	0	0	0	0	0	0	0	0	0	0	0	0	0	0	0	0	0	0	0
4003019	TGCAGCCCATCCACGGACTCCCCCGTCACAGTCCTGGTGGACCGAGATCGGAAGAGCGGTTCAGCAGGA	TGCAGCCCATCCACGGACTCCCCCGTCACAGTCCTGGTGGAGCG		0	0	999	2B|083.840257100|4003019|4003019	1	1	1.27258e-015	1	0.091324	0.165968	9.1	6.26285	1.50126	1	1	1	0	0	0	0	0	0	0	0	0	0	0	0	0	0	0	0	0	0	0	0	0	0	0	0	0	0	0	1	0	0
4004187	TGCAGTTCGGACGCTACCTGGTCCCGCAGCCTCGTCCGAGATCGGAAGAGCGGTTCAGCAGGAATGCCG	TGCAGTTCGGACGCTACCTGGTCCCGCAGCCTCGTGCG		0	0	999	2B|074.647297440|4004187|4004187	1	1	8.04758e-012	1	0.091324	0.165968	19.83871	5.82595	3.49017	1	0	1	0	0	0	0	0	0	0	0	0	0	0	0	0	0	0	0	0	0	0	0	0	0	0	0	0	0	0	0	0	0
4007953	TGCAGATGTGCGTACGCGGGCTCAGGGAGGAGGACGACGGGGCAGAGGGGAAGCAGGCCGACGAGGAAG	TGCAGATGTGCGTACGCGGGCTCAGGGAGGAGGACGACGGGGCAGAGGGGAAGCAGGCCGACGAGGAAG	chr2B	36727664	1	1.20614e-027		0	0	999	1	0.091324	0.165968	13.14286	2.73488	4.89673	1	0	0	0	0	0	0	0	0	0	0	0	0	0	0	0	0	0	0	0	0	0	0	0	0	0	1	0	0	0	0	0	0
4536274	TGCAGGGTGCGCCACGCTGTTTGTGGATCCGAGATCGGAAGAGCGGTTCAGCAGGAATGCCGAGACCGA	TGCAGGGTGCGCCACGCTGTTTGTGGATGCG		0	0	999		0	0	999	1	0.091324	0.165968	25.23333	10.12483	2.60044	1	1	0	0	0	0	0	0	0	1	0	0	0	0	0	0	1	1	0	0	1	0	0	0	0	0	0	0	0	1	0	0	1
4989216	TGCAGATCGAGTACTCCGAGGCCGTCGAACTCGCGGGGTCTGCATACCTCCTTCCAGCTTACCAGACAT	TGCAGATCGAGTACTCCGAGGCCGTCGAACTCGCGGGGTCTGCATACCTCCTTCCAGCTTACCAGACAT		0	0	999	5B|054.739288200|4989216|4989216	1	1	6.68514e-031	1	0.091324	0.165968	9.66667	6.06752	1.48936	1	0	0	0	0	0	0	0	0	1	0	0	0	0	1	0	0	0	0	0	0	0	0	0	0	0	0	0	0	0	0	0	1
5332181	TGCAGCTTTTTCTCCTCGCATCCGAGATCGGAAGAGCGGTTCAGCAGGAATGCCGAGACCGATCTCGTA	TGCAGCTTTTTCTCCTCGCATGCG		0	0	999		0	0	999	1	0.091324	0.165968	23.56667	7.45959	3.3119	1	1	0	0	0	0	0	0	0	1	0	0	0	0	0	0	1	1	0	0	1	0	0	0	0	0	0	0	0	1	0	0	1
5340813	TGCAGGGCAACAGTAACCTGATCTGCCAGGGATGACCTGATCTACTAGGAGGCGGTGGCGACCTGATGT	TGCAGGGCAACAGTAACCTGATCTGCCAGGGATGACCTGATCTACTAGGAGGCGGTGGCGACCTGATGT	chr1A	266861057	1	1.20614e-027		0	0	999	1	0.091324	0.165968	13.26923	3.97645	3.26971	1	0	0	0	0	0	1	0	0	0	0	0	0	0	0	0	0	0	0	0	0	0	1	0	0	0	0	0	0	0	0	0	0
5341533	TGCAGCCCTCCCACGCCTCCCGCGGTATCACCGCCGTCGGCGTCTGCGGCGGCGGCGGCTGCGCCATTG	TGCAGCCCTCCCACGCCTCCCGCGGTATCACCGCCGTCGGCGTCTGCGGCGGCGGCGGCTGCGCCATTG	chr3D	7129779	1	2.03262e-020	2B|000.916803296|1276844|1276844	1	1	3.15461e-019	1	0.091324	0.165968	11.29032	4.12853	2.66505	1	0	0	0	0	0	0	0	0	0	0	0	0	0	0	0	0	0	0	0	0	0	0	0	0	0	0	0	0	0	0	0	0
5581412	TGCAGCGTCTGCTACGACCAACTCCGAGATCGGAAGAGCGGTTCAGCAGGAATGCCGAGACCGATCTCG	TGCAGCGTCTGCTACGACCAACTGCG		0	0	999		0	0	999	1	0.091324	0.165968	10.53846	7.00676	1.58224	1	0	0	1	0	0	0	0	1	1	0	0	0	1	0	0	0	0	0	0	0	0	0	0	0	0	0	0	0	0	1	0	0
1077436	TGCAGTAGTTCTTTGGGATGATGATCATACCAGAGGGGGTGATCGTGATTAGCACCGAGATCGGAAGAG	TGCAGTAGTTCTTTGGGATGATGATCATACCAGAGGGGGTGATCGTGATTAGCAGCG	chr1B	673343075	1	1.8598e-019	1B|267.853020600|1077436|1077436	1	1	1.1478e-022	1	0.086758	0.158462	43.71429	28.39499	1.59969	1	0	0	0	0	0	0	0	0	0	0	0	0	0	0	0	0	0	0	0	0	0	0	0	0	0	0	0	0	0	0	0	0
1105018	TGCAGCGATTTTCACCAAGTTGCCACTTTTTTTCTTTTTCTAAAATGAGGTTCACCGCGGACGCCGACG	TGCAGCGATTTTCACCAAGTTGCCACTTTTTTTCTTTTTCTAAAATGAGGTTCACCGCGGACGCCGACG	chr1B	101090475	1	1.20614e-027	1B|072.229985710|1105018|1105018	1	1	6.68514e-031	1	0.086758	0.158462	9.41379	2.93043	3.25353	1	1	0	0	0	0	0	0	0	0	0	0	0	0	0	0	0	1	0	0	1	0	0	0	0	0	0	0	0	1	0	0	1
1669023	TGCAGATCACCAAAGCGTCGCAATCACACTGGCATAACCACCCAATCTACAGAAGAACCGAGATCGGAA	TGCAGATCACCAAAGCGTCGCAATCACACTGGCATAACCACCCAATCTACAGAAGAAGCG		0	0	999	2B|106.655813200|1669023|1669023	1	1	2.66181e-024	1	0.086758	0.158462	37.43333	7.06486	5.19051	1	0	0	0	0	0	0	0	0	0	0	0	0	0	0	0	0	0	0	0	0	0	0	0	0	0	0	0	0	0	0	0	0
1669057	TGCAGTTCACTGAAATCACAATGAAGAAAATTAATTCCTGATGGATATTCCTCTGAAAATTGCTATTTT	TGCAGTTCACTGAAATCACAATGAAGAAAATTAATTCCTGATGGATATTCCTCTGAAAATTGCTATTTT	chr2D	650321129	1	5.65145e-021		0	0	999	1	0.086758	0.158462	12.86667	3.47115	3.57825	1	0	0	0	0	0	0	0	0	0	0	0	0	0	0	0	0	0	0	0	0	0	0	0	0	0	0	0	0	0	0	0	0
1698995	TGCAGCCCCTGATCCTTCTGGTAGGAGAGCGTGTGGAACTCAAGCAAGCTGCTGTCCTTCAAAACTTGC	TGCAGCCCCTGATCCTTCTGGTAGGAGAGCGTGTGGAACTCAAGCAAGCTGCTGTCCTTCAAAACTTGC		0	0	999		0	0	999	1	0.086758	0.158462	10.67742	4.08291	2.60648	1	0	1	0	0	0	0	0	0	0	0	0	0	0	0	0	0	0	0	0	0	0	0	0	0	0	0	0	0	0	0	0	0
1717191	TGCAGCATGGAGCGCGCCGACAGCAGGTCGGTCTGGACGTCGCGAGCAGGCTCCGCGAGTCGCCGCAAC	TGCAGCATGGAGCGCGCCGACAGCAGGTCGGTCTGGACGTCGCGAGCAGGCTCCGCGAGTCGCCGCAAC	chr1B	585298762	1	1.20614e-027		0	0	999	1	0.086758	0.158462	13.52	4.90812	2.80313	1	0	0	0	0	0	0	0	1	1	0	1	0	0	1	0	0	1	1	1	0	0	0	0	0	0	0	0	1	0	0	0	0
1750385	TGCAGGAAGCAGGTATTGGTCGTTTGAAGCAGGCGCGGGAGGAAGTGAAAACTGTAAAGCTTCTGGCCC	TGCAGGAAGCAGGTATTGGTCGTTTGAAGCAGGCGCGGGAGGAAGTGAAAACTGTAAAGCTTCTGGCCC		0	0	999	7D|018.458390210|1059903|1059903	1	1	5.27878e-017	1	0.086758	0.158462	8.44444	5.1087	1.68157	1	0	1	0	0	0	0	0	0	0	0	0	0	0	1	0	0	0	1	0	0	0	0	0	0	0	0	0	0	0	1	0	0
1764216	TGCAGCACGAGTTCCACCGCGAGTGTGGAGCGTGGACGACAGTTGGGTGGCGGCGCCGCCGAGATCGGA	TGCAGCACGAGTTCCACCGCGAGTGTGGAGCGTGGACGACAGTTGGGTGGCGGCGCCGGCG	chr7B	735777485	1	1.26472e-021		0	0	999	1	0.086758	0.158462	8.51852	3.54203	2.36395	1	0	0	0	0	0	0	0	0	0	0	0	0	1	0	1	1	0	0	0	1	0	0	0	0	0	0	0	1	0	0	0	1
3020618	TGCAGCTAAGTTATGCAGATGATCCTGCTCTGCAACTTCCGAGATCGGAAGAGCGGTTCAGCAGGAATG	TGCAGCTAAGTTATGCAGATGATCCTGCTCTGCAACTTGCG	chr1D	50289636	2	7.03957e-011	1A|064.702928250|3020618|3020618	1	1	5.21023e-014	1	0.086758	0.158462	23.23077	5.20582	4.46854	1	1	0	0	0	0	0	0	0	0	0	0	0	1	0	0	0	0	0	0	0	0	0	0	0	0	0	1	0	0	0	0	0
3028762	TGCAGACGACGGCCAAACAGTAGTTCCTCCACGCATCATCCTCCGAGATCGGAAGAGCGGTTCAGCAGG	TGCAGACGACGGCCAAACAGTAGTTCCTCCACGCATCATCCTGCG	chr3A	532891761	1	2.51648e-011	3A|047.153216450|3028762|3028762	1	1	3.67977e-016	1	0.086758	0.158462	31.03226	7.82669	3.99143	1	1	0	0	0	0	0	0	0	0	0	0	0	0	0	0	0	0	0	0	0	0	0	0	0	0	0	0	0	0	0	0	0
4007906	TGCAGCAGGAGCAGCAGCAGGGCGCCGCAGGAGAACCTCCCCCAGCCTCCGAGATCGGAAGAGCGGTTC	TGCAGCAGGAGCAGCAGCAGGGCGCCGCAGGAGAACCTCCCCCAGCCTGCG	chr2B	686057822	1	1.48548e-014	2B|080.637070980|4007906|4007906	1	1	7.5251e-019	1	0.086758	0.158462	10.66667	3.89301	2.92816	1	0	0	0	0	0	0	0	0	0	0	0	0	0	0	0	0	0	0	0	0	0	0	0	0	0	0	0	0	0	0	0	0
4396272	TGCAGCAGCGAGCACTCAGCGTGACGATGCCCTCCGAGATCGGAAGAGCGGTTCAGCAGGAATGCCGAG	TGCAGCAGCGAGCACTCAGCGTGACGATGCCCTGCG		0	0	999	1A|059.664698100|4396272|4396272	1	1	2.60498e-011	1	0.086758	0.158462	21.17391	6.7801	3.13273	1	1	0	0	0	0	0	0	0	0	0	0	0	1	0	1	0	0	0	0	0	0	0	1	0	0	0	0	0	0	0	0	0
4991849	TGCAGCGGCATCCTCCTGCTCCCCGCTCGCCGAGATCGGAAGAGCGGTTCAGCAGGAATGCCGAGACCG	TGCAGCGGCATCCTCCTGCTCCCCGCTCGGCG		0	0	999		0	0	999	1	0.086758	0.158462	11.93548	4.90514	2.46307	1	0	0	0	0	0	0	0	0	0	0	0	0	0	0	0	0	0	0	0	0	0	0	0	0	0	0	0	0	0	0	0	0
4995716	TGCAGGCCTGCGCAGTGCCTACTCCCCCATCATGTCTGCTCCCCGAGATCGGAAGAGCGGTTCAGCAGG	TGCAGGCCTGCGCAGTGCCTACTCCCCCATCATGTCTGCTCCGCG	chr5A	461229811	1	1.17081e-009		0	0	999	1	0.086758	0.158462	13.95833	3.96315	3.86445	1	1	0	1	0	0	0	0	0	1	0	0	0	0	1	0	0	1	0	0	0	0	0	0	0	0	0	1	0	0	0	0	0
5371411	TGCAGATGTAGATGATTTTGCAGCGGGCCAAGGAGGGTGGCAGCAGGGAGTGGTGCACGTGCGTGTGCA	TGCAGATGTAGATGATTTTGCAGCGGGCCAAGGAGGGTGGCAGCAGGGAGTGGTGCACGTGCGTGTGCA	chr7A	11253076	2	2.61083e-024	4A|132.437925200|1058713|1058713	1	1	8.70916e-025	1	0.086758	0.158462	8.64	4.07804	2.17055	1	0	0	0	0	1	0	0	0	0	0	0	0	0	0	0	0	0	0	0	0	0	1	0	0	0	0	0	0	0	0	0	0
5563436	TGCAGCGCTAGGTCAGGGGTTTGGCTGAGGCGTGTGGCCGACCAAAGGCCGAGGCGGGGCCTCGAGGCC	TGCAGCGCTAGGTCAGGGGTTTGGCTGAGGCGTGTGGCCGACCAAAGGCCGAGGCGGGGCCTCGAGGCC		0	0	999		0	0	999	1	0.086758	0.158462	7.77273	3.4103	2.21179	1	1	0	0	0	0	1	0	0	0	0	0	0	0	0	1	0	0	0	0	0	0	0	1	0	0	0	0	0	0	0	0	0
5577020	TGCAGCGCTAGGTCAGGGGTTTGGCTGGAGGTGTGTGGCCGACCAAAGGCCCAGGCGGGGCCTCGAGGC	TGCAGCGCTAGGTCAGGGGTTTGGCTGGAGGTGTGTGGCCGACCAAAGGCCCAGGCGGGGCCTCGAGGC	chr1A	306271533	1	2.61083e-024		0	0	999	1	0.086758	0.158462	8.95455	3.85507	2.33163	1	1	0	0	0	0	1	0	0	0	0	0	0	0	0	1	0	0	0	0	0	0	0	1	0	0	0	0	0	0	0	0	0
7940464	TGCAGGCCGTTGCGAGTCTCCCCGAGATCGGAAGAGCGGTTCAGCAGGAATGCCGAGACCGATCTCGTA	TGCAGGCCGTTGCGAGTCTCCGCG		0	0	999		0	0	999	1	0.086758	0.158462	8.89286	4.79091	2.00459	1	0	0	0	0	1	1	0	0	1	0	0	0	0	0	0	0	1	0	0	0	0	0	0	0	0	0	1	0	1	0	0	0
12774756	TGCAGGCTTTCTACACTGAATTTGTTCTCTGTTTGTAGTTTAACTGAATTTCGTATCTGTCTATAGTTG	TGCAGGCTTTCTACACTGAATTTGTTCTCTGTTTGTAGTTTAACTGAATTTCGTATCTGTCTATAGTTG	chr4B	420194142	1	5.61161e-026	1A|206.904584500|1019363|1019363	1	1	1.44708e-027	1	0.086758	0.158462	12.41935	4.427	2.74532	1	0	0	0	0	0	1	0	0	0	0	0	0	0	0	0	0	0	0	0	0	0	0	1	0	0	0	0	0	0	0	0	0
100003745	TGCAGCGGAGGCCTCGAGTCGGCGGGCTGGAAGAACTCGGCGTCGGTGGCAGCCTTCACGGGCTCCGCC	TGCAGCGGAGGCCTCGAGTCGGCGGGCTGGAAGAACTCGGCGTCGGTGGCAGCCTTCACGGGCTCCGCC	chr3B	138412329	1	1.2147e-022		0	0	999	1	0.086758	0.158462	13.66667	5.34374	2.61813	1	0	0	1	0	0	1	0	0	0	0	0	0	0	0	0	0	0	1	0	0	0	0	1	0	0	0	0	1	0	0	0	0
1111955	TGCAGTAGGCTGCGCGCTCGTGAGCCCGACGCAGTTGTTGACCTATGACTCATGACTAGGAACATAGAC	TGCAGTAGGCTGCGCGCTCGTGAGCCCGACGCAGTTGTTGACCTATGACTCATGACTAGGAACATAGAC		0	0	999	3B|067.624791670|1111955|1111955	1	1	6.68514e-031	1	0.082192	0.150873	17.04167	3.22076	5.55992	1	1	0	0	0	0	0	0	0	0	0	0	0	1	0	1	0	0	1	0	0	0	0	0	0	0	0	0	0	0	0	0	0
1199768	TGCAGCAGCATGCGGCGGTTGAGCTCGGGGTCCATGGACACCACCGTCGGGCAGCCCAAGATGTGCGTC	TGCAGCAGCATGCGGCGGTTGAGCTCGGGGTCCATGGACACCACCGTCGGGCAGCCCAAGATGTGCGTC	chr2B	1759429	3	1.56024e-026	2B|008.168205734|1199768|1199768	1	1	6.68514e-031	1	0.082192	0.150873	24.6087	8.63128	2.80842	1	0	1	0	0	0	0	0	0	0	0	0	0	0	0	0	0	0	0	1	0	0	0	0	0	0	0	0	0	0	0	1	0
1698746	TGCAGGTAAGGGAGGGGAGGGTCAAACGGGATTGCTGCGTCGGAGACGCTGGCAAAGTGGTGGTGTCAC	TGCAGGTAAGGGAGGGGAGGGTCAAACGGGATTGCTGCGTCGGAGACGCTGGCAAAGTGGTGGTGTCAC	chr4A	728587406	2	7.25908e-025		0	0	999	1	0.082192	0.150873	14.52	4.70846	3.39872	1	0	1	0	0	0	0	0	0	0	0	0	0	0	1	0	0	0	1	0	0	0	0	0	0	0	0	0	0	0	1	0	0
1725069	TGCAGCACCAAAGTCCGCGGGGCCGCAGGTCGTGTTCCTCAACAAGGAGAAGCTGATTCCTATGCCTTC	TGCAGCACCAAAGTCCGCGGGGCCGCAGGTCGTGTTCCTCAACAAGGAGAAGCTGATTCCTATGCCTTC		0	0	999	3B|088.717474540|1725069|1725069	1	1	6.68514e-031	1	0.082192	0.150873	14.25926	5.21105	2.71852	1	0	0	0	0	1	1	0	0	1	0	0	0	0	0	0	0	1	0	0	0	0	0	0	0	0	0	1	0	1	0	0	0
1772116	TGCAGGATGGTTGTACTCAACGAACGTGAGCTACTCCTCAGGATTCCTCACTACCGAGATCGGAAGAGC	TGCAGGATGGTTGTACTCAACGAACGTGAGCTACTCCTCAGGATTCCTCACTAGCG	chr2D	19022135	1	3.02611e-012	2D|020.853067800|977280|977280	1	1	1.88341e-015	1	0.082192	0.150873	20.81818	7.93517	2.78016	1	0	0	0	0	0	0	0	0	0	0	0	0	0	0	1	0	0	0	0	0	0	0	0	0	0	0	0	0	0	0	0	0
2306564	TGCAGGCTCAGGCGCACGCTCGGCATCGATCGATGATCTCCTCGGTCGACGGCGTTGATGTCTCCGCTC	TGCAGGCTCAGGCGCACGCTCGGCATCGATCGATGATCTCCTCGGTCGACGGCGTTGATGTCTCCGCTC	chr6B	655131090	1	2.61083e-024	6B|041.643173540|2306564|2306564	1	1	6.68514e-031	1	0.082192	0.150873	19.17391	5.76837	3.38031	1	0	0	1	0	0	0	0	0	0	0	0	0	1	0	0	0	0	0	0	0	0	0	0	0	0	0	0	1	0	0	0	0
2322960	TGCAGCTTATCTGCTGCTACGTGATGTGCTTACTTTACTGATTGGTTCATAGTCTGTTCGACTCCTCTG	TGCAGCTTATCTGCTGCTACGTGATGTGCTTACTTTACTGATTGGTTCATAGTCTGTTCGACTCCTCTG	chr7B	638447668	1	1.20614e-027	7B|074.023382400|2322960|2322960	1	1	6.68514e-031	1	0.082192	0.150873	23.04167	6.56683	3.45625	1	0	0	0	0	0	0	0	0	0	0	1	0	1	0	0	0	0	0	0	0	0	0	0	0	0	0	0	0	0	0	0	0
4009676	TGCAGACCAGCCAGCGGTGCAGGGGAGCGGGACGGCGACGGGATTGGCCGATCCGAGATCGGAAGAGCG	TGCAGACCAGCCAGCGGTGCAGGGGAGCGGGACGGCGACGGGATTGGCCGATGCG	chr1B	612717196	1	2.23988e-018	1B|165.089571100|1162726|1162726	1	1	3.04482e-018	1	0.082192	0.150873	15.23077	4.48337	3.61069	1	1	0	0	0	0	0	0	0	0	0	0	0	1	0	1	0	0	0	0	0	0	0	0	0	0	0	0	0	0	0	0	0
4990621	TGCAGCTGGATTCAATCAATCTTGCCGAGATCGGAAGAGCGGTTCAGCAGGAATGCCGAGACCGATCTC	TGCAGCTGGATTCAATCAATCTTGGCG		0	0	999		0	0	999	1	0.082192	0.150873	8.91304	5.97031	1.53412	1	1	0	0	0	0	0	0	0	0	0	0	0	1	0	1	0	0	0	0	0	0	0	0	0	0	0	0	0	0	0	0	0
5563202	TGCAGATTGTTCAGCGGCTGGTGCCGACAGGGCATTTCCATCGCAGGTGCTGTTCAACTCTAATTGGGC	TGCAGATTGTTCAGCGGCTGGTGCCGACAGGGCATTTCCATCGCAGGTGCTGTTCAACTCTAATTGGGC		0	0	999		0	0	999	1	0.082192	0.150873	19.70833	6.57317	3.09543	1	0	0	0	0	0	0	0	0	0	0	0	0	0	0	1	0	0	0	0	0	0	0	0	0	0	0	0	0	0	0	0	0
5567237	TGCAGCGGCGGTGGCAAGCATGACCGAGATCGGAAGAGCGGTTCAGCAGGAATGCCGAGACCGATCTCG	TGCAGCGGCGGTGGCAAGCATGAGCG		0	0	999		0	0	999	1	0.082192	0.150873	11.36	3.77232	3.09554	1	0	0	0	0	0	0	0	0	0	0	0	0	0	0	0	0	0	0	0	0	0	0	0	0	0	0	0	0	0	0	0	0
7883837	TGCAGCGCCGACCCCGTCGCCCTCTGCCTGCTCCCACGCGGCCGAGATCGGAAGAGCGGTTCAGCAGGA	TGCAGCGCCGACCCCGTCGCCCTCTGCCTGCTCCCACGCGGGCG		0	0	999		0	0	999	1	0.082192	0.150873	12.36364	5.38977	2.21377	1	0	0	0	0	0	0	0	0	0	0	0	0	0	0	0	0	0	0	0	0	0	1	0	0	0	0	0	0	0	0	0	0
7904882	TGCAGATTCAATCTGTGTAGCGGACATGTCCGAGATCGGAAGAGCGGTTCAGCAGGAATGCCGAGACCG	TGCAGATTCAATCTGTGTAGCGGACATGTGCG		0	0	999		0	0	999	1	0.082192	0.150873	28.125	8.85679	3.08167	1	0	0	0	0	0	0	0	0	0	0	0	0	0	0	0	0	0	0	1	0	0	0	1	0	0	0	0	0	0	0	0	0
10984900	TGCAGGCGGTGCGGTCGCCGTGTCGGTGGCCGACGCTCCGCTCCGCTCCGCTCCGCTCCGCTCCTCCGC	TGCAGGCGGTGCGGTCGCCGTGTCGGTGGCCGACGCTCCGCTCCGCTCCGCTCCGCTCCGCTCCTCCGC		0	0	999		0	0	999	1	0.082192	0.150873	13.95652	5.03447	2.69815	1	0	0	0	0	0	0	0	0	1	0	0	0	0	1	0	0	0	0	0	1	0	0	0	0	1	0	0	0	1	0	0	1
12737096	TGCAGTGCGGTGTGCAGGGGGCGGACCGATCAGAGTGTTGACTCCGAGGTATCCGAGATCGGAAGAGCG	TGCAGTGCGGTGTGCAGGGGGCGGACCGATCAGAGTGTTGACTCCGAGGTATGCG	chr7A	549287921	1	1.34806e-015	6B|011.973912050|1313151|1313151	1	1	1.83251e-015	1	0.082192	0.150873	12.7037	4.23228	3.04644	1	0	0	0	0	0	1	0	0	0	0	0	0	0	0	0	1	0	0	0	0	0	0	1	0	0	0	0	0	0	0	0	0
23884054	TGCAGATGCAGTGATGAAGATGAGTTTCATGCTATTGTGGAGTGCACAAAAAGCAGAGCATTACGAGAT	TGCAGATGCAGTGATGAAGATGAGTTTCATGCTATTGTGGAGTGCACAAAAAGCAGAGCATTACGAGAT	chr7A	667116346	1	2.61083e-024		0	0	999	1	0.082192	0.150873	10.51852	5.09444	2.0869	1	0	0	0	0	0	0	0	0	0	0	1	0	0	0	0	0	0	0	0	0	0	0	0	0	0	0	0	0	0	0	1	0
1049461	TGCAGAAGCACATGCGCACCATCATCAATCAGCTGAAATGATGGGAGTACGTCTTCACTGGGAAAGCAA	TGCAGAAGCACATGCGCACCATCATCAATCAGCTGAAATGATGGGAGTACGTCTTCACTGGGAAAGCAA		0	0	999	6A|097.936497780|1049461|1049461	1	1	6.68514e-031	1	0.077626	0.1432	20.3913	14.07971	1.46522	1	0	0	0	0	1	0	0	0	0	0	0	1	0	0	0	0	0	0	0	0	0	0	0	0	0	0	1	0	0	0	0	0
1127165	TGCAGGTGACCCACGGCGGCATGCGAGCCAGCACCGCCAGGTCCCTTCTCCAGCAGCAGCAGCAGCAGC	TGCAGGTGACCCACGGCGGCATGCGAGCCAGCACCGCCAGGTCCCTTCTCCAGCAGCAGCAGCAGCAGC		0	0	999	7A|155.686230100|1127165|1127165	1	1	6.68514e-031	1	0.077626	0.1432	8.92	3.65426	2.39718	1	1	0	0	0	0	0	0	0	0	0	0	0	1	0	0	1	0	0	0	1	0	0	1	0	0	0	0	0	1	0	0	1
1139079	TGCAGGGCGTGGCCCTGGTGTGCGTGCCCCAGGCTTTGGAAAGTTGGCCTGAAGCGCCTAGAGTAGCAC	TGCAGGGCGTGGCCCTGGTGTGCGTGCCCCAGGCTTTGGAAAGTTGGCCTGAAGCGCCTAGAGTAGCAC	chr2B	23008001	1	4.36884e-022	7B|130.555968500|1139079|1139079	1	1	6.68514e-031	1	0.077626	0.1432	8.81818	4.01855	2.21963	1	0	1	0	0	1	0	0	0	0	0	0	0	0	0	0	0	0	0	0	0	0	0	0	0	0	0	0	0	0	0	0	0
1140798	TGCAGCACGCGTGCCGCCGAGGCTGCCGAGCCGCTGCGGCGTTGTGGGTTGGGGCGTTGGGCTTCGCTC	TGCAGCACGCGTGCCGCCGAGGCTGCCGAGCCGCTGCGGCGTTGTGGGTTGGGGCGTTGGGCTTCGCTC	chr7D	573338323	1	4.39986e-017	7B|126.035578500|1140798|1140798	1	1	6.68514e-031	1	0.077626	0.1432	8.36364	3.47125	2.42016	1	0	1	0	0	1	0	0	0	0	0	0	0	0	0	0	0	0	0	0	0	0	0	0	0	0	0	0	0	0	0	0	0
1269392	TGCAGCTGGTCGGCACTTGCAACGGGCTGCTCCGCCTGTGCGACAACACCAAGGGGGTCAGTGCACCAT	TGCAGCTGGTCGGCACTTGCAACGGGCTGCTCCGCCTGTGCGACAACACCAAGGGGGTCAGTGCACCAT	chr2B	691464545	1	1.20614e-027	2D|130.653962400|1863060|1863060	1	1	1.1266e-023	1	0.077626	0.1432	7.96296	3.83436	2.24986	1	0	0	0	0	0	0	0	0	0	0	0	0	0	0	0	0	0	0	0	0	0	0	0	0	0	0	0	0	0	0	0	0
1273366	TGCAGCTGATATACAGAGAGAGAAGCAGCAAGCTATCGGACGCCAGCAGGTTGCCATACGTGGCCGAGA	TGCAGCTGATATACAGAGAGAGAAGCAGCAAGCTATCGGACGCCAGCAGGTTGCCATACGTGGCCGAGA		0	0	999	2B|106.661014500|1273366|1273366	1	1	3.11029e-029	1	0.077626	0.1432	12.22222	5.38402	2.42964	1	0	0	0	0	0	0	0	0	0	0	0	0	0	0	0	0	0	0	0	0	0	0	0	0	0	0	0	0	0	0	0	0
1374638	TGCAGCAATGGGGCTAACCTGTAGCATTTGCACAATTGCATTTAAGGCCCAAGTGATCGAAGGCATGCT	TGCAGCAATGGGGCTAACCTGTAGCATTTGCACAATTGCATTTAAGGCCCAAGTGATCGAAGGCATGCT	chr5A	626893215	2	5.61161e-026	2D|142.745006600|3945704|3945704	1	1	1.44708e-027	1	0.077626	0.1432	9.88889	3.01027	3.26817	1	0	0	0	0	0	0	0	0	0	0	0	0	0	0	0	0	0	0	0	0	0	0	0	0	0	0	0	0	0	0	0	0
1380242	TGCAGAAAGAGAAGAAAAGAAAGAATATGGGAATCTAATATATATTCTCACGGGGGCAAATGCACCCGA	TGCAGAAAGAGAAGAAAAGAAAGAATATGGGAATCTAATATATATTCTCACGGGGGCAAATGCACCCGA	chr7A	202214603	1	1.56024e-026	7B|045.310718560|984612|984612	1	1	8.89598e-010	1	0.077626	0.1432	8.16667	3.67045	2.18908	1	0	0	0	0	0	1	0	0	1	0	0	0	0	1	1	0	1	1	0	0	0	0	0	0	0	0	0	0	0	0	0	1
1400464	TGCAGCCTCGCCTGCTTGGCCTCGCTGCTCTGGTAGGAAGCCACCTCCTCATCGGGCTTTGAGGCGCCT	TGCAGCCTCGCCTGCTTGGCCTCGCTGCTCTGGTAGGAAGCCACCTCCTCATCGGGCTTTGAGGCGCCT	chr2A	485220439	1	2.61083e-024	2D|129.933868800|2292510|2292510	1	1	5.27878e-017	1	0.077626	0.1432	7.66667	3.17397	2.2194	1	0	1	0	0	0	0	0	0	0	0	0	0	0	0	0	0	0	0	0	0	0	0	0	0	0	0	0	0	0	0	0	0
1665963	TGCAGACGAGCATGTGGAGCACATAGTTGAAGGTCTTGGTGGAAGGCCAGCAGAAGTACTCGGGCATCG	TGCAGACGAGCATGTGGAGCACATAGTTGAAGGTCTTGGTGGAAGGCCAGCAGAAGTACTCGGGCATCG	chr2B	679904091	1	1.2147e-022	2B|078.466606270|1665963|1665963	1	1	6.68514e-031	1	0.077626	0.1432	10.77778	2.84583	3.93411	1	0	0	0	0	0	0	0	0	0	0	0	0	0	0	0	0	0	0	0	0	0	0	0	0	0	0	0	0	0	0	0	0
1697875	TGCAGGCGCAGCATGCGGGGCTCGCACGGATGAAGAGGCGAGGATGTGGACGGACGGCGTGGAGTCGGT	TGCAGGCGCAGCATGCGGGGCTCGCACGGATGAAGAGGCGAGGATGTGGACGGACGGCGTGGAGTCGGT	chr2B	116603730	1	1.20614e-027		0	0	999	1	0.077626	0.1432	15.13043	4.60911	3.42912	1	0	0	0	0	0	1	0	0	0	0	0	0	0	0	0	0	1	0	0	0	0	0	0	0	0	0	0	0	0	0	0	0
1701644	TGCAGCGGTACGGCCGCGTCTCTGGGCACGCGGGCCAGCTGGCCTTTCGCCCTGTGGAACAGGCTGCGC	TGCAGCGGTACGGCCGCGTCTCTGGGCACGCGGGCCAGCTGGCCTTTCGCCCTGTGGAACAGGCTGCGC	chr3A	40818724	1	2.0183e-025		0	0	999	1	0.077626	0.1432	10.61538	3.60637	2.96945	1	0	0	0	0	0	0	0	0	0	0	0	0	0	0	0	0	0	0	0	0	0	0	0	0	0	0	0	0	0	0	0	0
2277443	TGCAGTCCTCTCCTCTTCTTCTCCAACTCTCCGTCCAATCGACGCTGATCGGTCGCCGAGATCGGAAGA	TGCAGTCCTCTCCTCTTCTTCTCCAACTCTCCGTCCAATCGACGCTGATCGGTCGGCG	chr6A	141375044	1	6.91967e-019		0	0	999	1	0.077626	0.1432	17.86957	5.62065	3.54153	1	0	1	0	0	0	0	0	0	0	0	0	0	0	0	0	0	0	0	0	0	0	0	0	0	0	0	0	0	0	0	0	0
2344717	TGCAGCCGCCGCCCGTATATGGTCCGTGACGCGCGCCGTCGGCGGCCTTGTCCTGCTCGAGGACAGCGG	TGCAGCCGCCGCCCGTATATGGTCCGTGACGCGCGCCGTCGGCGGCCTTGTCCTGCTCGAGGACAGCGG		0	0	999	6B|079.586479380|4989853|4989853	1	1	1.1266e-023	1	0.077626	0.1432	13	8.7014	1.53448	1	1	0	0	0	0	0	0	0	0	0	0	0	1	0	1	0	0	0	0	0	0	0	0	0	0	0	1	0	0	0	0	0
4535762	TGCAGCAGCACAGCACCACGGCCGAGATCGGAAGAGCGGTTCAGCAGGAATGCCGAGACCGATCTCGTA	TGCAGCAGCACAGCACCACGGGCG		0	0	999		0	0	999	1	0.077626	0.1432	11.7037	5.52312	2.19903	1	0	0	0	0	0	0	0	0	0	0	0	0	0	0	0	0	0	0	0	0	0	0	0	0	0	0	0	0	0	0	0	0
5009127	TGCAGCAATGGCGTCTTCGAATTCGAAGCCGCGCCCGAGATCGGAAGAGCGGTTCAGCAGGAATGCCGA	TGCAGCAATGGCGTCTTCGAATTCGAAGCCGCGCGCG	chr5B	466988709	1	8.41407e-009		0	0	999	1	0.077626	0.1432	7.61111	3.90354	2.00084	1	0	0	0	1	0	0	0	0	0	0	0	0	0	0	0	0	0	0	0	0	0	0	0	0	0	0	0	0	0	0	0	0
5011118	TGCAGAGCTGGCGCGGGATGTCTCCGAAAAGGCTGTTGTTGCGGAGGTTGAGGGTCTGGAGGCCGAGAT	TGCAGAGCTGGCGCGGGATGTCTCCGAAAAGGCTGTTGTTGCGGAGGTTGAGGGTCTGGAGGCCGAGAT	chr6D	13168925	1	4.36884e-022	6D|013.223493430|1030434|1030434	1	1	1.44708e-027	1	0.077626	0.1432	21.82143	5.23077	4.32653	1	0	0	0	0	0	0	0	0	0	0	0	0	0	0	0	1	0	0	0	0	0	0	0	0	0	0	0	0	0	0	0	0
5324489	TGCAGGTGCGACAAGAAGGGCGACGGCCGAGATCGGAAGAGCGGTTCAGCAGGAATGCCGAGACCGATC	TGCAGGTGCGACAAGAAGGGCGACGGGCG		0	0	999		0	0	999	1	0.077626	0.1432	13.38095	4.55105	2.77689	1	1	1	0	0	0	0	0	0	0	0	0	0	0	1	0	0	0	0	0	0	0	0	0	0	1	0	0	0	0	0	0	0
5411522	TGCAGCTGGCGCCCCCACCCCTTCTCTCCTTCCCTCACCATCTCCCCTCCACCGACGAGCTCCTCCCCT	TGCAGCTGGCGCCCCCACCCCTTCTCTCCTTCCCTCACCATCTCCCCTCCACCGACGAGCTCCTCCCCT		0	0	999		0	0	999	1	0.077626	0.1432	12.51852	3.40338	3.58598	1	0	0	0	0	0	0	0	0	0	0	0	0	0	0	0	0	0	0	0	0	0	0	0	0	0	0	0	0	0	0	0	0
5411977	TGCAGTTGGCGGCGAGCTTCTTGGAGAATGTGTCGTCGGCGCGCTGAGACCGAGATCGGAAGAGCGGTT	TGCAGTTGGCGGCGAGCTTCTTGGAGAATGTGTCGTCGGCGCGCTGAGAGCG	chr2B	793517532	1	4.30977e-015		0	0	999	1	0.077626	0.1432	13.25	4.76314	2.78496	1	0	0	0	0	0	0	0	0	1	0	0	0	0	1	0	0	1	0	0	0	0	0	0	0	0	0	0	0	0	0	0	0
5998991	TGCAGGAGAGGGCGAGCGTTTTTTGCGTCAACCATAACCCCCAAGCCGAGATCGGAAGAGCGGTTCAGC	TGCAGGAGAGGGCGAGCGTTTTTTGCGTCAACCATAACCCCCAAGGCG	chr4A	223338176	1	1.29172e-014		0	0	999	1	0.077626	0.1432	12.9	3.84578	3.35786	1	0	0	1	0	0	0	0	0	0	1	0	1	0	0	0	0	0	0	0	0	0	0	0	0	0	0	0	0	0	1	0	0
6038113	TGCAGGGCAGCAGCGGTGTTCCCCGCGACGGTGAGGGTGGACAGGCGGCCACGCCGAGATCGGAAGAGC	TGCAGGGCAGCAGCGGTGTTCCCCGCGACGGTGAGGGTGGACAGGCGGCCACGGCG	chr7A	200465914	1	1.39799e-015		0	0	999	1	0.077626	0.1432	18.16667	4.90465	3.89563	1	0	0	0	0	0	1	0	0	1	0	0	0	0	1	1	0	1	1	0	0	0	0	0	0	0	0	0	0	0	0	0	1
7321586	TGCAGACAACAGTACGCGGATGATAAACTAGGGGACTTGGACGACGGGGGAGGGTGGGAAGATGGTGAG	TGCAGACAACAGTACGCGGATGATAAACTAGGGGACTTGGACGACGGGGGAGGGTGGGAAGATGGTGAG		0	0	999		0	0	999	1	0.077626	0.1432	16.96296	4.30746	3.87628	1	0	0	0	0	0	0	0	0	0	0	0	0	0	0	0	0	0	0	0	0	0	0	0	0	0	0	0	0	0	0	0	0
7331638	TGCAGGTTCGACGGGAGCACAGGGGCGGCTTCGGGCGATGCAGGGCGCTGCGGCGGATGGAGCTCGGTT	TGCAGGTTCGACGGGAGCACAGGGGCGGCTTCGGGCGATGCAGGGCGCTGCGGCGGATGGAGCTCGGTT	chr3A	339334080	5	1.20614e-027		0	0	999	1	0.077626	0.1432	19.13636	8.31371	2.35846	1	0	0	0	0	0	0	0	0	0	0	0	0	0	0	0	0	0	0	0	0	0	1	0	0	0	0	1	0	0	0	0	0
9724161	TGCAGCCAATAGCAGCAGCAGAGGCAATCAACAGTCGAGGTGGTTGAGGGCAGAGGAAATCAGCAGTGG	TGCAGCCAATAGCAGCAGCAGAGGCAATCAACAGTCGAGGTGGTTGAGGGCAGAGGAAATCAGCAGTGG	chr6A	392214925	1	1.20614e-027		0	0	999	1	0.077626	0.1432	7.04545	3.21187	2.1188	1	1	0	0	0	0	0	0	0	1	0	0	0	0	0	0	0	0	0	0	0	0	0	1	0	0	0	1	0	0	0	0	0
16732475	TGCAGAAAGAGGGATTGGCGGGGAAGGCATCCAATCCATGGAGGCGCTCCAACTTGTGCAGATCGGAAG	TGCAGAAAGAGGGATTGGCGGGGAAGGCATCCAATCCATGGAGGCGCTCCAACTTGTGCAGATCGGAAG		0	0	999		0	0	999	1	0.077626	0.1432	9.85185	6.30522	1.65148	1	0	0	0	0	0	0	0	0	0	0	0	0	0	0	0	0	0	0	0	0	0	0	0	0	0	0	0	0	0	0	0	0
994431	TGCAGCATAACTAGGATCGTCAAGAGACAATGCAAAGACAAATGTCTAAATTGTAAGTGATACCTGGTT	TGCAGCATAACTAGGATCGTCAAGAGACAATGCAAAGACAAATGTCTAAATTGTAAGTGATACCTGGTT	chr2A	445332884	1	1.20614e-027	2D|073.577824440|994431|994431	1	1	6.68514e-031	1	0.073059	0.135443	9.46429	4.86593	1.95085	1	0	0	0	0	0	0	0	0	0	0	0	0	0	0	1	0	1	0	0	0	0	0	0	0	0	0	0	0	0	0	0	0
1044225	TGCAGGTTTGCGACATGCAGTATAACATGTTTTGCTCCCACGTTTCGTCAAAATCGTACATGTAAGCCG	TGCAGGTTTGCGACATGCAGTATAACATGTTTTGCTCCCACGTTTCGTCAAAATCGTACATGTAAGCCG	chr5B	608359457	2	1.20614e-027	5B|093.970173310|1044225|1044225	1	1	6.68514e-031	1	0.073059	0.135443	7.35	4.68268	1.60135	1	0	1	0	0	0	0	0	0	0	0	0	0	0	1	0	0	0	0	0	0	0	0	0	0	0	0	0	1	0	0	0	0
1083602	TGCAGAGAGAGCGCCAAGATCTGGTCGGTTCTCTTACTCCCAGTATTTGTTGCTGGAGGGAAAGGGTCT	TGCAGAGAGAGCGCCAAGATCTGGTCGGTTCTCTTACTCCCAGTATTTGTTGCTGGAGGGAAAGGGTCT	chrUn	31758862	1	1.20614e-027		0	0	999	1	0.073059	0.135443	9.47826	2.37504	3.85988	1	0	0	0	0	0	0	0	0	1	0	0	0	0	1	0	0	1	0	0	0	0	0	0	0	0	0	0	0	0	0	0	0
1095002	TGCAGGCCCTGCTCGCGCACCTCTGGCGGGCAGTGTGCCGAGCGCGGCGCCTCGCAGCGGGGCAGGAGA	TGCAGGCCCTGCTCGCGCACCTCTGGCGGGCAGTGTGCCGAGCGCGGCGCCTCGCAGCGGGGCAGGAGA	chr1D	11639705	1	1.2147e-022	1A|021.704421670|1095002|1095002	1	1	6.68514e-031	1	0.073059	0.135443	11.25	3.53377	3.31627	1	1	0	0	0	1	0	0	0	0	0	0	0	0	0	0	0	0	0	0	1	0	0	0	0	0	0	0	0	0	0	0	0
1096402	TGCAGCGGAACAGGGCGGAGCGCGTGCAGCGGCAGGGCTACGGGCTGTGCGTCCGCAAGACCGCGGAGA	TGCAGCGGAACAGGGCGGAGCGCGTGCAGCGGCAGGGCTACGGGCTGTGCGTCCGCAAGACCGCGGAGA	chr4B	82934144	1	1.20614e-027	4B|031.933441400|4909659|4909659	1	1	3.11029e-029	1	0.073059	0.135443	9.82609	3.90821	2.56953	1	1	0	0	0	0	0	0	0	0	0	0	0	0	0	0	0	0	1	0	0	0	0	0	0	0	0	0	0	0	0	0	0
1101526	TGCAGTTTGGACTTGGCATGCGTTGCCAAATGCAGAAATTCTTTCCTAAACCACCCGAGATCGGAAGAG	TGCAGTTTGGACTTGGCATGCGTTGCCAAATGCAGAAATTCTTTCCTAAACCACGCG	chr1B	665944945	1	1.8598e-019	1B|250.144685600|1101526|1101526	1	1	1.1478e-022	1	0.073059	0.135443	32.2	7.86893	3.90511	1	0	0	0	0	0	0	0	0	0	0	0	0	0	0	0	0	0	0	0	0	0	0	0	0	0	0	0	0	0	0	0	0
1105817	TGCAGATTAGTAGTACCTACAAGACGAGATGAGAGAGACTAGGTGAGATCCGAGATCGGAAGAGCGGTT	TGCAGATTAGTAGTACCTACAAGACGAGATGAGAGAGACTAGGTGAGATGCG	chrUn	31724224	1	9.26324e-017	2B|107.031464100|1105817|1105817	1	1	5.99905e-020	1	0.073059	0.135443	33.21739	7.72324	4.47005	1	0	0	0	0	0	0	0	0	1	0	0	0	0	1	0	0	1	0	0	0	0	0	0	0	0	0	0	0	0	0	0	0
1110614	TGCAGGCGCCCTTTACAGTGCAATTTGCAAAACGGGCGTGTGCAGCAGTCCAAGATGGGCCGAGATCGG	TGCAGGCGCCCTTTACAGTGCAATTTGCAAAACGGGCGTGTGCAGCAGTCCAAGATGGGGCG		0	0	999	7B|126.008089900|1110614|1110614	1	1	2.15808e-025	1	0.073059	0.135443	28.56	6.49357	4.9919	1	0	0	0	0	0	0	0	0	0	0	0	0	0	0	0	0	0	0	0	0	0	0	0	0	0	0	0	0	0	0	0	0
1137801	TGCAGTCCACAGGAGACGTGTGGAAAAAACAATAGTATGGCAACAAACAAATGTACGCATGCATGGAAT	TGCAGTCCACAGGAGACGTGTGGAAAAAACAATAGTATGGCAACAAACAAATGTACGCATGCATGGAAT	chr6D	464165612	1	1.20614e-027	6D|097.532334710|1137801|1137801	1	1	6.68514e-031	1	0.073059	0.135443	15.79167	5.16381	2.98096	1	1	0	0	0	0	0	0	0	0	0	0	0	0	0	0	0	0	0	0	1	0	0	0	0	0	0	0	0	1	0	1	0
1140050	TGCAGCAACCAGCGTTAAATGCATGCCGCGCGTCCGTCGCCAATGGCAACCAAAAGTCGCCGAGATCGG	TGCAGCAACCAGCGTTAAATGCATGCCGCGCGTCCGTCGCCAATGGCAACCAAAAGTCGGCG		0	0	999	2B|086.211500290|1140050|1140050	1	1	2.15808e-025	1	0.073059	0.135443	19.73913	4.90977	3.99468	1	0	0	0	0	1	1	0	0	0	0	0	0	0	0	0	0	0	1	0	0	0	0	0	0	0	0	0	0	0	0	0	0
1182586	TGCAGAAAAAACCAGTACCATGGTATGAATGATTACTAGTTCGAGAGCTACTCTCGTGACATGAGATCG	TGCAGAAAAAACCAGTACCATGGTATGAATGATTACTAGTTCGAGAGCTACTCTCGTGACATGAGATCG	chr1A	48339078	1	2.61083e-024		0	0	999	1	0.073059	0.135443	8.65217	3.30492	2.51897	1	0	0	0	0	0	1	0	0	0	0	0	0	0	0	0	0	0	0	0	0	0	0	0	0	0	0	0	0	0	0	0	0
1209785	TGCAGAAGAGGCTTTTGTGGGAAAGGGACTTTATCTGAAGAGGTTGTCTTACCACGCCAAAGGGAGGTG	TGCAGAAGAGGCTTTTGTGGGAAAGGGACTTTATCTGAAGAGGTTGTCTTACCACGCCAAAGGGAGGTG	chr1B	15383403	2	2.61083e-024	1B|047.420337740|1203374|1203374	1	1	1.44708e-027	1	0.073059	0.135443	7.27273	4.35036	1.69852	1	1	0	0	0	0	0	0	0	1	0	1	0	0	1	1	0	1	0	0	0	0	0	0	0	0	0	1	0	0	0	0	0
1256376	TGCAGCTTAGCCATGGAGATTCAAGGATCAAGGTGCGATTAAAATATTTGCCGAGATCGGAAGAGCGGT	TGCAGCTTAGCCATGGAGATTCAAGGATCAAGGTGCGATTAAAATATTTGGCG	chr3D	3044580	1	9.64921e-017		0	0	999	1	0.073059	0.135443	7	3.5291	1.8574	1	0	1	0	0	0	0	0	0	0	0	0	0	1	0	1	0	0	0	0	0	0	0	0	0	0	0	0	0	0	0	0	0
1684525	TGCAGCGGCCCGATGGAAGGGGCGGTCATCCCTAGCAGCTGTGGCGCGCCTCTGCTGCTCACAACCAAC	TGCAGCGGCCCGATGGAAGGGGCGGTCATCCCTAGCAGCTGTGGCGCGCCTCTGCTGCTCACAACCAAC	chr7A	139317418	1	1.20614e-027		0	0	999	1	0.073059	0.135443	11.84615	4.72874	2.55157	1	1	0	0	0	0	0	0	0	0	0	0	0	0	0	0	0	0	0	0	0	0	0	0	0	0	0	0	0	0	0	0	0
1716418	TGCAGGGGCGCCCACCGTGCGGGGAGATATGGAGCGAGGTACTACTAGAGCGTGTCAGCCTGGAGGAGC	TGCAGGGGCGCCCACCGTGCGGGGAGATATGGAGCGAGGTACTACTAGAGCGTGTCAGCCTGGAGGAGC	chr6B	11301799	1	1.57132e-021		0	0	999	1	0.073059	0.135443	18.4	5.36097	3.29398	1	1	0	0	0	0	0	1	0	0	1	0	0	0	0	0	0	0	0	0	0	1	0	0	1	0	0	0	0	0	0	0	0
1717656	TGCAGCGAAGGCGAGGCTTTCTAGGAGGCTCAGACGGCCGTGGATGTTGGCTAGCATGTCCACCGAGAT	TGCAGCGAAGGCGAGGCTTTCTAGGAGGCTCAGACGGCCGTGGATGTTGGCTAGCATGTCCACCGAGAT	chr2B	797198176	1	2.62937e-019	2B|107.031464100|1025348|1025348	1	1	3.13237e-024	1	0.073059	0.135443	11.88889	5.82036	1.99573	1	0	0	0	0	0	0	0	0	0	0	0	0	0	0	0	0	0	0	0	0	0	0	0	0	0	0	0	0	0	1	1	0
3025075	TGCAGGTCACTCCACATGGCCTCCTCCACGACGCGGTACGCCTCCCGAGATCGGAAGAGCGGTTCAGCA	TGCAGGTCACTCCACATGGCCTCCTCCACGACGCGGTACGCCTCGCG	chr4B	82934210	1	4.64586e-014	4B|031.621027350|3025075|3025075	1	1	3.06345e-017	1	0.073059	0.135443	14.65217	6.28738	2.61442	1	1	0	0	0	0	0	0	0	0	0	0	0	0	0	0	0	0	1	0	0	0	0	0	0	0	0	0	0	0	0	0	0
3533088	TGCAGCAGATGCTTGGCTCAAAAAACGCCAGCTTCACCGAGATCGGAAGAGCGGTTCAGCAGGAATGCC	TGCAGCAGATGCTTGGCTCAAAAAACGCCAGCTTCAGCG		0	0	999	7A|009.339879715|3533088|3533088	1	1	6.12715e-013	1	0.073059	0.135443	14.81818	7.34622	1.89216	1	0	0	0	0	0	1	0	0	0	0	0	0	1	0	1	0	0	0	0	0	0	0	0	0	0	0	0	0	0	0	0	0
3934497	TGCAGCACCGTGACTTTGCTTCACAATTTTAGAGGATCCGAGATCGGAAGAGCGGTTCAGCAGGAATGC	TGCAGCACCGTGACTTTGCTTCACAATTTTAGAGGATGCG	chr4A	551324961	1	2.35103e-010		0	0	999	1	0.073059	0.135443	20.91304	7.35978	2.9207	1	0	0	0	0	0	0	0	0	1	0	0	0	0	0	0	0	0	0	0	0	0	0	0	0	0	0	1	0	0	0	0	0
3936197	TGCAGCCATGGGAACCGCGAAGTGCATCTCGTAAGTTGCCGAGATCGGAAGAGCGGTTCAGCAGGAATG	TGCAGCCATGGGAACCGCGAAGTGCATCTCGTAAGTTGGCG		0	0	999	2B|106.855853500|3936197|3936197	1	1	5.21023e-014	1	0.073059	0.135443	21.13043	6.54951	3.38661	1	0	0	0	0	0	0	0	0	1	0	0	0	0	1	0	0	1	0	0	0	0	0	0	0	0	0	0	0	0	0	0	0
3939155	TGCAGGTGCTGGGCGGCAAAGGCACATGGGCGGTGAAGGGGAACGAGGGGCGGGGGAAGCTGCTCCCCA	TGCAGGTGCTGGGCGGCAAAGGCACATGGGCGGTGAAGGGGAACGAGGGGCGGGGGAAGCTGCTCCCCA	chr6B	284277911	1	1.22333e-017		0	0	999	1	0.073059	0.135443	11.04348	4.18567	2.60348	1	0	0	0	0	0	1	0	0	1	0	0	0	1	0	1	0	1	0	0	0	0	0	0	0	0	0	0	0	1	0	0	0
3951606	TGCAGCCTTCCGCTCCTCGCGCGGTGTATTCAGGCCGAGATCGGAAGAGCGGTTCAGCAGGAATGCCGA	TGCAGCCTTCCGCTCCTCGCGCGGTGTATTCAGGGCG		0	0	999		0	0	999	1	0.073059	0.135443	8.73684	3.62509	2.43451	1	0	0	0	0	0	0	0	0	0	0	0	0	0	0	0	0	0	0	0	0	0	0	0	0	0	0	0	0	0	1	1	0
3952890	TGCAGCTCCAGTCGGAGGTGCTGTGGTTTGAACTGGTCTGTCCGAGATCGGAAGAGCGGTTCAGCAGGA	TGCAGCTCCAGTCGGAGGTGCTGTGGTTTGAACTGGTCTGTGCG		0	0	999	6B|079.165044800|3952890|3952890	1	1	1.27258e-015	1	0.073059	0.135443	14.75	5.77819	2.63399	1	1	0	0	0	0	0	0	0	0	0	0	0	1	0	1	0	0	0	0	0	0	0	0	0	0	0	0	0	0	0	0	0
3954987	TGCAGTTTGTATCTTCCCAGTATTCACGGTGGCCGAGATCGGAAGAGCGGTTCAGCAGGAATGCCGAGA	TGCAGTTTGTATCTTCCCAGTATTCACGGTGGGCG		0	0	999	2A|123.662048200|3956629|3956629	1	1	8.84867e-011	1	0.073059	0.135443	10.56522	3.79732	2.98869	1	1	1	0	0	0	0	0	0	0	0	0	0	0	0	0	0	0	0	0	0	0	0	0	0	0	0	0	0	0	1	0	0
3959700	TGCAGAGGCCGAGTACGGCGATGGCTACCGCGTCTGCGTGCATCCCGAGATCGGAAGAGCGGTTCAGCA	TGCAGAGGCCGAGTACGGCGATGGCTACCGCGTCTGCGTGCATCGCG		0	0	999	2B|089.498075630|3959700|3959700	1	1	3.06345e-017	1	0.073059	0.135443	15.375	10.53887	1.50066	1	0	0	0	0	0	0	0	0	0	0	0	0	0	0	1	0	0	0	0	0	0	0	0	0	0	0	0	0	0	0	0	0
4004718	TGCAGTCCAATTAACTTCTTTGACCGACGCGCCCTCCTCGCCGAGATCGGAAGAGCGGTTCAGCAGGAA	TGCAGTCCAATTAACTTCTTTGACCGACGCGCCCTCCTCGGCG		0	0	999	4A|128.802732100|4004718|4004718	1	1	4.39392e-015	1	0.073059	0.135443	19.04	5.56043	3.68808	1	0	1	0	0	0	0	0	0	0	0	0	0	0	0	0	0	0	0	0	0	0	0	0	0	0	0	0	0	0	1	0	0
4329374	TGCAGCCCCGCCCGCGTCGATTGCCCATCCTGTTGCTGCTCCCGAGATCGGAAGAGCGGTTCAGCAGGA	TGCAGCCCCGCCCGCGTCGATTGCCCATCCTGTTGCTGCTCGCG	chr2B	793503810	1	1.83728e-012		0	0	999	1	0.073059	0.135443	8.78261	2.70196	3.17654	1	0	0	0	0	0	0	0	0	1	0	0	0	0	1	0	0	1	0	0	0	0	0	0	0	0	0	0	0	0	0	0	0
4393912	TGCAGGGTACAGTCCATCGGTGTCGGTGACGAAACTGCCGTTGGTGACCGCGCTCGCCAGGTCGACGGG	TGCAGGGTACAGTCCATCGGTGTCGGTGACGAAACTGCCGTTGGTGACCGCGCTCGCCAGGTCGACGGG	chrUn	31866828	1	1.20614e-027		0	0	999	1	0.073059	0.135443	11.13043	3.66303	2.92306	1	0	0	0	0	0	0	0	0	1	0	0	0	0	1	0	0	1	0	0	0	0	0	0	0	0	0	0	0	0	0	0	0
4406409	TGCAGGATGGTGAAGACGCACGACAGCGTGGTGGAGGCCAGCAGCAGGACGCTCTCCATGTCCATCCTT	TGCAGGATGGTGAAGACGCACGACAGCGTGGTGGAGGCCAGCAGCAGGACGCTCTCCATGTCCATCCTT	chr3A	724543054	1	4.33804e-027		0	0	999	1	0.073059	0.135443	12.56522	4.45095	2.88799	1	0	1	0	0	0	0	0	0	0	0	0	0	0	0	0	0	0	0	0	0	0	0	0	0	0	0	0	0	0	0	0	0
4538574	TGCAGTTGGCCGCCAGCTTGCGCGAGAAGGTGTCGTCGGCGCGCTGCGACCGAGATCGGAAGAGCGGTT	TGCAGTTGGCCGCCAGCTTGCGCGAGAAGGTGTCGTCGGCGCGCTGCGAGCG	chr2B	793505533	1	9.26324e-017		0	0	999	1	0.073059	0.135443	11.86957	4.2046	2.67076	1	0	0	0	0	0	0	0	0	1	0	0	0	0	1	0	0	1	0	0	0	0	0	0	0	0	0	0	0	0	0	0	0
4539308	TGCAGTGGCGGATGGGCCGCAGCAGCAAAGTGGCAGAAGGGTCCGAGATCGGAAGAGCGGTTCAGCAGG	TGCAGTGGCGGATGGGCCGCAGCAGCAAAGTGGCAGAAGGGTGCG	chr2A	777398303	1	5.40883e-013	2A|120.704174100|4539308|4539308	1	1	3.67977e-016	1	0.073059	0.135443	17.86364	7.22556	2.58748	1	0	0	0	0	0	0	1	0	0	1	1	0	0	0	0	0	0	0	0	0	0	0	0	1	0	0	0	0	0	0	0	0
4991417	TGCAGTCCAGAACATCCAGCTCGATGACGCCGCGGTTGCTGCCGACGGACACCATCTGCTCGCCGCCGC	TGCAGTCCAGAACATCCAGCTCGATGACGCCGCGGTTGCTGCCGACGGACACCATCTGCTCGCCGCCGC	chr3B	24147257	1	2.61083e-024	3B|020.796710600|4991417|4991417	1	1	6.68514e-031	1	0.073059	0.135443	7.36842	4.83638	1.55485	1	0	0	1	0	0	0	0	1	1	0	0	0	0	0	0	0	0	0	0	0	0	0	0	0	0	0	0	0	0	1	0	0
5324209	TGCAGCATTCTTCCATTGTGCATGCTCGCCGCTTCACCATAACTTAAACCGAGATCGGAAGAGCGGTTC	TGCAGCATTCTTCCATTGTGCATGCTCGCCGCTTCACCATAACTTAAAGCG		0	0	999		0	0	999	1	0.073059	0.135443	18.73684	8.13596	2.24409	1	1	0	0	0	0	0	0	0	0	0	1	0	0	0	1	0	0	0	0	0	0	0	0	0	0	0	0	0	0	0	0	0
5371479	TGCAGGTGCCGGCCCTTTGCAGTGACCAGATGCACGTCATACTGGCGGAGGGGCTGGCCCGCGTGGCAA	TGCAGGTGCCGGCCCTTTGCAGTGACCAGATGCACGTCATACTGGCGGAGGGGCTGGCCCGCGTGGCAA	chr7A	22050268	1	1.2147e-022	7A|016.639172090|5371479|5371479	1	1	3.11029e-029	1	0.073059	0.135443	13.16	9.47705	1.39773	1	0	0	0	0	0	0	0	0	0	0	0	0	0	0	0	0	0	1	0	0	0	0	0	0	0	1	0	0	0	0	0	0
5563307	TGCAGGCGACCACCACCGACGCCTCCATCAACCGCGCGCGGGGCCAGTCTACGGCTTGGCAACGACCCG	TGCAGGCGACCACCACCGACGCCTCCATCAACCGCGCGCGGGGCCAGTCTACGGCTTGGCAACGACCCG		0	0	999		0	0	999	1	0.073059	0.135443	12.75	4.08503	3.10692	1	1	0	0	0	0	0	0	0	0	0	0	0	1	0	0	0	0	0	1	0	0	0	0	0	0	0	0	0	0	0	1	0
7347056	TGCAGCTGCAAAGGCTGCGCCCTGCCGAGATCGGAAGAGCGGTTCAGCAGGAATGCCGAGACCGATCTC	TGCAGCTGCAAAGGCTGCGCCCTGGCG		0	0	999		0	0	999	1	0.073059	0.135443	10.22222	4.75576	2.19663	1	0	0	0	0	0	0	0	0	0	0	0	0	0	0	0	0	0	0	0	0	0	0	0	0	0	0	0	0	0	0	0	0
7917877	TGCAGACGAATCTGTCCAAGCGGGCCAGGGGAATTCCTTACCTTCGGTGGTGGGAGGATCGTGGGCGAG	TGCAGACGAATCTGTCCAAGCGGGCCAGGGGAATTCCTTACCTTCGGTGGTGGGAGGATCGTGGGCGAG	chr4B	22903477	1	5.65145e-021		0	0	999	1	0.073059	0.135443	9.55556	3.02255	3.1165	1	1	0	0	0	0	0	0	0	0	0	0	0	0	0	1	0	0	1	0	0	0	0	0	0	0	0	0	0	0	0	0	1
17335887	TGCAGTTATCTCGGCACTCCCCGCTCCGCCCCCTCGTGCAAGCGTCACAATATCGTGTAGTGCAGGCGC	TGCAGTTATCTCGGCACTCCCCGCTCCGCCCCCTCGTGCAAGCGTCACAATATCGTGTAGTGCAGGCGC	chr1A	515635672	1	5.61161e-026		0	0	999	1	0.073059	0.135443	7.4	3.32265	2.12171	1	0	0	0	0	0	0	0	0	0	0	1	0	0	0	0	0	0	1	0	0	0	0	0	0	0	0	0	0	0	0	0	0
100000362	TGCAGGATCTCATCGAGGTTGAGGTCTTCACATCTGATGGGTGTTGCCGTTGATTTCAGTGGATTTATC	TGCAGGATCTCATCGAGGTTGAGGTCTTCACATCTGATGGGTGTTGCCGTTGATTTCAGTGGATTTATC	chr6A	176300539	1	1.20614e-027		0	0	999	1	0.073059	0.135443	10.69565	4.05864	2.68045	1	0	0	0	0	0	1	0	0	0	0	0	0	0	0	0	0	0	0	0	1	0	0	1	0	0	0	0	0	1	0	0	0
100002732	TGCAGAAGAGCTCATGTAAAGTTCAGGGGGCCAATGCCCCCCTCCCCCGAGATCGGAAGAGCGGTTCAG	TGCAGAAGAGCTCATGTAAAGTTCAGGGGGCCAATGCCCCCCTCCCGCG		0	0	999		0	0	999	1	0.073059	0.135443	9	6.69043	1.299	1	0	0	0	0	0	0	0	0	0	0	1	0	0	0	0	0	0	0	0	0	0	0	0	0	0	0	0	0	0	0	0	0
1040523	TGCAGTTCGGTAACTAGTGGTATACTGTGTATGACATGATGTTGCGAAGTAGAATTTCTTTTAGAAATA	TGCAGTTCGGTAACTAGTGGTATACTGTGTATGACATGATGTTGCGAAGTAGAATTTCTTTTAGAAATA		0	0	999		0	0	999	1	0.068493	0.127604	7.28571	3.57428	2.02525	1	0	1	0	0	1	0	0	0	0	0	0	0	0	0	0	0	0	0	0	0	0	0	0	0	0	0	0	0	0	0	0	0
1089107	TGCAGGAAGGACTCAGTGGTGGTGTTGAATACATGGATAATGCTGCCCGTGCACCAATGGAGGCTACCC	TGCAGGAAGGACTCAGTGGTGGTGTTGAATACATGGATAATGCTGCCCGTGCACCAATGGAGGCTACCC	chr3B	753346416	1	1.20614e-027	3B|095.179937940|1089107|1089107	1	1	6.68514e-031	1	0.068493	0.127604	23.7619	9.38542	2.57007	1	0	0	0	0	0	0	0	0	0	0	0	0	0	1	0	1	0	1	0	0	0	0	0	0	0	0	0	0	0	0	0	0
1094966	TGCAGCGTCCTTCTTCTTCATGGCCAGCGACTAGCGACGGAAGATTCGGCAGCAATACTTCGCCGAGAT	TGCAGCGTCCTTCTTCTTCATGGCCAGCGACTAGCGACGGAAGATTCGGCAGCAATACTTCGCCGAGAT		0	0	999	6A|028.951443700|1094966|1094966	1	1	6.68514e-031	1	0.068493	0.127604	29.31579	5.36119	5.31108	1	1	0	0	0	0	0	0	0	0	0	0	0	1	0	1	0	0	0	0	0	0	0	0	0	0	0	0	0	0	0	0	0
1111308	TGCAGCGACACGAGCAACGGTGAAGTGACTGCTATGTAGGAGGGATAATGCACTGCAAGCCAAGACGAC	TGCAGCGACACGAGCAACGGTGAAGTGACTGCTATGTAGGAGGGATAATGCACTGCAAGCCAAGACGAC	chr1B	22241330	1	2.61083e-024		0	0	999	1	0.068493	0.127604	7.20833	4.77824	1.52591	1	0	0	0	0	0	0	0	0	1	0	0	0	0	0	0	0	0	0	0	1	0	0	1	0	0	0	0	0	1	0	0	0
1124346	TGCAGCATGCACGGCATGGCCATGGCCCTGCCCCTCCCCGCGAATTGAAAGAGCCTCTGCACGCTTGGC	TGCAGCATGCACGGCATGGCCATGGCCCTGCCCCTCCCCGCGAATTGAAAGAGCCTCTGCACGCTTGGC	chr4B	13358427	1	7.25908e-025	4B|013.457211810|1124346|1124346	1	1	6.68514e-031	1	0.068493	0.127604	12.27273	3.89851	2.9666	1	0	0	0	0	1	0	0	0	0	0	0	0	0	0	0	0	0	0	0	0	1	0	0	0	0	0	0	0	0	0	0	0
1127391	TGCAGCAAACTAGTTCAATTAGACTGTACAACGTGGCAGCGAAGATGCATCCGAGATCGGAAGAGCGGT	TGCAGCAAACTAGTTCAATTAGACTGTACAACGTGGCAGCGAAGATGCATGCG		0	0	999	7B|125.695479200|1127391|1127391	1	1	1.7185e-020	1	0.068493	0.127604	26.92	6.4431	3.81597	1	0	0	0	0	0	0	0	0	0	0	0	0	0	0	0	0	0	0	0	0	0	0	0	0	0	0	0	0	0	0	0	0
1132647	TGCAGCGAACTCGTGCTGCGGAGGCTAAGGCCAAGGCGTAATGGGTGGCTGACGGTGCCCAGCCGAGAT	TGCAGCGAACTCGTGCTGCGGAGGCTAAGGCCAAGGCGTAATGGGTGGCTGACGGTGCCCAGCCGAGAT	chr7B	525933065	1	2.0183e-025	7B|049.237667290|1132647|1132647	1	1	3.11029e-029	1	0.068493	0.127604	20.24	5.65883	3.6576	1	1	0	0	0	0	0	0	0	0	0	0	0	0	0	0	0	0	0	0	0	0	0	0	0	0	0	0	0	0	0	0	0
1148609	TGCAGCCGCCTCGCTCCCCACGCGCCGCTCCTTCGGCCTAAGGGCCATCCCCGAGATCGGAAGAGCGGT	TGCAGCCGCCTCGCTCCCCACGCGCCGCTCCTTCGGCCTAAGGGCCATCCGCG	chr5B	619107063	1	2.68284e-017		0	0	999	1	0.068493	0.127604	15.45	6.51517	2.42292	1	0	0	0	0	0	0	0	0	0	0	0	0	1	0	1	0	0	0	0	0	0	0	0	0	0	0	0	0	0	0	0	0
1210700	TGCAGATCCGCGTGGATCTACAGCAGCCCAAGGAAGCAGAGTTGCTGGCCGTGGCGACAGCTGCTCCCC	TGCAGATCCGCGTGGATCTACAGCAGCCCAAGGAAGCAGAGTTGCTGGCCGTGGCGACAGCTGCTCCCC		0	0	999		0	0	999	1	0.068493	0.127604	12.5	2.76586	4.79694	1	0	1	0	0	1	0	0	0	0	0	0	0	0	0	0	0	0	0	0	0	0	0	0	0	0	0	0	0	0	0	0	0
1217429	TGCAGATCATGGTGTACCCACAGCTCGCATTTCCATCATGTGCCGTGCGACTCCACACCACCCAACCTC	TGCAGATCATGGTGTACCCACAGCTCGCATTTCCATCATGTGCCGTGCGACTCCACACCACCCAACCTC	chr7B	744916106	1	1.20614e-027	7B|133.533246900|1217429|1217429	1	1	6.68514e-031	1	0.068493	0.127604	11.04762	4.7956	2.36126	1	0	1	0	0	1	0	0	0	0	0	0	0	0	0	0	0	0	0	0	0	0	0	0	0	0	0	0	0	0	0	0	0
1223291	TGCAGAGTCTAGCGGCTGGGCAGATCTTTGCGAGTTTGCACTCATGCACGTGTAGGTAACATCATCATT	TGCAGAGTCTAGCGGCTGGGCAGATCTTTGCGAGTTTGCACTCATGCACGTGTAGGTAACATCATCATT	chr4A	706452107	1	1.20614e-027		0	0	999	1	0.068493	0.127604	16	6.3396	2.55197	1	1	0	0	0	0	0	0	0	1	0	0	0	0	0	0	0	0	0	0	0	0	0	0	0	0	0	0	0	0	0	0	0
1240749	TGCAGTTAAATGCCTCGGAAAAACCATGCCAAGACATGAGAGATTGTCCGAGATCGGAAGAGCGGTTCA	TGCAGTTAAATGCCTCGGAAAAACCATGCCAAGACATGAGAGATTGTGCG	chr4A	1731639	1	1.09842e-015	4A|020.292656800|1240749|1240749	1	1	7.28994e-019	1	0.068493	0.127604	42.15	17.22868	2.4695	1	1	0	0	0	0	0	0	0	0	0	0	0	1	0	1	0	0	0	0	0	0	0	0	0	0	0	0	0	0	0	0	0
1250159	TGCAGGCGGCGAGGTGCTGTGGCTGGAGCACGCGGCGGAGGACGTCGGCGAGCACCTCGTCCGAGATCG	TGCAGGCGGCGAGGTGCTGTGGCTGGAGCACGCGGCGGAGGACGTCGGCGAGCACCTCGTGCG	chr7B	742205984	1	1.03694e-022	7B|125.655333900|1250159|1250159	1	1	6.13981e-026	1	0.068493	0.127604	12.125	3.89778	3.07998	1	0	0	0	0	0	0	0	0	0	0	0	0	0	0	0	0	0	0	0	0	0	0	0	0	0	0	0	0	0	0	0	0
1259574	TGCAGTTTCTTTACTTCTTCACACGCAACTACCGCGGTAACCAGAGTACTTCACCGAGATCGGAAGAGC	TGCAGTTTCTTTACTTCTTCACACGCAACTACCGCGGTAACCAGAGTACTTCAGCG	chr6D	5135942	1	1.82125e-009	6A|009.815054570|1259574|1259574	1	1	4.01959e-022	1	0.068493	0.127604	17.4	5.72189	3.08315	1	0	0	0	0	0	0	0	0	0	0	0	0	0	0	0	0	1	0	0	1	0	0	0	0	0	0	0	0	1	1	0	1
1280377	TGCAGCGGAAGGTAAGGCCAACGCCAGGCCACAGGAGCGAGCTCACGCGGGAGCGAGGAGGAGCGGCTC	TGCAGCGGAAGGTAAGGCCAACGCCAGGCCACAGGAGCGAGCTCACGCGGGAGCGAGGAGGAGCGGCTC	chr7B	716181809	1	1.20614e-027		0	0	999	1	0.068493	0.127604	7.1	3.09677	2.35588	1	0	0	0	0	0	0	0	0	0	0	0	0	1	0	0	1	0	0	0	0	0	0	0	0	0	0	0	0	0	0	0	0
1400398	TGCAGCATCTACAAGGTTGATGCCGACACTTTGCAAGATACTACCTGCACCAGCGACATGCAGTTTGGG	TGCAGCATCTACAAGGTTGATGCCGACACTTTGCAAGATACTACCTGCACCAGCGACATGCAGTTTGGG	chr2A	39355339	3	7.25908e-025	2B|079.871123780|1100312|1100312	1	1	8.70916e-025	1	0.068493	0.127604	16.04348	4.28829	3.47966	1	0	0	0	0	0	0	0	0	0	0	0	0	0	0	0	0	0	0	0	0	0	1	0	0	0	0	0	0	0	0	0	0
1697546	TGCAGCGGCGCCTGGAGCAGAGCTCCAAAGAACGAGTGAAGGGGCGGTGAGGCGAAGGACTTTGCGGAC	TGCAGCGGCGCCTGGAGCAGAGCTCCAAAGAACGAGTGAAGGGGCGGTGAGGCGAAGGACTTTGCGGAC	chr2A	335190149	1	2.61083e-024		0	0	999	1	0.068493	0.127604	7.54167	3.48783	2.06445	1	0	0	0	0	0	0	0	0	0	0	0	0	0	0	0	0	0	0	0	0	0	0	0	0	0	0	0	0	0	0	0	0
1719925	TGCAGCCTGACAAGGATGCTGACGTCAGCCGTGTCGGTTACGGAGGCGACGACCGAGATCGGAAGAGCG	TGCAGCCTGACAAGGATGCTGACGTCAGCCGTGTCGGTTACGGAGGCGACGAGCG		0	0	999		0	0	999	1	0.068493	0.127604	27.15789	5.14284	5.56836	1	0	0	0	0	0	0	0	0	0	0	0	0	1	0	1	0	0	0	0	0	0	0	0	0	0	0	0	0	0	0	0	1
1721252	TGCAGACCGCCGTGTTTTTCTCTTGCTCCATTTTTTTGCTAGTTTCCTGCTCCTGCTTCGCCGAGATCG	TGCAGACCGCCGTGTTTTTCTCTTGCTCCATTTTTTTGCTAGTTTCCTGCTCCTGCTTCGGCG		0	0	999		0	0	999	1	0.068493	0.127604	22.31579	7.05656	3.13833	1	1	0	0	0	0	0	0	0	0	0	0	0	0	0	1	0	0	0	0	0	0	0	0	0	1	0	0	0	0	0	0	0
1721952	TGCAGGCACAAAGAGGACGAGAAGGTATATTTATTAACTTCCACAATTCACAACATTTTATGGCCCTGC	TGCAGGCACAAAGAGGACGAGAAGGTATATTTATTAACTTCCACAATTCACAACATTTTATGGCCCTGC		0	0	999		0	0	999	1	0.068493	0.127604	8.5	5.37122	1.58904	1	0	0	0	0	0	0	0	0	0	0	0	0	0	0	0	0	0	0	0	0	0	0	0	0	1	0	0	0	0	0	0	0
1722295	TGCAGTGGGTGACTAATGAAATTAGAGCGTGAGGAATTGTGCACGCAGCCATTGAGTCACCCAAGCAGA	TGCAGTGGGTGACTAATGAAATTAGAGCGTGAGGAATTGTGCACGCAGCCATTGAGTCACCCAAGCAGA		0	0	999		0	0	999	1	0.068493	0.127604	13.15	3.65068	3.57887	1	0	0	0	0	0	0	0	0	0	0	0	0	0	0	0	0	0	0	0	0	0	0	0	0	1	0	0	0	0	0	0	0
1767114	TGCAGGGCGCGGACAGAACACATGAGAGCTGACCTGGTGCGTGGCGGTTGCTCCCAGCTCTAGCTCCGA	TGCAGGGCGCGGACAGAACACATGAGAGCTGACCTGGTGCGTGGCGGTTGCTCCCAGCTCTAGCTCCGA		0	0	999		0	0	999	1	0.068493	0.127604	25	17.36799	1.40567	1	0	0	0	0	0	0	0	0	0	0	0	0	0	0	1	0	0	0	0	0	0	0	0	0	0	0	0	0	0	0	0	0
1860348	TGCAGTGACGCACAAGCTGTGTCGCAAATCGGGAGTCGCCCAGAGATAAGAAGGCCGAGATCGGAAGAG	TGCAGTGACGCACAAGCTGTGTCGCAAATCGGGAGTCGCCCAGAGATAAGAAGGGCG	chr7A	46185900	1	8.65279e-018		0	0	999	1	0.068493	0.127604	25.7	11.81144	2.10058	1	0	0	0	0	0	0	0	0	0	0	0	0	0	0	1	1	0	0	0	0	0	0	0	0	0	0	0	1	0	0	0	1
1860395	TGCAGCAATAAGGGAACGGGAAGAAGATGCAGGCACGGTCAAGTATGCTGATTCCGAGATCGGAAGAGC	TGCAGCAATAAGGGAACGGGAAGAAGATGCAGGCACGGTCAAGTATGCTGATTGCG	chr7D	186782214	1	1.39799e-015		0	0	999	1	0.068493	0.127604	11.75	6.63231	1.7773	1	0	0	0	0	0	1	0	0	0	0	0	0	1	0	1	0	0	0	0	0	0	0	1	0	0	0	0	0	0	0	0	0
1860685	TGCAGAAAACCTTCACGCAAAGGAAAAAAAACATAAGGGAAAAGGTGGGCCCGAGATCGGAAGAGCGGT	TGCAGAAAACCTTCACGCAAAGGAAAAAAAACATAAGGGAAAAGGTGGGCGCG		0	0	999		0	0	999	1	0.068493	0.127604	8.29167	4.74762	1.75877	1	1	0	0	0	0	0	0	0	0	0	0	0	0	0	0	0	0	0	0	0	0	0	0	0	0	0	0	0	0	0	0	0
2258052	TGCAGGCCAACAAGTTGCGACGACTTGAGGCTTCAAAACCTACAAATTGCAAGCGAGTCTGTCTGAACA	TGCAGGCCAACAAGTTGCGACGACTTGAGGCTTCAAAACCTACAAATTGCAAGCGAGTCTGTCTGAACA		0	0	999	5A|059.467824360|2258052|2258052	1	1	6.68514e-031	1	0.068493	0.127604	14.14286	4.95009	2.95831	1	0	0	0	0	0	0	0	0	0	0	0	0	1	0	0	0	0	0	0	1	0	0	1	0	0	0	1	0	1	0	0	0
3935537	TGCAGCACAATGGCATCGGAACGGTGAGGTTGTACGACGCGGACGCCGAGATCGGAAGAGCGGTTCAGC	TGCAGCACAATGGCATCGGAACGGTGAGGTTGTACGACGCGGACGGCG		0	0	999		0	0	999	1	0.068493	0.127604	24.61905	7.66859	3.35852	1	0	0	0	0	0	0	0	0	0	0	0	0	1	0	0	0	0	0	0	1	0	0	1	0	0	0	1	0	1	0	0	0
3945529	TGCAGACGGAGGGGGGGAGGACGGAGAAAGCACCTACCGAGATCGGAAGAGCGGTTCAGCAGGAATGCC	TGCAGACGGAGGGGGGGAGGACGGAGAAAGCACCTAGCG		0	0	999		0	0	999	1	0.068493	0.127604	8.77273	4.53203	1.90052	1	1	0	0	0	0	0	0	0	0	0	0	0	1	0	0	0	0	0	0	0	0	1	0	0	0	1	0	0	0	0	0	0
3946145	TGCAGCAGCTCCAGAGCACGGATCCTCTCATCGCTTGCAGACCGAGATCGGAAGAGCGGTTCAGCAGGA	TGCAGCAGCTCCAGAGCACGGATCCTCTCATCGCTTGCAGAGCG	chr1A	58013493	1	1.83728e-012		0	0	999	1	0.068493	0.127604	15.85	4.04073	3.85331	1	1	0	0	0	0	0	0	0	0	0	0	0	1	0	1	0	0	0	0	0	0	0	0	0	0	0	0	0	0	0	0	0
3960570	TGCAGTGCCACACTGCTAGCAACGTCGTAGGGTAACAATCTATCCCGAGATCGGAAGAGCGGTTCAGCA	TGCAGTGCCACACTGCTAGCAACGTCGTAGGGTAACAATCTATCGCG	chr4B	665395932	1	4.64586e-014	4B|075.423457400|3960570|3960570	1	1	3.06345e-017	1	0.068493	0.127604	23.6	4.17612	5.38602	1	0	0	1	0	0	0	0	0	0	0	0	0	0	0	0	0	0	0	0	0	0	0	0	0	0	0	0	1	0	0	0	0
4008152	TGCAGAAATTCTGCATCCGTTTTTTATTAGAGAGACCGAGATCGGAAGAGCGGTTCAGCAGGAATGCCG	TGCAGAAATTCTGCATCCGTTTTTTATTAGAGAGAGCG		0	0	999		0	0	999	1	0.068493	0.127604	18.91304	4.73574	3.99427	1	0	0	0	0	0	0	0	0	0	0	0	0	0	0	0	0	0	0	0	0	0	0	0	0	0	0	0	0	0	0	0	0
4008211	TGCAGTGCGCCCTCGCCTGCGGTGCGTCGAGCCGCCTGCTCCGAGATCGGAAGAGCGGTTCAGCAGGAA	TGCAGTGCGCCCTCGCCTGCGGTGCGTCGAGCCGCCTGCTGCG	chr1B	368440153	1	6.21934e-012		0	0	999	1	0.068493	0.127604	11.83333	8.96444	1.36712	1	0	0	0	0	0	0	0	1	0	0	0	0	0	0	0	0	0	0	0	0	1	0	0	0	0	0	0	0	0	0	0	0
4009545	TGCAGAATGGGTCGATCCGCCACCGCGCTACCCCTGCTCGGTGGTGCACTAGGTCCACACCGAGATCGG	TGCAGAATGGGTCGATCCGCCACCGCGCTACCCCTGCTCGGTGGTGCACTAGGTCCACAGCG		0	0	999		0	0	999	1	0.068493	0.127604	17.54167	5.40817	3.40045	1	0	1	0	0	0	0	0	0	0	0	0	0	0	0	0	0	0	0	0	0	0	0	0	0	0	0	0	0	0	0	0	0
4404483	TGCAGCGCCCCAAACCCGTCGGCTGCGGAAGGACCTAGCTGGCTCCGAGATCGGAAGAGCGGTTCAGCA	TGCAGCGCCCCAAACCCGTCGGCTGCGGAAGGACCTAGCTGGCTGCG		0	0	999		0	0	999	1	0.068493	0.127604	9.57143	4.05406	2.29862	1	0	1	0	0	0	0	0	0	0	0	0	0	0	0	0	0	0	0	0	0	0	0	0	0	0	0	0	0	0	0	0	0
4538573	TGCAGCGACGTGGCGGCAAAGAGGTCATCGGGGAGCGCGCCGAGATCGGAAGAGCGGTTCAGCAGGAAT	TGCAGCGACGTGGCGGCAAAGAGGTCATCGGGGAGCGCGGCG	chr6B	41229262	1	1.63264e-007		0	0	999	1	0.068493	0.127604	15.26087	5.38288	2.77808	1	1	0	0	0	0	0	0	0	0	0	0	0	1	0	0	0	0	0	0	0	0	1	0	0	0	1	0	0	0	0	0	0
4540246	TGCAGAAAAAGACGACGCTCACACCGAGATCGGAAGAGCGGTTCAGCAGGAATGCCGAGACCGATCTCG	TGCAGAAAAAGACGACGCTCACAGCG		0	0	999		0	0	999	1	0.068493	0.127604	24.86957	10.38521	2.43049	1	1	0	0	0	0	0	0	0	0	0	0	0	1	0	0	0	0	0	0	0	0	1	0	0	0	1	0	0	0	0	0	0
4542544	TGCAGCAAAGGAAGCCACCGAGATCGGAAGAGCGGTTCAGCAGGAATGCCGAGACCGATCTCGTATGCC	TGCAGCAAAGGAAGCCAGCG		0	0	999		0	0	999	1	0.068493	0.127604	18.21739	6.21329	2.98043	1	1	0	0	0	0	0	0	0	0	0	0	0	1	0	0	0	0	0	0	1	0	0	0	0	0	0	0	0	1	0	0	1
4991761	TGCAGTCATGGTAGGCATCGCCACCGTGTGTCGATGGCTGCGGGGAGTGTTTCTTGACGATGCCGAGCA	TGCAGTCATGGTAGGCATCGCCACCGTGTGTCGATGGCTGCGGGGAGTGTTTCTTGACGATGCCGAGCA	chr6A	3436378	1	1.20614e-027	6A|007.509536313|4991761|4991761	1	1	6.68514e-031	1	0.068493	0.127604	34.15789	24.4503	1.4266	1	1	0	0	0	0	0	0	0	0	0	0	0	0	0	1	1	0	0	0	0	0	0	0	0	0	0	0	0	0	0	0	0
5358451	TGCAGGTGCAGGGGTGGTCGGGAGCGGCACCGAGATCGGAAGAGCGGTTCAGCAGGAATGCCGAGACCG	TGCAGGTGCAGGGGTGGTCGGGAGCGGCAGCG		0	0	999		0	0	999	1	0.068493	0.127604	14.31818	4.34204	3.27213	1	0	0	0	0	0	0	0	0	0	1	0	0	0	0	0	1	0	0	0	0	0	0	0	0	0	0	1	1	0	0	0	0
5411435	TGCAGCTGCGCCGCTCGCCTACCTGCTCTCCCTTCCCCTGCATCAGCTGCTCCGAGATCGGAAGAGCGG	TGCAGCTGCGCCGCTCGCCTACCTGCTCTCCCTTCCCCTGCATCAGCTGCTGCG	chr3B	567157810	1	7.75767e-018		0	0	999	1	0.068493	0.127604	12.55	5.32424	2.27986	1	0	0	1	0	0	0	0	0	0	0	0	0	0	0	0	0	0	0	0	0	0	0	0	0	0	0	0	0	0	0	0	0
5412140	TGCAGCATCACCCATGAGCCGCCGAGATCGGAAGAGCGGTTCAGCAGGAATGCCGAGACCGATCTCGTA	TGCAGCATCACCCATGAGCCGGCG		0	0	999		0	0	999	1	0.068493	0.127604	21.38095	4.80551	4.62543	1	0	0	0	0	0	0	0	0	1	0	0	0	1	0	0	0	1	0	0	1	0	0	0	0	0	0	0	0	1	0	0	1
5563124	TGCAGGTAGGGGTGGGACTAAGTGGGACCAAGAATCCCATCCCACTTAAATTGTATTAGTGGATTCCCA	TGCAGGTAGGGGTGGGACTAAGTGGGACCAAGAATCCCATCCCACTTAAATTGTATTAGTGGATTCCCA	chr2D	640612474	1	2.61083e-024	2D|148.923115000|1256498|1256498	1	1	1.44708e-027	1	0.068493	0.127604	7.05	4.76943	1.48659	1	0	0	0	0	0	0	0	0	0	0	0	0	0	0	1	0	0	0	0	0	0	0	0	0	0	0	0	0	0	0	0	0
5568149	TGCAGCGACGCGATAGATGAGGCACTCCGAGATCGGAAGAGCGGTTCAGCAGGAATGCCGAGACCGATC	TGCAGCGACGCGATAGATGAGGCACTGCG		0	0	999		0	0	999	1	0.068493	0.127604	24.45	11.12868	2.20043	1	1	0	0	0	0	0	0	0	0	0	0	0	1	0	1	0	0	0	0	0	0	0	1	0	0	0	0	0	0	0	0	0
7333193	TGCAGCGGAGATCCCCGACGGTTTTGGTGAACTGCTGTAGTATGTTGGTCTCAGCGAAGAAACTCCTGT	TGCAGCGGAGATCCCCGACGGTTTTGGTGAACTGCTGTAGTATGTTGGTCTCAGCGAAGAAACTCCTGT	chr2B	104203896	1	9.39022e-024		0	0	999	1	0.068493	0.127604	7.33333	3.53666	1.99445	1	0	0	1	0	0	0	0	0	0	0	0	0	0	0	0	1	0	0	0	0	0	0	0	0	0	0	0	0	0	0	0	0
12750412	TGCAGGCCGAACATGCGTATGGCGGTGGTTGTCATGCCGACAGGGGCGAGCCCACGTTAGCCCAGCAGG	TGCAGGCCGAACATGCGTATGGCGGTGGTTGTCATGCCGACAGGGGCGAGCCCACGTTAGCCCAGCAGG		0	0	999		0	0	999	1	0.068493	0.127604	7.65	6.14227	1.25518	1	0	0	0	0	0	0	0	0	0	0	0	0	0	0	0	0	0	0	0	0	0	1	0	0	0	0	0	0	0	0	0	0
100003501	TGCAGAAAAAAAGACTTACTGTAAATCGCAGCAGAATTTCGATGGCCGTCCGATCTGTGCGAAGATTCC	TGCAGAAAAAAAGACTTACTGTAAATCGCAGCAGAATTTCGATGGCCGTCCGATCTGTGCGAAGATTCC		0	0	999		0	0	999	1	0.068493	0.127604	7.22222	2.87819	2.50086	1	0	0	0	0	0	0	0	0	0	0	1	0	0	0	0	0	0	0	0	0	0	0	0	0	0	0	0	0	0	0	0	0
100003521	TGCAGCGATCGCCGTGATTATCGATTGCGGTCACGGCCGTGTCCTCATCAAAGACAGGTGGCGGACAGA	TGCAGCGATCGCCGTGATTATCGATTGCGGTCACGGCCGTGTCCTCATCAAAGACAGGTGGCGGACAGA		0	0	999		0	0	999	1	0.068493	0.127604	9.05882	5.44999	1.67749	1	0	0	0	0	0	0	0	1	0	0	0	0	0	0	0	0	0	0	0	0	1	0	0	0	0	0	0	0	0	0	1	0
100042530	TGCAGGCATTTTTCATGATTCTATGCCCGTCTTTATTTCCCAAGCACTTGTAAAACGATATGTTGATCA	TGCAGGCATTTTTCATGATTCTATGCCCGTCTTTATTTCCCAAGCACTTGTAAAACGATATGTTGATCA	chrUn	355741524	1	5.61161e-026		0	0	999	1	0.068493	0.127604	9.25	4.23527	2.34732	1	0	1	0	0	1	0	0	0	0	0	0	0	0	0	0	0	0	0	0	0	0	0	0	0	0	0	0	0	0	0	0	0
100063075	TGCAGCAGATGTAGACGTTCAAAATCACATCCGCTTGCCGGGTGGGGATGAGCTGATGATGACACTGAG	TGCAGCAGATGTAGACGTTCAAAATCACATCCGCTTGCCGGGTGGGGATGAGCTGATGATGACACTGAG	chr6B	4591745	1	5.61161e-026		0	0	999	1	0.068493	0.127604	7.05263	4.67326	1.50476	1	0	0	0	1	0	0	0	0	0	0	0	0	0	0	0	0	0	0	0	0	0	0	0	0	0	0	0	0	0	0	0	0
1083577	TGCAGGCTGCTGCTGGTGCGGAGGAGTGTGGGTATGGTGGAGAGCACGTGGAGGCGGCAGACGCCGAGA	TGCAGGCTGCTGCTGGTGCGGAGGAGTGTGGGTATGGTGGAGAGCACGTGGAGGCGGCAGACGCCGAGA	chr4A	655669538	2	3.4013e-018	4A|096.576049670|1083577|1083577	1	1	3.11029e-029	1	0.063927	0.119681	27.42105	6.6516	4.41843	1	0	0	0	0	0	0	0	0	0	0	0	0	0	0	0	0	0	0	1	0	0	0	0	0	0	0	0	0	0	0	0	0
1095143	TGCAGAGAGGCACTGATGTTGCGGTTCATGGCGTCGCCAGCCGTAGCCGAGATCGGAAGAGCGGTTCAG	TGCAGAGAGGCACTGATGTTGCGGTTCATGGCGTCGCCAGCCGTAGGCG	chr2B	800596023	1	3.77105e-015	2B|107.018927400|1095143|1095143	1	1	2.53735e-018	1	0.063927	0.119681	9.15	3.69154	2.46234	1	0	0	0	0	0	0	0	0	1	0	0	0	0	1	0	0	1	0	0	0	0	0	0	0	0	0	0	0	0	0	0	0
1103519	TGCAGCCTGAACCTGAACCTGAAGAAGAATGCAGACTACGACGCACCGTCATCCGAGATCGGAAGAGCG	TGCAGCCTGAACCTGAACCTGAAGAAGAATGCAGACTACGACGCACCGTCATGCG	chr1A	586099512	1	2.23988e-018	1A|249.734861700|1103519|1103519	1	1	1.40663e-021	1	0.063927	0.119681	16.13636	5.61083	2.98863	1	0	0	0	0	0	0	0	0	0	0	0	0	0	0	0	1	0	0	0	1	0	0	0	0	0	0	0	0	1	0	0	1
1115030	TGCAGCACCGTGACGATGGTTGGAAGGCCACAATATGGAGCATCAAGACCGAGATCGGAAGAGCGGTTC	TGCAGCACCGTGACGATGGTTGGAAGGCCACAATATGGAGCATCAAGAGCG	chr4B	9463534	2	6.91128e-013	3A|125.926117900|1115030|1115030	1	1	2.09226e-019	1	0.063927	0.119681	32.5	14.85953	2.34512	1	1	0	0	0	0	0	0	0	0	0	0	0	0	0	0	0	0	1	0	0	0	0	0	0	0	0	0	0	0	0	0	0
1115654	TGCAGGTAATGGATGTCGCCGCCTTGGCCGTGTAGCCATGGCCGCGCGTCGTACCCCGAGATCGGAAGA	TGCAGGTAATGGATGTCGCCGCCTTGGCCGTGTAGCCATGGCCGCGCGTCGTACCGCG	chr2B	798958508	1	5.34923e-020	2B|107.018927400|1095464|1095464	1	1	3.2753e-023	1	0.063927	0.119681	12.4	3.89102	3.28599	1	0	0	0	0	0	0	0	0	1	0	0	0	0	1	0	0	1	0	0	0	0	0	0	0	0	0	0	0	0	0	0	0
1116576	TGCAGCCGAGAAGTATGGTTCCATCGGGAAATCCTAATTGGCGCCCAACGCGCCGAGATCGGAAGAGCG	TGCAGCCGAGAAGTATGGTTCCATCGGGAAATCCTAATTGGCGCCCAACGCGGCG	chr6D	833146	1	4.84849e-015	6A|007.397644496|1116576|1116576	1	1	1.40663e-021	1	0.063927	0.119681	19	5.93828	2.92566	1	0	0	0	0	0	0	0	0	0	0	0	0	0	0	0	0	0	0	0	0	0	0	1	0	0	0	0	0	0	1	0	0
1120809	TGCAGTTTTGTCATCATACGAAAATCTGGACCTCATTTAGCGTTATCTGTACTGCCGAGATCGGAAGAG	TGCAGTTTTGTCATCATACGAAAATCTGGACCTCATTTAGCGTTATCTGTACTGGCG	chr2B	794292588	2	1.8598e-019	2B|108.954700800|1375645|1375645	1	1	1.1478e-022	1	0.063927	0.119681	21.55	10.58525	2.07116	1	0	0	0	0	0	0	0	0	1	0	0	0	0	1	0	0	1	0	0	0	0	0	0	0	0	0	0	0	0	0	0	0
1133394	TGCAGCTCCTAGGCCTACCCCAAAATTTTGGCTTGGTGCTCCTGTGCCCGAGATCGGAAGAGCGGTTCA	TGCAGCTCCTAGGCCTACCCCAAAATTTTGGCTTGGTGCTCCTGTGCGCG		0	0	999	6B|016.230287790|1133394|1133394	1	1	7.28994e-019	1	0.063927	0.119681	7.57143	3.78684	1.9835	1	1	0	0	0	0	0	0	0	0	0	0	0	1	0	0	0	0	0	0	0	0	1	0	0	0	1	0	0	0	0	0	0
1242337	TGCAGGGGGGAGGGGAGAGACGAACAGAGGAACAAGACGAGGCCAGCCCACGTGGCTCTCAACTCGCAA	TGCAGGGGGGAGGGGAGAGACGAACAGAGGAACAAGACGAGGCCAGCCCACGTGGCTCTCAACTCGCAA	chrUn	80386830	4	1.20614e-027	6B|055.864610640|1242337|1242337	1	1	6.68514e-031	1	0.063927	0.119681	7.05556	4.3137	1.54752	1	0	0	0	0	0	0	0	0	0	0	0	0	0	0	0	0	0	0	0	0	0	0	0	0	0	1	1	0	0	0	0	0
1262509	TGCAGAGGTGCTGGCGGTGCAGGTCACGCGGCTCAAGGGCGGGGTGGCGCTCGGCGTGGCACTGCACCA	TGCAGAGGTGCTGGCGGTGCAGGTCACGCGGCTCAAGGGCGGGGTGGCGCTCGGCGTGGCACTGCACCA	chr4A	704040885	2	1.20614e-027	2B|046.463276530|1262509|1262509	1	1	6.68514e-031	1	0.063927	0.119681	11.4	3.38231	3.46577	1	0	0	0	0	0	0	0	0	1	0	0	0	0	0	0	1	1	0	0	0	0	0	0	0	0	0	0	0	0	0	0	0
1268555	TGCAGCTTCGTACCAAAATTTGGGGAGATAGTGTTGAATGCATCTTAAGTTTGAAAATACCTCTCCATG	TGCAGCTTCGTACCAAAATTTGGGGAGATAGTGTTGAATGCATCTTAAGTTTGAAAATACCTCTCCATG	chr6A	19332167	1	5.65145e-021	6A|027.525856270|1233228|1233228	1	1	3.13237e-024	1	0.063927	0.119681	21.13636	7.02137	3.06188	1	0	0	0	0	0	0	0	0	0	0	0	0	0	0	0	0	0	0	0	0	0	0	0	0	0	0	0	0	0	0	0	0
1381441	TGCAGCTGCTCCTCACCGCTGTCGTCGCGGTCGTCTTTGTAAAGGTCACCGCCATCCCGCGGTTCTTCA	TGCAGCTGCTCCTCACCGCTGTCGTCGCGGTCGTCTTTGTAAAGGTCACCGCCATCCCGCGGTTCTTCA		0	0	999	3B|114.619902000|1381441|1381441	1	1	6.68514e-031	1	0.063927	0.119681	16.27778	5.02002	3.29123	1	0	0	0	0	0	0	0	0	0	0	0	0	1	0	1	0	0	0	0	0	0	0	0	0	0	0	0	0	0	0	0	0
1668944	TGCAGACTGTTGTACTATTGAGTGAACATGTGAGAGACAATGGCCCAGATTTGTTTTGCCCGAGATCGG	TGCAGACTGTTGTACTATTGAGTGAACATGTGAGAGACAATGGCCCAGATTTGTTTTGCGCG		0	0	999		0	0	999	1	0.063927	0.119681	13.66667	5.33594	2.42589	1	0	0	0	0	0	0	0	0	0	0	0	0	0	0	0	0	0	0	0	0	0	0	0	0	0	0	0	0	0	0	0	0
1699715	TGCAGGGTTCTTTGATGTACAACTAGCCTTAGAGTACAAGTAGTACAGGGAAGAACAAATAGCACGAGT	TGCAGGGTTCTTTGATGTACAACTAGCCTTAGAGTACAAGTAGTACAGGGAAGAACAAATAGCACGAGT		0	0	999		0	0	999	1	0.063927	0.119681	7.36364	3.85587	1.91065	1	0	0	0	0	0	0	0	0	0	0	0	0	0	0	0	0	0	0	0	0	0	0	0	0	0	0	0	0	0	0	0	0
1700005	TGCAGCGCGGAAGAAAAAGACGTCTCCATCGGCACCGAGGAGGAGGATATCACCGCCGAGATCGGAAGA	TGCAGCGCGGAAGAAAAAGACGTCTCCATCGGCACCGAGGAGGAGGATATCACCGGCG		0	0	999		0	0	999	1	0.063927	0.119681	15.16667	3.74537	4.06078	1	0	1	0	0	0	0	1	0	0	1	0	0	0	0	0	0	0	0	0	0	0	0	0	0	0	0	0	0	0	0	0	0
1700287	TGCAGCTGTGTAGGTGTGCCATCAGCCGCATGCATGTGAGCGACGGGCTCATGCATGAAGCTAGCCATG	TGCAGCTGTGTAGGTGTGCCATCAGCCGCATGCATGTGAGCGACGGGCTCATGCATGAAGCTAGCCATG	chr1B	362616164	1	2.61083e-024		0	0	999	1	0.063927	0.119681	8.5	2.99621	2.90821	1	0	0	0	0	0	0	0	0	0	0	0	0	0	0	0	0	0	0	0	0	0	0	0	0	0	0	0	0	0	0	0	0
1716366	TGCAGGATGCAGCCGTATTCAATTCGGTGCCGACCAATCACGCATCAGGAGGATTTAAGGAAATAGAGG	TGCAGGATGCAGCCGTATTCAATTCGGTGCCGACCAATCACGCATCAGGAGGATTTAAGGAAATAGAGG	chr1B	147631690	1	1.20614e-027		0	0	999	1	0.063927	0.119681	7.47368	5.59481	1.35297	1	1	0	0	0	0	0	0	1	0	0	0	0	0	0	0	0	0	0	0	0	0	0	0	0	0	0	0	0	1	0	0	0
1717406	TGCAGCTGACGGGAGCTCCTGATCCGAGCTTTAAGCGCTGGTTGGCGCTTCTGGCGCTCGCAAGCGACG	TGCAGCTGACGGGAGCTCCTGATCCGAGCTTTAAGCGCTGGTTGGCGCTTCTGGCGCTCGCAAGCGACG	chr5B	110126513	3	1.58247e-016		0	0	999	1	0.063927	0.119681	14.31579	6.34991	2.22429	1	0	1	0	0	1	0	0	0	0	0	0	0	0	0	0	0	0	0	0	0	0	0	0	0	0	0	0	0	0	0	0	0
1771862	TGCAGCCACTTGATTTCCTACCACTTTCTCACCAGTGACGCACACATCCCAACCTGGGGATGGTGGGGC	TGCAGCCACTTGATTTCCTACCACTTTCTCACCAGTGACGCACACATCCCAACCTGGGGATGGTGGGGC	chr7D	36864364	1	4.36884e-022	4A|103.112312900|1724562|1724562	1	1	5.20462e-027	1	0.063927	0.119681	23.16667	7.89691	2.99832	1	0	1	0	0	0	0	0	0	0	0	0	0	0	0	0	0	0	0	0	0	0	0	0	0	0	0	0	0	0	0	0	0
2255639	TGCAGATGCGGTCGAACCACTTCCACATGGCAACGACGTCGGAGAAGACGTACTTAAGCCGAGATCGGA	TGCAGATGCGGTCGAACCACTTCCACATGGCAACGACGTCGGAGAAGACGTACTTAAGGCG	chr2B	796026871	1	1.26472e-021	2B|107.031464100|2255639|2255639	1	1	7.58132e-025	1	0.063927	0.119681	27.42857	8.88322	3.09323	1	0	0	0	0	0	0	0	0	1	0	0	0	0	1	0	0	1	0	0	0	0	0	0	0	0	0	0	0	0	0	0	0
2281167	TGCAGCCATGTCCGACCAGTTTGACAGCGAGATGCGCCCCCGTGGACGCCGACCCGCGATGCTGCATCT	TGCAGCCATGTCCGACCAGTTTGACAGCGAGATGCGCCCCCGTGGACGCCGACCCGCGATGCTGCATCT		0	0	999		0	0	999	1	0.063927	0.119681	7.92	6.17038	1.32323	1	0	0	0	0	0	0	0	0	0	0	0	0	0	0	0	0	0	0	0	0	0	0	0	0	0	0	0	0	0	0	0	0
2289416	TGCAGGCAGTAGCATCTTGCCATCTACAAGACCATTAGTGCACGTACTGTGCACCACAAGCTTTACTAG	TGCAGGCAGTAGCATCTTGCCATCTACAAGACCATTAGTGCACGTACTGTGCACCACAAGCTTTACTAG		0	0	999	2B|013.546408570|2289416|2289416	1	1	6.68514e-031	1	0.063927	0.119681	7.85714	4.09745	1.9355	1	1	0	0	0	0	0	0	0	0	0	0	0	0	0	1	0	0	0	0	1	0	0	0	0	0	0	0	0	1	0	0	0
2303402	TGCAGGACTTTCGAGCTTTTGACATTATTCAATCGGGTCCTGCTTAACAGGGATAAGTACTAGTGTCAC	TGCAGGACTTTCGAGCTTTTGACATTATTCAATCGGGTCCTGCTTAACAGGGATAAGTACTAGTGTCAC	chr4D	418483447	1	4.36884e-022		0	0	999	1	0.063927	0.119681	7.57143	2.64704	2.77779	1	0	0	1	0	0	0	0	0	1	0	0	0	0	0	0	0	0	0	0	0	0	0	0	0	0	0	0	0	0	0	0	0
2322266	TGCAGATCTTTCTCCATTTCGTCGAAGTGTATTACCAGCACCCGCATCTTGCTCAGCTTCCGAGATCGG	TGCAGATCTTTCTCCATTTCGTCGAAGTGTATTACCAGCACCCGCATCTTGCTCAGCTTGCG		0	0	999	2B|106.722353500|2322266|2322266	1	1	2.15808e-025	1	0.063927	0.119681	15.76471	12.25959	1.30538	1	1	0	0	0	0	0	1	0	0	0	0	0	1	0	1	0	0	0	0	0	0	0	0	0	0	0	0	0	0	0	0	0
3940263	TGCAGCCTAACCCAGCACAGGCACGCATTCGGACGGCGACGTCGGGCGGATCGGACCGTCGACGTACGC	TGCAGCCTAACCCAGCACAGGCACGCATTCGGACGGCGACGTCGGGCGGATCGGACCGTCGACGTACGC		0	0	999		0	0	999	1	0.063927	0.119681	8.86957	3.62724	2.43122	1	0	0	0	0	0	0	0	0	0	0	0	0	0	0	0	0	0	1	0	0	0	0	0	0	0	0	1	0	0	0	0	0
3949614	TGCAGACGGCAGCCACCGCGCGAGACTCTGGAGATCGATGCGACCCGAGATCGGAAGAGCGGTTCAGCA	TGCAGACGGCAGCCACCGCGCGAGACTCTGGAGATCGATGCGACGCG	chr2B	798094939	1	4.64586e-014	2B|107.018927400|3949614|3949614	1	1	3.06345e-017	1	0.063927	0.119681	19.25	6.37083	3.02015	1	0	0	0	0	0	0	0	0	1	0	0	0	0	1	0	0	1	0	0	0	0	0	0	0	0	0	0	0	0	0	0	0
3955646	TGCAGTCGACATGCGGTGCACGGATCAGAATCAGCCGAGATCGGAAGAGCGGTTCAGCAGGAATGCCGA	TGCAGTCGACATGCGGTGCACGGATCAGAATCAGGCG		0	0	999	4A|115.906073600|3955646|3955646	1	1	7.6452e-012	1	0.063927	0.119681	52.25	10.19497	5.73364	1	0	0	0	0	0	0	0	0	0	0	0	0	1	0	1	0	0	0	0	0	0	0	0	0	0	0	0	0	0	0	0	0
3956087	TGCAGGAGTAGCAGCAATCTTTAGTACTACTAAGATTGTCGCCGAGATCGGAAGAGCGGTTCAGCAGGA	TGCAGGAGTAGCAGCAATCTTTAGTACTACTAAGATTGTCGGCG	chr1B	19000875	1	1.10576e-009	1B|046.109795420|3956087|3956087	1	1	1.27258e-015	1	0.063927	0.119681	14.95652	6.24485	2.4686	1	0	0	0	0	0	0	0	0	0	0	0	0	0	0	0	0	0	0	0	0	0	0	0	0	0	0	0	0	0	0	0	0
3958613	TGCAGGAGCCGCCCGCGGGGCAAAAGAACGGGTTCCCCGAGATCGGAAGAGCGGTTCAGCAGGAATGCC	TGCAGGAGCCGCCCGCGGGGCAAAAGAACGGGTTCCGCG	chr5A	560470294	1	7.80537e-010	5A|068.470272170|3958613|3958613	1	1	6.12715e-013	1	0.063927	0.119681	14.42105	3.01428	4.41018	1	0	0	0	0	0	0	0	0	0	0	0	0	0	0	0	0	0	0	0	0	0	0	1	0	0	0	0	0	0	0	0	0
4004116	TGCAGCGTAGGGGCTCTGGTGGGTGTAGCCGTACGTTGGCGTTATTGCCTTTGCCTCTGGCTCCGAGAT	TGCAGCGTAGGGGCTCTGGTGGGTGTAGCCGTACGTTGGCGTTATTGCCTTTGCCTCTGGCTCCGAGAT	chr5A	282587064	1	9.39022e-024	5A|035.216603400|4004116|4004116	1	1	3.11029e-029	1	0.063927	0.119681	18.27778	5.74268	3.20008	1	1	0	0	0	0	0	0	0	0	0	0	0	1	0	1	0	0	0	0	0	0	0	0	0	0	0	0	0	0	0	0	0
4393696	TGCAGCCAGGGCCGCGCGTCGTAATAGCCGCCCAAATCCGAGATCGGAAGAGCGGTTCAGCAGGAATGC	TGCAGCCAGGGCCGCGCGTCGTAATAGCCGCCCAAATGCG	chr2B	799030009	1	2.35103e-010		0	0	999	1	0.063927	0.119681	10.1	6.26019	1.62177	1	0	0	0	0	0	0	0	0	1	0	0	0	0	1	0	0	1	0	0	0	0	0	0	0	0	0	0	0	0	0	0	0
4393985	TGCAGCTCACCTCGACACCTCGAAGGCCATGCTGAGTGAAACCGAGATCGGAAGAGCGGTTCAGCAGGA	TGCAGCTCACCTCGACACCTCGAAGGCCATGCTGAGTGAAAGCG	chr5B	591662415	1	1.83728e-012		0	0	999	1	0.063927	0.119681	16.29412	6.64003	2.37486	1	0	0	0	0	0	0	0	0	0	0	0	0	0	1	0	0	0	0	0	0	1	0	0	0	0	0	0	0	0	0	0	0
4439453	TGCAGCTGGTTCCTCGATGGCGATCGCCGAGATCGGAAGAGCGGTTCAGCAGGAATGCCGAGACCGATC	TGCAGCTGGTTCCTCGATGGCGATCGGCG		0	0	999		0	0	999	1	0.063927	0.119681	19	8.73589	2.26176	1	1	0	0	0	0	0	0	0	0	0	0	0	0	0	1	0	0	0	0	0	0	0	0	0	0	0	0	0	0	0	0	0
4541017	TGCAGATTTTGCAGCATGTGGAAGCTCCGAGATCGGAAGAGCGGTTCAGCAGGAATGCCGAGACCGATC	TGCAGATTTTGCAGCATGTGGAAGCTGCG		0	0	999		0	0	999	1	0.063927	0.119681	17.52632	7.8497	2.04594	1	0	1	0	0	0	0	0	0	0	0	0	0	0	0	0	0	0	0	0	0	0	0	1	0	0	0	0	0	0	0	0	0
4664052	TGCAGTTCAAACCAAGGTGACCGAGATCGGAAGAGCGGTTCAGCAGGAATGCCGAGACCGATCTCGTAT	TGCAGTTCAAACCAAGGTGAGCG		0	0	999		0	0	999	1	0.063927	0.119681	28.7619	8.99685	3.23755	1	0	0	0	0	0	0	0	0	1	0	0	0	0	1	0	0	1	0	0	0	0	0	0	0	0	0	0	0	0	0	0	0
4991337	TGCAGTGCCTGGCGGCGCACTTCTGGCGATGCATCACGAAAGCTCGCAGGCTCGACGGGCGGCAGGCCA	TGCAGTGCCTGGCGGCGCACTTCTGGCGATGCATCACGAAAGCTCGCAGGCTCGACGGGCGGCAGGCCA	chrUn	305764580	1	1.20614e-027	2B|107.022392300|4991337|4991337	1	1	6.68514e-031	1	0.063927	0.119681	8.85	3.96579	2.31186	1	0	0	0	0	0	0	0	0	1	0	0	0	0	1	0	0	1	0	0	0	0	0	0	0	0	0	0	0	0	0	0	0
5005787	TGCAGTGGTGATCATCATTGCAAGAAGAGCGAAGTTGTGATCCGAGATCGGAAGAGCGGTTCAGCAGGA	TGCAGTGGTGATCATCATTGCAAGAAGAGCGAAGTTGTGATGCG	chr7A	648291723	1	1.83728e-012		0	0	999	1	0.063927	0.119681	8.55556	6.39637	1.38198	1	0	0	0	0	0	0	0	0	0	0	0	0	1	0	1	0	0	0	0	0	0	0	0	0	0	0	0	0	0	0	0	0
5325575	TGCAGGGAGCGCCTCCACCTTGAGTTTCGGGACGAGCGCCTCGAACGCGTCCACGTCGTGGTCCGCGTC	TGCAGGGAGCGCCTCCACCTTGAGTTTCGGGACGAGCGCCTCGAACGCGTCCACGTCGTGGTCCGCGTC	chr4A	704040951	2	1.20614e-027		0	0	999	1	0.063927	0.119681	10.65	2.86836	3.82842	1	0	0	0	0	0	0	0	0	1	0	0	0	0	0	0	1	1	0	0	0	0	0	0	0	0	0	0	0	0	0	0	0
5347113	TGCAGAATATGAAGTCCATGGTCCCGAGATCGGAAGAGCGGTTCAGCAGGAATGCCGAGACCGATCTCG	TGCAGAATATGAAGTCCATGGTCGCG		0	0	999		0	0	999	1	0.063927	0.119681	9.55	5.1718	1.86082	1	0	0	0	0	0	0	0	0	0	1	0	1	0	0	0	0	0	0	0	0	0	0	0	0	0	0	0	0	0	0	0	0
5364640	TGCAGGGTCCCAAGGCAAGGGTGGGGGTGGTTCCGAGATCGGAAGAGCGGTTCAGCAGGAATGCCGAGA	TGCAGGGTCCCAAGGCAAGGGTGGGGGTGGTTGCG		0	0	999		0	0	999	1	0.063927	0.119681	17.25	5.34049	3.25166	1	0	0	0	0	0	0	0	0	0	0	0	0	0	0	0	0	0	0	0	0	0	0	0	0	0	0	0	0	0	0	0	0
5371025	TGCAGCTGGTCGCCCAAGGGGGACTGGATCGTCTTCTCCTCCACGCGGGAGATGCCGAGATCGGAAGAG	TGCAGCTGGTCGCCCAAGGGGGACTGGATCGTCTTCTCCTCCACGCGGGAGATGGCG		0	0	999	4A|132.304294900|1211516|1211516	1	1	5.34021e-021	1	0.063927	0.119681	16.66667	5.84047	3.09923	1	0	0	0	0	0	1	0	0	0	0	0	0	0	0	0	0	0	0	0	0	0	0	1	0	0	0	1	0	0	0	0	0
5567871	TGCAGGCCAGTGTCCGATGTGGATGTATGAAGGGCCGAGTGACCCCACTTGGGTTCATCCGAGATCGGA	TGCAGGCCAGTGTCCGATGTGGATGTATGAAGGGCCGAGTGACCCCACTTGGGTTCATGCG	chr6D	289037223	1	2.14648e-009		0	0	999	1	0.063927	0.119681	11.05	8.52921	1.3035	1	0	0	0	0	0	1	0	0	0	0	0	0	0	0	0	1	0	0	0	0	0	0	0	0	0	0	0	0	0	0	0	0
5568153	TGCAGCGGCTAGCCTGGCGCCCGTCCCTCCGAGATCGGAAGAGCGGTTCAGCAGGAATGCCGAGACCGA	TGCAGCGGCTAGCCTGGCGCCCGTCCCTGCG		0	0	999		0	0	999	1	0.063927	0.119681	17.88235	6.57877	2.71777	1	1	0	0	0	0	0	0	0	0	0	0	0	1	0	1	0	0	0	0	0	0	0	0	0	0	0	0	0	0	0	0	0
7329323	TGCAGTTCCTCGAGGAGGCGGAGGAGGCCGCGCCGAGATCGGAAGAGCGGTTCAGCAGGAATGCCGAGA	TGCAGTTCCTCGAGGAGGCGGAGGAGGCCGCGGCG	chr2A	758280519	1	9.79585e-008		0	0	999	1	0.063927	0.119681	8.93333	6.56726	1.36327	1	0	0	0	0	0	0	0	1	0	0	0	0	0	0	0	0	0	0	0	0	0	0	0	0	0	0	0	0	0	0	0	0
7345070	TGCAGGAAGAACTGGTGCGTGCTGCTCCAGCCGCCGCGCCCAGCAACTGGAGCAGCCGCTGGACATGCC	TGCAGGAAGAACTGGTGCGTGCTGCTCCAGCCGCCGCGCCCAGCAACTGGAGCAGCCGCTGGACATGCC	chr3B	429558443	1	1.20614e-027		0	0	999	1	0.063927	0.119681	11.125	4.63512	2.37862	1	0	0	0	0	0	0	0	0	1	0	0	0	0	1	1	0	1	0	0	0	0	0	0	0	0	0	0	0	0	0	0	0
7488456	TGCAGCCCGTGGTCACCCCGAGATCGGAAGAGCGGTTCAGCAGGAATGCCGAGACCGATCTCGTATGCC	TGCAGCCCGTGGTCACCGCG		0	0	999		0	0	999	1	0.063927	0.119681	11.72222	4.45727	2.59917	1	0	0	1	0	0	0	0	0	0	0	0	0	0	0	0	0	0	0	0	0	0	0	1	0	0	0	0	0	0	0	0	0
7491674	TGCAGTGGAGTTCCTGCCCGAGATCGGAAGAGCGGTTCAGCAGGAATGCCGAGACCGATCTCGTATGCC	TGCAGTGGAGTTCCTGCGCG		0	0	999		0	0	999	1	0.063927	0.119681	12	5.05266	2.36979	1	0	0	0	1	0	0	0	0	0	0	0	0	0	0	0	0	0	0	0	0	0	0	0	0	0	0	0	0	0	0	0	0
7492271	TGCAGCGATGATGGAGGGAGCCGCTAGCACCGAGATCGGAAGAGCGGTTCAGCAGGAATGCCGAGACCG	TGCAGCGATGATGGAGGGAGCCGCTAGCAGCG		0	0	999		0	0	999	1	0.063927	0.119681	8.91304	4.11691	2.14036	1	0	0	0	0	0	1	0	0	0	0	0	0	0	0	0	0	0	0	1	0	0	0	0	0	0	0	0	0	0	0	0	0
7871220	TGCAGACGCACCGCACGCGTCAAGCCGAGATCGGAAGAGCGGTTCAGCAGGAATGCCGAGACCGATCTC	TGCAGACGCACCGCACGCGTCAAGGCG		0	0	999		0	0	999	1	0.063927	0.119681	9.35294	4.17191	2.15481	1	0	0	0	0	0	0	0	1	0	0	0	0	0	0	0	0	0	0	0	0	1	0	0	0	0	0	0	0	0	0	1	0
12010128	TGCAGCTTGCTGACTAGCCGAGATCGGAAGAGCGGTTCAGCAGGAATGCCGAGACCGATCTCGTATGCC	TGCAGCTTGCTGACTAGGCG		0	0	999		0	0	999	1	0.063927	0.119681	17.94118	5.89587	3.27962	1	0	0	0	0	0	0	0	0	0	0	0	0	0	0	0	0	1	0	0	0	0	0	0	0	0	0	0	0	0	0	0	0
12769765	TGCAGCAGCAAGGCAAGGAACGGGATGGCAGGCACGAGAAGCGGCGGGTCGGCGAGGCAACCGAGATCG	TGCAGCAGCAAGGCAAGGAACGGGATGGCAGGCACGAGAAGCGGCGGGTCGGCGAGGCAAGCG	chr7A	457625811	5	1.03694e-022		0	0	999	1	0.063927	0.119681	12.4	5.02394	2.46476	1	0	0	0	0	0	1	0	0	0	0	0	0	0	0	0	0	0	0	0	0	0	0	1	0	0	0	1	0	0	0	0	0
12776715	TGCAGCGGAGCGAAATGGCCAGGCTCTCAGGCGACGCCCTGCCCTCTCTAGCCGAGATCGGAAGAGCGG	TGCAGCGGAGCGAAATGGCCAGGCTCTCAGGCGACGCCCTGCCCTCTCTAGGCG	chr1B	603002572	1	3.60929e-016		0	0	999	1	0.063927	0.119681	11.47619	4.21583	2.7587	1	0	0	0	0	0	1	0	0	0	0	0	0	0	0	0	0	0	0	0	0	0	0	0	0	0	0	0	0	1	0	0	1
15321400	TGCAGTCACAATTTCTGCCGAGATCGGAAGAGCGGTTCAGCAGGAATGCCGAGACCGATCTCGTATGCC	TGCAGTCACAATTTCTGGCG		0	0	999		0	0	999	1	0.063927	0.119681	13.84211	6.94537	1.98764	1	0	0	0	0	0	0	0	0	1	0	0	0	0	1	0	0	1	0	0	1	0	0	0	0	0	0	0	0	1	0	0	0
100000933	TGCAGACCTCTGCCCATTCCGCGACCAGGAGTCTGAAACGCTACAGCATTTGCTGCTTGGATGTGTGCT	TGCAGACCTCTGCCCATTCCGCGACCAGGAGTCTGAAACGCTACAGCATTTGCTGCTTGGATGTGTGCT	chr5A	607621691	1	5.65145e-021		0	0	999	1	0.063927	0.119681	7	2.56676	2.70872	1	0	0	0	1	0	0	0	0	0	0	0	0	0	0	0	0	0	0	0	0	0	0	0	0	0	0	0	0	0	0	0	0
100004168	TGCAGGCTCCCTGCATCCGCCACCGCTGCCGCCTTCGGCCACCATTCGTCAAGCAGGGACCATCCTCGC	TGCAGGCTCCCTGCATCCGCCACCGCTGCCGCCTTCGGCCACCATTCGTCAAGCAGGGACCATCCTCGC	chr1A	68641514	1	5.61161e-026		0	0	999	1	0.063927	0.119681	16.11111	5.1087	3.12187	1	0	0	0	0	0	0	0	0	0	0	0	0	0	0	0	0	0	0	0	0	0	0	0	0	0	0	0	0	0	0	0	0
1017054	TGCAGGTATCCCATGCACGACTCACCCGTAGGTGCGGAGCAGGTGTTGGTGGCGTGGTCGTAGTACTGC	TGCAGGTATCCCATGCACGACTCACCCGTAGGTGCGGAGCAGGTGTTGGTGGCGTGGTCGTAGTACTGC	chr3D	607175339	1	1.20614e-027		0	0	999	1	0.059361	0.111674	18.6	12.98615	1.36474	1	1	0	0	0	0	0	0	0	0	0	0	0	0	0	1	0	0	0	0	0	0	0	0	0	0	0	0	0	0	0	0	0
1082664	TGCAGCTCCCCTCCGATGATGTTACCAGCCAGTTCTCCACGCCTCCACATCCTGGCGGCTTGGAGACGG	TGCAGCTCCCCTCCGATGATGTTACCAGCCAGTTCTCCACGCCTCCACATCCTGGCGGCTTGGAGACGG	chr7A	68859983	1	5.61161e-026	7A|052.419573610|1082664|1082664	1	1	6.68514e-031	1	0.059361	0.111674	7.44444	4.00309	1.78756	1	0	0	0	0	0	0	0	1	0	0	0	0	1	0	0	0	0	0	0	1	0	0	0	0	0	0	1	0	0	0	0	0
1083048	TGCAGCCGCTCGCGACGCCGCGTTCACGTCTCGTTCCGCCTCGCCTCCGAGATCGGAAGAGCGGTTCAG	TGCAGCCGCTCGCGACGCCGCGTTCACGTCTCGTTCCGCCTCGCCTGCG	chr7A	291129617	1	3.77105e-015		0	0	999	1	0.059361	0.111674	7.4	3.05614	2.5436	1	0	0	0	0	0	0	0	0	0	0	0	0	0	0	0	0	0	0	0	0	0	0	0	0	0	0	0	0	0	0	0	0
1104008	TGCAGTTAATTTTCCTTATTTGATGATATTTTTAGTAGTTATTTTCACCTAGTTATAAGGCCACAGATA	TGCAGTTAATTTTCCTTATTTGATGATATTTTTAGTAGTTATTTTCACCTAGTTATAAGGCCACAGATA		0	0	999	1B|004.027821315|1104008|1104008	1	1	6.68514e-031	1	0.059361	0.111674	7.05556	4.3137	1.6199	1	0	1	0	0	0	0	0	0	0	0	0	0	0	0	0	0	0	0	0	0	0	0	0	0	0	0	0	0	0	0	0	0
1112885	TGCAGTCTGTACAGACAGATCCTCCCTCCCTTCTCTCTCTCTCTCTCTTGCACTCGGCCACTTCTCAGC	TGCAGTCTGTACAGACAGATCCTCCCTCCCTTCTCTCTCTCTCTCTCTTGCACTCGGCCACTTCTCAGC	chr2A	254737408	1	1.20614e-027	2A|068.738816440|1112885|1112885	1	1	6.68514e-031	1	0.059361	0.111674	7.41176	5.30326	1.41084	1	1	0	0	0	0	0	0	0	0	0	0	0	1	0	1	0	0	0	0	0	0	0	0	0	0	0	0	0	0	0	0	0
1113613	TGCAGCCTGAGCGCGTCACATTGTTGGGGCGCTTCAGTGGGCTGAGCATCGGCCTCCTGCCCGAGATCG	TGCAGCCTGAGCGCGTCACATTGTTGGGGCGCTTCAGTGGGCTGAGCATCGGCCTCCTGCGCG	chr1B	430359398	1	1.03694e-022	1B|094.656055990|1113613|1113613	1	1	6.13981e-026	1	0.059361	0.111674	10.9	5.14684	2.17822	1	0	0	0	0	0	1	0	0	1	0	0	0	0	0	0	0	0	0	0	0	0	0	0	0	0	0	0	0	0	0	0	0
1125089	TGCAGCAGCCCATGTCAAGTGTGGAACAATCAGGCCGTGCACTGCTGCACCGAGATCGGAAGAGCGGTT	TGCAGCAGCCCATGTCAAGTGTGGAACAATCAGGCCGTGCACTGCTGCAGCG		0	0	999	3A|004.592254472|1125089|1125089	1	1	5.99905e-020	1	0.059361	0.111674	14.10526	5.9462	2.38306	1	0	0	0	0	0	0	0	0	0	0	0	0	1	0	0	0	0	0	0	0	0	1	0	0	0	0	1	0	0	0	0	0
1125344	TGCAGAACGTGGTCCCTCTCGCCACCTTCAGGGACTTCGGGGACGACGTCTACTTCGTCGCCGACCAGC	TGCAGAACGTGGTCCCTCTCGCCACCTTCAGGGACTTCGGGGACGACGTCTACTTCGTCGCCGACCAGC	chr4B	537370569	2	1.20614e-027	4B|041.022276110|1125344|1125344	1	1	6.68514e-031	1	0.059361	0.111674	7.3	3.40735	2.08844	1	0	1	0	0	0	0	0	0	0	0	0	0	0	0	0	0	0	0	0	0	0	0	0	0	0	0	0	0	0	0	0	0
1211382	TGCAGTAAACGTCTTACAGGGTACAGTACGTAAAAATTGTGATTTGACTGTTCAGGCCAAGGATATCAG	TGCAGTAAACGTCTTACAGGGTACAGTACGTAAAAATTGTGATTTGACTGTTCAGGCCAAGGATATCAG	chr3B	10651359	1	1.20614e-027	3B|034.727092220|1211382|1211382	1	1	6.68514e-031	1	0.059361	0.111674	7.82353	4.19012	1.76931	1	0	0	0	0	0	0	0	0	0	0	0	0	0	1	0	0	1	0	0	0	0	0	0	0	0	0	1	0	0	0	0	0
1215163	TGCAGGGCGATCTAGAGCGGCTGGATAAGTACCACGGCTGGATAATTACCAGCATCGCTATGGGCATGC	TGCAGGGCGATCTAGAGCGGCTGGATAAGTACCACGGCTGGATAATTACCAGCATCGCTATGGGCATGC		0	0	999	2A|123.662048200|1215163|1215163	1	1	6.68514e-031	1	0.059361	0.111674	20.44444	6.22024	3.42243	1	0	0	0	0	0	0	0	0	0	0	0	0	0	0	0	0	0	0	0	0	0	0	0	0	0	0	0	0	0	0	0	0
1228512	TGCAGTGGCCATTGTTGGAACCGCAGCCCTCTAGCTACATCTTCTCACAATCAAACGGAGGTGGAAGAA	TGCAGTGGCCATTGTTGGAACCGCAGCCCTCTAGCTACATCTTCTCACAATCAAACGGAGGTGGAAGAA	chr4B	537798075	2	1.20614e-027	3D|083.441550490|1228512|1228512	1	1	6.68514e-031	1	0.059361	0.111674	9.52632	4.01797	2.31803	1	0	1	0	0	0	0	0	0	0	0	0	0	0	0	0	0	0	0	0	0	0	0	0	0	0	0	0	0	0	0	0	0
1249263	TGCAGCGTATACCATCGCGCCGTCGTCAACCGCGACACAAAGCGCATTTCGCTGGCCTACTTCCTTGGC	TGCAGCGTATACCATCGCGCCGTCGTCAACCGCGACACAAAGCGCATTTCGCTGGCCTACTTCCTTGGC	chr2B	761571880	4	5.61161e-026	2B|087.443594630|1249263|1249263	1	1	2.4044e-030	1	0.059361	0.111674	7.52941	4.3402	1.74522	1	0	0	0	0	0	0	0	0	0	0	0	0	0	1	0	0	0	0	0	0	0	0	0	0	0	0	1	0	0	0	0	0
1249496	TGCAGCCGTGCAGCTTCCAGCCTTCCACCTGGGCAGCGGCCCGCCTGCCCGAGATCGGAAGAGCGGTTC	TGCAGCCGTGCAGCTTCCAGCCTTCCACCTGGGCAGCGGCCCGCCTGCGCG	chr4B	547211658	1	3.19284e-016	1B|053.028205810|1249496|1249496	1	1	2.09226e-019	1	0.059361	0.111674	14.28571	4.72725	3.31711	1	0	0	0	0	0	0	0	0	0	0	0	0	0	0	0	0	0	0	0	0	0	0	0	0	0	0	0	0	0	0	1	0
1265829	TGCAGCGTAGAGCAGCAGCAAGCGCAGCTAGCAAGCAGAGCAGAACAGAGGCAGGAGCAGCAACGCAGC	TGCAGCGTAGAGCAGCAGCAAGCGCAGCTAGCAAGCAGAGCAGAACAGAGGCAGGAGCAGCAACGCAGC		0	0	999		0	0	999	1	0.059361	0.111674	15.72222	6.2876	2.49439	1	1	0	0	0	0	0	0	0	0	0	0	0	0	0	1	1	0	0	0	0	0	0	0	0	0	0	0	0	0	0	0	0
1267128	TGCAGTCCGCGCTAGCATGCAGTTTGGTTGACCATGGATTGCATTTCCCTTTGACGACTAGGAGGGTCA	TGCAGTCCGCGCTAGCATGCAGTTTGGTTGACCATGGATTGCATTTCCCTTTGACGACTAGGAGGGTCA	chr7B	525893391	1	1.20614e-027	7B|049.237667290|1267128|1267128	1	1	6.68514e-031	1	0.059361	0.111674	17.04348	7.0617	2.4709	1	0	0	0	0	0	0	0	0	0	0	0	0	0	0	0	0	0	0	0	0	0	0	0	0	0	0	0	0	0	0	0	0
1379190	TGCAGCCCTAAATGAAACCCTAAATGTTCCTAAGTCAGAAGCCTCTGCTAGCGTTAAGTTGGCCGAGAT	TGCAGCCCTAAATGAAACCCTAAATGTTCCTAAGTCAGAAGCCTCTGCTAGCGTTAAGTTGGCCGAGAT	chr7A	195440301	1	3.37732e-023		0	0	999	1	0.059361	0.111674	18.57143	5.32355	3.1666	1	0	0	0	0	0	1	0	0	1	0	0	0	0	1	0	0	1	0	0	0	0	0	0	0	0	0	0	0	0	0	0	0
1384609	TGCAGTTCTGCGCGTAGCAAATGGCCTGAGGATTAAGGCGTGGTCCGAATTTAGTGGCACAGTACGTAC	TGCAGTTCTGCGCGTAGCAAATGGCCTGAGGATTAAGGCGTGGTCCGAATTTAGTGGCACAGTACGTAC		0	0	999		0	0	999	1	0.059361	0.111674	12.6875	3.40439	3.65488	1	1	0	0	0	0	0	0	0	0	0	0	0	1	0	1	0	0	0	0	0	0	0	0	0	0	0	0	0	0	0	0	0
1388214	TGCAGTTCCTCAAAAATAGTCTGGTAGATAAATCGGGGTAAACATAACTAGCCGAGATCGGAAGAGCGG	TGCAGTTCCTCAAAAATAGTCTGGTAGATAAATCGGGGTAAACATAACTAGGCG		0	0	999	5B|148.715138900|1388214|1388214	1	1	4.91861e-021	1	0.059361	0.111674	10.8	5.39382	1.919	1	0	0	0	0	1	0	0	0	0	0	0	0	1	0	1	0	0	0	0	0	0	0	0	0	0	0	0	0	0	0	0	0
1664005	TGCAGCAAAGTACTCCCACGCGGCATTCTGCACCAAAACACAGGGCGAACAGGACGACCACGCGCCACC	TGCAGCAAAGTACTCCCACGCGGCATTCTGCACCAAAACACAGGGCGAACAGGACGACCACGCGCCACC	chr6B	200900594	1	1.20614e-027	6B|030.945306150|1664005|1664005	1	1	6.68514e-031	1	0.059361	0.111674	8.66667	3.75859	2.50513	1	0	0	0	0	0	0	0	0	0	0	0	0	0	0	0	0	0	0	0	0	0	0	0	0	0	0	0	0	0	0	0	0
1670912	TGCAGTCTCTGGAAAATTAGACAAATCTCAGATCTGGGAAAAAAATGGCTATGGGCCGAAACTGGCAGG	TGCAGTCTCTGGAAAATTAGACAAATCTCAGATCTGGGAAAAAAATGGCTATGGGCCGAAACTGGCAGG		0	0	999		0	0	999	1	0.059361	0.111674	8.04545	3.77163	2.07599	1	0	0	0	0	0	0	0	0	0	0	0	0	0	0	0	0	0	0	0	0	0	0	0	0	0	0	0	0	0	0	0	0
1684146	TGCAGGTTAGCACAAAGTGTATGCAAGCTCTTGCTTTTGAGTACTGATTAGTGGTATCTTTCTTGCCTC	TGCAGGTTAGCACAAAGTGTATGCAAGCTCTTGCTTTTGAGTACTGATTAGTGGTATCTTTCTTGCCTC	chr6B	38374215	1	2.61083e-024		0	0	999	1	0.059361	0.111674	7.33333	3.97213	1.75414	1	0	1	0	0	0	0	0	0	0	0	0	0	0	0	0	0	0	0	0	0	0	0	0	0	0	0	0	0	0	0	0	0
1695644	TGCAGTCGAATTAGCACTAGTGTAAATAAACATCTCACCTGGAGGTGGCATCTTTCTCCCCCTCCTTGG	TGCAGTCGAATTAGCACTAGTGTAAATAAACATCTCACCTGGAGGTGGCATCTTTCTCCCCCTCCTTGG		0	0	999	3A|003.886244272|1695644|1695644	1	1	6.68514e-031	1	0.059361	0.111674	9.16667	3.30404	2.64717	1	0	0	0	0	0	0	0	0	1	0	0	0	0	1	0	0	1	0	0	0	0	0	0	0	0	0	0	0	0	0	0	0
1707340	TGCAGTCTCCCTCTGTTCCTAACCGCTGTAGCTGCGACTTCGCTCCTCAGTCCTCCGCACCACCATGGC	TGCAGTCTCCCTCTGTTCCTAACCGCTGTAGCTGCGACTTCGCTCCTCAGTCCTCCGCACCACCATGGC	chr2A	5945451	1	2.0183e-025		0	0	999	1	0.059361	0.111674	7.72727	6.18048	1.30473	1	0	0	0	0	0	0	0	0	0	0	0	0	1	0	0	0	0	0	0	0	0	0	0	0	0	0	0	0	0	0	0	0
2304413	TGCAGCAAACTCAATTTTATCTCCGTCGACCGATGTATAGAATTGCCAATACCACCATTCAGCAGGAGG	TGCAGCAAACTCAATTTTATCTCCGTCGACCGATGTATAGAATTGCCAATACCACCATTCAGCAGGAGG	chr3B	147137610	1	1.20614e-027	3B|050.147296880|2304413|2304413	1	1	6.68514e-031	1	0.059361	0.111674	12.0625	3.051	3.82671	1	1	0	0	0	0	0	0	0	0	0	0	0	1	0	1	0	0	0	0	0	0	0	0	0	0	0	0	0	0	0	0	0
2323205	TGCAGCTCGATGATGTCGCGGTATGTAGTGCGAGGGAAGGCGTCAGCGATCTTCCTCGATTATCCTCAC	TGCAGCTCGATGATGTCGCGGTATGTAGTGCGAGGGAAGGCGTCAGCGATCTTCCTCGATTATCCTCAC	chr2B	412775280	1	5.61161e-026	2B|074.142412410|2323205|2323205	1	1	3.11029e-029	1	0.059361	0.111674	17.4	8.75443	2.00273	1	0	0	0	0	0	0	0	0	0	0	0	0	0	0	0	0	0	0	0	0	0	0	0	0	0	1	0	0	0	0	0	0
3533669	TGCAGCGCTGATCCAAAGCGCGAGACCCCGAAATCGACCGAGATCGGAAGAGCGGTTCAGCAGGAATGC	TGCAGCGCTGATCCAAAGCGCGAGACCCCGAAATCGAGCG	chr3B	733487569	1	2.35103e-010	3B|089.868654700|3533669|3533669	1	1	1.78875e-013	1	0.059361	0.111674	24.27778	8.20437	3.3736	1	1	0	0	0	0	0	0	0	0	0	0	0	0	0	0	0	0	0	0	0	0	1	0	0	0	0	0	0	0	0	0	0
3955093	TGCAGCTGCCCAACGTACTCCACAGGCAAGGCCATCGTACGCCGAGATCGGAAGAGCGGTTCAGCAGGA	TGCAGCTGCCCAACGTACTCCACAGGCAAGGCCATCGTACGGCG	chr3B	4192312	1	1.43039e-008	3B|005.884542961|3955093|3955093	1	1	1.27258e-015	1	0.059361	0.111674	12.125	4.01365	2.98263	1	0	0	0	0	0	0	0	0	0	0	0	0	0	0	0	0	0	0	0	0	0	1	0	0	0	0	0	0	0	0	0	0
3956918	TGCAGCCTGGACGAAGGCTGACGAGCACGCCAGCGCGACACCAATCCGAGATCGGAAGAGCGGTTCAGC	TGCAGCCTGGACGAAGGCTGACGAGCACGCCAGCGCGACACCAATGCG		0	0	999	7B|059.736213860|3956918|3956918	1	1	8.82173e-018	1	0.059361	0.111674	23.6875	6.1717	4.10336	1	0	0	0	0	0	0	0	0	0	0	0	0	0	0	0	0	0	0	0	0	0	0	0	0	0	0	0	0	0	0	0	0
4005361	TGCAGTTTCTGGTGAAGCCAGAGAGAGGAGAGAAGAGTGCACCGAGATCGGAAGAGCGGTTCAGCAGGA	TGCAGTTTCTGGTGAAGCCAGAGAGAGGAGAGAAGAGTGCAGCG	chr7B	533987075	1	1.83728e-012		0	0	999	1	0.059361	0.111674	15.59091	9.82418	1.53139	1	0	0	0	0	0	0	0	0	0	0	0	0	0	0	0	0	0	0	0	0	0	0	0	0	0	0	0	0	0	0	0	0
4007961	TGCAGAAGCTGAACCCTGGTGCTGCTGCTGCCTGTTCGAGGAGTGCCCCCGAGATCGGAAGAGCGGTTC	TGCAGAAGCTGAACCCTGGTGCTGCTGCTGCCTGTTCGAGGAGTGCCCGCG		0	0	999		0	0	999	1	0.059361	0.111674	8.42105	3.48404	2.37327	1	0	1	0	0	0	0	0	0	0	0	0	0	0	0	0	0	0	0	0	0	0	0	0	0	0	0	0	0	0	0	1	0
4395756	TGCAGCAAAGCAAAACGGACAAGGTGAGGTGCCGAGATCGGAAGAGCGGTTCAGCAGGAATGCCGAGAC	TGCAGCAAAGCAAAACGGACAAGGTGAGGTGGCG		0	0	999	1B|090.869627850|4395756|4395756	1	1	2.99534e-010	1	0.059361	0.111674	10.11111	4.71274	2.14203	1	0	0	0	0	0	0	0	0	0	0	0	0	0	0	0	0	0	0	0	0	0	0	0	1	0	0	0	0	0	0	0	0
4404875	TGCAGCCGCCCCCGTTCTTTTAATCCACACCGAGATCGGAAGAGCGGTTCAGCAGGAATGCCGAGACCG	TGCAGCCGCCCCCGTTCTTTTAATCCACAGCG		0	0	999		0	0	999	1	0.059361	0.111674	20.38095	5.42021	3.72171	1	0	0	0	0	0	0	0	0	0	0	0	0	0	0	0	0	0	0	0	0	0	0	0	0	0	0	0	0	0	0	0	0
4439863	TGCAGCAAAAACAGCAGTTGGCAGTGTCTCCCTATCAGCCTGGTGGGAATCAGGTGCAGCAGCATGGTC	TGCAGCAAAAACAGCAGTTGGCAGTGTCTCCCTATCAGCCTGGTGGGAATCAGGTGCAGCAGCATGGTC		0	0	999		0	0	999	1	0.059361	0.111674	14.5	6.7797	2.21749	1	0	0	0	0	0	0	0	0	0	0	0	0	0	0	0	0	0	0	0	0	0	0	0	0	0	0	0	0	0	1	1	0
4439952	TGCAGCCCGAACACTCCGACCCTTTCCGAGATCGGAAGAGCGGTTCAGCAGGAATGCCGAGACCGATCT	TGCAGCCCGAACACTCCGACCCTTTGCG		0	0	999		0	0	999	1	0.059361	0.111674	7.25	4.19076	1.67918	1	0	0	0	0	0	0	1	0	0	0	0	0	0	1	0	0	0	0	0	0	0	0	0	0	0	0	0	0	0	1	0	0
4536577	TGCAGCAGAAGAACAAGTGGCATGGGCGGCGTCACCAAGCCGAGGCCAAGCTGGTGAACGGAGCGGCTG	TGCAGCAGAAGAACAAGTGGCATGGGCGGCGTCACCAAGCCGAGGCCAAGCTGGTGAACGGAGCGGCTG	chr2B	706185070	1	1.56024e-026		0	0	999	1	0.059361	0.111674	10.25	2.98119	3.66497	1	0	0	0	0	0	0	0	0	0	0	0	0	0	0	0	0	0	0	0	0	0	0	0	0	0	0	0	0	0	0	0	0
4536974	TGCAGCCATCTCCCTCGCACCCTTCCTCCTCGCCGAGATCGGAAGAGCGGTTCAGCAGGAATGCCGAGA	TGCAGCCATCTCCCTCGCACCCTTCCTCCTCGGCG	chr2A	272411360	2	9.79585e-008	2A|068.394485710|4536974|4536974	1	1	8.84867e-011	1	0.059361	0.111674	23.0625	8.166	2.96168	1	0	0	0	0	0	0	0	0	0	0	0	0	1	0	1	0	0	0	0	0	0	0	0	0	0	0	0	0	0	0	0	0
4538952	TGCAGCAACGATGATAGAGGCGGCGGTTTAAGCACGGCACCGAGATCGGAAGAGCGGTTCAGCAGGAAT	TGCAGCAACGATGATAGAGGCGGCGGTTTAAGCACGGCAGCG	chr3B	418875355	1	2.09707e-011		0	0	999	1	0.059361	0.111674	22.5	6.17454	4.1345	1	1	0	0	0	0	0	0	0	0	0	0	0	1	0	1	0	0	0	0	0	0	0	0	0	0	0	0	0	0	0	0	0
4541461	TGCAGTGGACGCAAATGCCAGTTATGGTGGAGAATGATTGCTTGGTCTGCTATAATATGTTAACAGGAC	TGCAGTGGACGCAAATGCCAGTTATGGTGGAGAATGATTGCTTGGTCTGCTATAATATGTTAACAGGAC	chr6A	610795493	1	2.61083e-024	5B|028.341798210|4541461|4541461	1	1	3.11029e-029	1	0.059361	0.111674	26.17647	7.37432	3.56167	1	1	0	0	0	0	0	0	0	0	0	0	0	1	0	1	0	0	0	0	0	0	0	0	0	0	0	0	0	0	0	0	0
4990144	TGCAGCGCCGCCGTGCGCTCGCTGTCGCCGCGACCGAGATCGGAAGAGCGGTTCAGCAGGAATGCCGAG	TGCAGCGCCGCCGTGCGCTCGCTGTCGCCGCGAGCG	chr4A	252433491	1	2.72361e-008	4A|026.911014280|4990144|4990144	1	1	2.60498e-011	1	0.059361	0.111674	14.42857	5.37695	2.77647	1	0	0	0	0	0	0	0	0	1	0	0	0	0	1	0	0	1	0	0	1	0	0	0	0	0	0	0	0	1	0	0	1
4990307	TGCAGTGGGAGCTGGTGGCGGGGATCCGTACCGAGATCGGAAGAGCGGTTCAGCAGGAATGCCGAGACC	TGCAGTGGGAGCTGGTGGCGGGGATCCGTAGCG		0	0	999	7B|059.736213860|4990307|4990307	1	1	1.00998e-009	1	0.059361	0.111674	12.625	5.38371	2.27221	1	0	0	0	0	0	0	0	0	0	0	0	0	0	0	0	0	0	0	0	0	0	0	0	0	0	0	0	0	0	0	0	0
4990466	TGCAGGGTGCTGACGGCGGCGGCCGAGATCGGAAGAGCGGTTCAGCAGGAATGCCGAGACCGATCTCGT	TGCAGGGTGCTGACGGCGGCGGGCG		0	0	999		0	0	999	1	0.059361	0.111674	9.5	3.21887	3.12937	1	1	0	0	0	0	0	0	0	0	0	0	0	0	0	1	0	0	0	0	1	0	0	0	0	0	0	0	0	1	0	0	0
4992156	TGCAGCAATGGCGGTGGCATCTCTGAGCCCGAGATCGGAAGAGCGGTTCAGCAGGAATGCCGAGACCGA	TGCAGCAATGGCGGTGGCATCTCTGAGCGCG		0	0	999	2D|126.762463900|4992156|4992156	1	1	1.1323e-008	1	0.059361	0.111674	14.6875	4.38347	3.16387	1	1	0	0	0	0	0	0	0	0	0	0	0	1	0	1	0	0	0	0	0	0	0	0	0	0	0	0	0	0	0	0	0
4994581	TGCAGGCTAGCAGTGATCTGACTTTGGTCAACACAGTTTCAAGGGAAGATGTAGACAAGTTGGCGCCTT	TGCAGGCTAGCAGTGATCTGACTTTGGTCAACACAGTTTCAAGGGAAGATGTAGACAAGTTGGCGCCTT	chr7A	596284076	1	2.61083e-024	7A|099.167597660|1000201|1000201	1	1	1.44708e-027	1	0.059361	0.111674	7.73684	3.12616	2.62029	1	0	0	0	0	0	0	0	0	0	0	0	0	0	1	0	0	1	0	0	0	0	0	0	0	0	0	0	0	0	0	0	0
5354283	TGCAGACGTAGAGATACTCGACGAGGTGACGACTTGACAGGTGCTTGCGACAGAGGCGAACGAGGGGCG	TGCAGACGTAGAGATACTCGACGAGGTGACGACTTGACAGGTGCTTGCGACAGAGGCGAACGAGGGGCG	chr3A	607322317	1	1.20614e-027		0	0	999	1	0.059361	0.111674	13.66667	4.6428	3.04967	1	0	0	0	0	0	0	0	0	0	0	0	0	0	0	0	0	0	0	0	0	0	0	0	0	0	0	0	0	0	0	0	0
5357457	TGCAGATTTCCGACAAGGAACCGAGATCGGAAGAGCGGTTCAGCAGGAATGCCGAGACCGATCTCGTAT	TGCAGATTTCCGACAAGGAAGCG		0	0	999		0	0	999	1	0.059361	0.111674	20.65	9.58788	2.20123	1	1	0	0	0	0	0	0	0	0	0	0	0	0	0	1	0	0	0	0	0	0	0	0	0	0	0	0	0	0	0	0	1
5410455	TGCAGCCCTCCTTCACCCACGCGCCGCCGCCGCCGAGATCGGAAGAGCGGTTCAGCAGGAATGCCGAGA	TGCAGCCCTCCTTCACCCACGCGCCGCCGCCGGCG	chr7B	743465112	1	9.79585e-008		0	0	999	1	0.059361	0.111674	7.72222	4.65243	1.64431	1	1	0	1	0	0	1	0	0	0	0	0	0	1	0	0	0	0	0	0	0	0	0	0	0	0	0	0	0	0	0	0	0
5563327	TGCAGGGGCAGGGTTGCCTAGTGCCTGATGTCGACTCCTCCAGCGCTTCCTGTACAACCTTCAGTTCAG	TGCAGGGGCAGGGTTGCCTAGTGCCTGATGTCGACTCCTCCAGCGCTTCCTGTACAACCTTCAGTTCAG	chr1B	37535849	1	2.61083e-024		0	0	999	1	0.059361	0.111674	8.75	5.35607	1.62526	1	1	0	0	0	0	0	0	0	0	0	0	0	1	0	1	0	0	0	0	0	0	0	0	0	0	0	0	0	0	0	0	0
5567857	TGCAGGAGACGCAGGGAGGCAGCGGCGCAAAGCATAAGATGCCGAGATCGGAAGAGCGGTTCAGCAGGA	TGCAGGAGACGCAGGGAGGCAGCGGCGCAAAGCATAAGATGGCG	chr5A	221575971	1	1.83728e-012		0	0	999	1	0.059361	0.111674	18.4375	6.72652	2.93752	1	1	0	0	0	0	0	0	0	0	0	0	0	1	0	1	0	0	0	0	0	0	0	0	0	0	0	0	0	0	0	0	0
5567925	TGCAGGTGGCCAGAGGAGGGTCGGATTCAACGGCAACATCGCCGTCCGAGATCGGAAGAGCGGTTCAGC	TGCAGGTGGCCAGAGGAGGGTCGGATTCAACGGCAACATCGCCGTGCG	chr5A	120223677	2	1.29172e-014		0	0	999	1	0.059361	0.111674	26.64706	9.0485	2.90972	1	1	0	0	0	0	0	0	0	0	0	0	0	1	0	1	0	0	0	0	0	0	0	0	0	0	0	0	0	0	0	0	0
5567966	TGCAGTGCTTCTCTGGTGTGGGGGTGACCGAGATCGGAAGAGCGGTTCAGCAGGAATGCCGAGACCGAT	TGCAGTGCTTCTCTGGTGTGGGGGTGAGCG		0	0	999		0	0	999	1	0.059361	0.111674	14.8125	4.8762	2.98949	1	1	0	0	0	0	0	0	0	0	0	0	0	1	0	1	0	0	0	0	0	0	0	0	0	0	0	0	0	0	0	0	0
5569907	TGCAGCCCACCTCCGACGACCCCACGGCCATCCTCCGAGATCGGAAGAGCGGTTCAGCAGGAATGCCGA	TGCAGCCCACCTCCGACGACCCCACGGCCATCCTGCG	chr1A	365842876	1	8.41407e-009		0	0	999	1	0.059361	0.111674	21.22222	4.50377	4.78151	1	1	1	0	0	0	0	0	0	0	0	0	0	0	0	0	0	0	0	0	0	0	0	0	0	0	0	0	0	0	0	0	0
5578518	TGCAGGCCGCCGTGCTCACCTGCGGGAACCGAGATCGGAAGAGCGGTTCAGCAGGAATGCCGAGACCGA	TGCAGGCCGCCGTGCTCACCTGCGGGAAGCG		0	0	999	7B|102.011290500|5578518|5578518	1	1	1.1323e-008	1	0.059361	0.111674	20.42105	7.1988	2.88038	1	1	0	1	0	0	1	0	0	0	0	0	0	1	0	0	0	0	0	0	0	0	0	0	0	0	0	0	0	0	0	0	0
5581012	TGCAGCGACGTGGGGCTGGAGGCCAGCGCCTTGGAGGCGAGGGGCCACATGTTGAGCGGCGAGTCGCCG	TGCAGCGACGTGGGGCTGGAGGCCAGCGCCTTGGAGGCGAGGGGCCACATGTTGAGCGGCGAGTCGCCG	chr7B	743442058	1	1.20614e-027	7B|128.244067200|5581012|5581012	1	1	6.68514e-031	1	0.059361	0.111674	15.5	5.22015	3.03938	1	1	0	1	0	0	1	0	0	0	0	0	0	1	0	0	0	0	0	0	0	0	0	0	0	0	0	0	0	0	0	0	0
5972381	TGCAGTGGGGATCGTGCGGCGGTGATGATGAGCGGCTCGCCGCGGTTCGACGTGTACGGCAACGACTTT	TGCAGTGGGGATCGTGCGGCGGTGATGATGAGCGGCTCGCCGCGGTTCGACGTGTACGGCAACGACTTT	chr2B	23750664	4	1.57132e-021		0	0	999	1	0.059361	0.111674	20.61111	4.33511	4.56377	1	1	0	0	0	0	0	0	0	0	0	0	0	0	0	0	1	0	0	0	0	1	0	0	0	0	0	0	0	0	0	0	0
5993094	TGCAGTTGTGTTCCGTTGTTTAACTATTTTCTGCTTTATGGCCGAGATCGGAAGAGCGGTTCAGCAGGA	TGCAGTTGTGTTCCGTTGTTTAACTATTTTCTGCTTTATGGGCG	chr7B	153404720	1	1.83728e-012		0	0	999	1	0.059361	0.111674	8.57895	5.93221	1.41678	1	0	1	0	0	0	1	0	0	0	0	0	0	0	0	0	0	0	0	0	0	0	0	0	0	0	0	0	0	0	0	0	0
7321255	TGCAGTATCTTCCCGTCGAGGACCAGGCGCTCGCCTCGCGGTGGATGTTTTTCTTGACGTGGCCGATGG	TGCAGTATCTTCCCGTCGAGGACCAGGCGCTCGCCTCGCGGTGGATGTTTTTCTTGACGTGGCCGATGG		0	0	999	7A|052.562792400|4989190|4989190	1	1	5.20462e-027	1	0.059361	0.111674	17.75	5.07814	3.42462	1	1	0	0	0	0	0	0	0	1	0	0	0	0	0	0	0	0	0	0	0	0	0	0	0	0	0	0	0	1	0	0	1
7346655	TGCAGGTTCGGCCGTTTGCGCTGCTGGAGCCGAGATCGGAAGAGCGGTTCAGCAGGAATGCCGAGACCG	TGCAGGTTCGGCCGTTTGCGCTGCTGGAGGCG		0	0	999		0	0	999	1	0.059361	0.111674	8	4.47214	1.8511	1	0	0	0	0	0	0	0	0	0	0	0	0	1	0	0	0	0	0	0	0	0	0	0	0	0	0	0	0	0	0	0	0
7488864	TGCAGCTCCGAGGAGCTCCTCCGCCGACTAGTCGCCGCCGAGATCGGAAGAGCGGTTCAGCAGGAATGC	TGCAGCTCCGAGGAGCTCCTCCGCCGACTAGTCGCCGGCG	chr3A	336864279	1	2.35103e-010		0	0	999	1	0.059361	0.111674	13.29412	5.3	2.59823	1	0	0	0	0	0	0	0	0	0	0	0	0	0	0	0	0	0	0	0	0	0	0	0	0	0	1	0	0	0	0	0	0
7874080	TGCAGCCGCGCGCCCGTGGCGCCCTGGCGTGGCCCGAGATCGGAAGAGCGGTTCAGCAGGAATGCCGAG	TGCAGCCGCGCGCCCGTGGCGCCCTGGCGTGGCGCG		0	0	999		0	0	999	1	0.059361	0.111674	13.94118	3.55578	4.24865	1	0	0	0	0	0	0	1	0	0	1	0	0	0	0	0	0	0	0	0	0	0	0	0	1	0	0	0	0	0	0	0	0
10984997	TGCAGCTGTATCAAAGTTGTCGTCCTCACCCATGAATCACTTTTGTCCATGCCTAGAAGATTTATGTTT	TGCAGCTGTATCAAAGTTGTCGTCCTCACCCATGAATCACTTTTGTCCATGCCTAGAAGATTTATGTTT	chr1B	6484118	6	7.31062e-020		0	0	999	1	0.059361	0.111674	9.84211	6.97562	1.34869	1	0	1	0	0	0	0	0	0	0	0	0	0	0	0	0	0	0	0	0	0	0	0	0	0	0	0	0	0	0	0	0	0
12780539	TGCAGCACGGTGTGCAATCACCCTCACTCGGTCGACCAAATCTGAATCACCACCACCAAGCCGTGGATC	TGCAGCACGGTGTGCAATCACCCTCACTCGGTCGACCAAATCTGAATCACCACCACCAAGCCGTGGATC	chr7A	494431855	1	1.20614e-027	7B|022.981716830|4004616|4004616	1	1	1.45735e-022	1	0.059361	0.111674	8.72222	4.85118	1.82383	1	0	0	1	0	0	0	0	0	0	0	0	0	0	0	0	1	0	0	0	0	0	0	1	0	0	0	0	1	0	0	0	0
15321625	TGCAGGGTGCACCAGACGATGAGGACGGTTGCGGATGACGACGTGGAGGAGCGCGGGGAGTCCAGCAAG	TGCAGGGTGCACCAGACGATGAGGACGGTTGCGGATGACGACGTGGAGGAGCGCGGGGAGTCCAGCAAG	chr3B	818995528	3	2.61083e-024	3B|152.632099100|1094222|1094222	1	1	1.44708e-027	1	0.059361	0.111674	7.94118	5.3189	1.53976	1	0	0	0	0	0	1	0	0	0	0	0	0	0	0	0	0	0	0	0	0	0	0	0	0	0	0	0	0	0	0	0	0
100000543	TGCAGCTCCTCGTCTCCTAACTATCCTTCTTCCCGAGATCGGAAGAGCGGTTCAGCAGGAATGCCGAGA	TGCAGCTCCTCGTCTCCTAACTATCCTTCTTCGCG	chr4A	555449225	1	9.79585e-008		0	0	999	1	0.059361	0.111674	9.11111	3.81356	2.45778	1	0	0	0	0	0	0	0	0	1	0	0	0	0	1	0	0	1	1	0	0	0	0	0	0	0	0	0	0	0	0	0	0
100000723	TGCAGCGGCGCGAGGAGAGGTCTCCTCGCTTGCTGGCTACTGCTATTGTGTGTGGTGGTCGTGGTGGTG	TGCAGCGGCGCGAGGAGAGGTCTCCTCGCTTGCTGGCTACTGCTATTGTGTGTGGTGGTCGTGGTGGTG	chr7A	424391677	3	2.61083e-024		0	0	999	1	0.059361	0.111674	10	4.52155	2.07207	1	0	1	0	0	0	0	1	0	0	0	0	0	0	0	0	0	0	0	0	0	0	0	0	0	0	0	0	0	0	0	0	0
100001449	TGCAGGAAGAGCTTACTTCACACGTGGTCGTGGCAGGCTCGCTCGCTAGCAGGTAAGTTAATTTTTTTT	TGCAGGAAGAGCTTACTTCACACGTGGTCGTGGCAGGCTCGCTCGCTAGCAGGTAAGTTAATTTTTTTT	chrUn	379596353	1	2.0183e-025		0	0	999	1	0.059361	0.111674	13.83333	5.33594	2.70118	1	0	0	0	0	0	0	0	1	0	0	0	0	0	0	0	0	0	0	1	0	0	0	0	0	0	0	0	1	0	0	0	0
983800	TGCAGCTGCATCCCCACCACTACTGGTGTGAGAGGGAGTGCCCAATGTTGCCGAGATCGGAAGAGCGGT	TGCAGCTGCATCCCCACCACTACTGGTGTGAGAGGGAGTGCCCAATGTTGGCG	chr4A	654445750	2	2.68284e-017	4A|096.166660430|983800|983800	1	1	1.7185e-020	1	0.054795	0.103584	11.2	4.81941	2.2352	1	1	0	0	0	0	0	0	0	0	0	0	0	0	0	1	0	0	0	0	0	0	0	0	0	0	0	0	0	0	0	0	0
1036163	TGCAGAAAACGGTTGGATTTTGCAAAAAGCCCCCTGCGTCCATTGCGTTCTCCGCCGCCGTTTATCCAT	TGCAGAAAACGGTTGGATTTTGCAAAAAGCCCCCTGCGTCCATTGCGTTCTCCGCCGCCGTTTATCCAT	chr4B	379094932	3	1.20614e-027		0	0	999	1	0.054795	0.103584	25.7619	20.07582	1.29796	1	0	0	0	0	0	0	0	0	0	0	0	0	1	1	0	0	0	0	0	0	0	0	0	0	0	0	0	0	0	0	0	0
1105123	TGCAGCTTAGTCCACCGTCAAGTTAATAAAACATGCAGGATGCGTCAAATTAACCGAGATCGGAAGAGC	TGCAGCTTAGTCCACCGTCAAGTTAATAAAACATGCAGGATGCGTCAAATTAAGCG		0	0	999	1A|021.704421670|1105123|1105123	1	1	4.01959e-022	1	0.054795	0.103584	139.33333	11.29405	10.33882	1	0	0	0	0	0	0	0	0	0	0	0	0	0	0	0	0	0	0	0	1	0	0	0	0	0	0	0	0	0	0	1	0
1105160	TGCAGTGCAGTCCTCCGTTCCTTGCCGCCGACCCCGAGCACCAGAGACCTGAACAAGAGGGCCAAGCAC	TGCAGTGCAGTCCTCCGTTCCTTGCCGCCGACCCCGAGCACCAGAGACCTGAACAAGAGGGCCAAGCAC		0	0	999	2A|123.662048200|1105160|1105160	1	1	6.68514e-031	1	0.054795	0.103584	11.66667	5.37484	2.11529	1	0	1	0	0	1	0	0	0	0	0	0	0	0	0	0	0	0	0	0	0	0	0	0	0	0	0	0	0	0	0	0	0
1121552	TGCAGAACGCCCAACAAGTCATGTATTTTGCGTGGAATATTTGGAATGAACGTAACCGAGATCGGAAGA	TGCAGAACGCCCAACAAGTCATGTATTTTGCGTGGAATATTTGGAATGAACGTAAGCG	chr1B	668351666	1	1.92393e-019	1B|263.254277100|1121552|1121552	1	1	3.2753e-023	1	0.054795	0.103584	25.26316	5.68324	4.52983	1	0	0	0	0	0	0	0	0	0	0	0	0	0	0	0	0	0	0	0	0	0	0	0	0	0	0	0	0	0	0	0	0
1123911	TGCAGGGACGCCGACGGACTGCAAGGACGCCCGCAGATTGCACCAACGCGCCTGCCGTCCTGCACGCGC	TGCAGGGACGCCGACGGACTGCAAGGACGCCCGCAGATTGCACCAACGCGCCTGCCGTCCTGCACGCGC	chr1B	117113607	3	1.20614e-027	1B|086.786780390|1123911|1123911	1	1	6.68514e-031	1	0.054795	0.103584	12.28571	1.74964	7.29327	1	0	0	0	0	0	0	0	0	0	0	0	0	1	0	1	0	0	0	0	0	0	0	0	0	0	0	0	0	0	0	0	0
1163840	TGCAGCGTTCTGGTTACGCTGGAGGAGAGATACACCAACACCACCACGAGCGGCTGCGGCTCCATCTGC	TGCAGCGTTCTGGTTACGCTGGAGGAGAGATACACCAACACCACCACGAGCGGCTGCGGCTCCATCTGC		0	0	999		0	0	999	1	0.054795	0.103584	10.76471	4.24997	2.65961	1	1	0	0	0	0	0	0	0	0	0	0	0	0	0	0	0	0	0	0	1	0	1	0	0	0	0	0	0	1	0	0	1
1192104	TGCAGTTGTCCATGATTCTGCCCTCCATCTCGTTGTTGCAACACGATGAACTCAAAATTGCGACCTGAG	TGCAGTTGTCCATGATTCTGCCCTCCATCTCGTTGTTGCAACACGATGAACTCAAAATTGCGACCTGAG	chr2D	534284103	1	1.20614e-027		0	0	999	1	0.054795	0.103584	8.05	3.69425	2.20608	1	0	0	0	0	0	0	0	0	0	0	0	0	0	0	0	0	0	0	0	0	0	0	0	0	0	0	0	0	0	0	0	0
1247467	TGCAGCCTCCTCCACACAAGTTGAATCTGGCCTGGTGAGCAAGTCAGCATCGGCAGCGGGGACATGGGT	TGCAGCCTCCTCCACACAAGTTGAATCTGGCCTGGTGAGCAAGTCAGCATCGGCAGCGGGGACATGGGT	chr6B	527572196	1	1.20614e-027		0	0	999	1	0.054795	0.103584	10.70588	3.89214	2.4647	1	1	1	0	0	0	0	1	0	0	0	0	0	0	0	0	0	0	0	0	0	0	0	0	0	0	0	0	0	0	0	0	0
1263807	TGCAGCAAGGGCGGGAAGCTAGTGCGGCAGCTCGGCCGCATGGCGGTGAAGCCGAGATCGGAAGAGCGG	TGCAGCAAGGGCGGGAAGCTAGTGCGGCAGCTCGGCCGCATGGCGGTGAAGGCG	chr7B	279050665	1	3.60929e-016		0	0	999	1	0.054795	0.103584	11.61111	4.43645	2.52366	1	0	1	0	0	0	0	0	0	0	0	0	0	0	0	0	1	0	0	0	1	0	0	0	0	0	0	0	0	1	0	0	0
1267611	TGCAGCAGGATGAACTGAGGTAGGATGTAATTGAGGCTGCCATGGCAAAGATCTTGAATCCACTTGTCA	TGCAGCAGGATGAACTGAGGTAGGATGTAATTGAGGCTGCCATGGCAAAGATCTTGAATCCACTTGTCA		0	0	999		0	0	999	1	0.054795	0.103584	14.53333	4.17719	3.40752	1	0	0	1	0	0	0	0	0	0	0	0	0	0	0	0	0	0	0	0	0	0	0	0	0	0	0	0	1	0	0	0	0
1278785	TGCAGAACTGGGTGCATCACTGCCTTCATCAGCGGCCCTGGCGTGGGCTGATCCGAGATCGGAAGAGCG	TGCAGAACTGGGTGCATCACTGCCTTCATCAGCGGCCCTGGCGTGGGCTGATGCG	chr7B	557172630	1	2.23988e-018		0	0	999	1	0.054795	0.103584	25.94737	9.93385	2.56227	1	0	0	0	0	0	0	0	0	0	1	0	0	0	0	0	0	0	0	1	0	0	0	0	1	0	0	0	0	0	0	0	1
1279637	TGCAGAAGCGATCGTAATACAGGACATATCGTCGGTGAGCTGCGAATCAGAAGCAGATATGATCGCGTT	TGCAGAAGCGATCGTAATACAGGACATATCGTCGGTGAGCTGCGAATCAGAAGCAGATATGATCGCGTT		0	0	999	1B|042.516817050|1279637|1279637	1	1	6.68514e-031	1	0.054795	0.103584	21.06667	5.63875	3.40975	1	0	0	1	0	0	0	0	0	0	0	0	0	0	0	0	0	0	1	0	0	0	0	0	0	0	0	0	0	0	0	0	0
1290633	TGCAGTTGGCCTGGGTTGTGGTCGGCTAGTTCTTTCGTCTGAGGTTTCAACGCGTGGTGGCGGTGCGGA	TGCAGTTGGCCTGGGTTGTGGTCGGCTAGTTCTTTCGTCTGAGGTTTCAACGCGTGGTGGCGGTGCGGA	chrUn	294695836	1	5.61161e-026	3B|079.019690340|1290633|1290633	1	1	6.68514e-031	1	0.054795	0.103584	23	4.99473	4.59013	1	0	0	0	0	0	0	0	0	0	0	0	0	0	0	0	0	0	0	0	0	0	0	0	0	0	0	0	0	0	0	0	0
1400203	TGCAGGGAGAATACAACTGCGGCGTCACTCTTCCATTCTGCTCACACAGACCTTACCGAGATCGGAAGA	TGCAGGGAGAATACAACTGCGGCGTCACTCTTCCATTCTGCTCACACAGACCTTAGCG		0	0	999	1B|167.864064600|1400203|1400203	1	1	3.2753e-023	1	0.054795	0.103584	14.4	5.51725	2.56024	1	0	0	0	0	0	0	0	0	0	0	0	0	0	0	0	0	0	0	0	0	0	0	0	0	0	0	0	0	0	0	0	0
1671572	TGCAGTAATCTCGTCCCTGCTCTGCATTCTGTCCCTGTTCCTGCTGTGCATCGCCAGCTTCAACGGAGG	TGCAGTAATCTCGTCCCTGCTCTGCATTCTGTCCCTGTTCCTGCTGTGCATCGCCAGCTTCAACGGAGG		0	0	999	7A|156.872203900|1671572|1671572	1	1	6.68514e-031	1	0.054795	0.103584	16.1	3.96106	4.00272	1	0	0	0	0	0	0	0	0	0	0	0	0	0	0	0	0	0	0	0	0	0	0	0	0	0	0	0	0	0	0	0	0
1698981	TGCAGACCCTGTTAATAGTATATCGCGTCACGGAGCTTTGGCGAGACGGGAGTAGCTTTCCCAGATCGG	TGCAGACCCTGTTAATAGTATATCGCGTCACGGAGCTTTGGCGAGACGGGAGTAGCTTTGCG		0	0	999		0	0	999	1	0.054795	0.103584	10.2	3.38526	2.96773	1	0	0	0	0	0	0	0	0	0	0	0	0	0	0	0	0	0	0	0	0	0	0	0	0	0	0	0	0	0	0	0	0
1698990	TGCAGGCGGATCGGTGAGCGTCCAGGTGCCATTTTCTTCAATGGATGCCAGCTCCTCCAGCATCGTGCT	TGCAGGCGGATCGGTGAGCGTCCAGGTGCCATTTTCTTCAATGGATGCCAGCTCCTCCAGCATCGTGCT	chr5B	548924009	1	1.22333e-017	5B|066.058718820|2257387|2257387	1	1	6.7804e-021	1	0.054795	0.103584	11.25	3.71315	2.95362	1	0	0	0	0	0	0	0	0	0	0	0	0	0	0	0	0	0	0	0	0	0	0	0	0	0	0	0	0	0	0	0	0
1717127	TGCAGCTGCTGCGCCTGGCGTAGATGAGCTGCGCGGGGCCCATCCGTCTGGGGCTGTACGTGGACGGCG	TGCAGCTGCTGCGCCTGGCGTAGATGAGCTGCGCGGGGCCCATCCGTCTGGGGCTGTACGTGGACGGCG		0	0	999		0	0	999	1	0.054795	0.103584	10.58824	2.76658	4.04304	1	1	0	0	0	0	0	0	0	0	0	0	0	1	0	0	1	0	0	0	0	0	0	0	0	0	0	0	0	0	0	0	0
1721780	TGCAGCACAGTCCGATTCCACCTGCACATGTTCCTTGTTTAAATCCCTTAAACACATAAGACCAATCAT	TGCAGCACAGTCCGATTCCACCTGCACATGTTCCTTGTTTAAATCCCTTAAACACATAAGACCAATCAT	chr7B	44541518	1	2.0183e-025		0	0	999	1	0.054795	0.103584	12.6875	7.38849	1.70428	1	0	0	0	0	0	0	1	0	0	0	0	0	0	0	0	1	0	0	0	0	0	0	0	0	0	0	0	0	1	0	0	0
1770960	TGCAGCGCAGAGCGAAGCTTGGCCGCCTCCTCAACATCATCGGGCATGGCCAGACGGCTCACGTCCGCG	TGCAGCGCAGAGCGAAGCTTGGCCGCCTCCTCAACATCATCGGGCATGGCCAGACGGCTCACGTCCGCG	chr5A	491369135	3	1.20614e-027		0	0	999	1	0.054795	0.103584	10.5625	3.72439	2.8446	1	1	0	0	0	0	0	0	0	0	0	0	0	1	0	1	0	0	0	0	0	0	0	0	0	0	0	0	0	0	0	0	0
1772207	TGCAGCGTGAAGCTGGAGTCAAAAGGCTGGACGGATAACTAGGGCTGGGATAATCTGTTACTCCAGTTG	TGCAGCGTGAAGCTGGAGTCAAAAGGCTGGACGGATAACTAGGGCTGGGATAATCTGTTACTCCAGTTG	chr7A	120993353	2	2.62937e-019	7B|076.034196290|992944|992944	1	1	1.45735e-022	1	0.054795	0.103584	16.07143	3.75051	4.4056	1	0	0	0	0	0	0	0	0	0	0	0	0	0	0	0	0	0	0	0	0	0	0	0	0	0	0	0	0	0	0	0	0
2292629	TGCAGGATCATTGAGTCAGCATTCCACCAAGCAAAAAACTATCATCCCTCCGAAAAACATGTCGACACC	TGCAGGATCATTGAGTCAGCATTCCACCAAGCAAAAAACTATCATCCCTCCGAAAAACATGTCGACACC		0	0	999	7A|009.052348047|2292629|2292629	1	1	6.68514e-031	1	0.054795	0.103584	19.375	4.94817	3.8306	1	0	0	0	0	0	0	0	0	0	0	0	0	0	0	0	0	0	0	0	0	0	0	0	0	0	0	1	0	1	0	0	0
2325140	TGCAGAGCAGCTAGACATGTACCGTATAGTCGACAGGCACAGACACGTACAGAGTGTACGTGCTTAACT	TGCAGAGCAGCTAGACATGTACCGTATAGTCGACAGGCACAGACACGTACAGAGTGTACGTGCTTAACT		0	0	999	7A|008.076287949|2325140|2325140	1	1	6.68514e-031	1	0.054795	0.103584	17.125	6.05057	2.82561	1	0	0	0	0	0	0	0	0	0	0	0	0	0	0	0	0	0	0	0	0	0	0	0	0	0	0	1	0	1	0	0	0
3020392	TGCAGGAAACATTTATCTTTCTGTGCCTTATTCAGTTCCGAGATCGGAAGAGCGGTTCAGCAGGAATGC	TGCAGGAAACATTTATCTTTCTGTGCCTTATTCAGTTGCG		0	0	999	2B|022.011349170|3020392|3020392	1	1	1.78875e-013	1	0.054795	0.103584	30.41176	7.21158	4.27865	1	0	0	0	0	0	1	0	1	0	0	0	0	0	0	0	0	0	0	0	0	0	0	0	0	0	0	0	0	0	0	0	0
3028657	TGCAGGACAGAAACAGAGCGGAGAGGTCAGGATTCGCCGAGATCGGAAGAGCGGTTCAGCAGGAATGCC	TGCAGGACAGAAACAGAGCGGAGAGGTCAGGATTCGGCG	chrUn	209550016	1	7.80537e-010		0	0	999	1	0.054795	0.103584	8.5	6.18466	1.4352	1	0	0	0	0	0	1	0	0	0	0	0	0	1	0	0	0	0	0	0	0	0	0	1	0	0	0	0	0	0	0	0	0
3034463	TGCAGCAGTCCCTCTCCTCGTCCTCACCATTCTGCTTCCCGAGATCGGAAGAGCGGTTCAGCAGGAATG	TGCAGCAGTCCCTCTCCTCGTCCTCACCATTCTGCTTCGCG		0	0	999	6A|086.828155530|3034463|3034463	1	1	5.21023e-014	1	0.054795	0.103584	16.125	9.6881	1.76654	1	0	0	0	0	0	0	0	0	0	0	0	0	1	0	1	0	0	0	0	0	0	0	0	0	0	0	0	0	0	0	0	0
3385443	TGCAGGATCTCAACATGTCCAACAATCTCTTGTCTGCGAGGATTCCGAGATCGGAAGAGCGGTTCAGCA	TGCAGGATCTCAACATGTCCAACAATCTCTTGTCTGCGAGGATTGCG	chr4A	643997697	1	4.64586e-014		0	0	999	1	0.054795	0.103584	28.66667	10.86073	2.76688	1	0	0	0	0	0	1	0	0	0	0	0	0	0	0	0	0	0	0	0	1	0	0	0	0	0	0	0	0	0	0	0	0
3534366	TGCAGCCAACATTGATCATGCTTCACCCACCGTGGCACCTGCTCCGAGATCGGAAGAGCGGTTCAGCAG	TGCAGCCAACATTGATCATGCTTCACCCACCGTGGCACCTGCTGCG		0	0	999	6B|025.341889710|3534366|3534366	1	1	1.06246e-016	1	0.054795	0.103584	33.6	7.82986	4.47481	1	0	0	0	0	0	0	0	0	1	0	0	0	0	0	0	0	0	0	0	0	0	0	0	0	1	0	0	0	0	0	0	0
3948944	TGCAGCCTCCTCTGGCTCACGCATGGCTTGGTCGCCCGCCGAGATCGGAAGAGCGGTTCAGCAGGAATG	TGCAGCCTCCTCTGGCTCACGCATGGCTTGGTCGCCCGGCG	chr7B	638124691	1	7.03957e-011		0	0	999	1	0.054795	0.103584	21.88889	6.14536	3.91147	1	0	0	0	0	0	0	0	0	0	0	1	0	1	0	0	0	0	0	0	0	0	0	0	0	0	0	0	0	0	0	0	0
3950782	TGCAGGGGGCGGTAGGGCAGCCTTCTGCCGAGATCGGAAGAGCGGTTCAGCAGGAATGCCGAGACCGAT	TGCAGGGGGCGGTAGGGCAGCCTTCTGGCG		0	0	999		0	0	999	1	0.054795	0.103584	12.77778	6.0787	2.11469	1	0	0	0	0	0	0	0	0	0	0	0	0	0	0	1	0	0	1	0	0	0	0	0	0	0	0	0	0	0	0	0	0
3951079	TGCAGAGAGTTCATACCATTCGCTCACTTGTGGTTCTGGATCGCCGAGATCGGAAGAGCGGTTCAGCAG	TGCAGAGAGTTCATACCATTCGCTCACTTGTGGTTCTGGATCGGCG	chr7B	744676540	1	7.38547e-012	7A|155.253876300|3951079|3951079	1	1	4.94316e-015	1	0.054795	0.103584	16.85	5.99396	2.95626	1	0	0	0	0	0	0	0	0	0	0	0	0	0	0	0	0	0	0	0	0	0	0	0	0	0	0	0	0	0	0	0	0
4003870	TGCAGAATTACATGAACGTTTGACCGTGTACATGAATGTCATATCACGGCCGCCTGCCAAGCCTTGGAC	TGCAGAATTACATGAACGTTTGACCGTGTACATGAATGTCATATCACGGCCGCCTGCCAAGCCTTGGAC	chr2A	40533293	1	1.20614e-027		0	0	999	1	0.054795	0.103584	10.85714	3.90708	2.63324	1	0	0	0	0	0	0	0	0	0	0	0	0	0	0	0	0	0	0	0	0	0	0	0	0	0	0	0	0	0	0	0	0
4005446	TGCAGCCACCCCCGCCCATGAGCACGAAGGAGGTCGTCGACTGAGGCACAAGCCGTCCCGCAACCACGC	TGCAGCCACCCCCGCCCATGAGCACGAAGGAGGTCGTCGACTGAGGCACAAGCCGTCCCGCAACCACGC	chrUn	294696069	2	5.61161e-026	3B|079.019690340|4005446|4005446	1	1	6.68514e-031	1	0.054795	0.103584	11.84211	3.45289	3.18172	1	0	0	0	0	0	0	0	0	0	0	0	0	0	0	0	0	0	0	0	0	0	0	0	0	0	0	0	0	0	0	0	0
4008954	TGCAGTGTGGGGGGCAGTTATGGGCGGGGGAGGGCTCCGAGATCGGAAGAGCGGTTCAGCAGGAATGCC	TGCAGTGTGGGGGGCAGTTATGGGCGGGGGAGGGCTGCG	chr4B	585432951	1	7.80537e-010		0	0	999	1	0.054795	0.103584	12.70588	5.31108	2.45397	1	0	1	0	0	0	0	0	0	0	0	0	0	0	0	0	0	0	0	0	0	0	0	0	0	0	0	0	0	0	0	0	0
4008981	TGCAGCAGAAGGTTTGCATATACTTGTAAACAATTAGGACATCCGAGATCGGAAGAGCGGTTCAGCAGG	TGCAGCAGAAGGTTTGCATATACTTGTAAACAATTAGGACATGCG		0	0	999		0	0	999	1	0.054795	0.103584	7.3	3.00167	2.3564	1	0	0	0	0	0	0	0	0	0	0	0	0	0	0	0	0	0	0	0	0	0	0	0	0	0	0	0	0	0	0	0	0
4405760	TGCAGTTCCTGCTCTTTTCCTCTATTCCGAGATCGGAAGAGCGGTTCAGCAGGAATGCCGAGACCGATC	TGCAGTTCCTGCTCTTTTCCTCTATTGCG		0	0	999		0	0	999	1	0.054795	0.103584	27.8	4.66476	7.2311	1	0	0	0	0	0	0	0	0	0	0	0	0	0	0	0	0	0	0	0	0	0	0	0	0	0	0	0	0	0	0	0	0
4406299	TGCAGAGAATCAACAAGTTGGCCTAGAAGAGGAAGTGGCACACGCAAACTCAGGAGAGAAGTCACAATT	TGCAGAGAATCAACAAGTTGGCCTAGAAGAGGAAGTGGCACACGCAAACTCAGGAGAGAAGTCACAATT		0	0	999		0	0	999	1	0.054795	0.103584	13.8125	4.58556	2.70942	1	0	0	0	0	0	0	0	0	0	0	0	0	0	0	0	0	1	0	0	0	1	0	0	0	0	0	0	0	0	0	0	0
4407331	TGCAGCCGTAGTCGATCGTGCCCGCAACGTAGCGTAGGATGTGCTTGACCGCCGCAAGATGCTCAGCTG	TGCAGCCGTAGTCGATCGTGCCCGCAACGTAGCGTAGGATGTGCTTGACCGCCGCAAGATGCTCAGCTG	chr3D	579525352	1	3.37732e-023	1D|044.016326480|4990074|4990074	1	1	1.87191e-026	1	0.054795	0.103584	19.52941	5.81193	3.22763	1	0	1	0	0	0	0	0	0	0	0	0	0	0	0	0	0	0	0	0	0	0	0	0	0	1	0	0	0	0	0	0	0
4539930	TGCAGACAGAGGGTCCTCGAGTGAACGAAACTACTGTGTGGACGACGCATGCCCGAGATCGGAAGAGCG	TGCAGACAGAGGGTCCTCGAGTGAACGAAACTACTGTGTGGACGACGCATGCGCG		0	0	999	1B|109.332436500|4539930|4539930	1	1	1.40663e-021	1	0.054795	0.103584	22.29412	7.48146	3.19519	1	0	0	0	0	0	0	0	0	0	0	0	0	0	0	0	1	0	0	0	0	0	0	0	0	0	0	0	0	0	0	0	0
4540694	TGCAGCGCAGGCAGAGGCCACGGCGGTGACCCGAGATCGGAAGAGCGGTTCAGCAGGAATGCCGAGACC	TGCAGCGCAGGCAGAGGCCACGGCGGTGACGCG		0	0	999	6B|042.984982490|4540694|4540694	1	1	1.00998e-009	1	0.054795	0.103584	22.14286	10.80249	1.95663	1	0	0	0	0	0	0	0	0	0	0	0	0	1	0	0	0	0	0	1	0	0	0	0	0	0	0	0	0	0	0	1	0
4991238	TGCAGGGCTCGATGGGTAGCGACGGCTAGGGTTGGGAGGGGCTCGGGGAGGAGAGGAGAGTGGACGGGT	TGCAGGGCTCGATGGGTAGCGACGGCTAGGGTTGGGAGGGGCTCGGGGAGGAGAGGAGAGTGGACGGGT	chr4B	37557366	1	1.20614e-027	4B|024.753892780|4991238|4991238	1	1	2.4044e-030	1	0.054795	0.103584	12.55556	3.46766	3.75689	1	0	0	0	0	0	0	0	0	0	0	0	0	0	0	0	0	0	0	0	0	0	0	0	0	0	0	0	0	0	0	0	0
5331739	TGCAGCAGATAGCTTCTGCGCGAGCCCGAGATCGGAAGAGCGGTTCAGCAGGAATGCCGAGACCGATCT	TGCAGCAGATAGCTTCTGCGCGAGCGCG		0	0	999		0	0	999	1	0.054795	0.103584	10.70588	4.06947	2.62996	1	0	0	0	0	0	0	0	0	0	0	0	0	0	0	0	1	0	0	0	0	0	0	0	0	0	0	0	0	0	0	0	0
5347404	TGCAGCATGGTTTTGGGTACCGAGATCGGAAGAGCGGTTCAGCAGGAATGCCGAGACCGATCTCGTATG	TGCAGCATGGTTTTGGGTAGCG		0	0	999		0	0	999	1	0.054795	0.103584	8.44444	6.66852	1.2799	1	0	0	0	0	0	0	0	0	0	0	0	0	0	0	0	0	0	0	0	0	0	0	0	0	0	0	0	0	0	0	0	0
5348487	TGCAGCTGAGCTCGGTTTCCTGCTCAGGGCCTCCTCCTCGTCAAGACGACGCCGAGATCGGAAGAGCGG	TGCAGCTGAGCTCGGTTTCCTGCTCAGGGCCTCCTCCTCGTCAAGACGACGGCG		0	0	999		0	0	999	1	0.054795	0.103584	11.52941	3.94249	3.12313	1	0	0	0	0	0	0	0	0	0	0	0	0	0	0	0	0	1	0	0	1	0	0	0	0	0	0	0	0	1	0	0	1
5353541	TGCAGCAACGCAGCGGCAGTAGGAGGCGAGCCGAGATCGGAAGAGCGGTTCAGCAGGAATGCCGAGACC	TGCAGCAACGCAGCGGCAGTAGGAGGCGAGGCG		0	0	999		0	0	999	1	0.054795	0.103584	16.66667	7.04903	2.37734	1	0	0	0	0	0	0	1	0	0	0	0	0	0	0	1	0	0	0	0	0	0	0	0	0	0	1	0	0	0	0	0	0
5354760	TGCAGCGAGCTGCAATGTCTAGTTTTGTCTAGACGACAGAAGACGCCGTCTGAAAGTCCAGCCACGTGG	TGCAGCGAGCTGCAATGTCTAGTTTTGTCTAGACGACAGAAGACGCCGTCTGAAAGTCCAGCCACGTGG		0	0	999		0	0	999	1	0.054795	0.103584	9.17647	2.14847	3.98846	1	0	0	0	0	0	0	0	0	0	0	0	0	0	0	0	0	1	0	0	1	0	0	0	0	0	0	0	0	1	0	0	1
5563488	TGCAGAGTACAAAGACCATCCACACAATTACGAACCCAGTATCGAAAACCGATCGTGTGTCTAGAGGCA	TGCAGAGTACAAAGACCATCCACACAATTACGAACCCAGTATCGAAAACCGATCGTGTGTCTAGAGGCA		0	0	999		0	0	999	1	0.054795	0.103584	11.23529	3.09705	3.48703	1	1	0	0	0	0	0	0	0	0	0	0	0	1	0	0	1	0	0	0	0	0	0	0	0	0	0	0	0	0	0	0	0
5565161	TGCAGCTGCTGCTGCGCCCAGGGTACACAGAGGCAGGCGGCCGCTCACAGCAGCGGCTTTGGCCACGGC	TGCAGCTGCTGCTGCGCCCAGGGTACACAGAGGCAGGCGGCCGCTCACAGCAGCGGCTTTGGCCACGGC	chr6B	293446293	1	1.20614e-027		0	0	999	1	0.054795	0.103584	15.1875	3.94048	3.88704	1	0	1	0	0	0	0	0	0	0	0	0	0	0	0	0	0	0	0	0	0	0	0	0	0	0	0	0	0	0	0	0	0
5576997	TGCAGCCGAGGCCGCTATTTTTTTTGGCCCCTTTCGCTGCTTCACCGATGGGATCGAAGGCGACGTGAG	TGCAGCCGAGGCCGCTATTTTTTTTGGCCCCTTTCGCTGCTTCACCGATGGGATCGAAGGCGACGTGAG	chr1B	652055416	1	2.61083e-024		0	0	999	1	0.054795	0.103584	14.83333	5.18813	2.9291	1	0	0	0	0	0	0	0	0	0	0	0	0	1	0	0	0	0	0	0	0	0	0	0	0	0	0	0	0	0	0	0	0
7166443	TGCAGTCGCATGTTCAGTGCATCAGCAGAAGCCTCGTCCCGAGATCGGAAGAGCGGTTCAGCAGGAATG	TGCAGTCGCATGTTCAGTGCATCAGCAGAAGCCTCGTCGCG	chr3B	759059479	1	7.03957e-011		0	0	999	1	0.054795	0.103584	10.5	5.5	1.92282	1	0	0	0	1	0	0	0	0	0	0	0	0	0	0	0	0	0	0	0	0	0	0	0	0	0	0	0	0	0	0	0	0
7317393	TGCAGCACCGAAACAATTCAAAACCCACCAAACTTCGTCAGTTACCGCTCACCACAGCACCAAACGCAC	TGCAGCACCGAAACAATTCAAAACCCACCAAACTTCGTCAGTTACCGCTCACCACAGCACCAAACGCAC	chr5A	601726384	1	4.36884e-022		0	0	999	1	0.054795	0.103584	10.64706	3.32444	3.30011	1	1	0	0	0	0	0	0	0	0	0	0	0	1	0	0	1	0	0	0	0	0	0	0	0	0	0	0	0	0	0	0	0
7328379	TGCAGTTCCCTGTAGAATGGATAGGTTCGGCATCCGAGATCGGAAGAGCGGTTCAGCAGGAATGCCGAG	TGCAGTTCCCTGTAGAATGGATAGGTTCGGCATGCG	chr6B	706343480	1	2.72361e-008		0	0	999	1	0.054795	0.103584	14.26667	7.3527	1.86652	1	1	0	0	0	0	0	0	0	0	0	0	0	1	0	1	0	0	0	0	0	0	0	0	0	0	0	0	0	0	0	0	0
7887517	TGCAGTCCCCCCACCAGCCGCGCGAGCCCGAGATCGGAAGAGCGGTTCAGCAGGAATGCCGAGACCGAT	TGCAGTCCCCCCACCAGCCGCGCGAGCGCG		0	0	999		0	0	999	1	0.054795	0.103584	12.22222	5.70142	2.15451	1	0	0	0	0	0	1	0	0	0	0	0	0	0	0	0	0	0	1	0	1	0	0	0	0	0	0	1	0	1	0	0	0
7920092	TGCAGCCAGCCTTCGAGGCGAAGCTATCGCAAGCATTGCCGTCCTTTGGCCCGCGCCAGGCCTGTGAGT	TGCAGCCAGCCTTCGAGGCGAAGCTATCGCAAGCATTGCCGTCCTTTGGCCCGCGCCAGGCCTGTGAGT	chr7B	38930639	1	2.0183e-025		0	0	999	1	0.054795	0.103584	9.11111	2.64342	3.39882	1	0	0	0	0	0	0	0	0	0	0	0	0	0	1	0	0	1	0	0	1	0	0	0	0	0	0	0	0	1	0	0	1
16933333	TGCAGGAGCGCGCCGCAGGGCGAGCTGGTGTCCGCGTCGACGAGGATCACCTGAAGCAGCTCGCCGTTC	TGCAGGAGCGCGCCGCAGGGCGAGCTGGTGTCCGCGTCGACGAGGATCACCTGAAGCAGCTCGCCGTTC		0	0	999		0	0	999	1	0.054795	0.103584	12	3.41565	3.59336	1	0	0	0	0	0	0	1	0	0	0	0	0	0	0	0	0	0	1	0	0	0	0	0	1	0	0	0	0	0	0	0	0
100002164	TGCAGTTCCGCCATGGGCGCCCGAAGACTGGAGCTCGCCGCCTTGGGTCGCCAAGCTCTGCATCCCATC	TGCAGTTCCGCCATGGGCGCCCGAAGACTGGAGCTCGCCGCCTTGGGTCGCCAAGCTCTGCATCCCATC	chr2A	391785391	5	1.56024e-026		0	0	999	1	0.054795	0.103584	10.23529	3.85821	2.85401	1	0	0	0	0	0	1	0	0	0	0	0	0	0	0	0	0	0	0	0	0	0	0	0	0	0	0	1	0	0	0	0	0
100028192	TGCAGGGATCAACTACACAAGTACACCCTAGAGAGTGGGAGGGTGACCATGGATGTGCTGAAGGCCATG	TGCAGGGATCAACTACACAAGTACACCCTAGAGAGTGGGAGGGTGACCATGGATGTGCTGAAGGCCATG	chr5A	491369535	1	1.20614e-027		0	0	999	1	0.054795	0.103584	9.11765	4.87349	1.8633	1	1	0	0	0	0	0	0	0	0	0	0	0	1	0	1	0	0	0	0	0	0	0	0	0	0	0	0	0	0	0	0	0
100060318	TGCAGGTTCGTAGCGCACGCACCGTCGAGCTGCTGAGCTCGCGTGGAAGGAGCTCCAGCGCCACGAGAA	TGCAGGTTCGTAGCGCACGCACCGTCGAGCTGCTGAGCTCGCGTGGAAGGAGCTCCAGCGCCACGAGAA	chr2B	154197310	2	5.61161e-026		0	0	999	1	0.054795	0.103584	8	2.70185	2.84303	1	0	0	0	0	0	0	0	0	0	0	0	0	0	0	0	0	0	0	0	0	0	0	0	0	0	0	0	0	0	0	0	0
1047460	TGCAGGTTTTCATTCTAGTTTTCTCCTAGAAAACCGATTTAGAGCGGCCGAGGTTTGGCTCCTTTCCTC	TGCAGGTTTTCATTCTAGTTTTCTCCTAGAAAACCGATTTAGAGCGGCCGAGGTTTGGCTCCTTTCCTC	chr7B	539852696	1	2.61083e-024	5B|035.401203380|1047460|1047460	1	1	6.68514e-031	1	0.050228	0.095411	11.86667	3.80993	3.14997	1	0	1	0	0	0	0	0	0	0	0	0	0	1	0	0	0	0	0	0	0	0	0	0	0	0	0	0	0	0	0	0	0
1058955	TGCAGTGATGTTTGGCGTCCGTAGAGCTTGGGTTTGTCTTTTGAAGATGCTGATCTTGTGCTGCTTGTC	TGCAGTGATGTTTGGCGTCCGTAGAGCTTGGGTTTGTCTTTTGAAGATGCTGATCTTGTGCTGCTTGTC	chr7B	708383139	1	1.20614e-027	7B|106.936141900|1058955|1058955	1	1	6.68514e-031	1	0.050228	0.095411	25.93333	5.4829	5.34093	1	0	0	0	0	0	0	0	0	0	0	0	0	0	0	0	0	0	0	0	0	0	0	0	0	0	0	0	0	0	0	0	1
1088706	TGCAGTTGCATGCTTCTTCAACACATTTCTTCACCTTCTCGTAGCGGTGCTTCGTCCAGGTGGCACTGT	TGCAGTTGCATGCTTCTTCAACACATTTCTTCACCTTCTCGTAGCGGTGCTTCGTCCAGGTGGCACTGT	chr6B	30011288	1	1.20614e-027	6B|013.483934710|1088706|1088706	1	1	6.68514e-031	1	0.050228	0.095411	19.52941	7.2851	2.80157	1	0	0	0	0	0	0	0	0	1	0	0	0	0	0	0	0	1	0	0	0	0	1	0	0	0	0	0	0	0	0	0	1
1111697	TGCAGTCCCGATAAATTCGTATCATGATGTTCTAGTTTGTGCATTGTAGATCACATACAAGGCTACTGG	TGCAGTCCCGATAAATTCGTATCATGATGTTCTAGTTTGTGCATTGTAGATCACATACAAGGCTACTGG		0	0	999	3B|156.697241700|1111697|1111697	1	1	6.68514e-031	1	0.050228	0.095411	16.11765	5.98903	2.67691	1	0	0	0	0	0	0	0	0	0	0	0	0	0	0	0	0	0	0	0	0	0	0	0	0	0	0	0	0	0	0	0	0
1112238	TGCAGCGGTGATAGCATACCCATGTCATCAGCCATAGATAGAAGGGCTTTCAGTACCTCCGTCACAAGG	TGCAGCGGTGATAGCATACCCATGTCATCAGCCATAGATAGAAGGGCTTTCAGTACCTCCGTCACAAGG	chr7B	693541892	1	1.20614e-027	7B|099.918677670|1112238|1112238	1	1	6.68514e-031	1	0.050228	0.095411	9.78947	4.44355	2.15728	1	0	0	0	0	0	0	0	0	0	0	0	0	0	0	0	0	0	0	0	0	0	0	0	0	0	0	0	0	0	0	0	0
1117674	TGCAGGCTTGCGCTGCACGTACCCCTGATGAGACACTAAAATTAAAAGCGGCGCTAAGTTTGATGCGCC	TGCAGGCTTGCGCTGCACGTACCCCTGATGAGACACTAAAATTAAAAGCGGCGCTAAGTTTGATGCGCC	chr4B	14051916	1	1.20614e-027	4B|012.782653370|1117674|1117674	1	1	6.68514e-031	1	0.050228	0.095411	23.75	7.85414	2.93984	1	0	0	0	0	0	0	0	0	0	0	0	0	0	0	1	0	1	0	0	0	0	0	0	0	0	0	0	0	0	0	0	0
1122072	TGCAGAGACACGGACGGATGGGAGGTCAGGGGAGCAGCGACGGAGGAGGATTTGATGGTGGTTGCTGAT	TGCAGAGACACGGACGGATGGGAGGTCAGGGGAGCAGCGACGGAGGAGGATTTGATGGTGGTTGCTGAT	chr7B	724363198	1	1.20614e-027	7B|121.823340100|1122072|1122072	1	1	6.68514e-031	1	0.050228	0.095411	19.6	8.77724	2.20042	1	1	0	0	0	1	0	0	0	0	0	0	0	1	0	0	0	0	0	0	0	0	0	0	0	0	0	0	0	0	0	0	0
1160552	TGCAGGGCAGCGTGGTCTACTGTCTCGCACGAAGCGACACATGGCTACACCTGAGAGACACAGCCACCG	TGCAGGGCAGCGTGGTCTACTGTCTCGCACGAAGCGACACATGGCTACACCTGAGAGACACAGCCACCG		0	0	999		0	0	999	1	0.050228	0.095411	8.4375	4.86015	1.68878	1	0	1	0	0	0	0	0	0	0	0	0	0	0	0	0	0	0	0	0	0	0	0	0	0	0	0	0	0	0	0	0	0
1201025	TGCAGAGCTCTGCCTGAAGGAGAAGACCTCCTGTCTGTGACCTCCATGGAGACGGGCTCCTTGGCCACA	TGCAGAGCTCTGCCTGAAGGAGAAGACCTCCTGTCTGTGACCTCCATGGAGACGGGCTCCTTGGCCACA	chr3D	447570983	1	4.33804e-027	3B|072.067281720|1201025|1201025	1	1	6.68514e-031	1	0.050228	0.095411	13.33333	4.01386	3.37746	1	0	0	0	0	0	0	0	0	0	0	0	0	0	0	0	0	0	0	0	0	0	0	0	0	0	0	0	0	0	0	0	0
1209119	TGCAGCCGACAAACGATACACATACACACACGCGCGCATGGACAAGAATGAGTGTTTCTTTCCGAGGAC	TGCAGCCGACAAACGATACACATACACACACGCGCGCATGGACAAGAATGAGTGTTTCTTTCCGAGGAC	chr3A	429686	1	1.22333e-017	3A|001.352508857|1209119|1209119	1	1	6.68514e-031	1	0.050228	0.095411	10.66667	6.92499	1.63482	1	0	0	0	0	0	0	0	0	0	0	0	0	0	0	0	0	0	0	0	1	0	0	0	0	0	0	0	0	1	0	0	1
1223805	TGCAGGTCAAAGACCCCCCCATGATGTTTCTCTTTCTTATTTTCCCTTTCATCACTTGATCAAACGTTG	TGCAGGTCAAAGACCCCCCCATGATGTTTCTCTTTCTTATTTTCCCTTTCATCACTTGATCAAACGTTG	chr7B	697261655	1	1.20614e-027		0	0	999	1	0.050228	0.095411	8.5	3.48409	2.33214	1	0	0	0	0	0	0	0	0	0	0	0	0	0	0	0	0	0	0	0	0	0	0	0	0	0	0	0	0	0	0	0	0
1228140	TGCAGTAATCAGTAGGAGTAGTTAAGTGAGCTGGTAGTACAGAGGCCGTGGTAGGGGGTACTAGGTAAT	TGCAGTAATCAGTAGGAGTAGTTAAGTGAGCTGGTAGTACAGAGGCCGTGGTAGGGGGTACTAGGTAAT	chr4B	658205242	1	2.0183e-025	4B|071.215157060|1228140|1228140	1	1	6.68514e-031	1	0.050228	0.095411	11.86667	4.84241	2.59592	1	1	0	0	0	0	0	0	0	1	0	0	0	0	0	1	0	1	0	0	0	0	0	0	0	0	0	0	0	0	0	0	0
1279397	TGCAGTTATTTGTGAATCAATGCAAGTACGCATAGAACCAGCTGTACAAAGTATCTACCTACGGTGGAC	TGCAGTTATTTGTGAATCAATGCAAGTACGCATAGAACCAGCTGTACAAAGTATCTACCTACGGTGGAC	chr6B	3779314	1	1.20614e-027	6B|003.630989216|1279397|1279397	1	1	6.68514e-031	1	0.050228	0.095411	14.70588	7.15184	1.96101	1	0	0	0	0	0	0	0	0	0	0	0	0	0	0	0	0	0	0	0	0	0	0	0	0	0	0	0	0	0	0	0	0
1319324	TGCAGCCTGGATGGAGGCGTCCCCCGAGCGGTCGTCCTTGACCATGACCTCCGCCTCTAGCCGTCGCGC	TGCAGCCTGGATGGAGGCGTCCCCCGAGCGGTCGTCCTTGACCATGACCTCCGCCTCTAGCCGTCGCGC		0	0	999	1B|053.028205810|1319324|1319324	1	1	6.68514e-031	1	0.050228	0.095411	9.16667	3.81881	2.34592	1	0	0	0	0	0	0	0	0	0	0	0	0	0	0	0	0	0	0	0	0	0	0	0	0	0	0	0	0	0	0	0	0
1359878	TGCAGCAGCGAGGTCCACGAGTAAAAGGTGCGACAGCAAGACGCGAGCTGCCGAGATCGGAAGAGCGGT	TGCAGCAGCGAGGTCCACGAGTAAAAGGTGCGACAGCAAGACGCGAGCTGGCG		0	0	999		0	0	999	1	0.050228	0.095411	12.64286	4.18513	3.10101	1	1	0	0	0	0	0	0	0	0	0	0	0	1	0	0	0	0	0	0	0	0	0	0	0	0	0	0	0	0	0	0	0
1385622	TGCAGTCACTTGCCCAAAACCCGCAAGGCACGCCACCTTCCAACTCGCCGAGATCGGAAGAGCGGTTCA	TGCAGTCACTTGCCCAAAACCCGCAAGGCACGCCACCTTCCAACTCGGCG	chr5A	643300453	1	8.55159e-012		0	0	999	1	0.050228	0.095411	34.38889	6.94533	4.96914	1	0	0	0	0	0	1	0	0	0	0	0	0	1	0	0	0	0	0	0	0	0	0	0	0	0	0	0	0	0	0	0	0
1387705	TGCAGCTACCTAAAGTCAACTCTTAGTTTGTACTTAGTGTAGAATCAAGTACGTTTCAGGAATATCTCA	TGCAGCTACCTAAAGTCAACTCTTAGTTTGTACTTAGTGTAGAATCAAGTACGTTTCAGGAATATCTCA	chr6B	27716850	1	1.20614e-027		0	0	999	1	0.050228	0.095411	8.16667	4.19325	1.98521	1	0	0	0	0	0	0	0	0	0	0	0	0	0	0	1	0	0	0	0	0	0	0	0	1	0	0	0	0	0	1	0	1
1399115	TGCAGATGTCGTCGAGCTCCCTGGCGATGTCGGCCATGTAAGGCCTTGCGTCGGTGTCGTCCTGGCAGC	TGCAGATGTCGTCGAGCTCCCTGGCGATGTCGGCCATGTAAGGCCTTGCGTCGGTGTCGTCCTGGCAGC	chr3B	585205342	1	5.61161e-026	3B|067.781087270|1399115|1399115	1	1	6.68514e-031	1	0.050228	0.095411	16.27778	4.80515	3.59153	1	0	0	0	0	0	0	0	0	0	0	0	0	0	0	0	0	0	0	0	0	0	0	0	0	0	0	0	0	0	0	0	0
1399894	TGCAGCCTCTCGCTGCCCTGTATGCACTGCCAAAAATGGTATACGCGCTGCTGCCCAGATCACATGCCG	TGCAGCCTCTCGCTGCCCTGTATGCACTGCCAAAAATGGTATACGCGCTGCTGCCCAGATCACATGCCG	chr1B	632374380	1	2.04706e-015	1B|199.646313300|1399894|1399894	1	1	6.68514e-031	1	0.050228	0.095411	44.77778	9.3782	4.5982	1	0	0	0	0	0	0	0	0	0	0	0	0	0	0	0	0	0	0	0	0	0	0	0	0	0	0	0	0	0	0	0	0
1401661	TGCAGCCCAGTCCGTGTCGCGCGTAGCACATGCGCTTGAATCAAACAAATTCCAAGGAAGTATAACTAC	TGCAGCCCAGTCCGTGTCGCGCGTAGCACATGCGCTTGAATCAAACAAATTCCAAGGAAGTATAACTAC		0	0	999	1B|049.199706570|1401661|1401661	1	1	6.68514e-031	1	0.050228	0.095411	13.77778	4.68515	3.05641	1	0	0	0	0	0	0	0	0	0	0	0	0	0	0	0	0	0	0	0	0	0	0	0	0	0	0	0	0	0	0	0	0
1402828	TGCAGTGTCAAAAATTGCCCCATTTTCTTCAGAAAATACAACACATTTCACTCAAGCACTACAAATTTC	TGCAGTGTCAAAAATTGCCCCATTTTCTTCAGAAAATACAACACATTTCACTCAAGCACTACAAATTTC	chr3B	798637973	1	5.69158e-016		0	0	999	1	0.050228	0.095411	12.4	5.22558	2.26608	1	0	0	0	0	1	1	0	0	0	0	0	0	0	0	0	0	0	0	0	1	0	0	0	0	0	0	0	0	0	0	0	0
1669498	TGCAGGAGGGCGCGCTGGGCCTTTGCGAGGCAGGAAGGGAAGTGGCTCGGCCTGAGTCAACGCGCGACG	TGCAGGAGGGCGCGCTGGGCCTTTGCGAGGCAGGAAGGGAAGTGGCTCGGCCTGAGTCAACGCGCGACG	chr3A	288081388	2	1.20614e-027		0	0	999	1	0.050228	0.095411	8.57895	2.85281	3.06535	1	0	0	0	0	0	0	0	0	0	0	0	0	0	0	0	0	0	0	0	0	0	0	0	0	0	0	0	0	0	0	0	0
1671940	TGCAGCTGCTGTGGTGCCATTTTCTGGAGCGCGAGTGGGACCCGCCCATAGACGGCGCCCTCTGGATCG	TGCAGCTGCTGTGGTGCCATTTTCTGGAGCGCGAGTGGGACCCGCCCATAGACGGCGCCCTCTGGATCG	chr1B	632414915	1	1.20614e-027	1B|199.646313300|1671940|1671940	1	1	6.68514e-031	1	0.050228	0.095411	15.05556	3.58193	3.81896	1	0	0	0	0	0	0	0	0	0	0	0	0	0	0	0	0	0	0	0	0	0	0	0	0	0	0	0	0	0	0	0	0
1763666	TGCAGGTAGAAGCTGAAGGACCAGGCAAAGAAGGCGATCCACCCGATGACCTGATAGAGTACCTCCAGG	TGCAGGTAGAAGCTGAAGGACCAGGCAAAGAAGGCGATCCACCCGATGACCTGATAGAGTACCTCCAGG	chr3B	680664953	1	1.20614e-027		0	0	999	1	0.050228	0.095411	15.64706	7.52987	2.08295	1	0	0	0	0	0	0	0	0	0	0	0	0	0	0	0	0	0	0	0	0	0	1	0	1	0	0	0	0	0	0	0	0
1765177	TGCAGTCGATGGCGCTGCCAGCTTCTCCACACTCGCGCACCTCACAGGAGCAGCAGTAGCAGTCCCCGC	TGCAGTCGATGGCGCTGCCAGCTTCTCCACACTCGCGCACCTCACAGGAGCAGCAGTAGCAGTCCCCGC		0	0	999	3B|132.658545600|1765177|1765177	1	1	6.68514e-031	1	0.050228	0.095411	10.46154	3.93437	2.84366	1	0	0	0	0	0	0	0	0	0	0	0	0	1	0	1	0	0	0	0	0	0	0	0	0	0	0	0	0	0	0	0	0
1765265	TGCAGGTCACCGTCGCGCCAGCCCGTCCCGTCTGGCAAGCCTTGGTGCCGCCACCCACCGAGATCGGAA	TGCAGGTCACCGTCGCGCCAGCCCGTCCCGTCTGGCAAGCCTTGGTGCCGCCACCCAGCG	chr4A	484198367	2	4.41089e-021		0	0	999	1	0.050228	0.095411	15.94118	6.32893	2.46989	1	0	0	0	0	0	0	0	0	0	0	0	0	0	0	0	0	0	0	0	0	0	0	0	0	0	0	1	0	0	0	0	0
1769626	TGCAGTCTGACGACTCGTCAGTATGCTCGCCTGCCATTGTATCTCGGTCATAAATGGACGCTCCTAGGA	TGCAGTCTGACGACTCGTCAGTATGCTCGCCTGCCATTGTATCTCGGTCATAAATGGACGCTCCTAGGA	chr3A	708688922	1	2.61083e-024		0	0	999	1	0.050228	0.095411	30.23077	16.49314	1.7707	1	0	0	0	0	0	0	0	1	0	0	0	0	1	0	1	0	0	0	0	0	1	0	0	0	0	0	0	0	0	0	0	0
1860349	TGCAGGCCTGGGCTGTTAGGTTTAATCTTGATTCATGTATCTGCATATTTAGTTTGCTTTCATTGTGCA	TGCAGGCCTGGGCTGTTAGGTTTAATCTTGATTCATGTATCTGCATATTTAGTTTGCTTTCATTGTGCA	chr4A	666446050	3	4.39986e-017		0	0	999	1	0.050228	0.095411	19.61538	6.35535	3.19244	1	0	0	0	0	0	0	0	0	0	0	0	0	1	0	1	0	0	0	0	0	0	0	0	0	0	0	0	0	0	0	0	0
1860375	TGCAGGATCTTTATCGGTGACGACAAGAAGCTCTCCTACGCGCATGAGGTTAGCACCTGGTACAGCGAT	TGCAGGATCTTTATCGGTGACGACAAGAAGCTCTCCTACGCGCATGAGGTTAGCACCTGGTACAGCGAT	chr7B	97649466	1	2.61083e-024		0	0	999	1	0.050228	0.095411	16.6	4.65904	3.67939	1	0	0	1	0	0	0	0	0	0	0	0	0	0	0	0	0	0	0	0	1	0	0	1	0	0	0	0	0	1	0	0	0
1860546	TGCAGACGTGAAGACAATAGCGACGTTCCCGAGGAAAAAAACGCTGCAAGCCCGAGATCGGAAGAGCGG	TGCAGACGTGAAGACAATAGCGACGTTCCCGAGGAAAAAAACGCTGCAAGCGCG		0	0	999		0	0	999	1	0.050228	0.095411	18.46154	4.46552	3.90611	1	0	0	0	0	0	0	0	0	0	0	0	0	0	0	0	0	0	0	0	0	0	0	0	0	0	0	0	0	0	0	0	0
1862198	TGCAGAAGCCACAACACGACTAGCGCACCAGCCGTAGCATCTCAAGGGTCACGCCGTGGTTCACCGCTT	TGCAGAAGCCACAACACGACTAGCGCACCAGCCGTAGCATCTCAAGGGTCACGCCGTGGTTCACCGCTT	chr7D	116926265	1	1.2147e-022		0	0	999	1	0.050228	0.095411	12.9375	4.47868	3.15884	1	0	0	0	0	0	0	0	0	0	0	0	0	1	0	0	0	0	0	0	0	0	0	0	0	0	0	0	0	0	0	0	0
3020433	TGCAGTAGTAGATAGAGAATCATGAATTCATGAGAAGATCTCCGAGATCGGAAGAGCGGTTCAGCAGGA	TGCAGTAGTAGATAGAGAATCATGAATTCATGAGAAGATCTGCG	chr1B	417554883	1	1.83728e-012	1B|096.735461530|3020433|3020433	1	1	1.27258e-015	1	0.050228	0.095411	25.64286	8.68995	2.96133	1	0	0	0	0	0	0	0	0	0	0	0	0	1	0	1	0	0	0	0	0	0	0	0	0	0	0	0	0	0	0	0	0
3023275	TGCAGGAGATGGTCTCACTGATCAGGAGTGTACGACCCGAGATCGGAAGAGCGGTTCAGCAGGAATGCC	TGCAGGAGATGGTCTCACTGATCAGGAGTGTACGACGCG	chr1B	646586023	1	7.80537e-010	1B|223.473512100|3023275|3023275	1	1	6.12715e-013	1	0.050228	0.095411	32	11.10984	2.62337	1	0	0	0	0	0	0	0	0	0	0	0	0	0	0	0	0	0	0	0	0	0	0	0	0	0	0	0	0	0	0	0	0
3384794	TGCAGAGGGTGGTTAGCTACTAGTGCAAATTACAGCAAATAATACTCCGAGATCGGAAGAGCGGTTCAG	TGCAGAGGGTGGTTAGCTACTAGTGCAAATTACAGCAAATAATACTGCG		0	0	999		0	0	999	1	0.050228	0.095411	20.17647	12.44392	1.6132	1	0	0	0	0	0	0	0	0	0	0	0	0	0	0	0	0	0	1	0	1	0	0	0	0	0	0	0	0	1	0	0	1
3533848	TGCAGGAAGCAGGCGCGGGAGGAAGTGAAAAATGAAAAGCTTCCGAGATCGGAAGAGCGGTTCAGCAGG	TGCAGGAAGCAGGCGCGGGAGGAAGTGAAAAATGAAAAGCTTGCG		0	0	999	7A|007.837749020|3533848|3533848	1	1	3.67977e-016	1	0.050228	0.095411	12.4	7.88078	1.61173	1	0	0	0	0	0	0	0	0	0	0	0	0	0	0	0	0	0	0	0	0	0	0	0	0	0	0	1	0	1	0	0	0
3571615	TGCAGCTGAGCTGCTTATTTGGGCGCCTCTTGTCAAGCACCGAGATCGGAAGAGCGGTTCAGCAGGAAT	TGCAGCTGAGCTGCTTATTTGGGCGCCTCTTGTCAAGCAGCG		0	0	999	6A|085.218576590|3571615|3571615	1	1	1.51449e-014	1	0.050228	0.095411	12.44444	5.39776	2.32266	1	0	0	0	0	0	0	0	0	0	0	0	0	0	0	0	0	0	0	0	1	0	0	0	0	0	0	0	0	1	0	0	0
4008440	TGCAGAACCCTCCCATGACGTCGATGCCGACGTCGACGCCGAGATCGGAAGAGCGGTTCAGCAGGAATG	TGCAGAACCCTCCCATGACGTCGATGCCGACGTCGACGGCG		0	0	999		0	0	999	1	0.050228	0.095411	19.94118	6.57509	3.2554	1	0	0	0	0	0	0	0	0	0	0	0	0	1	0	0	0	0	0	0	0	0	0	0	0	0	0	0	0	0	0	0	0
4406875	TGCAGGCTTTCAGGAGGAGCCGAGATCGGAAGAGCGGTTCAGCAGGAATGCCGAGACCGATCTCGTATG	TGCAGGCTTTCAGGAGGAGGCG		0	0	999		0	0	999	1	0.050228	0.095411	22.35294	10.66573	2.18856	1	1	0	0	0	0	0	0	0	0	0	0	0	0	0	0	0	0	0	0	0	0	0	0	0	0	0	0	0	0	0	0	0
4407350	TGCAGCTATTGATGCATGGGGACGCGGCACGCGATCAGCTCAGAGGTAGGCAGACAGGAAGGCCGAGAT	TGCAGCTATTGATGCATGGGGACGCGGCACGCGATCAGCTCAGAGGTAGGCAGACAGGAAGGCCGAGAT	chr6A	606696458	1	3.37732e-023		0	0	999	1	0.050228	0.095411	20.41176	7.6701	2.71773	1	0	0	0	0	0	0	0	0	0	0	0	0	0	0	0	1	0	0	0	1	0	0	0	0	0	0	0	0	1	0	0	1
4411688	TGCAGTAACATCCTAGGCAAATAGCGGACACTTAACATGCTATCCCAGGTTTGAATCCTCCCGAGATCG	TGCAGTAACATCCTAGGCAAATAGCGGACACTTAACATGCTATCCCAGGTTTGAATCCTCGCG	chr6B	8104760	1	2.24458e-019	6B|001.634513967|1123995|1123995	1	1	1.32903e-022	1	0.050228	0.095411	11.8	6.09043	2.02646	1	0	0	0	0	0	0	0	0	0	0	0	0	0	0	0	0	0	0	0	0	0	0	0	0	0	0	0	0	0	0	0	0
4543034	TGCAGCGGCGCTCCATACATCGACGAAGGCCCCATGTTGGCTCTACCGAGATCGGAAGAGCGGTTCAGC	TGCAGCGGCGCTCCATACATCGACGAAGGCCCCATGTTGGCTCTAGCG		0	0	999		0	0	999	1	0.050228	0.095411	14.66667	4.65713	3.445	1	0	0	0	0	0	0	0	0	0	0	0	0	1	0	1	0	0	0	0	0	0	0	0	0	0	0	0	0	0	0	0	0
4992756	TGCAGGAGGACGACCGCGCCCCGATTCTTGCCCGAGATCGGAAGAGCGGTTCAGCAGGAATGCCGAGAC	TGCAGGAGGACGACCGCGCCCCGATTCTTGCGCG	chr7B	724363157	1	3.13175e-007		0	0	999	1	0.050228	0.095411	22.13333	8.70147	2.77061	1	1	0	0	0	1	0	0	0	0	0	0	0	1	0	0	0	0	0	0	0	0	0	0	0	0	0	0	0	0	0	0	0
4994459	TGCAGCCTACGCAGGCACGGTCAACGGCGGCGGCTGGGTCTGCTGAATCGACACGAGCAGGAGCAACGT	TGCAGCCTACGCAGGCACGGTCAACGGCGGCGGCTGGGTCTGCTGAATCGACACGAGCAGGAGCAACGT	chr5A	614792569	2	5.61161e-026		0	0	999	1	0.050228	0.095411	13.375	6.52759	2.02674	1	0	0	0	0	0	0	0	0	0	0	0	0	0	0	0	0	0	0	0	0	0	0	0	0	0	0	1	0	0	0	0	0
4995435	TGCAGGCGCGGTTCAGTCATGATGCAGTGTCACACCGAGATCGGAAGAGCGGTTCAGCAGGAATGCCGA	TGCAGGCGCGGTTCAGTCATGATGCAGTGTCACAGCG	chr3A	23373295	1	3.91468e-007		0	0	999	1	0.050228	0.095411	22.25	6.88749	3.27608	1	1	0	0	0	0	0	0	0	0	0	0	0	0	0	0	1	0	0	0	0	0	0	0	0	0	0	0	0	0	0	0	0
5332939	TGCAGCGCTGCGAAGTGTTGCCCGAGATCGGAAGAGCGGTTCAGCAGGAATGCCGAGACCGATCTCGTA	TGCAGCGCTGCGAAGTGTTGCGCG		0	0	999		0	0	999	1	0.050228	0.095411	10.05882	5.57801	1.92644	1	1	0	0	0	0	0	0	0	0	0	0	0	0	0	0	1	0	0	0	1	0	0	0	0	0	0	0	0	1	0	0	0
5342293	TGCAGAGGGGGTGGGAATAAAGGAGTTGGGCACGGCGAGAGGATGAGGACGAATGGTCTGGATAGAAGA	TGCAGAGGGGGTGGGAATAAAGGAGTTGGGCACGGCGAGAGGATGAGGACGAATGGTCTGGATAGAAGA	chr7A	38756589	1	1.2147e-022		0	0	999	1	0.050228	0.095411	8.3125	3.29239	2.34794	1	0	0	0	0	0	0	0	0	0	0	0	0	0	0	0	0	1	0	0	1	0	0	1	0	0	0	0	0	1	0	0	1
5363810	TGCAGGCGGGAGTGGGAGGCGCGTGGGTGCGGGTGGTAGCGGGCGCCGAGATCGGAAGAGCGGTTCAGC	TGCAGGCGGGAGTGGGAGGCGCGTGGGTGCGGGTGGTAGCGGGCGGCG		0	0	999		0	0	999	1	0.050228	0.095411	7.82353	4.03274	1.84677	1	0	0	0	0	0	0	0	0	0	0	0	0	0	0	0	0	0	0	0	0	0	0	0	1	0	1	0	0	0	0	0	0
5563259	TGCAGCGCTGCATAGGAGCTCCCGCATGCGACTGTTTCTTAGCGATCGAACGAAATGGGCCGAGATCGG	TGCAGCGCTGCATAGGAGCTCCCGCATGCGACTGTTTCTTAGCGATCGAACGAAATGGGGCG		0	0	999		0	0	999	1	0.050228	0.095411	11.5625	3.08157	3.64201	1	0	0	0	0	0	0	0	0	0	0	0	0	1	0	0	0	0	0	0	0	0	0	0	0	0	0	0	0	0	0	0	0
5563334	TGCAGGGTTCGAATCCTAGACATCCCATATTTTCAGTTACAATTGGTTTTTTCCTTTTTCTTCTTCACG	TGCAGGGTTCGAATCCTAGACATCCCATATTTTCAGTTACAATTGGTTTTTTCCTTTTTCTTCTTCACG	chr3B	59365181	1	5.61161e-026	3B|045.651844580|2246248|2246248	1	1	5.20462e-027	1	0.050228	0.095411	14.42105	7.04359	2.04305	1	0	0	0	0	0	0	0	0	0	0	0	0	1	0	0	0	0	0	0	0	0	0	0	0	0	0	0	0	0	0	0	0
5563456	TGCAGGAGCACGAGCTCCCTCCTCCTCTTCCCCGTGCCCGCAGCAGCAGAGCAGGATCAAGCCCTGTCG	TGCAGGAGCACGAGCTCCCTCCTCCTCTTCCCCGTGCCCGCAGCAGCAGAGCAGGATCAAGCCCTGTCG	chr3A	207127160	2	1.20614e-027		0	0	999	1	0.050228	0.095411	9.73684	2.82549	3.61995	1	0	0	0	0	0	0	0	0	0	0	0	0	0	0	0	0	0	0	0	0	0	0	0	0	0	0	0	0	0	0	0	0
5567730	TGCAGCACTTGCGCACGACGGAGCCGCTCCGAGATCGGAAGAGCGGTTCAGCAGGAATGCCGAGACCGA	TGCAGCACTTGCGCACGACGGAGCCGCTGCG		0	0	999		0	0	999	1	0.050228	0.095411	10.33333	3.8239	2.95856	1	0	0	0	0	0	1	0	0	0	0	0	0	0	0	0	0	0	0	0	0	0	0	0	0	0	0	0	0	0	0	0	0
5567862	TGCAGGAGCTCGGATTCATTGCCGAGATCGGAAGAGCGGTTCAGCAGGAATGCCGAGACCGATCTCGTA	TGCAGGAGCTCGGATTCATTGGCG		0	0	999		0	0	999	1	0.050228	0.095411	19.58824	9.60428	2.14397	1	0	0	0	0	0	0	0	0	0	0	0	0	1	0	0	0	0	0	0	0	0	0	0	0	0	0	0	0	0	0	0	0
5567967	TGCAGTGGAAGTCCAGCGTCTTGTAAGGCGGGAGCCGAGATCGGAAGAGCGGTTCAGCAGGAATGCCGA	TGCAGTGGAAGTCCAGCGTCTTGTAAGGCGGGAGGCG	chr1B	535723132	1	8.41407e-009		0	0	999	1	0.050228	0.095411	22.83333	9.63933	2.37506	1	0	0	0	0	0	1	0	0	0	0	0	0	1	0	1	1	0	0	0	0	0	0	0	0	0	0	0	0	0	0	0	0
5568050	TGCAGCGTGCTTCGGTCCGCTCGGTCCGCTCGGTCGGCTCGGTCAAAGACCGAGATCGGAAGAGCGGTT	TGCAGCGTGCTTCGGTCCGCTCGGTCCGCTCGGTCGGCTCGGTCAAAGAGCG		0	0	999		0	0	999	1	0.050228	0.095411	13.44444	5.99279	2.32658	1	0	0	0	0	0	0	0	0	0	0	0	0	0	0	0	1	0	0	0	1	0	0	0	0	0	0	0	0	1	0	0	0
5568083	TGCAGGGACCCCGTCCGCTGCCGCCGAGATCGGAAGAGCGGTTCAGCAGGAATGCCGAGACCGATCTCG	TGCAGGGACCCCGTCCGCTGCCGGCG		0	0	999		0	0	999	1	0.050228	0.095411	11.5	3.06186	3.66631	1	0	0	0	0	0	0	0	0	0	0	0	0	1	0	1	1	0	0	0	0	0	0	0	0	0	0	0	0	0	0	0	0
5568136	TGCAGCACCGTCAGGTCCAGGGGGGCAGCGACCGAGATCGGAAGAGCGGTTCAGCAGGAATGCCGAGAC	TGCAGCACCGTCAGGTCCAGGGGGGCAGCGAGCG		0	0	999		0	0	999	1	0.050228	0.095411	25.375	6.63207	3.67537	1	1	0	0	0	0	0	0	0	0	0	0	0	1	0	0	1	0	0	0	0	0	0	0	0	0	0	0	0	0	0	0	0
5578010	TGCAGCTGCGCGTTGAACCAGCCACGCCGAGATCGGAAGAGCGGTTCAGCAGGAATGCCGAGACCGATC	TGCAGCTGCGCGTTGAACCAGCCACGGCG		0	0	999		0	0	999	1	0.050228	0.095411	13.26667	8.3384	1.66159	1	1	0	0	0	0	0	0	0	0	0	0	0	1	0	0	0	0	0	0	0	0	0	0	0	0	0	1	0	0	0	0	0
5578714	TGCAGTGGCGGGGCTCTCCTGGAGGGTGCTCCGAGATCGGAAGAGCGGTTCAGCAGGAATGCCGAGACC	TGCAGTGGCGGGGCTCTCCTGGAGGGTGCTGCG		0	0	999		0	0	999	1	0.050228	0.095411	18.35714	8.32901	2.21656	1	0	0	0	0	0	0	0	0	0	0	0	0	1	0	1	0	0	0	0	0	0	0	0	0	0	0	0	0	0	0	0	0
6036140	TGCAGGAGTCGGTGAGCATCAATGGCTTCTCTGCCCCAGCCATTGCCGTATGGCAGCAGCTACTATCCT	TGCAGGAGTCGGTGAGCATCAATGGCTTCTCTGCCCCAGCCATTGCCGTATGGCAGCAGCTACTATCCT	chr7A	203905024	1	2.61083e-024		0	0	999	1	0.050228	0.095411	15.26667	4.0901	3.83682	1	0	0	0	0	0	0	0	0	1	0	0	0	0	1	0	0	1	1	0	0	0	0	0	0	0	0	0	0	0	0	0	1
7333910	TGCAGGGCGGTGTGCGCGTGTGATCAGAGGCCGAGATCGGAAGAGCGGTTCAGCAGGAATGCCGAGACC	TGCAGGGCGGTGTGCGCGTGTGATCAGAGGGCG		0	0	999		0	0	999	1	0.050228	0.095411	17.66667	4.79815	3.86752	1	0	0	0	0	0	0	0	0	0	0	0	0	0	0	0	0	0	0	0	0	0	1	0	1	0	0	0	0	0	0	0	0
7340554	TGCAGGAGGCGATGGCTCCGAGATCGGAAGAGCGGTTCAGCAGGAATGCCGAGACCGATCTCGTATGCC	TGCAGGAGGCGATGGCTGCG		0	0	999		0	0	999	1	0.050228	0.095411	15.11111	3.66498	4.04286	1	0	0	0	0	0	0	0	0	0	0	0	0	0	0	0	0	0	0	0	0	0	0	0	0	0	0	0	0	0	0	0	0
7345044	TGCAGGGTCGTTGAATCTTCATCGAGGTTGCAATGGAGCGCCGCGGGCGGGTCACTGAAGTTCCGCCGA	TGCAGGGTCGTTGAATCTTCATCGAGGTTGCAATGGAGCGCCGCGGGCGGGTCACTGAAGTTCCGCCGA		0	0	999		0	0	999	1	0.050228	0.095411	18.88889	7.24867	2.84493	1	0	0	0	0	0	0	0	0	0	0	0	0	0	0	0	0	0	0	0	0	0	0	0	0	0	0	0	0	0	0	0	0
7347590	TGCAGACACTTACATGCTTTGTAGCCGAGATCGGAAGAGCGGTTCAGCAGGAATGCCGAGACCGATCTC	TGCAGACACTTACATGCTTTGTAGGCG		0	0	999		0	0	999	1	0.050228	0.095411	15.95	6.59905	2.47074	1	0	0	0	0	0	0	0	0	0	0	0	0	0	0	0	0	0	0	0	0	0	0	0	0	0	0	0	0	0	0	0	0
7347932	TGCAGCAACGCGAGGCGGTGGCGGCACCGAGATCGGAAGAGCGGTTCAGCAGGAATGCCGAGACCGATC	TGCAGCAACGCGAGGCGGTGGCGGCAGCG		0	0	999		0	0	999	1	0.050228	0.095411	9.16667	4.04489	2.32507	1	0	0	0	0	0	0	0	0	0	0	0	0	0	0	0	0	0	0	0	0	0	0	0	0	0	0	0	0	0	0	0	0
7491240	TGCAGTCCCCAGTCGTCCAAGGAGGAGCAGCAGCTCGACCCACAATCAAGCAGCTCTGCTCCGTCGTGC	TGCAGTCCCCAGTCGTCCAAGGAGGAGCAGCAGCTCGACCCACAATCAAGCAGCTCTGCTCCGTCGTGC	chr6A	613092494	1	2.61083e-024	6A|098.220692120|2278597|2278597	1	1	1.44708e-027	1	0.050228	0.095411	17	5.01762	3.28061	1	0	0	0	0	0	0	0	0	0	0	0	0	0	0	0	0	0	0	0	1	0	0	0	0	0	0	0	0	1	0	0	0
7871219	TGCAGACGAGCCGCGTCCCTCTCGATCTGCGAGACGGCCGAGATCGGAAGAGCGGTTCAGCAGGAATGC	TGCAGACGAGCCGCGTCCCTCTCGATCTGCGAGACGGGCG		0	0	999		0	0	999	1	0.050228	0.095411	23.07692	4.68158	4.6116	1	0	0	1	0	0	0	0	0	0	0	0	0	0	0	0	0	0	1	0	0	0	0	0	0	0	0	0	0	0	0	0	0
7880327	TGCAGGACGATGCCGCCTTCCTCGTGCTGCAATGTTGCCGAGATCGGAAGAGCGGTTCAGCAGGAATGC	TGCAGGACGATGCCGCCTTCCTCGTGCTGCAATGTTGGCG	chr1B	435205176	1	2.35103e-010		0	0	999	1	0.050228	0.095411	19.46667	5.03146	4.2347	1	0	0	0	0	0	0	0	0	0	0	0	0	0	0	0	0	0	0	1	0	0	0	0	0	0	0	0	1	0	0	0	0
7880330	TGCAGGGTGCTGGTGCTGGTCAATGGATGACCCCGAGATCGGAAGAGCGGTTCAGCAGGAATGCCGAGA	TGCAGGGTGCTGGTGCTGGTCAATGGATGACCGCG		0	0	999		0	0	999	1	0.050228	0.095411	17.53846	5.35818	3.67989	1	0	0	0	0	1	0	0	1	0	0	0	0	0	0	0	0	0	0	1	0	0	0	0	0	0	0	0	0	0	0	1	0
7885752	TGCAGCTAATTACCATGATGCCCCTCGGACGGTGTCCCAGTCCCACCCGAGATCGGAAGAGCGGTTCAG	TGCAGCTAATTACCATGATGCCCCTCGGACGGTGTCCCAGTCCCACGCG	chr1B	136842384	1	1.7545e-013		0	0	999	1	0.050228	0.095411	16.11765	4.36406	4.02862	1	0	0	0	0	0	0	0	0	0	0	0	0	0	0	0	1	1	0	0	0	0	0	0	0	0	0	0	0	0	0	0	0
7906847	TGCAGCCTCGGTTGCCGCCCGAGATCGGAAGAGCGGTTCAGCAGGAATGCCGAGACCGATCTCGTATGC	TGCAGCCTCGGTTGCCGCGCG		0	0	999		0	0	999	1	0.050228	0.095411	13.07692	6.10752	2.18682	1	0	0	0	0	0	0	0	0	0	0	0	0	1	0	1	0	0	0	0	0	0	0	0	0	0	0	0	0	0	0	0	0
10984021	TGCAGCCCAGCCTCGCGACAAAATTTTAACCTTATTTGAATAAAAAACTGAGAATTGCCACTGTTTCTA	TGCAGCCCAGCCTCGCGACAAAATTTTAACCTTATTTGAATAAAAAACTGAGAATTGCCACTGTTTCTA	chr6A	592874803	1	2.61083e-024		0	0	999	1	0.050228	0.095411	11.17647	3.50185	3.42834	1	0	0	0	0	0	0	0	0	0	0	0	0	0	0	0	0	0	0	0	0	0	0	0	0	0	0	0	0	0	0	0	0
11913582	TGCAGGTCTTGCTTGAGTGCCACGTCACAGGAACCTACAATCCAGACTTTCTCGAGTTTCCTTAGATCC	TGCAGGTCTTGCTTGAGTGCCACGTCACAGGAACCTACAATCCAGACTTTCTCGAGTTTCCTTAGATCC		0	0	999		0	0	999	1	0.050228	0.095411	27.38462	8.44474	3.30529	1	0	0	0	0	1	0	0	1	0	0	0	0	0	0	0	0	0	0	1	0	0	0	0	0	0	0	0	0	0	0	1	0
12331813	TGCAGATAACAGTTCATAAAGCAGCAAGAGCTCGGTATATATACAGCTCGAGCTCGAGCAGACCACACG	TGCAGATAACAGTTCATAAAGCAGCAAGAGCTCGGTATATATACAGCTCGAGCTCGAGCAGACCACACG	chr6D	456431894	1	1.2147e-022		0	0	999	1	0.050228	0.095411	8.33333	3.34996	2.72599	1	0	0	0	0	0	0	0	0	0	0	0	0	0	0	0	0	0	0	0	0	0	0	0	0	0	0	0	0	0	0	0	0
12688816	TGCAGCAGCAGGCACGAAAATAGGCGCAAGGGAGAGGGGAAATGAGCGGCAGCTCATCGGGAAGCCACA	TGCAGCAGCAGGCACGAAAATAGGCGCAAGGGAGAGGGGAAATGAGCGGCAGCTCATCGGGAAGCCACA		0	0	999		0	0	999	1	0.050228	0.095411	10.26667	1.91369	4.97556	1	1	0	0	0	0	0	0	0	0	0	0	0	0	0	0	1	0	0	0	0	0	0	0	0	0	0	0	0	0	0	0	0
12695343	TGCAGCTACTCTTCCTACGCGCTGCCTCCCTCGCCGAGCCCCGTGGCGTGGCCCTTCTGCGGCAACTAG	TGCAGCTACTCTTCCTACGCGCTGCCTCCCTCGCCGAGCCCCGTGGCGTGGCCCTTCTGCGGCAACTAG	chr5A	283796742	3	1.2147e-022	5A|037.105183610|1139101|1139101	1	1	6.7326e-026	1	0.050228	0.095411	13.14286	3.83326	3.19205	1	0	0	0	0	0	0	0	0	0	0	0	0	0	0	0	0	0	0	0	0	0	0	0	0	0	0	0	0	0	0	0	0
12772422	TGCAGGCGATGCACAGCACCACACCTCGACCTGCTAGCAACATGCGCATTGGCGAGAAACTGATGGCAG	TGCAGGCGATGCACAGCACCACACCTCGACCTGCTAGCAACATGCGCATTGGCGAGAAACTGATGGCAG	chr5A	496493846	1	2.61083e-024	5A|053.647182510|2255906|2255906	1	1	1.44708e-027	1	0.050228	0.095411	18.94118	6.64628	2.82287	1	0	0	0	0	0	1	0	0	0	0	0	0	0	0	0	1	0	0	0	0	0	0	1	0	0	0	0	0	1	0	0	0
13586232	TGCAGCATGAGAAAACGAAGCGAAGGAAGCATGCCGAGGATCTGAATGTCGACTTCCGAGATCGGAAGA	TGCAGCATGAGAAAACGAAGCGAAGGAAGCATGCCGAGGATCTGAATGTCGACTTGCG	chr1D	1665090	1	3.24227e-012		0	0	999	1	0.050228	0.095411	7	3.7259	1.88678	1	0	0	0	0	0	0	0	0	1	0	0	0	0	0	0	0	1	0	0	0	0	0	0	0	0	0	0	0	1	0	0	1
14392751	TGCAGCCGCGTCTCTCGTCCGAGCCGCCGCGGCTTCTACTGAGTCGCTGAGCCGAGATCGGAAGAGCGG	TGCAGCCGCGTCTCTCGTCCGAGCCGCCGCGGCTTCTACTGAGTCGCTGAGGCG	chr6A	305882777	1	3.60929e-016		0	0	999	1	0.050228	0.095411	11.93333	4.87807	2.52754	1	0	0	0	0	0	0	0	0	1	0	0	0	0	0	0	0	0	0	0	0	0	0	1	0	0	0	1	0	0	0	0	0
100000265	TGCAGCGGGAGCGTGGTCTGGGCGACCGCGCGAGTGCGAGGTCGCGGCTTGGGGCGGTCACAGCCGCGC	TGCAGCGGGAGCGTGGTCTGGGCGACCGCGCGAGTGCGAGGTCGCGGCTTGGGGCGGTCACAGCCGCGC	chr5B	513511524	1	5.61161e-026		0	0	999	1	0.050228	0.095411	10.17647	3.682	2.80467	1	0	0	0	0	0	0	0	0	0	0	0	0	0	0	0	1	0	0	0	1	0	0	0	0	0	0	0	0	1	0	0	1
100002508	TGCAGACGCGACGAAGGTGACCGAGATCGGAAGAGCGGTTCAGCAGGAATGCCGAGACCGATCTCGTAT	TGCAGACGCGACGAAGGTGAGCG		0	0	999		0	0	999	1	0.050228	0.095411	14.15385	2.8782	4.78212	1	0	0	0	0	0	0	1	0	0	1	0	0	0	0	0	0	0	0	0	0	0	0	0	0	0	0	0	0	0	0	0	0
100003325	TGCAGTGGTGGAGGGTGGGGTGGGGCCTAGCAGGCGCATCTCGCCATGGTAGGAGGCCCCTGCCTCAAA	TGCAGTGGTGGAGGGTGGGGTGGGGCCTAGCAGGCGCATCTCGCCATGGTAGGAGGCCCCTGCCTCAAA	chr6A	464257781	1	1.20614e-027		0	0	999	1	0.050228	0.095411	11.9375	4.7889	2.70146	1	0	0	0	0	0	0	0	0	0	0	0	0	0	0	0	0	0	0	0	0	0	0	0	0	0	0	0	0	0	0	0	0
26674045	TGCAGGTGCACCACGGCGAGGAGCGGCGCGGCGGCGGGGGAGCACACGACGTGCGGGTGCGGCGAGCAC	TGCAGGTGCACCACGGCGAGGAGCGGCGCGGCGGCGGGGGAGCACACGACGTGCGGGTGCGGCGAGCAC	chr1D	291807171	1	5.61161e-026		0	0	999	1	0.050228	0.095411	11.11111	5.52659	2.04292	1	0	0	0	0	0	0	0	0	0	0	0	0	0	0	0	0	0	0	0	0	0	0	0	0	0	0	0	0	0	0	0	0
979815	TGCAGTTACGGATCAAGTTTTAGCACAGACAGTACACAAAGCTGCAATGTGCCCTGGAGGACCGAGATC	TGCAGTTACGGATCAAGTTTTAGCACAGACAGTACACAAAGCTGCAATGTGCCCTGGAGGAGCG	chr4A	668358928	1	2.96545e-023	4A|096.082244080|979815|979815	1	1	1.74589e-026	1	0.045662	0.087154	29.875	14.22091	2.13938	1	1	0	0	0	0	0	0	0	0	0	0	0	1	0	0	0	0	0	0	0	0	0	0	0	0	0	0	0	0	0	0	0
1004981	TGCAGCAGTGCAGGTCAGGCGTCACGCGAGAAGAGCAGCGGCAGCAGGGCGCGGTTGCGCTTGGGGCGC	TGCAGCAGTGCAGGTCAGGCGTCACGCGAGAAGAGCAGCGGCAGCAGGGCGCGGTTGCGCTTGGGGCGC	chr7A	280628197	2	1.20614e-027	3A|016.805415030|1004981|1004981	1	1	6.68514e-031	1	0.045662	0.087154	21.125	5.45292	4.0379	1	0	0	0	0	0	0	0	0	0	0	0	0	0	0	0	0	0	0	0	0	0	0	0	0	0	0	0	0	0	0	0	0
1055248	TGCAGACGACTCGGTGCAGTTCGCATCTCCGTAGACGCCGCGGCCAGGTCGTACATAGACCCAGGTACT	TGCAGACGACTCGGTGCAGTTCGCATCTCCGTAGACGCCGCGGCCAGGTCGTACATAGACCCAGGTACT	chr7D	270693490	2	4.33804e-027		0	0	999	1	0.045662	0.087154	10.75	4.69264	2.30102	1	0	0	0	0	0	0	0	0	0	0	0	0	1	0	1	0	0	0	0	0	0	0	0	0	0	0	0	0	0	0	0	0
1059547	TGCAGAAAGGCACGGAAGAACACGGTGAGATGATTGTTCGTCCTTGCAACTAGTGCCGAGATCGGAAGA	TGCAGAAAGGCACGGAAGAACACGGTGAGATGATTGTTCGTCCTTGCAACTAGTGGCG	chr4A	668359057	1	5.34923e-020	4A|096.082244080|1059547|1059547	1	1	3.2753e-023	1	0.045662	0.087154	25	4.91354	5.77442	1	1	0	0	0	0	0	0	0	0	0	0	0	1	0	0	0	0	0	0	0	0	0	0	0	0	0	0	0	0	0	0	0
1062637	TGCAGTAACACCTGTGGTCGGACCAGCAGCAACTCGGACTACGAGGGCTCGCTCGTCTCCGACATGTGT	TGCAGTAACACCTGTGGTCGGACCAGCAGCAACTCGGACTACGAGGGCTCGCTCGTCTCCGACATGTGT	chr2B	69047995	1	1.20614e-027	2B|044.328504470|1062637|1062637	1	1	6.68514e-031	1	0.045662	0.087154	30.4	7.98165	4.01221	1	0	0	0	0	0	0	0	0	0	0	0	0	0	0	0	0	0	0	0	0	0	0	0	0	0	0	0	0	0	0	0	0
1072382	TGCAGAACCGATAGCAGCTCATATCAAAGAATTGGGCAATGCCTCTTCTTGCCAAAGCACGCACAGGTT	TGCAGAACCGATAGCAGCTCATATCAAAGAATTGGGCAATGCCTCTTCTTGCCAAAGCACGCACAGGTT		0	0	999	2B|083.267153530|1072382|1072382	1	1	6.68514e-031	1	0.045662	0.087154	17.54545	3.44736	4.94263	1	0	0	0	0	0	0	0	0	0	0	0	0	1	0	1	0	0	0	0	0	0	0	0	0	0	0	0	0	0	0	0	0
1101367	TGCAGGCAAATCATTCTTGGCTCTACTGCATTGGGGCGCCTTCCACATCGCACTACCACTTCCCTGAAA	TGCAGGCAAATCATTCTTGGCTCTACTGCATTGGGGCGCCTTCCACATCGCACTACCACTTCCCTGAAA	chr5B	552924062	1	5.61161e-026	5B|077.374922020|1101367|1101367	1	1	6.68514e-031	1	0.045662	0.087154	39	8.57321	4.61574	1	0	0	0	0	0	0	0	0	0	0	0	0	1	0	1	0	0	0	0	0	0	0	0	0	0	0	0	0	0	0	0	0
1108208	TGCAGATGGAAAGGGTGGGGAAGGATCACACACGTTATATGTTGACTGTTCAGTCACCTAGTAGAACAC	TGCAGATGGAAAGGGTGGGGAAGGATCACACACGTTATATGTTGACTGTTCAGTCACCTAGTAGAACAC	chr7B	538098387	1	1.20614e-027	7B|049.422641540|1108208|1108208	1	1	6.68514e-031	1	0.045662	0.087154	13.09091	3.4233	3.60651	1	1	0	0	0	0	0	0	0	0	0	0	0	0	0	1	0	0	0	0	0	0	0	0	0	0	0	0	0	0	0	0	0
1120455	TGCAGCAACTGCTGCTACCCTTGTGTGGTACCTTCCTGCAAAATCCCCCATCTTTTCAGTACTTCCCAA	TGCAGCAACTGCTGCTACCCTTGTGTGGTACCTTCCTGCAAAATCCCCCATCTTTTCAGTACTTCCCAA	chr5B	19548727	1	1.20614e-027	5B|013.413556160|1120455|1120455	1	1	6.68514e-031	1	0.045662	0.087154	17.21429	5.96632	2.96533	1	0	1	0	0	0	0	0	0	1	0	0	0	0	0	0	0	1	0	0	0	0	0	0	0	0	1	0	0	0	0	0	0
1121581	TGCAGCCAGGAAGAGTACGCGTGTGAAGGCGGTCCAAGGGACGTGAACATGCTGGGGACTACAGGAAAT	TGCAGCCAGGAAGAGTACGCGTGTGAAGGCGGTCCAAGGGACGTGAACATGCTGGGGACTACAGGAAAT	chr6B	17996346	1	1.20614e-027	6B|004.364007473|1121581|1121581	1	1	6.68514e-031	1	0.045662	0.087154	11.06667	5.335	2.03272	1	0	0	0	0	0	0	0	0	0	0	0	0	0	0	0	0	0	0	0	0	0	0	0	0	0	0	0	0	0	0	0	0
1125513	TGCAGCAAGCAGAGCCCAGGCAGGGGATGAAGCGCGTAGTGGGGAGCCCGAGATCGGAAGAGCGGTTCA	TGCAGCAAGCAGAGCCCAGGCAGGGGATGAAGCGCGTAGTGGGGAGCGCG	chr3B	753215152	2	1.09842e-015	3B|093.960400760|1125513|1125513	1	1	7.28994e-019	1	0.045662	0.087154	10.4	2.47117	4.41425	1	0	0	0	0	0	1	0	0	0	0	0	0	0	0	0	0	0	0	0	0	0	0	0	0	0	0	0	0	0	0	0	0
1134812	TGCAGAAGCTGGCGGACAGGAGCAAGCCCATGGTCTTCGTTGGGTATGAGCCGAGATCGGAAGAGCGGT	TGCAGAAGCTGGCGGACAGGAGCAAGCCCATGGTCTTCGTTGGGTATGAGGCG	chr4A	654345599	3	1.2482e-015	4A|098.062131700|1134812|1134812	1	1	1.7185e-020	1	0.045662	0.087154	30	4.77171	7.39082	1	0	0	0	0	0	0	0	0	0	0	0	0	0	0	0	0	0	0	1	0	0	0	0	0	0	0	0	0	0	0	0	0
1139247	TGCAGCGCACGGGTACCTGGCCAGCGACGTGTTCACCTTTGGCGACGCCGAGATCGGAAGAGCGGTTCA	TGCAGCGCACGGGTACCTGGCCAGCGACGTGTTCACCTTTGGCGACGGCG	chr2D	62551193	1	8.55159e-012	2B|060.941351950|1139247|1139247	1	1	7.28994e-019	1	0.045662	0.087154	14.66667	5.82142	2.65266	1	0	0	0	0	0	0	0	0	0	0	0	0	0	0	0	0	0	0	0	0	0	0	0	0	0	0	0	0	0	0	0	0
1219906	TGCAGCTCTGTGTTTGATTTTGACTGTGTTTTTTGATGAATGTTTCTTCATGTTGGGCGATGACTGGTG	TGCAGCTCTGTGTTTGATTTTGACTGTGTTTTTTGATGAATGTTTCTTCATGTTGGGCGATGACTGGTG	chr7B	712448334	1	5.61161e-026	7B|107.706558300|1219906|1219906	1	1	6.68514e-031	1	0.045662	0.087154	16.58333	6.77567	2.40017	1	1	0	0	0	0	0	0	0	0	0	0	0	0	0	1	0	0	0	0	0	0	0	0	0	0	0	0	0	0	0	0	0
1228000	TGCAGGGCGGGCGCGCGCCGACGAGCGCGGGATGGCCCAGGAGCTAGGGACGGGCGCGCTCCGAGATCG	TGCAGGGCGGGCGCGCGCCGACGAGCGCGGGATGGCCCAGGAGCTAGGGACGGGCGCGCTGCG	chr6B	695006095	1	1.03694e-022	2D|127.891060100|1228000|1228000	1	1	6.13981e-026	1	0.045662	0.087154	17.71429	5.54757	3.12787	1	0	0	0	0	0	1	0	0	0	0	0	0	0	0	0	0	0	0	0	0	0	0	0	0	0	0	0	0	0	0	0	0
1242846	TGCAGTAGCGTAAAGGAGCGGCGGAGATGTGCAACACAAGCGCACCACACACCCGCAAGCGCGTATGAC	TGCAGTAGCGTAAAGGAGCGGCGGAGATGTGCAACACAAGCGCACCACACACCCGCAAGCGCGTATGAC	chr4B	653711185	1	7.31062e-020	4B|067.539710910|1242846|1242846	1	1	6.68514e-031	1	0.045662	0.087154	10.75	5.16599	1.96252	1	1	0	0	0	0	0	0	0	0	0	0	0	0	0	1	0	0	0	0	0	0	0	0	0	0	0	0	0	0	0	0	0
1264379	TGCAGATGATGGACCTATTTACTGTAATATTTGGCCTTTTGCATCAAAAGACTCGGCCGAGATCGGAAG	TGCAGATGATGGACCTATTTACTGTAATATTTGGCCTTTTGCATCAAAAGACTCGGGCG		0	0	999	2B|104.379252200|1264379|1264379	1	1	9.34006e-024	1	0.045662	0.087154	52.125	5.94637	7.70984	1	0	0	0	0	0	0	0	0	0	0	0	0	0	0	0	0	0	0	0	0	0	0	0	0	0	0	0	0	0	0	0	0
1377773	TGCAGGGAGAGTGATGCAATTGCTTGCTGAAGTAGCCCGAGCTTCTGCCATAAGTGTAGTGAGCGGGTG	TGCAGGGAGAGTGATGCAATTGCTTGCTGAAGTAGCCCGAGCTTCTGCCATAAGTGTAGTGAGCGGGTG	chr4A	58917064	1	2.61083e-024		0	0	999	1	0.045662	0.087154	12.27273	3.30539	3.6345	1	1	0	0	0	0	0	0	0	0	0	0	0	0	0	1	0	0	0	0	0	0	0	0	0	0	0	0	0	0	0	0	0
1384668	TGCAGGCAGGCAGACATTTCAGATAGGACTAGAGCACACTCGTTTTTGGGAAAACCCCGAGATCGGAAG	TGCAGGCAGGCAGACATTTCAGATAGGACTAGAGCACACTCGTTTTTGGGAAAACCGCG		0	0	999	6A|098.181951880|1384668|1384668	1	1	9.34006e-024	1	0.045662	0.087154	19.93333	7.47856	2.79577	1	0	0	0	0	0	1	0	0	0	0	0	0	0	0	0	0	0	0	0	0	0	0	0	0	0	0	0	0	0	0	0	0
1399968	TGCAGCTAGGAACCTGCCGCTCGTTCCATCTAGATAGTGCGCGTGCATTTTTAAGTTTTTAGGAACAAA	TGCAGCTAGGAACCTGCCGCTCGTTCCATCTAGATAGTGCGCGTGCATTTTTAAGTTTTTAGGAACAAA	chr3A	118566384	1	5.65145e-021	1B|083.521555490|1399968|1399968	1	1	6.68514e-031	1	0.045662	0.087154	30.9375	6.53327	5.03704	1	0	0	0	0	0	0	0	0	0	0	0	0	0	0	0	0	0	0	0	0	0	0	0	0	0	0	0	0	0	0	0	0
1401582	TGCAGTCGTATGAAAGCGCAGCCTAATTAAGCACCGAAGAATATTTGCATGTGGGCGTCGCAGAGTACA	TGCAGTCGTATGAAAGCGCAGCCTAATTAAGCACCGAAGAATATTTGCATGTGGGCGTCGCAGAGTACA	chr1B	622681024	3	5.61161e-026	1B|173.386854800|1401582|1401582	1	1	6.68514e-031	1	0.045662	0.087154	15.86667	3.40327	4.23321	1	1	0	0	0	0	0	0	0	0	0	0	0	0	0	0	0	0	0	0	0	0	0	0	0	0	0	0	0	0	0	0	0
1696094	TGCAGCGCCAAATAGGAAATGCCCTCGTTCCCTCAGAAGGAAAATTCGGCCCAGATCCGTAACCAAGTC	TGCAGCGCCAAATAGGAAATGCCCTCGTTCCCTCAGAAGGAAAATTCGGCCCAGATCCGTAACCAAGTC	chr3B	752528223	1	1.20614e-027	3B|090.553524870|1696094|1696094	1	1	6.68514e-031	1	0.045662	0.087154	34.66667	7.29992	4.63328	1	0	0	0	0	0	1	0	0	0	0	0	0	0	0	0	0	0	0	0	0	0	0	0	0	0	0	0	0	0	0	0	0
1696250	TGCAGCTGCGGGCCGTACAGCTCTCTCCAGTCCTCGTGCTCCTCATCCTCCTCGCCGTCCGACGCCACT	TGCAGCTGCGGGCCGTACAGCTCTCTCCAGTCCTCGTGCTCCTCATCCTCCTCGCCGTCCGACGCCACT		0	0	999	4A|096.082244080|1696250|1696250	1	1	6.68514e-031	1	0.045662	0.087154	10.84615	3.97775	2.5149	1	0	0	0	0	0	0	0	0	0	0	0	0	0	0	0	0	0	0	1	0	0	0	0	0	0	0	0	0	0	0	0	0
1698598	TGCAGCTTTCGCATGATACTGCTACAATTTCAAATTTAAGCCATGCTGACGCGGACAGTTTTAGAAAAT	TGCAGCTTTCGCATGATACTGCTACAATTTCAAATTTAAGCCATGCTGACGCGGACAGTTTTAGAAAAT		0	0	999	2B|034.629623760|1698598|1698598	1	1	6.68514e-031	1	0.045662	0.087154	36	8.18535	4.68792	1	0	1	0	0	0	0	0	0	0	0	0	0	0	0	0	0	0	0	0	0	0	0	0	0	0	0	0	0	0	0	0	0
1765279	TGCAGGATCCATACAAGGAAGCACGCGGACTACGTCAACGACACCAGCGGCAGCAACGCCGCTAGCGAC	TGCAGGATCCATACAAGGAAGCACGCGGACTACGTCAACGACACCAGCGGCAGCAACGCCGCTAGCGAC	chr6A	44843744	4	5.61161e-026		0	0	999	1	0.045662	0.087154	13	4.14327	3.24736	1	0	0	0	0	0	0	0	0	0	0	0	0	0	0	1	0	0	0	0	0	0	0	0	0	0	0	0	0	0	0	0	0
1768594	TGCAGATAACAAAAAGAAAGAATTGTCTTCTTTTGTACATAGAAAGGAAAGGATGGTCTAGAGGGCTGC	TGCAGATAACAAAAAGAAAGAATTGTCTTCTTTTGTACATAGAAAGGAAAGGATGGTCTAGAGGGCTGC		0	0	999		0	0	999	1	0.045662	0.087154	15.84615	5.41857	2.78611	1	0	0	0	0	0	0	0	0	0	0	0	0	1	0	1	0	0	0	0	0	0	0	0	0	0	0	0	0	0	0	0	0
1770565	TGCAGCGCTGCATAGGAGCTCGCGACACGGCGCACCTGCTTGGGCCGCCCCATGTCCGAGATCGGAAGA	TGCAGCGCTGCATAGGAGCTCGCGACACGGCGCACCTGCTTGGGCCGCCCCATGTGCG		0	0	999		0	0	999	1	0.045662	0.087154	12.35714	3.8099	3.15142	1	0	0	0	0	0	0	0	0	0	0	0	0	0	0	0	0	0	0	0	1	0	0	0	0	0	0	1	0	0	0	0	0
2278045	TGCAGTTGTGTAAGATCGACGGACAAGCAATTGCACGTGTTTGGTGAGACGGTGACATGCAATTGCGTG	TGCAGTTGTGTAAGATCGACGGACAAGCAATTGCACGTGTTTGGTGAGACGGTGACATGCAATTGCGTG		0	0	999		0	0	999	1	0.045662	0.087154	10.88235	3.62803	2.98401	1	0	0	0	0	0	0	0	0	0	0	0	0	0	0	0	0	0	0	0	0	0	0	0	0	0	0	0	0	0	0	0	0
2322961	TGCAGATTGGGGTCAGGCGGACGCATGGAAGATCGATGCAGATGCTCCCCTGAGCAGCGCGCGCACGCC	TGCAGATTGGGGTCAGGCGGACGCATGGAAGATCGATGCAGATGCTCCCCTGAGCAGCGCGCGCACGCC		0	0	999	6B|024.272785590|2322961|2322961	1	1	6.68514e-031	1	0.045662	0.087154	10.30769	3.74956	2.75524	1	1	0	0	0	0	0	0	0	0	0	0	0	0	0	1	0	0	0	0	0	0	0	0	0	0	0	0	0	0	0	0	0
2325366	TGCAGCCGTCCAGCAACAGTCGAGTTCCACGAGCCACAAGAAGACCTTGATGCTTAGAGGCGCCCACGA	TGCAGCCGTCCAGCAACAGTCGAGTTCCACGAGCCACAAGAAGACCTTGATGCTTAGAGGCGCCCACGA		0	0	999	4B|000.641116535|2325366|2325366	1	1	6.68514e-031	1	0.045662	0.087154	13.4	7.4458	1.88779	1	0	0	0	0	0	0	0	0	0	0	0	0	0	0	0	1	0	0	0	0	0	0	0	0	0	0	0	1	0	0	0	1
2351729	TGCAGGTGCAGCTGATCATGGCATCGATCAAGAGGCAAATCTGTGGTAGTGTGGCTGTGCTGGCTGCCG	TGCAGGTGCAGCTGATCATGGCATCGATCAAGAGGCAAATCTGTGGTAGTGTGGCTGTGCTGGCTGCCG	chr1A	6296360	1	1.20614e-027	1A|007.802984393|2351729|2351729	1	1	3.11029e-029	1	0.045662	0.087154	11.92308	4.06602	2.60203	1	0	0	1	0	0	0	0	0	0	0	0	0	0	0	0	0	0	0	0	0	0	0	0	0	0	0	0	0	0	0	0	0
3384765	TGCAGGTTGCAAGCACATGTTTGACCACTGCCCTTCTGCTGGGTCGCGTCTCAATCCTGGCCCCTTGGT	TGCAGGTTGCAAGCACATGTTTGACCACTGCCCTTCTGCTGGGTCGCGTCTCAATCCTGGCCCCTTGGT	chr3B	189853882	1	1.20614e-027		0	0	999	1	0.045662	0.087154	23.91667	4.99096	5.31275	1	0	0	0	0	0	0	1	0	0	0	0	0	1	0	0	0	0	0	0	0	0	0	1	0	0	0	0	0	0	0	0	0
3532969	TGCAGCCAACCCCCCTCGCCAGGCAAGTCTTTTCGCCGAGATCGGAAGAGCGGTTCAGCAGGAATGCCG	TGCAGCCAACCCCCCTCGCCAGGCAAGTCTTTTCGGCG	chr7B	36473873	1	2.57337e-009	5B|049.218670760|3532969|3532969	1	1	2.23753e-012	1	0.045662	0.087154	18.07143	7.80535	2.31321	1	0	0	0	0	0	0	0	0	0	0	0	0	1	0	0	0	0	0	0	0	0	0	0	0	0	0	0	0	0	0	0	0
3571809	TGCAGAAATTCAGTTCAGATTTACTGACTGCAAATTCTCGATCGGATTTAGTAACTAAGTTGGAGCCCA	TGCAGAAATTCAGTTCAGATTTACTGACTGCAAATTCTCGATCGGATTTAGTAACTAAGTTGGAGCCCA		0	0	999		0	0	999	1	0.045662	0.087154	21.41667	5.25132	4.78502	1	0	0	0	0	0	0	1	0	0	0	0	0	0	0	0	0	0	0	0	0	0	0	0	0	0	0	0	0	0	0	0	0
4004740	TGCAGATCGAGATTTTGCTTTACTGTTCGTGAGATCAAGCCATTCATTGATCAACGAAATTCTTGTATT	TGCAGATCGAGATTTTGCTTTACTGTTCGTGAGATCAAGCCATTCATTGATCAACGAAATTCTTGTATT	chr6A	552215788	1	1.20614e-027		0	0	999	1	0.045662	0.087154	17.83333	5.56527	3.28018	1	0	1	0	0	0	0	0	0	0	0	0	0	0	0	0	0	0	0	0	0	0	0	0	0	0	0	0	0	0	0	0	0
4009980	TGCAGCATGGCATGGCAGGAATAATGGCATCGAGGGGATGAGCATGGAACATGTCCGAGATCGGAAGAG	TGCAGCATGGCATGGCAGGAATAATGGCATCGAGGGGATGAGCATGGAACATGTGCG		0	0	999		0	0	999	1	0.045662	0.087154	33.9375	7.61141	4.43833	1	0	0	0	0	0	0	0	0	0	0	0	0	0	0	0	0	0	0	0	0	0	0	0	0	0	0	0	0	0	0	0	0
4260956	TGCAGATCCGATGTGGGATCAGCCTATCCCTGGCCATACTTGCTTTACAATGCGCGAGTTTCAGCCGAT	TGCAGATCCGATGTGGGATCAGCCTATCCCTGGCCATACTTGCTTTACAATGCGCGAGTTTCAGCCGAT	chr2B	727316875	1	2.61083e-024		0	0	999	1	0.045662	0.087154	10.63636	2.73937	3.71146	1	0	0	0	0	0	0	0	0	0	0	0	0	1	0	1	0	0	0	0	0	0	0	0	0	0	0	0	0	0	0	0	0
4397576	TGCAGCAGGTGGCGCGGCATTGTCCGAGATCGGAAGAGCGGTTCAGCAGGAATGCCGAGACCGATCTCG	TGCAGCAGGTGGCGCGGCATTGTGCG		0	0	999		0	0	999	1	0.045662	0.087154	18.6	4.60145	4.27065	1	0	0	0	0	0	0	0	0	0	0	0	0	1	0	0	0	0	0	0	0	0	0	0	0	0	0	0	0	0	0	0	0
4404278	TGCAGTTGGATGGAAGCCAGCTAGAGATCCGAGATCGGAAGAGCGGTTCAGCAGGAATGCCGAGACCGA	TGCAGTTGGATGGAAGCCAGCTAGAGATGCG		0	0	999	3B|154.482292000|4404278|4404278	1	1	1.1323e-008	1	0.045662	0.087154	35.73333	9.49011	3.94746	1	0	0	0	0	0	0	0	0	0	0	0	0	0	0	0	0	0	0	0	0	0	0	0	0	0	0	1	0	0	0	0	0
4404604	TGCAGAAGTTGACCTCGTCTCCCCGCGCACAGCCGCTGCGAGCTGCGCTGCCCACTACGTGTTTGACAA	TGCAGAAGTTGACCTCGTCTCCCCGCGCACAGCCGCTGCGAGCTGCGCTGCCCACTACGTGTTTGACAA	chr7B	717816332	1	2.61083e-024	7B|119.435150400|1373261|1373261	1	1	1.44708e-027	1	0.045662	0.087154	11.55556	4.42496	2.6757	1	0	0	0	0	0	0	0	0	0	0	0	0	0	0	0	0	0	0	0	0	0	0	0	0	0	0	0	0	0	0	0	0
4409737	TGCAGCTATAGAGGCCCTTCTGGAGACTGGGGAGTTTACAGAGGTGTACTGGAGTCTGAGATTCTTCCG	TGCAGCTATAGAGGCCCTTCTGGAGACTGGGGAGTTTACAGAGGTGTACTGGAGTCTGAGATTCTTCCG	chr1B	437497962	1	5.61161e-026		0	0	999	1	0.045662	0.087154	27.29412	9.73027	2.8939	1	0	0	0	0	0	0	0	0	0	0	0	0	0	0	0	0	0	0	0	0	0	0	0	0	0	0	0	0	0	0	0	0
4410827	TGCAGTGCCCGCGAATTCAATTTCAGCCAACCACCAGTCACCATGTAGTATGTACACCGAGATCGGAAG	TGCAGTGCCCGCGAATTCAATTTCAGCCAACCACCAGTCACCATGTAGTATGTACAGCG	chr6B	12003128	2	3.32672e-017		0	0	999	1	0.045662	0.087154	21.91667	7.48842	3.00202	1	0	0	0	0	0	0	0	0	0	0	1	0	0	0	0	0	0	0	0	0	0	0	0	0	0	0	0	0	0	0	0	0
4544420	TGCAGCTCATTGAGCTTCATGCTTTCAGTAAGCACCATGCTTTTCCTGGTGAGCCCGAGATCGGAAGAG	TGCAGCTCATTGAGCTTCATGCTTTCAGTAAGCACCATGCTTTTCCTGGTGAGCGCG		0	0	999	2B|008.639796558|1235214|1235214	1	1	1.15595e-017	1	0.045662	0.087154	24.14286	8.16663	3.10697	1	0	0	0	0	0	0	0	0	0	0	0	0	0	0	0	0	0	1	0	0	0	0	0	0	0	0	0	0	0	0	0	0
4705846	TGCAGGTATGCCAGCAAATGCTTCGGCGAATCGTTCTATCGGTAGGTGATTGTCCGAGATCGGAAGAGC	TGCAGGTATGCCAGCAAATGCTTCGGCGAATCGTTCTATCGGTAGGTGATTGTGCG		0	0	999		0	0	999	1	0.045662	0.087154	43.86667	15.81083	2.93566	1	0	0	0	0	0	0	0	0	0	0	0	0	0	0	0	0	1	0	0	1	0	0	0	0	0	0	0	0	1	0	0	1
4984738	TGCAGCTCGCCGACGCGCTCCACGGCCGAGGCCTCGCCATCACCATCCTCCACACCACCTTCAACGCCC	TGCAGCTCGCCGACGCGCTCCACGGCCGAGGCCTCGCCATCACCATCCTCCACACCACCTTCAACGCCC	chr3B	752726113	1	1.20614e-027	3B|090.553524870|4405930|4405930	1	1	6.7326e-026	1	0.045662	0.087154	10.8125	3.30187	3.24418	1	0	0	0	0	0	1	0	0	0	0	0	0	0	0	0	0	0	0	0	0	0	0	0	0	0	0	0	0	0	0	0	0
4991837	TGCAGCGATGAGGCTAGAAGTTGGCCCGAGATCGGAAGAGCGGTTCAGCAGGAATGCCGAGACCGATCT	TGCAGCGATGAGGCTAGAAGTTGGCGCG		0	0	999		0	0	999	1	0.045662	0.087154	20.41667	7.60984	2.7278	1	0	0	0	0	0	0	0	0	0	0	0	0	0	0	0	0	0	0	0	1	0	0	0	0	0	0	0	0	0	0	0	0
4992241	TGCAGGAGCTTGTACAGCTAACCGAGATCGGAAGAGCGGTTCAGCAGGAATGCCGAGACCGATCTCGTA	TGCAGGAGCTTGTACAGCTAAGCG		0	0	999		0	0	999	1	0.045662	0.087154	12.125	5.69951	2.21692	1	0	0	0	0	0	0	0	0	0	0	0	0	0	0	0	0	0	0	0	0	0	0	0	0	0	0	0	0	0	0	0	0
4993801	TGCAGCGAGTGGGATCTCCTGTTCCCGAGATCGGAAGAGCGGTTCAGCAGGAATGCCGAGACCGATCTC	TGCAGCGAGTGGGATCTCCTGTTCGCG		0	0	999		0	0	999	1	0.045662	0.087154	20.30769	5.62118	4.11639	1	0	0	0	0	0	0	0	0	0	0	0	0	0	0	0	0	0	0	0	0	0	0	0	0	0	0	0	0	0	0	0	0
4999285	TGCAGCATGTTTGCTGCTCAAGGGGGAAAAAGGCCCCACGCGTTCCGAGATCGGAAGAGCGGTTCAGCA	TGCAGCATGTTTGCTGCTCAAGGGGGAAAAAGGCCCCACGCGTTGCG		0	0	999		0	0	999	1	0.045662	0.087154	18.78571	5.49257	3.28238	1	0	0	0	0	1	0	0	1	0	0	0	0	0	0	0	0	0	0	0	1	0	0	0	0	0	0	0	0	1	0	0	0
5340260	TGCAGCGACATGATATACACGTAGGAAAACTGAAATGGAATGAGAGAGAGTGACTAACCACTTCTGTTT	TGCAGCGACATGATATACACGTAGGAAAACTGAAATGGAATGAGAGAGAGTGACTAACCACTTCTGTTT		0	0	999		0	0	999	1	0.045662	0.087154	11.76923	3.04211	4.03413	1	1	0	0	0	0	0	0	0	0	0	0	0	1	0	0	0	0	0	0	0	0	0	0	0	0	0	0	0	0	0	0	0
5346420	TGCAGGCAGCATGCGCGTACCGAGATCGGAAGAGCGGTTCAGCAGGAATGCCGAGACCGATCTCGTATG	TGCAGGCAGCATGCGCGTAGCG		0	0	999		0	0	999	1	0.045662	0.087154	24.15385	5.31827	4.55109	1	1	0	0	0	0	0	0	0	0	0	0	0	1	0	0	0	0	0	0	0	0	0	0	0	0	0	0	0	0	0	0	0
5346969	TGCAGTGGGGCGGCGCTCTCCTTCCGAGATCGGAAGAGCGGTTCAGCAGGAATGCCGAGACCGATCTCG	TGCAGTGGGGCGGCGCTCTCCTTGCG		0	0	999		0	0	999	1	0.045662	0.087154	14.53333	4.84241	2.99148	1	1	0	0	0	0	0	0	0	0	0	0	0	1	0	0	0	0	0	0	0	0	0	0	0	0	0	0	0	1	0	0	0
5359901	TGCAGCTGGGCTCGATCCTGCCCGCCATGGCGGCCGAGATCGGAAGAGCGGTTCAGCAGGAATGCCGAG	TGCAGCTGGGCTCGATCCTGCCCGCCATGGCGGGCG		0	0	999		0	0	999	1	0.045662	0.087154	21.35714	9.06805	2.32878	1	0	0	0	0	0	0	0	0	0	0	0	0	0	0	0	0	0	1	0	0	0	0	0	0	0	0	0	0	0	0	0	0
5373375	TGCAGCTGAGCTCCGTCGTGCCGAGATCGGAAGAGCGGTTCAGCAGGAATGCCGAGACCGATCTCGTAT	TGCAGCTGAGCTCCGTCGTGGCG		0	0	999		0	0	999	1	0.045662	0.087154	11.85714	6.42381	1.87162	1	0	0	0	0	0	0	0	0	0	0	0	0	0	0	0	0	0	1	0	0	0	0	0	0	0	0	0	0	0	0	0	0
5412073	TGCAGGCTTCCCTGTCGAATTTGCTGGATGGCACACCAAAGAACTCATCGAAAACCTTCGGTTCGACCC	TGCAGGCTTCCCTGTCGAATTTGCTGGATGGCACACCAAAGAACTCATCGAAAACCTTCGGTTCGACCC		0	0	999	2B|013.798552340|5412073|5412073	1	1	6.68514e-031	1	0.045662	0.087154	12	7.41101	1.71515	1	0	0	0	0	0	0	0	1	1	0	0	0	0	0	0	1	1	0	0	0	1	0	0	0	0	0	1	0	0	0	0	0
5567157	TGCAGCAGTGCTCTCGTCAGGCTTGCTGGCTGCCCGAGATCGGAAGAGCGGTTCAGCAGGAATGCCGAG	TGCAGCAGTGCTCTCGTCAGGCTTGCTGGCTGCGCG		0	0	999	7B|048.022624910|5567157|5567157	1	1	2.60498e-011	1	0.045662	0.087154	13.07692	4.68158	2.93698	1	0	0	0	0	0	0	0	0	0	0	0	0	0	0	0	0	0	0	0	0	0	0	0	0	0	0	0	0	0	0	0	0
5567847	TGCAGCTTTCAAGCGAGCGGCGGCTTCCGAGATCGGAAGAGCGGTTCAGCAGGAATGCCGAGACCGATC	TGCAGCTTTCAAGCGAGCGGCGGCTTGCG		0	0	999		0	0	999	1	0.045662	0.087154	19.30769	6.56781	2.98376	1	1	0	0	0	0	0	0	0	0	0	0	0	1	0	1	0	0	0	0	0	0	0	0	0	0	0	0	0	0	0	0	0
5567979	TGCAGTTCATGGACCTATCTGAAAACTTGCTCACTGGGAAGCTCCCGAGATCGGAAGAGCGGTTCAGCA	TGCAGTTCATGGACCTATCTGAAAACTTGCTCACTGGGAAGCTCGCG		0	0	999		0	0	999	1	0.045662	0.087154	10.25	1.92029	5.26459	1	0	0	0	0	0	0	0	0	0	0	0	0	1	0	1	0	0	0	0	0	0	0	0	0	0	0	0	0	0	0	0	0
5576932	TGCAGATGATGCCAAGCAAGTGTATGCAGCTGAGACGCTAATGAATGCCATCCATCTCCCAACCTCTAA	TGCAGATGATGCCAAGCAAGTGTATGCAGCTGAGACGCTAATGAATGCCATCCATCTCCCAACCTCTAA	chr6B	23359153	1	2.61083e-024	6B|011.194342990|1043599|1043599	1	1	1.44708e-027	1	0.045662	0.087154	21.75	6.65989	3.45511	1	0	0	0	0	0	0	0	0	0	0	0	0	1	0	1	0	0	0	0	0	0	0	0	0	0	0	0	0	0	0	0	0
5577125	TGCAGGGACACAATATTGGGCTTGAGCACCTTGTCAAGGTCGCTCGAGAGAAGCTTGGATTGACCCTTG	TGCAGGGACACAATATTGGGCTTGAGCACCTTGTCAAGGTCGCTCGAGAGAAGCTTGGATTGACCCTTG	chr6B	26007246	4	9.39022e-024	6B|011.967085420|2276731|2276731	1	1	3.13237e-024	1	0.045662	0.087154	31.16667	8.46398	3.83698	1	0	0	0	0	0	0	0	0	0	0	0	0	1	0	1	0	0	0	0	0	0	0	0	0	0	0	0	0	0	0	0	0
5578429	TGCAGTCGGGAGCACCAGAGGTGCCCCACCACGGCAAGACCCGAGATCGGAAGAGCGGTTCAGCAGGAA	TGCAGTCGGGAGCACCAGAGGTGCCCCACCACGGCAAGACGCG	chr6B	611416816	1	6.21934e-012		0	0	999	1	0.045662	0.087154	22.66667	11.25858	2.11481	1	0	0	0	0	0	0	0	0	0	0	0	0	0	0	0	0	0	0	0	0	0	0	0	0	0	0	0	0	0	1	0	0
6043832	TGCAGCCGCAGCCGCCGCCTCCGCCGCTGGCGTCGGTGGGGGAGGCGCGCCGAGATCGGAAGAGCGGTT	TGCAGCCGCAGCCGCCGCCTCCGCCGCTGGCGTCGGTGGGGGAGGCGCGGCG	chr6D	6572573	1	4.30977e-015		0	0	999	1	0.045662	0.087154	10.91667	3.30299	3.32493	1	0	0	0	0	0	0	0	0	0	0	1	0	0	0	0	0	0	0	0	0	0	0	0	0	0	0	0	0	0	0	0	0
7326843	TGCAGTATAAAATGATCTGTGTCTGTATGTTCCGAGATCGGAAGAGCGGTTCAGCAGGAATGCCGAGAC	TGCAGTATAAAATGATCTGTGTCTGTATGTTGCG		0	0	999		0	0	999	1	0.045662	0.087154	11.64286	2.84372	4.27334	1	1	0	0	0	0	0	0	0	0	0	0	0	0	0	0	0	0	0	0	0	0	0	0	0	0	0	0	0	0	0	0	0
7337514	TGCAGTGCGGCCCACCCCAGCCTAGCCGAGATCGGAAGAGCGGTTCAGCAGGAATGCCGAGACCGATCT	TGCAGTGCGGCCCACCCCAGCCTAGGCG		0	0	999		0	0	999	1	0.045662	0.087154	20.66667	9.03696	2.27676	1	1	0	0	0	0	0	0	0	0	0	0	0	1	0	0	0	0	0	0	1	0	0	0	0	0	0	0	0	1	0	0	0
7348564	TGCAGCTCCTGGATGCTTGGAAGCGCTCCGAGATCGGAAGAGCGGTTCAGCAGGAATGCCGAGACCGAT	TGCAGCTCCTGGATGCTTGGAAGCGCTGCG		0	0	999		0	0	999	1	0.045662	0.087154	29.26667	8.66	3.34819	1	0	0	0	0	0	0	0	0	0	0	0	0	0	0	0	0	0	0	0	0	0	0	0	0	0	0	0	0	0	0	0	0
7490722	TGCAGCCACGCGGCGTCTCGACGCGGTCCTGCCGCGGGCGGATCTGGTTGGATTCCCTCCTCCGAGATC	TGCAGCCACGCGGCGTCTCGACGCGGTCCTGCCGCGGGCGGATCTGGTTGGATTCCCTCCTGCG	chr7A	35366755	1	4.96225e-021		0	0	999	1	0.045662	0.087154	16.57143	5.70356	2.89279	1	0	0	0	0	0	1	0	0	0	0	0	0	0	0	0	0	0	0	0	0	0	0	0	0	0	0	0	0	0	0	0	0
7491859	TGCAGTGATGTGCCGACGAGTGATGTAGTCAGGCGGCATGACCGAGATCGGAAGAGCGGTTCAGCAGGA	TGCAGTGATGTGCCGACGAGTGATGTAGTCAGGCGGCATGAGCG	chr7D	89162077	1	3.97702e-009	2D|065.181808260|3959882|3959882	1	1	2.75464e-012	1	0.045662	0.087154	12.8	4.51959	2.86788	1	0	0	0	0	0	0	0	0	0	0	0	0	0	0	0	0	1	0	0	1	0	0	0	0	0	0	0	0	1	0	0	1
7868228	TGCAGGACCGCGACGTTGGGCTTGACCACCCGAGATCGGAAGAGCGGTTCAGCAGGAATGCCGAGACCG	TGCAGGACCGCGACGTTGGGCTTGACCACGCG		0	0	999		0	0	999	1	0.045662	0.087154	17.25	8.62289	2.13592	1	0	0	0	0	0	0	0	0	0	0	1	0	0	0	0	0	0	0	0	0	0	0	0	0	0	0	0	0	0	0	0	0
7872004	TGCAGCCAGAACAACACCATGCATGCAGCTGGCCGAGATCGGAAGAGCGGTTCAGCAGGAATGCCGAGA	TGCAGCCAGAACAACACCATGCATGCAGCTGGGCG		0	0	999		0	0	999	1	0.045662	0.087154	20.53846	8.1204	2.66816	1	0	0	0	0	0	0	0	0	0	0	1	0	0	0	0	0	0	0	0	0	0	0	0	0	0	0	0	0	0	0	0	0
7877325	TGCAGGCCAACCAGTGCCGCAACCCGAGATCGGAAGAGCGGTTCAGCAGGAATGCCGAGACCGATCTCG	TGCAGGCCAACCAGTGCCGCAACGCG		0	0	999		0	0	999	1	0.045662	0.087154	23.125	12.13402	1.87472	1	0	0	0	0	0	0	0	0	0	0	0	0	0	0	0	0	0	0	0	1	0	0	0	0	0	0	0	0	1	0	0	1
7910381	TGCAGAGTTCGGCGAGAGTGGGACCGAGATCGGAAGAGCGGTTCAGCAGGAATGCCGAGACCGATCTCG	TGCAGAGTTCGGCGAGAGTGGGAGCG		0	0	999		0	0	999	1	0.045662	0.087154	17.28571	7.44915	2.39164	1	0	0	0	0	0	0	0	0	0	0	0	1	0	0	0	0	0	0	0	0	0	0	0	0	0	0	0	0	0	0	0	0
7915542	TGCAGCTGCTGGAAGGATGGGTGGTGGTGGTAGATGGGGACCCCTCTTATAGGCTTGAGCAAGGCATTC	TGCAGCTGCTGGAAGGATGGGTGGTGGTGGTAGATGGGGACCCCTCTTATAGGCTTGAGCAAGGCATTC	chr6B	8049236	1	2.61083e-024	6B|002.852682249|995807|995807	1	1	1.44708e-027	1	0.045662	0.087154	17.33333	4.4597	4.05453	1	0	0	0	0	0	0	0	0	0	0	1	0	0	0	0	0	0	0	0	0	0	0	0	0	0	0	0	0	0	0	0	0
7915697	TGCAGATGTATTCTGCGACAATCTCAAAGTAGTCGCCACCACCCTTCCCAATAACACATCCTCCTCTCC	TGCAGATGTATTCTGCGACAATCTCAAAGTAGTCGCCACCACCCTTCCCAATAACACATCCTCCTCTCC	chr7A	20465328	1	1.20614e-027	4A|117.262359600|1117764|1117764	1	1	1.44708e-027	1	0.045662	0.087154	21.53846	7.27076	3.01592	1	0	0	0	0	0	0	1	0	0	0	0	0	0	0	0	0	0	0	0	0	0	0	0	0	0	0	0	0	0	0	0	0
7917359	TGCAGGCGTTGTCGTTGTGGCCGAGATCGGAAGAGCGGTTCAGCAGGAATGCCGAGACCGATCTCGTAT	TGCAGGCGTTGTCGTTGTGGGCG		0	0	999		0	0	999	1	0.045662	0.087154	12.86667	5.37732	2.47718	1	0	0	0	0	0	0	0	0	1	0	0	0	0	0	0	0	1	0	0	0	0	0	0	0	0	0	0	0	0	0	0	1
7923839	TGCAGTAACCCGACGTTCCGCTTGACCACCGTCTCGAGGTTGTGTGAGAGGAGATTGTGGTTACGCTTC	TGCAGTAACCCGACGTTCCGCTTGACCACCGTCTCGAGGTTGTGTGAGAGGAGATTGTGGTTACGCTTC	chr6D	8311868	1	2.61083e-024	6A|006.012082687|2257680|2257680	1	1	5.27878e-017	1	0.045662	0.087154	23.58333	8.8172	2.99131	1	0	0	0	0	0	0	0	0	0	0	1	0	0	0	0	0	0	0	0	0	0	0	0	0	0	0	0	0	0	0	0	0
7926897	TGCAGCGGGGCTCCAGGAAGGACATGGCGGCGGACGAAGGCACGGCTCCGAGATCGGAAGAGCGGTTCA	TGCAGCGGGGCTCCAGGAAGGACATGGCGGCGGACGAAGGCACGGCTGCG	chr4A	340660483	3	1.09842e-015	1A|080.230275490|1273195|1273195	1	1	3.39168e-017	1	0.045662	0.087154	17.92308	5.86334	3.02668	1	0	0	0	0	0	0	0	0	0	0	0	0	0	0	1	0	0	0	0	0	0	0	0	0	0	0	0	0	0	0	0	0
11913254	TGCAGGCTGAAGTAGTAGCATCATAGACGGCCGAGATCGGAAGAGCGGTTCAGCAGGAATGCCGAGACC	TGCAGGCTGAAGTAGTAGCATCATAGACGGGCG		0	0	999		0	0	999	1	0.045662	0.087154	12.28571	3.67285	3.41176	1	1	0	0	0	0	0	0	0	0	0	0	0	0	0	0	0	0	0	0	0	0	0	0	0	0	0	0	0	0	0	0	0
12772751	TGCAGGGATGAACGACTGGCAGCAGCCGATGTTGGAACAGACGATCTTGCCGCTGCTGGTCATCATGTT	TGCAGGGATGAACGACTGGCAGCAGCCGATGTTGGAACAGACGATCTTGCCGCTGCTGGTCATCATGTT		0	0	999		0	0	999	1	0.045662	0.087154	10.91667	4.48067	2.4324	1	0	0	0	0	0	0	0	0	0	0	0	0	1	0	1	0	0	0	0	0	0	0	0	0	0	0	0	0	0	0	0	0
13375975	TGCAGTGCCGACATTTCTCCTTGATGATGATGTCGTCGTTCGGACCGTGGACTGGCGGGGCCTGTTGAC	TGCAGTGCCGACATTTCTCCTTGATGATGATGTCGTCGTTCGGACCGTGGACTGGCGGGGCCTGTTGAC	chr6A	828378	1	9.39022e-024		0	0	999	1	0.045662	0.087154	14.07692	3.66819	3.99379	1	1	0	0	0	0	0	0	0	1	0	0	0	0	0	0	0	0	0	0	0	0	0	0	0	0	0	0	0	0	0	0	0
16662342	TGCAGGACGACAGCGGACCTCCTCCTGCCCCATCGGAGTCGCTGCCGTTGCCGTTGGACATGCTTTGGA	TGCAGGACGACAGCGGACCTCCTCCTGCCCCATCGGAGTCGCTGCCGTTGCCGTTGGACATGCTTTGGA	chrUn	36097287	1	2.61083e-024	3B|011.627550490|1109188|1109188	1	1	1.44708e-027	1	0.045662	0.087154	10.6	4.71593	2.38876	1	0	0	0	0	0	0	1	0	0	0	0	0	0	0	0	0	0	1	0	0	0	0	0	1	0	0	0	0	0	0	0	0
16933467	TGCAGCACGGCTGGCGCAAGCTCGCAGACCCGCCGTTCGGGTTCGTCCAGCAACAGCTCCACGACCGCC	TGCAGCACGGCTGGCGCAAGCTCGCAGACCCGCCGTTCGGGTTCGTCCAGCAACAGCTCCACGACCGCC	chr1D	436070024	2	1.2147e-022		0	0	999	1	0.045662	0.087154	11.4	3.80876	2.88132	1	0	0	0	0	0	1	0	0	0	0	0	0	0	0	0	1	0	0	0	0	0	0	0	0	0	0	0	0	0	0	0	0
100000374	TGCAGGCCGACGACGAACCCTAGCCTAGCCGTCAGCATCGGGATCCAACCCCTGCTCTCGGTGCTGGGG	TGCAGGCCGACGACGAACCCTAGCCTAGCCGTCAGCATCGGGATCCAACCCCTGCTCTCGGTGCTGGGG	chr7D	112916964	4	2.61083e-024		0	0	999	1	0.045662	0.087154	10.86667	4.06393	2.63201	1	0	0	0	0	0	0	0	0	0	0	0	0	0	0	0	0	0	0	0	1	0	0	0	0	0	0	0	0	1	0	0	1
100001326	TGCAGTGGAGAAGGATGGGATCGAGGAGGCCGAGATCGGAAGAGCGGTTCAGCAGGAATGCCGAGACCG	TGCAGTGGAGAAGGATGGGATCGAGGAGGGCG		0	0	999		0	0	999	1	0.045662	0.087154	18.41667	8.09792	2.3682	1	0	0	0	0	0	0	0	1	1	0	0	0	0	0	0	0	0	1	0	0	0	0	0	0	0	0	0	0	0	0	0	0
100002597	TGCAGACACACGTCTTTCCTCCGCCGCACGAGCCGAGATCGGAAGAGCGGTTCAGCAGGAATGCCGAGA	TGCAGACACACGTCTTTCCTCCGCCGCACGAGGCG	chr1D	298941903	1	3.52322e-007		0	0	999	1	0.045662	0.087154	18.4	5.86288	3.23246	1	0	0	0	0	0	0	0	0	0	1	0	0	0	0	0	0	0	0	0	0	0	0	0	1	0	0	0	0	0	0	0	0
100002600	TGCAGCATGGTAGATGAGCGCGGCGACTCTGACAGGGGCGGACAGGCAGCCGAGATCGGAAGAGCGGTT	TGCAGCATGGTAGATGAGCGCGGCGACTCTGACAGGGGCGGACAGGCAGGCG	chr1A	372507076	1	4.30977e-015		0	0	999	1	0.045662	0.087154	21.53333	5.25188	3.89419	1	0	0	0	0	0	0	0	0	0	1	0	0	0	0	0	0	0	0	0	0	0	0	0	1	0	0	0	0	0	0	0	0
100018959	TGCAGGCACGGCAAGAGGTCAACGAAGCGCCCAAGAGGACGTCCTGCCGTGCCTGTAGAGGACGTCCGT	TGCAGGCACGGCAAGAGGTCAACGAAGCGCCCAAGAGGACGTCCTGCCGTGCCTGTAGAGGACGTCCGT		0	0	999	4A|133.651506900|1137850|1137850	1	1	1.44708e-027	1	0.045662	0.087154	12.78571	4.459	2.78799	1	0	0	0	0	0	0	0	0	1	0	0	0	0	1	0	0	0	0	0	0	0	0	0	0	0	0	0	0	0	0	0	0
100064768	TGCAGCCAGGCCAGCCTTCCTAACCTCCTAAAGCCCAGCTGGCCGAGATCGGAAGAGCGGTTCAGCAGG	TGCAGCCAGGCCAGCCTTCCTAACCTCCTAAAGCCCAGCTGGGCG	chr6B	663079592	2	5.40883e-013	4B|032.291065840|3022416|3022416	1	1	1.71203e-014	1	0.045662	0.087154	11.38462	5.15212	2.1365	1	0	0	0	0	0	0	0	0	0	0	0	0	0	0	0	0	0	0	0	0	0	0	0	0	0	0	0	0	0	0	0	0
100067307	TGCAGTGCACCAGCTCGGATCCCCACCTTCAAACCGAGGCCTTTGTGCCACTTCTTTTGAGTTCATTCC	TGCAGTGCACCAGCTCGGATCCCCACCTTCAAACCGAGGCCTTTGTGCCACTTCTTTTGAGTTCATTCC	chr4A	153662599	4	5.61161e-026		0	0	999	1	0.045662	0.087154	12.375	4.02919	3.1444	1	0	0	0	0	0	0	0	0	1	0	0	0	0	1	0	0	1	0	0	0	0	0	0	0	0	0	0	0	0	0	0	0
1106458	TGCAGATCATATATAGTATAGACGATTGGCACAGTTGCATTACCTTGATTGTCGGCACTGGATTTAAGT	TGCAGATCATATATAGTATAGACGATTGGCACAGTTGCATTACCTTGATTGTCGGCACTGGATTTAAGT	chr4A	726668363	1	1.20614e-027	4A|123.765150900|1106458|1106458	1	1	6.68514e-031	1	0.041096	0.078814	19.5	12.33221	1.54399	1	0	0	0	0	0	0	0	0	0	0	0	0	1	0	0	0	0	0	0	0	0	0	0	0	0	0	0	0	0	0	0	0
1109379	TGCAGCCCCTTGTGAATATGTATACACAAGCAGCCGACCTATACACAACCGAAACCTAGACGTACTTGC	TGCAGCCCCTTGTGAATATGTATACACAAGCAGCCGACCTATACACAACCGAAACCTAGACGTACTTGC		0	0	999		0	0	999	1	0.041096	0.078814	17.2	7.52064	2.32996	1	0	0	0	0	0	0	0	0	0	0	0	0	0	0	0	0	1	0	0	0	0	0	0	0	0	0	0	0	0	0	0	0
1110169	TGCAGTGCTGCACTGCACTGTACGGTGGCACCTAACCATCCATCGTGCACCCGCAGACAGGCGCGGATA	TGCAGTGCTGCACTGCACTGTACGGTGGCACCTAACCATCCATCGTGCACCCGCAGACAGGCGCGGATA	chr1D	483479661	1	1.20614e-027	1B|263.652648500|1110169|1110169	1	1	6.68514e-031	1	0.041096	0.078814	20.61538	5.45666	4.05265	1	0	0	0	0	0	0	0	0	0	0	0	0	1	0	0	0	0	0	0	0	0	0	0	0	0	0	0	0	0	0	0	0
1118547	TGCAGGCAGACGACAACGGGAGAGCAAGGTGAGCACGGGAAAGAAGAAACGGAAAGAGACAGCCGAGGA	TGCAGGCAGACGACAACGGGAGAGCAAGGTGAGCACGGGAAAGAAGAAACGGAAAGAGACAGCCGAGGA		0	0	999		0	0	999	1	0.041096	0.078814	23.14286	4.10326	4.52956	1	0	0	0	0	0	0	0	0	0	0	0	0	0	0	0	0	0	0	0	0	0	0	0	0	0	0	0	0	0	0	0	0
1125016	TGCAGCTGACGGAGTGATGAGTGGCATCGCGTCGTCTTCACCAGTGCAGTGGGGTCGGCCTGACAGGAC	TGCAGCTGACGGAGTGATGAGTGGCATCGCGTCGTCTTCACCAGTGCAGTGGGGTCGGCCTGACAGGAC	chr6D	10916140	1	5.61161e-026		0	0	999	1	0.041096	0.078814	14.4	8.19593	1.63077	1	0	0	0	0	0	0	0	0	0	0	0	0	0	0	0	1	1	0	0	0	0	1	0	0	0	0	0	0	1	0	0	0
1179533	TGCAGGTCCCAGACGGTGAGCTATGGAAGATGCGGTACGTGAAGATATATGACACTTGAGAGCCCAAGT	TGCAGGTCCCAGACGGTGAGCTATGGAAGATGCGGTACGTGAAGATATATGACACTTGAGAGCCCAAGT	chr5D	484002278	1	2.04706e-015	5B|090.477021900|1179533|1179533	1	1	6.68514e-031	1	0.041096	0.078814	13.5	3.61248	3.60417	1	0	0	0	0	0	0	0	0	0	0	0	0	1	0	1	0	0	0	0	0	0	0	0	0	0	0	0	0	0	0	0	0
1216622	TGCAGGTAGAAAAGATAATGAAACCTGTTTGCAGTTAGCCACTAGCACTAGCAAAGCAATAATCATTCT	TGCAGGTAGAAAAGATAATGAAACCTGTTTGCAGTTAGCCACTAGCACTAGCAAAGCAATAATCATTCT		0	0	999	4B|002.329961445|1216622|1216622	1	1	6.68514e-031	1	0.041096	0.078814	10.28571	4.19913	2.46503	1	0	0	0	0	0	0	0	0	0	0	0	0	0	0	0	1	0	0	0	0	0	0	0	0	0	0	0	1	0	0	0	1
1236697	TGCAGGTCAAGGCGCATGCGGGTACTGCAAAGACTAGCGGATGATGCTACAAGCCGAGATCGGAAGAGC	TGCAGGTCAAGGCGCATGCGGGTACTGCAAAGACTAGCGGATGATGCTACAAGGCG	chr3A	745902520	1	6.45836e-019	3A|154.171906500|1236697|1236697	1	1	4.01959e-022	1	0.041096	0.078814	25.71429	8.30171	3.26132	1	0	0	0	0	0	0	0	0	0	0	0	0	0	0	0	0	0	0	0	0	0	0	0	0	0	0	0	0	0	0	0	0
1248218	TGCAGACGATGCTCTTAGACGACGCATGACACCAGCTAGCTGTCCCCGCGCCCGTCCGAGATCGGAAGA	TGCAGACGATGCTCTTAGACGACGCATGACACCAGCTAGCTGTCCCCGCGCCCGTGCG	chr4B	621446775	1	5.34923e-020		0	0	999	1	0.041096	0.078814	10.28571	3.80655	2.73326	1	0	0	0	0	0	0	1	0	0	0	0	0	0	0	0	0	0	0	0	0	0	0	0	0	0	0	0	0	0	1	0	0
1254705	TGCAGCTTTCAGAGAAGATGGTTTTTCTCTGGTCAACGGTCATAGCTTGCCGTCATGCCCCAACCCAGC	TGCAGCTTTCAGAGAAGATGGTTTTTCTCTGGTCAACGGTCATAGCTTGCCGTCATGCCCCAACCCAGC		0	0	999		0	0	999	1	0.041096	0.078814	17.78571	4.97391	3.66706	1	0	0	0	0	0	0	0	0	0	0	0	0	0	0	0	0	0	0	0	0	0	0	1	0	0	0	0	0	0	0	0	0
1257417	TGCAGCTCGTCCGATTCGCCTGCGAGCCTGGGCCGAGATGCTCGCGACCGCGTCTCCCTCTTCCGAGAT	TGCAGCTCGTCCGATTCGCCTGCGAGCCTGGGCCGAGATGCTCGCGACCGCGTCTCCCTCTTCCGAGAT	chr2B	172889703	1	2.0183e-025	2B|073.907196810|1257417|1257417	1	1	6.68514e-031	1	0.041096	0.078814	10.90909	4.39947	2.66152	1	0	0	0	0	0	0	0	0	0	0	0	0	0	0	1	0	0	1	0	0	0	0	0	0	0	0	0	0	0	0	0	0
1259111	TGCAGGTTACATGTCATATAAACATTCTGATTTTGCAGGATTCCTTTGAGCTTCCCCGAGATCGGAAGA	TGCAGGTTACATGTCATATAAACATTCTGATTTTGCAGGATTCCTTTGAGCTTCCGCG	chr5A	31286733	1	4.19414e-011		0	0	999	1	0.041096	0.078814	18.46154	4.39607	4.03898	1	0	0	0	0	0	1	0	0	0	0	0	0	0	0	0	0	0	0	0	0	0	0	0	0	0	0	0	0	0	0	0	0
1265636	TGCAGAGTCCCTAGCCGTACGGATTGCCGCGGGGGCGGAGGGGGGTAGTGCTGACCTCTTCTCGGCCGC	TGCAGAGTCCCTAGCCGTACGGATTGCCGCGGGGGCGGAGGGGGGTAGTGCTGACCTCTTCTCGGCCGC	chr1A	334629436	1	1.20614e-027	1A|081.633280880|1265636|1265636	1	1	6.68514e-031	1	0.041096	0.078814	16.5	3.41321	4.5364	1	1	0	0	0	0	0	0	0	0	0	0	0	0	0	1	0	0	0	0	0	0	0	0	0	0	0	0	0	0	0	0	0
1267104	TGCAGCAGTGTCTGTGAACTAGGAATGCAGATTTGGTGAATATTTACATGAGAGGTTGCAAAATACCGA	TGCAGCAGTGTCTGTGAACTAGGAATGCAGATTTGGTGAATATTTACATGAGAGGTTGCAAAATACCGA	chr3A	744884448	1	4.33804e-027	3A|151.230424900|1267104|1267104	1	1	6.68514e-031	1	0.041096	0.078814	33.07143	6.87089	5.6427	1	0	0	0	0	0	0	0	0	0	0	0	0	0	0	0	0	0	0	0	0	0	0	0	0	0	0	0	0	0	0	0	0
1269206	TGCAGCACGGGGCGCACACACGCACGCCGCGAGCCTTTTGCCCGCCGACGGGAAGCCGAGATCGGAAGA	TGCAGCACGGGGCGCACACACGCACGCCGCGAGCCTTTTGCCCGCCGACGGGAAGGCG	chr7A	19282018	1	5.34923e-020	7A|014.965512490|1269206|1269206	1	1	3.2753e-023	1	0.041096	0.078814	15.23077	3.16602	5.21497	1	0	0	0	0	0	0	0	0	0	0	0	0	0	0	0	0	0	0	0	0	0	0	0	0	0	0	0	0	0	0	0	0
1281588	TGCAGCACAACACATAGCTCTACCAGTGTCATGGAGGTTGAATAGCAACCGCCCCTCCCCGACGTGACC	TGCAGCACAACACATAGCTCTACCAGTGTCATGGAGGTTGAATAGCAACCGCCCCTCCCCGACGTGACC	chr5A	666702173	1	1.20614e-027	5A|126.792929200|1281588|1281588	1	1	6.68514e-031	1	0.041096	0.078814	11.5	6.77618	1.55897	1	0	0	0	0	0	0	0	0	0	0	0	0	0	0	0	0	0	0	0	0	0	0	0	0	0	0	0	0	0	0	0	0
1282963	TGCAGCCTGAGCAGCACGTCAAGGAGGTCCTCGTCGTCGGTGCCAGAGCTGGCACCGTTGCCGAGATCG	TGCAGCCTGAGCAGCACGTCAAGGAGGTCCTCGTCGTCGGTGCCAGAGCTGGCACCGTTGGCG		0	0	999	2B|000.574475467|1282963|1282963	1	1	2.85657e-024	1	0.041096	0.078814	26.58333	11.44886	2.36423	1	0	0	0	0	0	0	0	0	0	0	0	0	0	0	0	0	0	0	1	1	0	0	0	0	0	0	0	0	0	0	0	0
1283797	TGCAGATGACTGACAGTCGCGTGCAAGCCGCTAAGACCCAGCCAGCTGCTCTCCTCATGCCGCTTGTAA	TGCAGATGACTGACAGTCGCGTGCAAGCCGCTAAGACCCAGCCAGCTGCTCTCCTCATGCCGCTTGTAA	chr1B	676167854	1	2.62937e-019	1B|268.057043500|1283797|1283797	1	1	6.68514e-031	1	0.041096	0.078814	15.90909	5.24759	3.48988	1	0	0	0	0	0	0	0	0	0	0	0	0	1	0	1	0	0	0	0	0	0	0	0	0	0	0	0	0	0	0	0	0
1289226	TGCAGGGGTGGATCAATTGGCTTGAGGCTACTTGCACTGGGGCGGCCCGAGATCGGAAGAGCGGTTCAG	TGCAGGGGTGGATCAATTGGCTTGAGGCTACTTGCACTGGGGCGGCGCG	chr3B	332109569	2	3.77105e-015	3B|052.583648540|1289226|1289226	1	1	2.53735e-018	1	0.041096	0.078814	14.69231	4.79398	3.3274	1	0	0	0	0	0	1	0	0	0	0	0	0	0	0	0	0	0	0	0	0	0	0	0	0	0	0	1	0	0	0	0	1
1377748	TGCAGCGGATCCCGATGTCGTGGTCCCAGCGCATAAACGCTGAGAACGTGCGCAGGCGGCAAGAGATGC	TGCAGCGGATCCCGATGTCGTGGTCCCAGCGCATAAACGCTGAGAACGTGCGCAGGCGGCAAGAGATGC		0	0	999		0	0	999	1	0.041096	0.078814	14.07692	3.24539	4.56659	1	1	0	0	0	0	0	0	0	0	0	0	0	1	0	0	0	0	0	0	0	0	0	0	0	0	0	0	0	0	0	0	0
1380398	TGCAGAACTGGGCCATGGCCTTTCATTCTTCTAGTTGTTCATTCTCCTTCAAGGAACAGGCTTTGGGCC	TGCAGAACTGGGCCATGGCCTTTCATTCTTCTAGTTGTTCATTCTCCTTCAAGGAACAGGCTTTGGGCC	chr6B	45559123	1	5.65145e-021		0	0	999	1	0.041096	0.078814	12.30769	4.87355	2.55047	1	0	0	0	0	0	0	0	0	0	0	0	0	0	0	0	0	1	0	0	0	0	0	0	0	0	0	0	0	0	0	0	0
1382541	TGCAGCTGCTGCGATCAGGAAAGAAGCAGATGCCAATCCCAACCATCCTGAAGTTACTTTTTCAAATGA	TGCAGCTGCTGCGATCAGGAAAGAAGCAGATGCCAATCCCAACCATCCTGAAGTTACTTTTTCAAATGA	chr4A	604776594	1	2.62937e-019		0	0	999	1	0.041096	0.078814	12.5	8.40139	1.51819	1	1	0	0	0	0	0	0	0	0	0	0	0	0	0	0	0	0	0	0	0	0	0	0	0	0	0	0	0	0	0	0	0
1383767	TGCAGGTACTGGTGGTCCTAATCATGAGCTAGCTAGCTAGCACTAACGGCATAATGATGGAGCCACCTG	TGCAGGTACTGGTGGTCCTAATCATGAGCTAGCTAGCTAGCACTAACGGCATAATGATGGAGCCACCTG	chr2D	14711249	1	5.69158e-016		0	0	999	1	0.041096	0.078814	14.33333	7.43117	2.0328	1	1	0	0	0	0	0	0	0	0	0	0	0	0	0	0	0	0	0	0	0	0	0	0	0	0	0	0	0	0	0	0	0
1388074	TGCAGCCGACATAATCCCATGCATGCATCTAGATACGTAAATGCTGCTGCTGCCATGTATGCACCGAGA	TGCAGCCGACATAATCCCATGCATGCATCTAGATACGTAAATGCTGCTGCTGCCATGTATGCACCGAGA	chr2B	48139150	2	5.65145e-021		0	0	999	1	0.041096	0.078814	16.30769	5.48262	3.02746	1	0	0	0	0	0	1	0	0	1	0	0	0	0	1	0	0	1	0	0	0	0	0	0	0	0	0	0	0	0	0	0	0
1401116	TGCAGCTGATGTGGCACGGGGATTAGAGAGGAACCAGGGAAAACGGGGTGAGGACGAGGAGAGGCCCGA	TGCAGCTGATGTGGCACGGGGATTAGAGAGGAACCAGGGAAAACGGGGTGAGGACGAGGAGAGGCCCGA	chr5A	188225085	2	4.33804e-027	5A|037.105183610|1401116|1401116	1	1	6.68514e-031	1	0.041096	0.078814	15.06667	4.50876	3.68992	1	0	0	0	0	0	0	0	0	0	0	0	0	0	0	0	0	0	0	0	0	0	0	0	0	0	0	0	0	0	0	0	0
1408224	TGCAGCAAAAATTGAATTTCCTAAGTGGGGTATTGAACTCGCGATCTCTCAGTCGGTAAAGCAGCGCAC	TGCAGCAAAAATTGAATTTCCTAAGTGGGGTATTGAACTCGCGATCTCTCAGTCGGTAAAGCAGCGCAC		0	0	999	6B|003.071005123|1408224|1408224	1	1	6.68514e-031	1	0.041096	0.078814	10.28571	6.27271	1.67715	1	0	0	0	0	0	0	0	0	0	0	0	0	0	0	0	0	0	0	0	0	0	0	0	0	0	0	0	0	0	0	0	0
1700405	TGCAGTACAAGTGGAGGAAGCAACGGGGGAGGGGGAGGAATCATTATGTCTTCATCCTGACCCTGCAAC	TGCAGTACAAGTGGAGGAAGCAACGGGGGAGGGGGAGGAATCATTATGTCTTCATCCTGACCCTGCAAC		0	0	999		0	0	999	1	0.041096	0.078814	15	7.08284	2.32828	1	0	0	0	0	0	0	0	0	0	0	0	0	0	1	0	0	0	0	0	0	0	0	0	0	0	0	0	0	0	0	0	0
1720294	TGCAGGGCGCCCAGCCAGGGCGTGGAGGGCTGTGCGAGAGGCGCCCTCGTGGTGGTGGTGCCGAGATCG	TGCAGGGCGCCCAGCCAGGGCGTGGAGGGCTGTGCGAGAGGCGCCCTCGTGGTGGTGGTGGCG	chr2B	55173843	1	1.03694e-022		0	0	999	1	0.041096	0.078814	10.85714	4.68824	2.16317	1	0	0	0	0	0	0	0	0	0	0	0	0	0	0	0	0	0	0	0	0	0	0	0	0	0	0	0	0	0	0	0	0
1721584	TGCAGTTCTGTTCCTCAACCATGACGTGCTCGCGAAGCTGACTCTGTCACCGAGATCGGAAGAGCGGTT	TGCAGTTCTGTTCCTCAACCATGACGTGCTCGCGAAGCTGACTCTGTCAGCG	chr3A	24059934	1	4.30977e-015	3A|021.335746830|2292975|2292975	1	1	2.79108e-018	1	0.041096	0.078814	18.83333	4.31728	4.6464	1	0	0	0	0	0	0	0	0	0	0	0	0	0	0	0	1	0	0	0	0	0	0	0	0	0	0	0	0	0	0	0	0
1723486	TGCAGAGCAATTTGGAAACAAGGCGAGGCGACGTGCCAGCGAGGTAACTTGGTGGCGGCAGAACCGAGA	TGCAGAGCAATTTGGAAACAAGGCGAGGCGACGTGCCAGCGAGGTAACTTGGTGGCGGCAGAACCGAGA		0	0	999		0	0	999	1	0.041096	0.078814	10.72727	4.43316	2.47547	1	0	0	0	0	0	0	0	0	0	0	0	0	0	0	0	0	0	1	0	0	0	0	0	0	0	0	0	0	0	0	0	0
1765303	TGCAGATTCCCCTTCTCCCGTGGCGTGGCTGACGGTTCATGTCGGCGCGGAAGGCGGAAGGCGGATGGC	TGCAGATTCCCCTTCTCCCGTGGCGTGGCTGACGGTTCATGTCGGCGCGGAAGGCGGAAGGCGGATGGC	chr7B	671935306	2	2.0183e-025		0	0	999	1	0.041096	0.078814	11.28571	3.43155	3.28015	1	0	0	0	0	0	0	0	0	1	0	0	0	1	1	0	0	1	0	0	0	0	0	0	0	0	0	0	0	0	0	0	0
1766000	TGCAGCTGATGGGTTGTTGGAGAATAATGAGTGACGGAGACATTGCAGCTGACGGAGTAATGAGCGGCC	TGCAGCTGATGGGTTGTTGGAGAATAATGAGTGACGGAGACATTGCAGCTGACGGAGTAATGAGCGGCC	chr6B	20689814	1	2.03262e-020		0	0	999	1	0.041096	0.078814	14.53333	6.672	2.02531	1	0	0	0	0	0	0	0	0	0	0	0	0	0	0	0	1	1	0	0	0	0	1	0	0	0	0	0	0	1	0	0	0
1767376	TGCAGCTGCTGCTCCCGCCGCCACCGACCCTGTAGCTGCTGCTCCCGTCGCCCCCCGTACTGTAGTTGC	TGCAGCTGCTGCTCCCGCCGCCACCGACCCTGTAGCTGCTGCTCCCGTCGCCCCCCGTACTGTAGTTGC		0	0	999		0	0	999	1	0.041096	0.078814	11.33333	4.80162	2.40742	1	1	0	0	0	0	0	0	0	0	0	0	0	0	0	0	0	0	0	0	0	0	0	0	0	0	0	0	0	0	0	0	0
1768720	TGCAGAGATCCGACGTGGCGCAAGCGATTGGGCGCCCAATGCAACGACTCTTAATTTTAGAATTCACGG	TGCAGAGATCCGACGTGGCGCAAGCGATTGGGCGCCCAATGCAACGACTCTTAATTTTAGAATTCACGG	chr5B	709177892	1	5.61161e-026		0	0	999	1	0.041096	0.078814	12	4.55733	2.56394	1	1	0	0	0	0	0	0	0	0	0	0	0	0	0	0	0	0	0	0	0	0	0	0	0	0	0	0	0	0	0	0	0
1771338	TGCAGCCGATGGAAGGATGCGTCCGAGTAAACTGATGCCTTACGTGTGCCTGCTCGTTGGAGAAAAGAC	TGCAGCCGATGGAAGGATGCGTCCGAGTAAACTGATGCCTTACGTGTGCCTGCTCGTTGGAGAAAAGAC	chr3A	400421702	1	1.20614e-027		0	0	999	1	0.041096	0.078814	13.53846	4.90863	2.63185	1	0	0	0	0	0	0	0	0	0	0	0	1	0	1	0	0	1	1	0	0	0	0	0	0	0	0	0	0	0	0	0	0
1859894	TGCAGCACGGACATGCTGCCAGGCGCTTCGTACACGGACGTGACGAAGAAGGCGGCTTGCAGAAGCCGA	TGCAGCACGGACATGCTGCCAGGCGCTTCGTACACGGACGTGACGAAGAAGGCGGCTTGCAGAAGCCGA	chr6B	141656076	1	4.36884e-022	6B|026.298187600|1006219|1006219	1	1	1.11866e-028	1	0.041096	0.078814	19.54545	5.0518	4.00051	1	0	0	0	0	0	0	0	0	0	0	0	0	0	0	0	0	0	0	0	0	0	0	1	0	0	0	0	0	0	0	0	0
1860366	TGCAGGAGCTGTACACGATGGGTGCGAGGAAGCTGGCCATCATCAACGTGGGGCTAACCGAGATCGGAA	TGCAGGAGCTGTACACGATGGGTGCGAGGAAGCTGGCCATCATCAACGTGGGGCTAAGCG	chrUn	299918352	3	2.65467e-018		0	0	999	1	0.041096	0.078814	20.63636	4.22703	5.05828	1	0	0	0	0	0	0	0	0	0	0	0	0	1	0	1	0	0	0	0	0	0	0	0	0	0	0	0	0	0	0	0	0
1860700	TGCAGAGTTTCTTGAGTGGAAGGAAACCTTGCAGTTGAGGCAAAAGTCTGAAGACTAGAGCACAACTTG	TGCAGAGTTTCTTGAGTGGAAGGAAACCTTGCAGTTGAGGCAAAAGTCTGAAGACTAGAGCACAACTTG	chr3B	72892517	4	3.37732e-023	3B|050.933075760|4008375|4008375	1	1	2.42147e-025	1	0.041096	0.078814	30.16667	18.09159	1.71254	1	0	0	0	0	0	0	0	0	0	0	0	0	1	0	1	0	0	0	0	0	0	0	0	0	0	0	0	0	0	0	0	0
2280877	TGCAGCGGATGATAGAGGAGCTTCGTTGACCTCTGCTTGATCATCGTCGTCGTGGCCTGAATGGACGGA	TGCAGCGGATGATAGAGGAGCTTCGTTGACCTCTGCTTGATCATCGTCGTCGTGGCCTGAATGGACGGA	chr1A	28359550	1	1.2147e-022	1A|046.929521110|2280877|2280877	1	1	6.68514e-031	1	0.041096	0.078814	20.16667	10.93033	1.85747	1	1	0	0	0	0	0	0	0	0	0	0	0	1	0	0	0	0	0	0	0	0	0	0	0	0	0	0	0	0	0	0	0
2292610	TGCAGATCAACGGAACTTGGCGCCTCGATGAAGAGCAGCAGCAGCAAGCGGCTCCAAGAGAGGGACTTG	TGCAGATCAACGGAACTTGGCGCCTCGATGAAGAGCAGCAGCAGCAAGCGGCTCCAAGAGAGGGACTTG	chr7A	255650570	2	1.20614e-027	3A|016.729204570|2292610|2292610	1	1	6.68514e-031	1	0.041096	0.078814	15.14286	4.56473	3.2739	1	0	0	0	0	0	0	0	0	0	0	0	0	0	0	0	0	0	0	0	0	0	0	0	0	0	0	0	0	0	0	0	0
3023987	TGCAGCACGTCCGTCTTTGGGTGCCAATTTGAGAGTATCCCGAGATCGGAAGAGCGGTTCAGCAGGAAT	TGCAGCACGTCCGTCTTTGGGTGCCAATTTGAGAGTATCGCG	chr6A	586100963	1	2.09707e-011	6A|079.696739080|3023987|3023987	1	1	1.51449e-014	1	0.041096	0.078814	11.35714	3.01442	3.57348	1	0	0	0	0	0	0	0	0	0	0	0	0	0	0	0	0	0	0	0	0	0	0	0	0	0	0	0	0	0	0	0	0
3024399	TGCAGCCGTGACACAGGTGTGCGGTGCTCCAATGCAGTGCCGAGATCGGAAGAGCGGTTCAGCAGGAAT	TGCAGCCGTGACACAGGTGTGCGGTGCTCCAATGCAGTGGCG	chr5A	3648623	1	2.09707e-011	5A|007.566192092|3024399|3024399	1	1	1.51449e-014	1	0.041096	0.078814	13.61538	5.63694	2.22168	1	0	0	0	0	0	0	0	0	0	0	0	0	0	0	0	0	0	0	1	0	0	0	0	0	0	0	0	0	0	0	0	0
3064749	TGCAGCCCAACGCGCGCGTCATGTGCGCAAAGCATCGACCGAGATCGGAAGAGCGGTTCAGCAGGAATG	TGCAGCCCAACGCGCGCGTCATGTGCGCAAAGCATCGAGCG		0	0	999	1B|227.189843300|3064749|3064749	1	1	5.21023e-014	1	0.041096	0.078814	28.54545	6.89352	4.00779	1	0	0	0	0	0	0	0	0	0	0	0	0	0	0	0	0	0	0	0	0	0	0	0	0	0	0	0	0	0	0	0	0
3570732	TGCAGGTGGAGTGAAGGCATTGATTCGCAGTCGTCTCGCTTCTCTGATCGATGCAACCCATCGAACACC	TGCAGGTGGAGTGAAGGCATTGATTCGCAGTCGTCTCGCTTCTCTGATCGATGCAACCCATCGAACACC		0	0	999		0	0	999	1	0.041096	0.078814	26.54545	5.43329	5.33553	1	0	0	0	0	0	0	0	0	0	0	0	0	1	0	1	0	0	0	0	0	0	0	0	0	0	0	0	0	0	0	0	0
3574728	TGCAGGCTGTAGTAGGTCGGGCAACCGCTGGCTCACCGAGATCGGAAGAGCGGTTCAGCAGGAATGCCG	TGCAGGCTGTAGTAGGTCGGGCAACCGCTGGCTCAGCG	chr7B	679579042	1	2.57337e-009	7B|093.347141650|3574728|3574728	1	1	2.23753e-012	1	0.041096	0.078814	20.78571	6.01401	3.54955	1	0	0	0	0	1	0	0	0	0	0	0	0	0	0	0	0	0	0	0	0	0	0	0	0	0	0	0	0	0	0	0	1
3945897	TGCAGGGCACATGTTTGTAAAATACACAGAAAAAAGAATGAATGGGCCGAGATCGGAAGAGCGGTTCAG	TGCAGGGCACATGTTTGTAAAATACACAGAAAAAAGAATGAATGGGGCG	chr7A	485539281	1	1.76695e-008	7A|080.952043560|3945897|3945897	1	1	2.53735e-018	1	0.041096	0.078814	28.64286	7.29586	4.00208	1	0	0	0	0	0	0	0	0	0	0	0	0	0	0	0	0	0	0	0	0	0	0	0	0	0	0	0	0	0	0	0	0
3959724	TGCAGCCAAGATGCAGAGCGGCGAGGGACTTGGCCCGAGATCGGAAGAGCGGTTCAGCAGGAATGCCGA	TGCAGCCAAGATGCAGAGCGGCGAGGGACTTGGCGCG	chr7A	594128747	1	8.41407e-009	7A|088.418776200|3959724|3959724	1	1	7.6452e-012	1	0.041096	0.078814	11.07692	4.58193	2.41786	1	0	0	0	0	0	0	0	0	0	0	0	0	1	0	0	0	0	0	0	0	0	0	0	0	0	0	0	0	0	0	0	0
4003520	TGCAGGGGAAGGGCTCCAAGATGAGGGACAAAGGGAGGAGCCCGAGATCGGAAGAGCGGTTCAGCAGGA	TGCAGGGGAAGGGCTCCAAGATGAGGGACAAAGGGAGGAGCGCG		0	0	999		0	0	999	1	0.041096	0.078814	15.09091	6.12676	2.50646	1	0	0	0	0	0	0	0	0	0	0	0	0	0	1	0	0	0	0	0	0	0	0	0	0	0	0	0	0	0	0	0	0
4005132	TGCAGAGATGCCGTGGTGACCATGCTGAGGTGAGGTCGAGGCGCTGGAGTCCGAGATCGGAAGAGCGGT	TGCAGAGATGCCGTGGTGACCATGCTGAGGTGAGGTCGAGGCGCTGGAGTGCG	chr5A	42847690	1	5.80733e-014	5A|035.524128330|4005132|4005132	1	1	6.18084e-020	1	0.041096	0.078814	27.91667	5.92253	4.88292	1	1	0	0	0	0	0	0	0	0	0	0	0	1	0	0	0	0	0	0	0	0	0	0	0	0	0	0	0	0	0	0	0
4008059	TGCAGATGACCTCCCACACATGTCAGGGGACACGCGTGGTCGAAGCGGCCGCAGTACCCGAGATCGGAA	TGCAGATGACCTCCCACACATGTCAGGGGACACGCGTGGTCGAAGCGGCCGCAGTACGCG	chrUn	33798252	2	4.41089e-021		0	0	999	1	0.041096	0.078814	44.07143	10.32656	3.81811	1	0	0	0	0	0	0	0	0	0	0	0	0	0	0	0	0	0	0	0	0	0	0	0	0	0	0	0	0	0	0	0	0
4008531	TGCAGTAGACGTCGGGAGGATCCCTCGAACTTCCTCCGAGATCGGAAGAGCGGTTCAGCAGGAATGCCG	TGCAGTAGACGTCGGGAGGATCCCTCGAACTTCCTGCG	chr6A	462427665	1	2.57337e-009		0	0	999	1	0.041096	0.078814	24.83333	5.14512	5.36519	1	0	1	0	0	0	0	0	0	0	0	0	0	0	0	0	0	0	0	0	0	0	0	0	0	0	0	0	0	0	0	0	0
4009129	TGCAGGCACGTAAGCATGTTAGAATTCCTACAAACCGAGATCGGAAGAGCGGTTCAGCAGGAATGCCGA	TGCAGGCACGTAAGCATGTTAGAATTCCTACAAAGCG		0	0	999		0	0	999	1	0.041096	0.078814	10.4	6.15142	1.63945	1	0	0	0	0	0	0	1	0	0	0	0	0	0	0	0	0	0	0	0	0	1	0	0	0	0	0	0	0	0	1	0	0
4407518	TGCAGAACTTCAATCTGATGTCAGGTAGTCCGAGATCGGAAGAGCGGTTCAGCAGGAATGCCGAGACCG	TGCAGAACTTCAATCTGATGTCAGGTAGTGCG		0	0	999	2A|120.686960800|4407518|4407518	1	1	3.39038e-009	1	0.041096	0.078814	21.9375	9.64021	2.47157	1	0	1	0	0	0	0	0	0	0	0	0	0	0	0	0	0	0	0	0	0	0	0	0	0	0	0	0	0	0	0	0	0
4408426	TGCAGGGAGGAGTGCCGAGCGCTTCTGAGCGTGTCAGGCAATGCCGAGATCGGAAGAGCGGTTCAGCAG	TGCAGGGAGGAGTGCCGAGCGCTTCTGAGCGTGTCAGGCAATGGCG		0	0	999	2A|045.577096200|4408426|4408426	1	1	4.94316e-015	1	0.041096	0.078814	11.16667	4.56131	2.62134	1	1	0	0	0	0	0	0	0	0	0	0	0	0	0	0	0	0	0	0	0	0	0	0	0	0	0	0	0	0	0	0	0
4408621	TGCAGGCGGTGGCGCGGTTCCGAGATCGGAAGAGCGGTTCAGCAGGAATGCCGAGACCGATCTCGTATG	TGCAGGCGGTGGCGCGGTTGCG		0	0	999		0	0	999	1	0.041096	0.078814	11.2	4.88808	2.3744	1	0	0	0	0	0	0	0	0	0	0	0	0	0	0	0	0	0	0	0	0	0	0	0	0	0	0	0	0	0	0	0	0
4409008	TGCAGCCGAGGTGGTGCTTCCTGTGTACGTGTTTCGGCTGGAAACGCCGAGATCGGAAGAGCGGTTCAG	TGCAGCCGAGGTGGTGCTTCCTGTGTACGTGTTTCGGCTGGAAACGGCG		0	0	999	6B|004.057033499|4409008|4409008	1	1	1.18051e-016	1	0.041096	0.078814	19.13333	7.51768	2.59041	1	0	0	0	0	0	0	0	0	0	0	0	0	0	0	0	0	0	0	0	0	0	0	0	0	0	0	0	0	0	0	0	0
4440378	TGCAGCACCGTCTCCCGCGTCACTCACCCTGCTTCGAGCCGAGATCGGAAGAGCGGTTCAGCAGGAATG	TGCAGCACCGTCTCCCGCGTCACTCACCCTGCTTCGAGGCG	chr6A	22060522	1	7.03957e-011		0	0	999	1	0.041096	0.078814	19.38462	4.87598	3.6341	1	0	0	1	0	0	0	0	0	0	0	0	0	0	0	0	1	1	0	0	1	0	0	0	0	0	0	0	0	0	0	0	0
4536934	TGCAGATCTCGTGCACGGGCCGCTGAGATCGACCATGAAGGTTTAGAGGATGCGCTTAGCTGGCGAGAC	TGCAGATCTCGTGCACGGGCCGCTGAGATCGACCATGAAGGTTTAGAGGATGCGCTTAGCTGGCGAGAC		0	0	999	6A|099.674264150|991849|991849	1	1	2.43866e-020	1	0.041096	0.078814	22.8	8.58836	2.71101	1	0	0	0	0	0	0	0	0	0	1	0	0	0	0	0	0	0	0	0	0	0	0	0	0	0	0	0	0	0	0	0	0
4990435	TGCAGGCGATGGAGGCCAAGCTGGACATGGCGCGGGCAGAGCTCGAGTCCGCCAAAGGAGAGAGCCTCC	TGCAGGCGATGGAGGCCAAGCTGGACATGGCGCGGGCAGAGCTCGAGTCCGCCAAAGGAGAGAGCCTCC	chr3B	236601242	1	1.20614e-027	3B|053.182482410|4990435|4990435	1	1	6.68514e-031	1	0.041096	0.078814	18.61538	3.87375	5.08838	1	0	0	0	0	0	0	0	0	0	0	0	0	1	0	0	0	0	0	0	0	0	0	0	0	0	0	0	0	0	0	0	1
4991774	TGCAGAGAGTTGTTTTTCTAGCGATCCGAGATCGGAAGAGCGGTTCAGCAGGAATGCCGAGACCGATCT	TGCAGAGAGTTGTTTTTCTAGCGATGCG		0	0	999		0	0	999	1	0.041096	0.078814	19.28571	7.85065	2.53454	1	0	0	0	0	0	0	0	0	0	0	0	0	0	0	0	1	0	0	0	0	0	0	0	0	0	0	0	1	0	0	0	1
4993451	TGCAGCCACTTCGGCTGGTGCGGCTCTACCCCGAGATCGGAAGAGCGGTTCAGCAGGAATGCCGAGACC	TGCAGCCACTTCGGCTGGTGCGGCTCTACCGCG		0	0	999	7B|125.676175900|4993451|4993451	1	1	1.00998e-009	1	0.041096	0.078814	13.33333	4.04832	3.45626	1	0	0	0	0	0	0	0	0	0	0	0	0	1	0	1	0	0	0	0	0	0	0	0	0	0	0	0	0	0	0	0	0
5010340	TGCAGACCTGTAGCTATGGGATAAGGTGAACTGATATTGATGATCGGTTGCCGAGATCGGAAGAGCGGT	TGCAGACCTGTAGCTATGGGATAAGGTGAACTGATATTGATGATCGGTTGGCG	chr5A	708815286	1	1.2482e-015		0	0	999	1	0.041096	0.078814	12.13333	4.3492	2.77405	1	0	0	0	0	0	1	0	0	0	0	0	0	0	0	0	1	0	0	0	0	0	0	0	0	0	0	0	0	0	0	0	0
5010614	TGCAGAGCGCAGACCTGGCCAATGGCGGCAGGGGAATCAGAGTGTGTGTAATCAGGCGCAGCAGCCAAG	TGCAGAGCGCAGACCTGGCCAATGGCGGCAGGGGAATCAGAGTGTGTGTAATCAGGCGCAGCAGCCAAG		0	0	999	2A|098.308849570|5010614|5010614	1	1	3.11029e-029	1	0.041096	0.078814	18	5.54205	3.12726	1	0	0	0	0	0	0	0	0	0	0	0	0	0	0	0	1	0	0	0	0	0	0	0	0	0	0	0	0	0	0	0	0
5010819	TGCAGAAGAGACCCAGGTCGCTGCCACGGTTCCCACGCTCTGTTCACGGCTAGAGCCCGAGATCGGAAG	TGCAGAAGAGACCCAGGTCGCTGCCACGGTTCCCACGCTCTGTTCACGGCTAGAGCGCG	chr7B	454768393	1	1.53686e-020		0	0	999	1	0.041096	0.078814	17.57143	7.12856	2.39741	1	0	0	0	0	0	0	0	0	0	0	0	0	1	0	0	0	0	0	0	0	0	0	0	0	0	0	0	0	0	0	0	0
5010856	TGCAGAGCCAGTCGCAGCTGGACAAGGGCGGCAACGGAAGATCCGAGATCGGAAGAGCGGTTCAGCAGG	TGCAGAGCCAGTCGCAGCTGGACAAGGGCGGCAACGGAAGATGCG	chr2B	110319312	1	5.40883e-013		0	0	999	1	0.041096	0.078814	26.66667	5.52771	4.66047	1	0	0	0	0	0	0	0	0	0	0	0	0	0	0	0	0	0	0	0	0	0	0	0	0	0	0	0	0	0	0	0	0
5329276	TGCAGCGGGACGTAGTGCTCTATCCCCATGCTCGTAGCTCCCTGGACTCTTGCCAGCTGCCGCCGAGAT	TGCAGCGGGACGTAGTGCTCTATCCCCATGCTCGTAGCTCCCTGGACTCTTGCCAGCTGCCGCCGAGAT		0	0	999	3B|138.362849400|1684835|1684835	1	1	2.42147e-025	1	0.041096	0.078814	33.41667	13.46884	2.46327	1	0	0	0	0	0	0	0	0	0	0	0	0	1	0	1	0	0	0	0	0	0	0	0	0	0	0	0	0	0	0	0	0
5347946	TGCAGGCGCTTCGCACAGGCGAGCGACCGAGCAGCGACGCAACCGAGATCGGAAGAGCGGTTCAGCAGG	TGCAGGCGCTTCGCACAGGCGAGCGACCGAGCAGCGACGCAAGCG	chr4A	660704886	1	5.40883e-013	4A|096.082244080|1280509|1280509	1	1	3.67977e-016	1	0.041096	0.078814	11.2	7.51177	1.5247	1	0	0	0	0	0	1	0	0	0	0	0	0	0	0	0	1	0	0	0	0	0	0	0	0	0	0	0	0	0	0	0	0
5348784	TGCAGCGGCTAGGACATGTGATGGAGGCCGCGGGCCGAGATCGGAAGAGCGGTTCAGCAGGAATGCCGA	TGCAGCGGCTAGGACATGTGATGGAGGCCGCGGGGCG	chr6A	22060560	1	8.41407e-009		0	0	999	1	0.041096	0.078814	11.66667	5.42423	2.11988	1	0	0	1	0	0	0	0	0	0	0	0	0	0	0	0	1	1	0	0	1	0	0	0	0	0	0	0	0	0	0	0	0
5349713	TGCAGCGGGGTGATGGGGACGACGCCGAGATCGGAAGAGCGGTTCAGCAGGAATGCCGAGACCGATCTC	TGCAGCGGGGTGATGGGGACGACGGCG		0	0	999		0	0	999	1	0.041096	0.078814	16	3.90803	4.45748	1	0	0	0	0	0	0	0	0	0	0	0	0	1	0	1	0	0	0	0	0	0	0	0	0	0	0	0	0	0	0	0	0
5357255	TGCAGAATCCGCGCGTCCCCGCCGCCGAGATCGGAAGAGCGGTTCAGCAGGAATGCCGAGACCGATCTC	TGCAGAATCCGCGCGTCCCCGCCGGCG		0	0	999		0	0	999	1	0.041096	0.078814	12.92308	3.29245	3.81675	1	0	0	0	0	0	1	0	0	0	0	0	0	0	0	0	0	0	0	0	0	0	0	0	0	0	0	0	0	0	0	0	0
5358582	TGCAGTCTGTGCCGCACGGCCCCGCCCCGAGATCGGAAGAGCGGTTCAGCAGGAATGCCGAGACCGATC	TGCAGTCTGTGCCGCACGGCCCCGCCGCG		0	0	999		0	0	999	1	0.041096	0.078814	15.38462	6.91196	2.1255	1	0	0	0	0	1	1	0	0	0	0	0	0	0	0	0	0	0	0	0	0	0	0	0	0	0	0	0	0	0	0	0	0
5362574	TGCAGTCTTCGCAGGGCTCGGAGCCGACCCTCTTACAGGCTTGGCAGACGAAGGCGGGGCTCGGCCTTG	TGCAGTCTTCGCAGGGCTCGGAGCCGACCCTCTTACAGGCTTGGCAGACGAAGGCGGGGCTCGGCCTTG	chr7D	3629273	4	2.61083e-024	4A|132.034384000|1167944|1167944	1	1	6.7326e-026	1	0.041096	0.078814	10.5	4.82183	2.19673	1	0	0	0	0	0	1	0	0	0	0	0	0	0	0	0	0	0	0	0	0	0	0	0	0	0	0	0	0	0	0	0	0
5369754	TGCAGCCACGTCCAAGCCTCAGGTCACGACCGAGATCGGAAGAGCGGTTCAGCAGGAATGCCGAGACCG	TGCAGCCACGTCCAAGCCTCAGGTCACGAGCG		0	0	999		0	0	999	1	0.041096	0.078814	14.46667	6.3126	2.36058	1	0	0	0	0	0	0	0	0	0	0	0	0	0	0	0	0	0	0	0	0	0	0	0	1	0	0	0	0	0	0	0	0
5563359	TGCAGTCACCACTGGGCACAGGTAGAGATCGAGGAAAGGAAAGGAAAGGAAAGGAAAGGAGGACCCCAA	TGCAGTCACCACTGGGCACAGGTAGAGATCGAGGAAAGGAAAGGAAAGGAAAGGAAAGGAGGACCCCAA	chr1A	575970169	1	7.31062e-020		0	0	999	1	0.041096	0.078814	27.58333	4.95746	5.07232	1	1	0	0	0	0	0	0	0	0	0	0	0	1	0	0	0	0	0	0	0	0	0	0	0	0	0	0	0	0	0	0	0
5568162	TGCAGGATGCAGCTTTCGTGGAAGGAGTGCAAGCAGCCGAGATCGGAAGAGCGGTTCAGCAGGAATGCC	TGCAGGATGCAGCTTTCGTGGAAGGAGTGCAAGCAGGCG	chr3D	552480809	4	3.63148e-008		0	0	999	1	0.041096	0.078814	27.27273	6.90311	3.82546	1	0	0	0	0	0	0	0	0	0	0	0	0	1	0	0	0	0	0	0	0	0	0	0	0	0	0	0	0	0	0	0	0
5570649	TGCAGCGGCGCCGCCGTACAGGAACGGCCAAGACCACGGCCGAGATCGGAAGAGCGGTTCAGCAGGAAT	TGCAGCGGCGCCGCCGTACAGGAACGGCCAAGACCACGGGCG		0	0	999	1B|082.156733570|1105865|1105865	1	1	1.52524e-009	1	0.041096	0.078814	21.41667	4.92372	3.9674	1	0	1	0	1	0	0	0	0	0	0	0	0	0	0	0	0	0	0	0	0	0	0	0	0	0	0	0	0	0	0	0	0
5577308	TGCAGTGACGGCCTCTGCCGACGCACCAAGCAGCCAGCGCCACTAGCTACGATGACCCAGCCGCCGAGA	TGCAGTGACGGCCTCTGCCGACGCACCAAGCAGCCAGCGCCACTAGCTACGATGACCCAGCCGCCGAGA	chr7B	114089307	1	1.2147e-022	5B|142.118754800|1107756|1107756	1	1	4.08075e-018	1	0.041096	0.078814	11	3.38062	3.17564	1	0	0	0	0	0	0	0	0	0	0	0	0	1	0	0	0	0	0	0	0	0	0	0	0	0	0	0	0	0	0	0	0
5579773	TGCAGAGCGTCATCTTCGGCTGCGCTGTTCTCCAAAGCATCTCGCTGCACAACATGAGCTTCGGTCGCC	TGCAGAGCGTCATCTTCGGCTGCGCTGTTCTCCAAAGCATCTCGCTGCACAACATGAGCTTCGGTCGCC	chr1B	676690902	1	2.61083e-024	1A|240.656426200|1201432|1201432	1	1	1.44708e-027	1	0.041096	0.078814	19.63636	3.11223	7.1293	1	0	0	0	0	0	0	0	0	0	0	0	0	1	0	1	0	0	0	0	0	0	0	0	0	0	0	0	0	0	0	0	0
5967773	TGCAGATTTATCTGGGATGCAAATCCTGCCTCCCCCACTGCCGACGGCTGCTGGTCGACGGTGCGTCTT	TGCAGATTTATCTGGGATGCAAATCCTGCCTCCCCCACTGCCGACGGCTGCTGGTCGACGGTGCGTCTT		0	0	999	6B|001.634293166|5967773|5967773	1	1	3.11029e-029	1	0.041096	0.078814	19.16667	8.45412	2.42255	1	0	0	0	0	0	0	0	0	0	0	1	0	0	0	0	0	0	0	0	0	0	0	0	0	0	0	0	0	0	0	0	0
5967829	TGCAGGAGCGCCATAGCCCGACTGGCCTAGATGGGCGGTGTAGGTCTGGGGCGTGGAGACGCCAGGGCG	TGCAGGAGCGCCATAGCCCGACTGGCCTAGATGGGCGGTGTAGGTCTGGGGCGTGGAGACGCCAGGGCG		0	0	999		0	0	999	1	0.041096	0.078814	11.07692	6.19505	1.86342	1	0	0	0	0	0	1	0	0	0	0	0	0	0	0	0	0	0	0	0	0	0	0	0	0	0	0	0	0	0	0	0	0
6040597	TGCAGGTTATTCCTACAACGTGTGTAAAAGGTTATCTGGCTACTCTGAGCTTCTACTTTAGCCACGCCG	TGCAGGTTATTCCTACAACGTGTGTAAAAGGTTATCTGGCTACTCTGAGCTTCTACTTTAGCCACGCCG	chr2D	54179879	2	2.61083e-024		0	0	999	1	0.041096	0.078814	15.44444	4.03075	3.72229	1	0	0	0	0	0	0	0	0	0	0	0	0	0	1	0	0	0	0	0	0	0	0	0	0	0	0	0	0	0	1	0	0
6048749	TGCAGATCGACGGAACTTGGTGCCTCGATGGAAAGCAACAGCAGCGAGCGGCTCTAGGAGAGGGACTGC	TGCAGATCGACGGAACTTGGTGCCTCGATGGAAAGCAACAGCAGCGAGCGGCTCTAGGAGAGGGACTGC	chr3A	497262075	5	1.20614e-027	4A|026.032044600|4396697|4396697	1	1	1.44708e-027	1	0.041096	0.078814	15.78571	8.8332	1.9323	1	0	0	0	0	0	0	0	0	0	0	0	0	0	0	0	0	0	0	0	0	0	0	0	0	0	0	0	0	0	0	0	0
7317476	TGCAGTCTCTCTTTCCCCCGAATCCCTGCTTCCCTCTCCCCTACGCCCTCTGCGAGGGTCGGCGGGCGG	TGCAGTCTCTCTTTCCCCCGAATCCCTGCTTCCCTCTCCCCTACGCCCTCTGCGAGGGTCGGCGGGCGG		0	0	999		0	0	999	1	0.041096	0.078814	12.66667	3.39935	3.86115	1	0	0	0	0	0	0	0	0	0	0	1	0	0	0	0	0	0	0	0	0	0	1	0	0	0	0	0	0	0	0	0	0
7322364	TGCAGGCCACCCACGCAAACCAACATTTGGATCGACCCGTCAGCCCAAGAATCCGAGGACGGCGTGGGG	TGCAGGCCACCCACGCAAACCAACATTTGGATCGACCCGTCAGCCCAAGAATCCGAGGACGGCGTGGGG		0	0	999		0	0	999	1	0.041096	0.078814	11.08333	3.52274	3.36839	1	0	0	0	0	0	0	0	0	0	0	0	0	0	0	0	0	0	1	0	0	0	0	0	0	0	0	0	0	0	0	0	0
7326462	TGCAGCCTTTTTAGCCGAGACCGAGATCGGAAGAGCGGTTCAGCAGGAATGCCGAGACCGATCTCGTAT	TGCAGCCTTTTTAGCCGAGAGCG		0	0	999		0	0	999	1	0.041096	0.078814	25.78571	7.55152	3.55175	1	1	0	1	0	0	0	0	0	0	0	0	0	0	0	0	0	0	0	0	0	0	0	0	0	0	0	0	1	1	0	0	0
7329545	TGCAGCATCCTCCTCCTTCTCCACCGAGATCGGAAGAGCGGTTCAGCAGGAATGCCGAGACCGATCTCG	TGCAGCATCCTCCTCCTTCTCCAGCG		0	0	999		0	0	999	1	0.041096	0.078814	24.57143	5.36808	4.72848	1	0	0	0	0	0	0	0	0	0	0	0	0	0	0	0	1	1	0	0	1	0	0	0	0	0	0	0	0	0	0	0	0
7330306	TGCAGCCGCTGCCGCCCGACGGCCGAGATCGGAAGAGCGGTTCAGCAGGAATGCCGAGACCGATCTCGT	TGCAGCCGCTGCCGCCCGACGGGCG		0	0	999		0	0	999	1	0.041096	0.078814	13.6	3.46987	4.51936	1	1	0	0	0	0	0	0	0	0	0	0	0	0	0	1	0	0	0	0	0	0	0	0	0	0	0	0	0	0	0	0	0
7330769	TGCAGGATGACGCCGCTGTCCTCGTGCTACAACGCTGCCGAGATCGGAAGAGCGGTTCAGCAGGAATGC	TGCAGGATGACGCCGCTGTCCTCGTGCTACAACGCTGGCG	chrUn	1957450	2	2.35103e-010		0	0	999	1	0.041096	0.078814	10.46154	6.72098	1.61519	1	0	0	0	0	0	1	0	0	0	0	0	0	0	0	0	0	0	0	0	0	0	0	1	0	0	0	0	0	0	0	0	0
7330774	TGCAGGCAGAATGGCAGGGATAGCGCGGTACGTACCGAGATCGGAAGAGCGGTTCAGCAGGAATGCCGA	TGCAGGCAGAATGGCAGGGATAGCGCGGTACGTAGCG		0	0	999		0	0	999	1	0.041096	0.078814	26.4	9.5205	2.82392	1	0	0	0	0	0	0	0	0	0	0	0	0	1	0	0	0	0	0	0	1	0	0	0	0	0	0	0	0	1	0	0	1
7331150	TGCAGGATCGCGGGCGTGCCGAGATCGGAAGAGCGGTTCAGCAGGAATGCCGAGACCGATCTCGTATGC	TGCAGGATCGCGGGCGTGGCG		0	0	999		0	0	999	1	0.041096	0.078814	12.33333	3.47211	3.71921	1	0	0	0	0	0	0	0	0	0	0	0	0	0	0	0	0	0	1	0	0	0	0	0	0	0	0	0	0	0	0	0	0
7331428	TGCAGAGAACAAGGTACTAGCAGGCCAGGCAGCAACGACGAGGGCAATGTGGAGGTTGATTTGGAGAAG	TGCAGAGAACAAGGTACTAGCAGGCCAGGCAGCAACGACGAGGGCAATGTGGAGGTTGATTTGGAGAAG	chr5A	445435743	1	2.61083e-024		0	0	999	1	0.041096	0.078814	19.28571	4.77237	4.08349	1	0	0	0	0	0	0	0	0	0	0	0	0	0	0	0	0	0	0	0	0	0	0	0	0	0	0	0	0	0	0	0	0
7331551	TGCAGCTCGTCTCGGCCGCACCTCCGCACGTCAGCTCGCGCGCGTGGTCGCCGCGCCCCCAACCGCCCC	TGCAGCTCGTCTCGGCCGCACCTCCGCACGTCAGCTCGCGCGCGTGGTCGCCGCGCCCCCAACCGCCCC	chr5B	483935331	1	1.20614e-027		0	0	999	1	0.041096	0.078814	15.41667	3.92552	3.55769	1	0	0	0	0	0	0	0	0	0	0	0	0	0	0	0	0	0	0	0	0	0	0	0	1	0	0	0	0	0	0	0	0
7339187	TGCAGGCCGCCATAAACGCCATCCTGGAGCACCACAGTGAGGAAGCTGGCGTCGGAGTGCCTGACGGCG	TGCAGGCCGCCATAAACGCCATCCTGGAGCACCACAGTGAGGAAGCTGGCGTCGGAGTGCCTGACGGCG	chr5B	710593826	1	2.61083e-024	5B|148.539417700|1390293|1390293	1	1	1.44708e-027	1	0.041096	0.078814	14.08333	4.78641	3.1271	1	1	0	0	0	0	0	0	0	0	0	0	0	0	0	0	0	0	0	0	0	0	0	0	0	0	0	0	0	0	0	0	0
7342804	TGCAGAAGACGGCGACTCCTGCCGAGATCGGAAGAGCGGTTCAGCAGGAATGCCGAGACCGATCTCGTA	TGCAGAAGACGGCGACTCCTGGCG		0	0	999		0	0	999	1	0.041096	0.078814	16.18182	8.44036	2.00318	1	1	0	0	0	0	0	0	0	0	0	0	0	0	0	1	0	0	0	0	0	0	0	0	0	0	0	0	0	0	0	0	0
7344135	TGCAGAGCCTGTAGGCTCCACCAGCAGTCCGAGATCGGAAGAGCGGTTCAGCAGGAATGCCGAGACCGA	TGCAGAGCCTGTAGGCTCCACCAGCAGTGCG		0	0	999		0	0	999	1	0.041096	0.078814	18.46667	5.12337	3.50139	1	0	0	0	0	0	0	0	0	0	0	0	0	0	0	0	0	0	0	0	0	0	0	0	0	0	0	0	0	0	0	0	0
7348018	TGCAGGGGTCGAGGCCTCCACCGAGATCGGAAGAGCGGTTCAGCAGGAATGCCGAGACCGATCTCGTAT	TGCAGGGGTCGAGGCCTCCAGCG		0	0	999		0	0	999	1	0.041096	0.078814	13.84615	3.3706	4.3374	1	0	0	0	0	0	0	0	0	0	0	0	0	0	0	0	0	0	0	0	0	0	0	0	0	0	0	0	0	0	0	0	0
7351518	TGCAGCAAATGGAGCAAGAGGGAAAAAAAAGGGTTAAGGCGTGCGCCTGAGTTGCGTACCGCGCAGGCG	TGCAGCAAATGGAGCAAGAGGGAAAAAAAAGGGTTAAGGCGTGCGCCTGAGTTGCGTACCGCGCAGGCG	chr7B	200326375	1	7.25908e-025	7B|043.759660850|7351518|7351518	1	1	6.68514e-031	1	0.041096	0.078814	17.61538	5.55446	3.21582	1	0	0	0	0	0	0	0	0	0	0	0	0	0	0	0	0	0	0	0	0	0	0	0	0	0	0	0	0	0	0	0	0
7870266	TGCAGCAAGCTGCTCCGCCTCACCGCGTGGCCTCCGAGATCGGAAGAGCGGTTCAGCAGGAATGCCGAG	TGCAGCAAGCTGCTCCGCCTCACCGCGTGGCCTGCG	chr7A	625918938	1	2.72361e-008		0	0	999	1	0.041096	0.078814	29.90909	8.15146	3.69476	1	0	0	0	0	0	0	0	0	0	0	0	0	0	0	0	0	0	1	0	0	0	0	0	0	0	0	0	0	0	0	0	0
7874989	TGCAGCGGCTGGATCCGCCGAGTGAGAAAGGTCTCCAGCAGATCCATACCATTCACGCCGAGATCGGAA	TGCAGCGGCTGGATCCGCCGAGTGAGAAAGGTCTCCAGCAGATCCATACCATTCACGGCG	chr1A	477939931	1	2.05219e-019		0	0	999	1	0.041096	0.078814	16.7	7.59013	2.15141	1	0	0	0	0	0	0	0	0	0	0	0	0	0	0	1	0	0	0	0	0	0	0	0	0	0	0	0	0	0	0	0	0
7877217	TGCAGACGACCAACCAAGAGACCCCGAGATCGGAAGAGCGGTTCAGCAGGAATGCCGAGACCGATCTCG	TGCAGACGACCAACCAAGAGACCGCG		0	0	999		0	0	999	1	0.041096	0.078814	14.92308	3.98963	3.77026	1	0	0	0	0	0	0	0	0	0	0	0	0	0	0	0	0	0	0	0	1	0	0	0	0	0	0	1	0	1	0	0	1
7883424	TGCAGCTGCGGGCGGACGACGAGCCGAGATCGGAAGAGCGGTTCAGCAGGAATGCCGAGACCGATCTCG	TGCAGCTGCGGGCGGACGACGAGGCG		0	0	999		0	0	999	1	0.041096	0.078814	14.18182	5.13133	2.6713	1	0	0	0	0	0	0	0	0	0	0	0	0	0	0	0	0	0	0	0	0	0	0	1	0	0	1	0	0	0	0	0	0
7885066	TGCAGCTGCTGGCCTCGTACAAGGTGGTGTCGTGCACCCTGGAGGAGGACAAGGACGGCCGCCTCTCCC	TGCAGCTGCTGGCCTCGTACAAGGTGGTGTCGTGCACCCTGGAGGAGGACAAGGACGGCCGCCTCTCCC	chr6D	3346909	1	5.61161e-026		0	0	999	1	0.041096	0.078814	10.18182	4.17391	2.38835	1	0	0	0	0	0	0	0	0	0	0	1	0	0	0	0	0	0	0	0	0	0	0	0	0	0	0	0	0	0	0	0	0
7898295	TGCAGTACTTGCGTTGTAGCCGTGCAGTTCCCCGAGATCGGAAGAGCGGTTCAGCAGGAATGCCGAGAC	TGCAGTACTTGCGTTGTAGCCGTGCAGTTCCGCG	chr7B	749293685	1	3.13175e-007		0	0	999	1	0.041096	0.078814	12.85714	6.46813	2.01473	1	0	0	0	0	0	0	0	0	0	0	0	0	0	1	0	0	0	0	0	0	0	0	0	0	0	0	0	1	0	0	0	0
7903431	TGCAGGTCGAGTCGACCGTGGGCTGGACGAGCCGAGATCGGAAGAGCGGTTCAGCAGGAATGCCGAGAC	TGCAGGTCGAGTCGACCGTGGGCTGGACGAGGCG		0	0	999		0	0	999	1	0.041096	0.078814	25	4.89898	5.25109	1	0	0	0	0	0	0	0	0	0	0	0	0	0	0	0	1	1	0	0	0	0	1	0	0	0	0	0	0	1	0	0	0
7905477	TGCAGCCATCGCCATCGATCAGCACCACCGAGATCGGAAGAGCGGTTCAGCAGGAATGCCGAGACCGAT	TGCAGCCATCGCCATCGATCAGCACCAGCG		0	0	999		0	0	999	1	0.041096	0.078814	13	5.81869	2.33258	1	0	0	0	0	0	0	0	0	0	0	0	1	0	0	0	0	0	0	0	0	0	0	0	0	0	0	0	0	0	0	0	0
7912114	TGCAGACCTGTCGGGGCTCCTCCTAGCGATGCGCAAATCAACGAAGGGACAACATCACTGCCTCGACGA	TGCAGACCTGTCGGGGCTCCTCCTAGCGATGCGCAAATCAACGAAGGGACAACATCACTGCCTCGACGA		0	0	999		0	0	999	1	0.041096	0.078814	18.4	11.43853	1.65515	1	0	0	0	0	0	0	0	0	0	0	1	0	0	0	0	0	0	0	0	0	0	1	0	0	0	0	1	0	0	0	0	0
7923441	TGCAGGAGGTCGATTCCGACAGGATCCGAGATCGGAAGAGCGGTTCAGCAGGAATGCCGAGACCGATCT	TGCAGGAGGTCGATTCCGACAGGATGCG		0	0	999		0	0	999	1	0.041096	0.078814	16.33333	6.30256	2.67848	1	1	0	0	0	0	0	0	0	0	0	0	0	0	0	0	0	0	0	0	0	0	0	0	0	0	0	0	0	0	0	0	0
10991287	TGCAGCAACAGAGGCTTGAGGCGGACAACAGCTCGCAGGGCTCGACGGTCAGTAGCTCAATGCGGTGGC	TGCAGCAACAGAGGCTTGAGGCGGACAACAGCTCGCAGGGCTCGACGGTCAGTAGCTCAATGCGGTGGC	chr5B	616187455	1	1.2147e-022		0	0	999	1	0.041096	0.078814	12.75	5.62917	2.25917	1	0	0	0	0	0	1	0	0	1	0	0	0	0	0	0	0	0	0	0	1	0	0	0	0	0	0	0	1	1	0	0	1
11913601	TGCAGTGGTCTCTCCTTCGTCGAGTATGTCTCTCGATTTGCCATCGAGCGATGGTATTGTGTGGGACGT	TGCAGTGGTCTCTCCTTCGTCGAGTATGTCTCTCGATTTGCCATCGAGCGATGGTATTGTGTGGGACGT		0	0	999		0	0	999	1	0.041096	0.078814	22.76923	7.09446	3.38042	1	0	0	0	0	0	0	0	0	0	0	0	0	0	0	0	0	0	0	0	0	0	0	0	0	0	0	0	0	1	0	0	1
12470334	TGCAGCTGCAATAAACCATGACGTTTGGCGCGGCTCGAGCGGATTACGGGCGGCGGAACCGAGATCGGA	TGCAGCTGCAATAAACCATGACGTTTGGCGCGGCTCGAGCGGATTACGGGCGGCGGAAGCG	chr2B	729172659	1	1.26472e-021		0	0	999	1	0.041096	0.078814	14.38462	6.07059	2.43403	1	0	0	0	0	0	0	0	0	0	0	0	0	0	0	0	0	0	0	0	0	0	0	0	0	1	0	0	0	0	0	0	0
12745875	TGCAGTAAGCTGCTTCGCCGAGATCGGAAGAGCGGTTCAGCAGGAATGCCGAGACCGATCTCGTATGCC	TGCAGTAAGCTGCTTCGGCG		0	0	999		0	0	999	1	0.041096	0.078814	17	5.46316	3.14604	1	0	0	0	0	0	0	0	0	0	0	0	0	0	0	0	0	0	0	0	1	0	0	0	0	0	1	0	0	1	0	0	1
12766893	TGCAGTGGTGCGGGCGAAGTCCAACGGGCGAGTCGGACTGCCGAGATCGGAAGAGCGGTTCAGCAGGAA	TGCAGTGGTGCGGGCGAAGTCCAACGGGCGAGTCGGACTGGCG		0	0	999		0	0	999	1	0.041096	0.078814	13.64286	5.61385	2.3493	1	0	0	0	0	0	0	0	0	0	0	0	0	0	0	0	0	0	0	1	0	0	0	0	1	0	0	0	0	0	0	0	0
12769978	TGCAGCTCCATAATGTGAAGAGCCTGCGGCGGCCTGGCATAGTCGATGTTGGAGGGAACAAAAACACTG	TGCAGCTCCATAATGTGAAGAGCCTGCGGCGGCCTGGCATAGTCGATGTTGGAGGGAACAAAAACACTG	chr6B	648936917	1	9.39022e-024		0	0	999	1	0.041096	0.078814	27.54545	9.91201	2.71923	1	0	0	0	0	0	0	0	0	0	0	0	0	0	0	0	0	0	0	0	0	0	0	0	0	0	0	0	0	0	0	1	0
12833162	TGCAGTACCATGATTTTTCAGTGCTTGAAATTGATGCCGAGATCGGAAGAGCGGTTCAGCAGGAATGCC	TGCAGTACCATGATTTTTCAGTGCTTGAAATTGATGGCG	chr3B	679283339	1	7.80537e-010	3B|078.498503040|1112896|1112896	1	1	6.12715e-013	1	0.041096	0.078814	13.53846	4.27183	2.92019	1	0	0	0	0	0	0	0	0	0	0	0	0	0	0	0	0	0	0	0	0	0	1	0	1	0	0	0	0	0	0	0	0
16655086	TGCAGCAGGTGGAGGATCTCGCCGTCGGGGGGCTTCGCCGTGGCGGCGTCCTGCGGTGTCTCGACGGTG	TGCAGCAGGTGGAGGATCTCGCCGTCGGGGGGCTTCGCCGTGGCGGCGTCCTGCGGTGTCTCGACGGTG	chr7A	263107687	1	1.20614e-027		0	0	999	1	0.041096	0.078814	14.28571	3.41067	3.82019	1	0	0	0	0	0	0	0	0	0	0	0	0	0	0	0	0	0	0	0	0	0	0	0	0	0	0	0	0	0	0	0	0
16661038	TGCAGTGTCTGGGACACTCACTACTAGTAGTACTCAATCAGTCCATTAGCTGCTCCATAGCACACCAGC	TGCAGTGTCTGGGACACTCACTACTAGTAGTACTCAATCAGTCCATTAGCTGCTCCATAGCACACCAGC		0	0	999		0	0	999	1	0.041096	0.078814	10.46667	4.85615	2.10907	1	0	0	0	0	0	0	0	0	0	0	0	0	0	0	0	1	1	0	0	0	0	1	0	0	0	0	0	0	1	0	0	0
100001280	TGCAGATCTCTGAAGGTTCACCGAGATCGGAAGAGCGGTTCAGCAGGAATGCCGAGACCGATCTCGTAT	TGCAGATCTCTGAAGGTTCAGCG		0	0	999		0	0	999	1	0.041096	0.078814	19.30769	9.62676	2.00352	1	0	0	0	0	0	0	0	0	0	0	0	0	0	0	0	0	1	0	0	0	0	0	0	0	0	0	1	0	0	0	0	0
100001919	TGCAGGAGCAGCCCCTCCGCAGCAAGGTCCTCCAGCCGCTTAGCCTAGATGCGCGAAGGGATCCAATCC	TGCAGGAGCAGCCCCTCCGCAGCAAGGTCCTCCAGCCGCTTAGCCTAGATGCGCGAAGGGATCCAATCC	chr1A	477939295	1	2.61083e-024		0	0	999	1	0.041096	0.078814	14.1	3.11288	4.54691	1	0	0	0	0	0	0	0	0	0	0	0	0	0	0	1	0	0	0	0	0	0	0	0	0	0	0	0	0	0	0	0	0
100001963	TGCAGAGCTTGCAAGGTTGAGGCAAAGGTGGGGTGGGATCTGGGAGCCACCGAGATCGGAAGAGCGGTT	TGCAGAGCTTGCAAGGTTGAGGCAAAGGTGGGGTGGGATCTGGGAGCCAGCG	chr1D	221888958	1	1.55007e-014		0	0	999	1	0.041096	0.078814	13.3	3.0348	4.62412	1	1	0	0	0	0	0	0	0	0	0	0	0	0	0	1	0	0	0	0	0	0	0	0	0	0	0	0	0	0	0	0	0
100002244	TGCAGAACTGAACTTCGAGGAGGAAGTTGCACGAATTTTACCCCCCTTGGATCAAAGATCCTCAAATGC	TGCAGAACTGAACTTCGAGGAGGAAGTTGCACGAATTTTACCCCCCTTGGATCAAAGATCCTCAAATGC	chr4B	93516542	1	1.20614e-027		0	0	999	1	0.041096	0.078814	10.28571	2.88911	3.43803	1	0	0	0	0	0	0	0	0	0	0	0	0	0	0	0	0	0	0	0	0	0	0	0	0	0	0	0	0	0	0	0	0
100002323	TGCAGCGTCTTTTGCATGTGTGAGTTGCTGCTGCTTACTGTCAATTAAGAAGAGAAGATGACTTGCAAT	TGCAGCGTCTTTTGCATGTGTGAGTTGCTGCTGCTTACTGTCAATTAAGAAGAGAAGATGACTTGCAAT		0	0	999	5B|147.637070900|1111515|1111515	1	1	1.45735e-022	1	0.041096	0.078814	16.3	4.5618	3.4882	1	0	0	0	0	0	0	0	0	0	0	1	0	0	0	0	0	0	0	0	0	0	1	0	0	0	0	1	0	0	0	0	0
100002826	TGCAGCTTTCTCCTACACAGTCACGCACGGCGGGAGACAAGTGCACTGCACTAGGGTGGCCGAGATCGG	TGCAGCTTTCTCCTACACAGTCACGCACGGCGGGAGACAAGTGCACTGCACTAGGGTGGGCG	chr4A	276483312	1	3.62294e-022	1B|120.363329500|1095214|1095214	1	1	2.1734e-020	1	0.041096	0.078814	18.09091	7.07691	2.8147	1	0	0	0	0	0	0	0	0	0	1	0	1	0	0	0	0	0	0	0	0	0	0	0	0	0	0	0	0	0	1	0	0
100003294	TGCAGGTTTAGCACTAAAACTAGTTTGGTGCAGTGGCTAGCATAGCGTGCGCTAGTCCACGAAGTCGTC	TGCAGGTTTAGCACTAAAACTAGTTTGGTGCAGTGGCTAGCATAGCGTGCGCTAGTCCACGAAGTCGTC	chr3B	118597434	1	5.61161e-026		0	0	999	1	0.041096	0.078814	12.76923	4.09791	3.24508	1	0	0	0	0	0	0	0	0	0	0	1	0	0	0	0	0	0	0	0	0	0	0	0	1	0	0	0	0	0	0	0	0
100004232	TGCAGGCGGAGAGAAGGTTGGGAGGATCAAGACAGGAACCAGAGCCATTTTTTCTGCAAAGGAACACCG	TGCAGGCGGAGAGAAGGTTGGGAGGATCAAGACAGGAACCAGAGCCATTTTTTCTGCAAAGGAACACCG	chr3B	494683207	1	5.61161e-026		0	0	999	1	0.041096	0.078814	20.84615	6.8931	3.10108	1	0	0	0	0	0	0	0	0	1	0	0	0	0	1	0	0	0	0	0	0	0	0	0	0	0	0	0	0	0	0	0	0
100043180	TGCAGAGCGCTATCTTGCACCTCGTGGTTATCCTGGCAATGATGCAACCACTTGAGGATGGATCCTTGG	TGCAGAGCGCTATCTTGCACCTCGTGGTTATCCTGGCAATGATGCAACCACTTGAGGATGGATCCTTGG	chr1B	29209904	1	2.61083e-024		0	0	999	1	0.041096	0.078814	10.61538	5.00059	2.10601	1	0	1	0	0	0	0	0	0	0	0	0	0	0	0	0	0	0	0	0	0	0	0	0	0	0	0	0	0	0	0	0	0
100060996	TGCAGATCTGTTCTGCCAGTTTCCCCCTTTGTGTGTTCACGATTCGGATCCACGAGCGTCTGATTCGTG	TGCAGATCTGTTCTGCCAGTTTCCCCCTTTGTGTGTTCACGATTCGGATCCACGAGCGTCTGATTCGTG	chr2A	691480240	1	5.61161e-026	2A|082.707834300|1137212|1137212	1	1	1.44708e-027	1	0.041096	0.078814	11.09091	2.31417	4.90047	1	0	0	0	0	1	0	0	0	0	0	0	0	0	0	0	0	0	1	1	0	0	0	0	0	0	0	0	1	0	0	0	0
992547	TGCAGAACGATCTCAGCGACAAGGGGTCCAGAGGCGTGCGAGCCGCCGTTCGTTGTGGGCGAGTGCGGT	TGCAGAACGATCTCAGCGACAAGGGGTCCAGAGGCGTGCGAGCCGCCGTTCGTTGTGGGCGAGTGCGGT	chr3B	555197314	1	5.65145e-021	4A|020.920723770|992547|992547	1	1	6.68514e-031	1	0.03653	0.070391	11.63636	3.08288	3.63315	1	0	0	0	0	0	0	0	0	0	0	0	0	1	0	0	0	0	0	0	0	0	0	0	0	0	0	0	0	0	0	0	0
1070680	TGCAGGTATGGACCCTGATCACAACTTCCTGCCTTGATGCTTCAGTTTGCTTTGCGTTGTGACTTGTGA	TGCAGGTATGGACCCTGATCACAACTTCCTGCCTTGATGCTTCAGTTTGCTTTGCGTTGTGACTTGTGA	chr3A	8832342	1	3.42545e-013	3A|004.619332575|1070680|1070680	1	1	6.68514e-031	1	0.03653	0.070391	23.72727	8.529	2.69871	1	0	0	0	0	0	0	0	0	1	0	0	0	0	1	0	0	1	0	0	0	0	0	0	0	0	0	0	0	0	0	0	0
1090071	TGCAGAGGAAACTGTAGGCAGGTCAGCGTGGTGCATGGGAATAGAATCCTGACGAGCAACGAGCCGAGA	TGCAGAGGAAACTGTAGGCAGGTCAGCGTGGTGCATGGGAATAGAATCCTGACGAGCAACGAGCCGAGA	chr2D	570998838	1	2.0183e-025	2A|087.316116800|1090071|1090071	1	1	6.68514e-031	1	0.03653	0.070391	13.5	1.93649	7.12049	1	1	0	0	0	0	0	0	0	0	0	0	0	0	0	0	0	0	0	0	0	0	0	0	0	0	0	1	0	0	0	0	0
1093211	TGCAGAAGCGAATCATAGATCAGCCAATCCATGCACCATTACAGTGCAGCACATCATCTCCGACTCTCA	TGCAGAAGCGAATCATAGATCAGCCAATCCATGCACCATTACAGTGCAGCACATCATCTCCGACTCTCA	chr2A	710104102	1	5.61161e-026	2A|088.144621430|1093211|1093211	1	1	6.68514e-031	1	0.03653	0.070391	15.5	6.25167	2.46151	1	1	0	0	0	0	0	0	0	0	0	0	0	0	0	0	0	0	0	0	0	0	0	0	0	0	0	1	0	0	0	0	0
1099252	TGCAGGCGCTCTCCTCGGAGATCTCCGACCACTGCCCGCTGCTGCTGACGTGTGACACACAGTTCAGAC	TGCAGGCGCTCTCCTCGGAGATCTCCGACCACTGCCCGCTGCTGCTGACGTGTGACACACAGTTCAGAC	chr6B	703527573	1	9.45688e-019	5A|040.421187230|1099252|1099252	1	1	6.68514e-031	1	0.03653	0.070391	21.07143	4.81759	4.59317	1	0	0	0	0	0	0	0	0	0	0	0	0	0	0	0	0	0	0	0	0	0	0	0	0	0	0	1	0	0	0	0	0
1099830	TGCAGATCTTGACCAGTGCCGCTAATGTTCTCGCAGGAAGATCAAGTGCCATCATTGTATGAACCGAGA	TGCAGATCTTGACCAGTGCCGCTAATGTTCTCGCAGGAAGATCAAGTGCCATCATTGTATGAACCGAGA	chr7B	89854873	2	5.61161e-026		0	0	999	1	0.03653	0.070391	14.66667	8.07603	1.79049	1	0	0	0	0	0	1	0	0	0	0	0	0	0	0	0	0	0	0	0	0	0	0	1	0	0	0	1	0	0	0	0	0
1104864	TGCAGATGGGTTCGGCCATAATGTCCCATCACCGTACCAAAGCCCAACAGTAACTCCGAGATCGGAAGA	TGCAGATGGGTTCGGCCATAATGTCCCATCACCGTACCAAAGCCCAACAGTAACTGCG		0	0	999	2A|087.316116800|1104864|1104864	1	1	3.2753e-023	1	0.03653	0.070391	11.83333	4.29793	2.78156	1	1	0	0	0	0	0	0	0	0	0	0	0	0	0	0	0	0	0	0	0	0	0	0	0	0	0	1	0	0	0	0	0
1113202	TGCAGGGCGGGAGCCAGGATAAAAAGATGTGAGGCTGCGAGCAGCCACACACTAGCACCACAGTTCCTT	TGCAGGGCGGGAGCCAGGATAAAAAGATGTGAGGCTGCGAGCAGCCACACACTAGCACCACAGTTCCTT		0	0	999	4A|129.704058300|1113202|1113202	1	1	6.68514e-031	1	0.03653	0.070391	11.76923	4.72561	2.54917	1	0	0	0	0	0	0	0	0	0	0	0	0	0	0	0	0	1	0	0	0	0	0	0	0	0	0	0	0	0	0	0	0
1113207	TGCAGCCAGAGCCGACGCCTCATGCCGTCATTCGTTGCTTCTGTAGTTTGGTAGTTGCCGCCGAGATCG	TGCAGCCAGAGCCGACGCCTCATGCCGTCATTCGTTGCTTCTGTAGTTTGGTAGTTGCCGGCG	chr1B	640547475	1	2.24458e-019	1B|208.695052200|1113207|1113207	1	1	6.13981e-026	1	0.03653	0.070391	13.625	5.24255	2.38715	1	0	0	0	0	0	0	0	0	0	0	0	0	0	0	0	0	0	0	0	0	0	0	0	0	0	0	0	0	0	0	0	0
1113293	TGCAGTGTATTCCTCATCCCAACCTGGGTCAATTCCATCATTTCAACCTCGGTCCAGCGGCTAACACCG	TGCAGTGTATTCCTCATCCCAACCTGGGTCAATTCCATCATTTCAACCTCGGTCCAGCGGCTAACACCG	chr2A	67091768	1	1.20614e-027	2A|058.207542250|1113293|1113293	1	1	6.68514e-031	1	0.03653	0.070391	25.5	5.31507	4.9848	1	1	0	0	0	0	0	0	0	0	0	0	0	0	0	0	0	0	0	0	0	0	0	0	0	0	0	0	0	0	0	0	0
1113465	TGCAGGACAGTAGAAGCAGAAACGCACCCAATCACAGTCAGCAATGCTTCAACAAGTAGTAGCAGATAG	TGCAGGACAGTAGAAGCAGAAACGCACCCAATCACAGTCAGCAATGCTTCAACAAGTAGTAGCAGATAG	chr4A	677564340	2	1.20614e-027	3B|121.022405900|1113465|1113465	1	1	6.68514e-031	1	0.03653	0.070391	22	5.74456	3.42076	1	0	0	0	0	0	0	0	0	0	0	0	0	0	1	0	0	1	0	0	0	0	0	0	0	0	0	1	0	0	0	0	0
1113723	TGCAGGGGGCGCGAGTGGGCGGGCACGGAAAGGGATTCGGCGTCAGTTCTGGGAAAAAGGCCGAGATCG	TGCAGGGGGCGCGAGTGGGCGGGCACGGAAAGGGATTCGGCGTCAGTTCTGGGAAAAAGGGCG	chr3A	638995196	1	4.82441e-021	3A|059.889021420|1113723|1113723	1	1	6.13981e-026	1	0.03653	0.070391	17	3.6606	5.05	1	1	0	0	0	0	0	0	0	0	0	0	0	0	0	1	0	0	0	0	0	0	0	0	0	0	0	0	0	0	0	0	0
1118666	TGCAGAGAATTCCTGGATTTTCAATTATTAAGTGCGGCTCTCAACACTGCCATGCGACATATCTGCATT	TGCAGAGAATTCCTGGATTTTCAATTATTAAGTGCGGCTCTCAACACTGCCATGCGACATATCTGCATT	chr2B	600003900	1	1.2147e-022	2B|078.311137340|1118666|1118666	1	1	6.68514e-031	1	0.03653	0.070391	25.72727	7.03357	3.7094	1	0	0	0	0	0	1	0	0	0	0	0	0	0	0	0	0	0	0	0	0	0	0	0	0	0	0	0	0	0	0	0	0
1120188	TGCAGCCTGGCCGAGTACGACGTCAACGGGGACTCCACTCTTCACCTGCTGCTTCATCTGCCCGAGATC	TGCAGCCTGGCCGAGTACGACGTCAACGGGGACTCCACTCTTCACCTGCTGCTTCATCTGCGCG	chr5B	684918774	1	2.98651e-018	5B|132.414386900|1120188|1120188	1	1	1.74589e-026	1	0.03653	0.070391	42.75	7.57325	5.83202	1	0	0	0	0	0	1	0	0	0	0	0	0	1	0	0	0	0	0	0	0	0	0	0	0	0	0	0	0	0	0	0	0
1123087	TGCAGCCTACAGCAGAAACAACAAAATAGGGCAGGTGGCCACAGGCCACAGCCACCCCCTGTCAAGAAC	TGCAGCCTACAGCAGAAACAACAAAATAGGGCAGGTGGCCACAGGCCACAGCCACCCCCTGTCAAGAAC	chr4B	240843103	1	1.20614e-027	4B|033.432114260|1696583|1696583	1	1	6.7326e-026	1	0.03653	0.070391	24.33333	9.81778	2.62709	1	0	0	0	0	0	0	0	0	0	1	0	1	0	0	0	0	0	0	0	0	0	0	0	0	0	0	0	0	0	0	0	0
1130025	TGCAGTTGACGCTCGCAATGTAAATACTTCTTGCTCAATATTGGGGCTGTTAAATACCCGAGATCGGAA	TGCAGTTGACGCTCGCAATGTAAATACTTCTTGCTCAATATTGGGGCTGTTAAATACGCG	chr2A	710104568	1	4.41089e-021	2A|087.421542600|1130025|1130025	1	1	2.66181e-024	1	0.03653	0.070391	29.75	6.48235	5.25281	1	1	0	0	0	0	0	0	0	0	0	0	0	0	0	0	0	0	0	0	0	0	0	0	0	0	0	1	0	0	0	0	0
1160373	TGCAGGCTTCTACGGCGCCGCTCCATATACGCATCACCAGGGTGTCCTATCTGTGCCCTACGGAGCAGC	TGCAGGCTTCTACGGCGCCGCTCCATATACGCATCACCAGGGTGTCCTATCTGTGCCCTACGGAGCAGC	chr4B	165284146	1	1.20614e-027		0	0	999	1	0.03653	0.070391	10.5	3.5473	2.55034	1	1	0	0	0	0	0	0	0	0	0	0	0	0	0	0	0	1	0	0	0	0	0	0	0	0	0	0	0	0	0	0	0
1193021	TGCAGTTTCCTCAACGTGATTACGTACTATACTACCCTTTTTGTCTACTCTACTAGTACTAGCCTTGCT	TGCAGTTTCCTCAACGTGATTACGTACTATACTACCCTTTTTGTCTACTCTACTAGTACTAGCCTTGCT	chr7A	545510845	1	1.20614e-027	7A|082.708650210|1193021|1193021	1	1	6.68514e-031	1	0.03653	0.070391	10.5	4.31856	2.2489	1	0	0	0	0	0	0	0	0	0	0	0	0	1	0	0	0	0	0	0	0	0	0	0	0	0	0	0	0	0	0	0	0
1229496	TGCAGGATGCAGCCTTGTTCGCATGTGTGTAGGCCAAGCTGCTGCCCGTGGCCATGGCGGCCATGGATG	TGCAGGATGCAGCCTTGTTCGCATGTGTGTAGGCCAAGCTGCTGCCCGTGGCCATGGCGGCCATGGATG	chr5A	359145258	1	1.20614e-027	5A|019.221030060|1229496|1229496	1	1	6.68514e-031	1	0.03653	0.070391	23.33333	8.43274	2.86084	1	1	0	0	0	0	0	0	0	0	0	0	0	0	0	1	0	0	0	0	0	0	0	0	0	0	0	0	0	0	0	0	0
1230744	TGCAGCAGCTGCCGTGCAGTCTCCCAGTCTGTGCCGTCTTCGTCGGCGAAGTCTTGTGGCTGCCCAGAG	TGCAGCAGCTGCCGTGCAGTCTCCCAGTCTGTGCCGTCTTCGTCGGCGAAGTCTTGTGGCTGCCCAGAG	chr7B	38913653	1	1.20614e-027	5B|049.438064610|1230744|1230744	1	1	3.11029e-029	1	0.03653	0.070391	17.3	4.92037	3.8611	1	0	0	0	0	0	0	0	0	0	0	0	0	0	0	1	0	0	0	0	0	0	0	0	0	0	0	0	0	0	0	0	0
1253588	TGCAGCGGCTCCCAGCTCGCGTTTGTGGACGGAGACGAAGTGGACGACAACGGCGGAGGCGAGGGACAC	TGCAGCGGCTCCCAGCTCGCGTTTGTGGACGGAGACGAAGTGGACGACAACGGCGGAGGCGAGGGACAC	chr1B	402048178	1	1.20614e-027		0	0	999	1	0.03653	0.070391	10	4.57044	2.11363	1	0	0	0	0	0	0	0	0	0	0	0	0	0	0	1	0	0	0	0	0	0	0	0	0	0	0	0	0	0	0	0	0
1262154	TGCAGCATGGTTGCTGCTCCAACGTGGGGTGAAGCAGCGGGCGCGGTGCGGTGGTAGGAGCTGGTGTTG	TGCAGCATGGTTGCTGCTCCAACGTGGGGTGAAGCAGCGGGCGCGGTGCGGTGGTAGGAGCTGGTGTTG	chr6B	4790626	1	1.20614e-027	6B|003.011968502|1262154|1262154	1	1	6.68514e-031	1	0.03653	0.070391	13.76923	4.6435	3.15787	1	0	0	0	0	0	0	0	0	0	0	0	0	0	0	0	0	0	0	0	0	0	0	0	0	0	0	0	0	0	0	0	0
1262605	TGCAGGTGGACGGAGCAGCTTCTTGGGCGTGCTTTGCTGCATGTCGTCGTCGTCGTCGCCGTCTGTTTC	TGCAGGTGGACGGAGCAGCTTCTTGGGCGTGCTTTGCTGCATGTCGTCGTCGTCGTCGCCGTCTGTTTC	chr6A	454680969	1	5.65145e-021		0	0	999	1	0.03653	0.070391	17	4.83046	3.52128	1	0	0	0	0	0	0	0	0	0	0	0	0	0	0	0	0	1	0	0	0	0	0	1	0	0	0	0	0	0	0	0	0
1265459	TGCAGGGGAACATGCCTCTACTCAAGAGGGTCACCTACCACCTGGACTGCCAGGGCTGCCTCCCCCTCC	TGCAGGGGAACATGCCTCTACTCAAGAGGGTCACCTACCACCTGGACTGCCAGGGCTGCCTCCCCCTCC		0	0	999		0	0	999	1	0.03653	0.070391	21.4	4.005	5.71438	1	0	0	0	0	0	0	0	0	1	0	0	0	0	0	0	0	0	0	0	0	0	0	0	0	0	0	0	0	1	0	0	0
1266978	TGCAGAATCTCTCTTGCTGTCTTGTCAAACTTTGAAGCCCTTTTCTCTTGATTTCTTTCTAGCTGCTCA	TGCAGAATCTCTCTTGCTGTCTTGTCAAACTTTGAAGCCCTTTTCTCTTGATTTCTTTCTAGCTGCTCA	chr3B	10396007	1	1.20614e-027	3B|121.022405900|1266978|1266978	1	1	6.68514e-031	1	0.03653	0.070391	10.83333	4.91313	2.13302	1	0	0	0	0	0	0	0	0	0	0	0	0	0	1	0	0	1	0	0	0	0	0	0	0	0	0	1	0	0	0	0	0
1268635	TGCAGGTTGAATCAATTAAACGGCAGGGGGTATTTGCAAATTGACCAGCGCTGACCGAGATCGGAAGAG	TGCAGGTTGAATCAATTAAACGGCAGGGGGTATTTGCAAATTGACCAGCGCTGAGCG		0	0	999	3B|018.279440350|1268635|1268635	1	1	5.34021e-021	1	0.03653	0.070391	20.08333	3.40241	6.27877	1	0	0	0	0	0	0	1	0	0	0	0	0	0	0	0	0	0	1	0	0	0	0	0	1	0	0	0	0	0	0	0	0
1279533	TGCAGCTCCCTGTAGTGAAACCATATTAAAAAAACAATAAAGCAGAAAACAGGCTCCCGCCTGAGTGCG	TGCAGCTCCCTGTAGTGAAACCATATTAAAAAAACAATAAAGCAGAAAACAGGCTCCCGCCTGAGTGCG		0	0	999	1B|043.105159470|1279533|1279533	1	1	6.68514e-031	1	0.03653	0.070391	41.5	5.67891	7.17169	1	0	1	0	0	0	0	0	0	0	0	0	0	0	0	0	0	0	0	0	0	0	0	0	0	0	0	0	0	0	0	0	0
1279675	TGCAGCTGTCTCCCACGAGAATGCTTCCTCGGTCGTCATGTACGCACAATTTTTACAGCCGAATACGGC	TGCAGCTGTCTCCCACGAGAATGCTTCCTCGGTCGTCATGTACGCACAATTTTTACAGCCGAATACGGC	chr5D	421653163	2	2.04706e-015		0	0	999	1	0.03653	0.070391	19.16667	6.26941	3.13918	1	0	1	0	0	0	0	0	0	0	0	0	0	0	0	0	0	0	0	0	0	0	0	0	0	0	0	0	0	0	0	0	0
1297703	TGCAGGGAGCCATTTGATGAATTTCTTCTTGTAATTGTTCTCTTGCTTTAATGGCAGCAGCGAGTAGTC	TGCAGGGAGCCATTTGATGAATTTCTTCTTGTAATTGTTCTCTTGCTTTAATGGCAGCAGCGAGTAGTC		0	0	999		0	0	999	1	0.03653	0.070391	26.08333	5.23543	4.74988	1	0	0	0	0	0	0	1	0	0	0	0	0	0	0	0	0	0	1	0	0	0	0	0	1	0	0	0	0	0	0	0	0
1298547	TGCAGCTGGACCGCAGAATATTCTCCTCTCAAGTGCATGTGCATGAGCTGATGAGCACGTACCAGACGA	TGCAGCTGGACCGCAGAATATTCTCCTCTCAAGTGCATGTGCATGAGCTGATGAGCACGTACCAGACGA		0	0	999	3D|004.009338688|1298547|1298547	1	1	6.68514e-031	1	0.03653	0.070391	14.75	3.89711	4.05805	1	0	0	0	0	0	0	1	0	0	0	0	0	0	0	0	0	0	1	0	0	0	0	0	1	0	0	0	0	0	0	0	0
1301968	TGCAGGAGGCGCACCAGCTGGTCCTCAGCTGCCAGAGGCGAAGCACCACCGACAGGTTCTTCCGAGATC	TGCAGGAGGCGCACCAGCTGGTCCTCAGCTGCCAGAGGCGAAGCACCACCGACAGGTTCTTGCG		0	0	999	3D|004.009338688|1301968|1301968	1	1	8.12285e-025	1	0.03653	0.070391	23.91667	7.52173	3.39113	1	0	0	0	0	0	0	1	0	0	0	0	0	0	0	0	0	0	1	0	0	0	0	0	1	0	0	0	0	0	0	0	0
1373400	TGCAGCTTATGGAGGAATACGTGGTGGTTGGTCTCCTCCTACAAGTGGCACCAGTCCAGCCTGTGCTCC	TGCAGCTTATGGAGGAATACGTGGTGGTTGGTCTCCTCCTACAAGTGGCACCAGTCCAGCCTGTGCTCC	chr7B	601099011	1	1.20614e-027	7B|057.663835510|1373400|1373400	1	1	6.68514e-031	1	0.03653	0.070391	12.41667	5.04081	2.70437	1	1	0	0	0	0	0	0	0	0	0	0	0	0	0	0	0	0	0	0	0	0	0	0	0	0	0	0	0	0	0	0	0
1379188	TGCAGCCGTTGTTACATCATCCGCAACTTCCGTGTTGACTTCGGGTATGCCCTGTGCAGGACCCTCCTC	TGCAGCCGTTGTTACATCATCCGCAACTTCCGTGTTGACTTCGGGTATGCCCTGTGCAGGACCCTCCTC	chr3B	226386669	2	1.2147e-022	3B|061.059055010|1318785|1318785	1	1	6.7326e-026	1	0.03653	0.070391	12.84615	5.2747	2.43119	1	0	0	0	0	0	0	0	0	0	0	0	0	0	0	0	0	0	0	0	0	0	0	0	0	0	0	0	0	0	0	0	1
1382262	TGCAGTGGAGTGCAGTGGAAAGTATTTTAGCCCGACAGATATTCGCAATTTCGCTATATCACAGGTGAA	TGCAGTGGAGTGCAGTGGAAAGTATTTTAGCCCGACAGATATTCGCAATTTCGCTATATCACAGGTGAA	chr5D	421533221	1	2.61083e-024	5A|058.761176100|1382262|1382262	1	1	6.68514e-031	1	0.03653	0.070391	15.63636	4.71502	3.50153	1	0	0	0	0	0	1	0	0	0	0	0	0	0	0	0	0	0	0	0	0	0	0	1	0	0	0	0	0	0	0	0	0
1391449	TGCAGCATGTTCCAGTGCCTCCTTGCGCATGCATGGAAGAAGATCACGGTGGTGCGGGATCTGGCGCCG	TGCAGCATGTTCCAGTGCCTCCTTGCGCATGCATGGAAGAAGATCACGGTGGTGCGGGATCTGGCGCCG		0	0	999		0	0	999	1	0.03653	0.070391	21	5.56776	3.78123	1	0	0	1	0	0	0	0	0	1	0	0	0	0	0	0	0	0	1	0	0	0	0	0	0	0	0	0	0	0	0	0	0
1400326	TGCAGGCAACTACTAATTGCAGTTTCTTGCTTGGTAATGTAAGAAATTTCACTGCTTTGCAACCGAGAT	TGCAGGCAACTACTAATTGCAGTTTCTTGCTTGGTAATGTAAGAAATTTCACTGCTTTGCAACCGAGAT	chr7D	272671427	1	1.2147e-022		0	0	999	1	0.03653	0.070391	15.66667	5.13701	3.30658	1	0	0	0	0	0	0	0	0	0	0	0	0	0	0	0	0	0	0	0	0	0	0	0	0	0	0	0	0	0	0	0	0
1401481	TGCAGCTGTTTGCACCCTCCCCTCCCCTCCACTCATCACAAGACAAGAGAAGAAGAAAGGGAGGGAGCA	TGCAGCTGTTTGCACCCTCCCCTCCCCTCCACTCATCACAAGACAAGAGAAGAAGAAAGGGAGGGAGCA	chr5B	20353060	3	9.39022e-024	1B|173.386854800|1401481|1401481	1	1	6.68514e-031	1	0.03653	0.070391	16.25	3.19179	5.51738	1	0	0	0	0	0	0	0	0	0	0	0	0	0	0	0	0	0	0	0	0	0	0	0	0	0	0	0	0	0	0	0	0
1698923	TGCAGGGTGAGAAATTCAGTCCCATTTTTCGGGAATGAAAATGGTAACTAGTCCAATCGCCAGACTAGC	TGCAGGGTGAGAAATTCAGTCCCATTTTTCGGGAATGAAAATGGTAACTAGTCCAATCGCCAGACTAGC	chr7A	63002379	1	7.25908e-025		0	0	999	1	0.03653	0.070391	11.36364	5.36441	2.03663	1	0	0	0	0	0	0	0	0	0	0	0	0	0	0	0	0	0	0	0	0	0	0	0	0	0	0	0	0	0	0	0	0
1699135	TGCAGTTGGTATTTTCCTGTCGCTCACAGACCTAACCATTCAAGACTGCGAAAATTTATCAAGCATCCA	TGCAGTTGGTATTTTCCTGTCGCTCACAGACCTAACCATTCAAGACTGCGAAAATTTATCAAGCATCCA		0	0	999		0	0	999	1	0.03653	0.070391	14.76923	3.28525	5.21632	1	0	1	0	0	0	0	0	0	0	0	0	0	0	0	0	0	0	0	0	0	0	0	0	0	0	0	0	0	0	0	0	0
1699865	TGCAGGTCAGGTAGGCTGGTAAAAAAGTCGCTCTTTTTGGCCTCTACCCGTGCACCGAGATCGGAAGAG	TGCAGGTCAGGTAGGCTGGTAAAAAAGTCGCTCTTTTTGGCCTCTACCCGTGCAGCG	chr5A	671394082	1	1.44792e-015		0	0	999	1	0.03653	0.070391	16.66667	4.6428	3.66884	1	1	0	0	0	0	0	0	0	0	0	0	0	0	0	0	0	0	0	0	0	0	0	0	0	0	0	0	0	0	0	0	0
1722106	TGCAGCCCATTTAAGAAGCACACAAATTTTATCTCACAGTACATTAACAAAAGGGGCCAAATTTGGGAC	TGCAGCCCATTTAAGAAGCACACAAATTTTATCTCACAGTACATTAACAAAAGGGGCCAAATTTGGGAC		0	0	999		0	0	999	1	0.03653	0.070391	16.75	6.86932	2.46109	1	0	0	0	0	0	0	0	0	0	0	0	0	0	0	0	0	1	0	0	0	0	0	0	0	0	0	0	1	0	0	0	0
1722305	TGCAGCTTGTAGAATTCAAAGTCTGCACAACCAAGCAGCATCATGACGACACTGACTGAAGAGAAGTTC	TGCAGCTTGTAGAATTCAAAGTCTGCACAACCAAGCAGCATCATGACGACACTGACTGAAGAGAAGTTC	chr1B	5008938	1	1.2147e-022		0	0	999	1	0.03653	0.070391	21.76923	8.11602	2.68127	1	0	0	0	0	1	1	0	0	0	0	0	0	0	0	0	0	0	0	0	0	0	0	0	0	0	0	0	0	0	0	0	0
1722921	TGCAGTATCTCTCCCCGCAGATCCTCCACGAGCCTCCGCTCCGCCGCGATCACCGCCGCCAGCAACTCT	TGCAGTATCTCTCCCCGCAGATCCTCCACGAGCCTCCGCTCCGCCGCGATCACCGCCGCCAGCAACTCT	chr2B	799122230	1	1.2147e-022		0	0	999	1	0.03653	0.070391	24.07692	4.28704	5.32879	1	0	0	0	0	0	0	0	0	0	0	0	0	0	0	0	0	1	0	0	0	0	0	0	0	0	0	0	0	0	0	0	0
1723423	TGCAGAAACTTGAGAGTGACTCAGAGTCTGTACGTGTGAGCAGTTAGTGGAGAGATTAGTGGGTCATGC	TGCAGAAACTTGAGAGTGACTCAGAGTCTGTACGTGTGAGCAGTTAGTGGAGAGATTAGTGGGTCATGC	chr2B	423344655	2	1.2147e-022	4A|125.403163300|1019432|1019432	1	1	6.7326e-026	1	0.03653	0.070391	22.76923	4.77419	4.64856	1	0	0	0	0	0	0	0	0	0	0	0	0	0	0	0	0	1	0	0	0	0	0	0	0	0	0	0	0	0	0	0	0
1724974	TGCAGAACACGAGCCGCCAAATCACGCAAAGCAAACACCAAAACCGAAACGGAAAGCTCGTGCAAAAGC	TGCAGAACACGAGCCGCCAAATCACGCAAAGCAAACACCAAAACCGAAACGGAAAGCTCGTGCAAAAGC	chr3A	609947348	1	4.36884e-022		0	0	999	1	0.03653	0.070391	10.7	2.96816	3.44953	1	1	0	0	0	0	0	0	0	0	0	0	0	0	0	1	0	0	0	0	0	0	0	0	0	0	0	0	0	0	0	0	0
1732746	TGCAGCCTTTTCTTGCGGTCAGCCTCTGATGGCGGCGAGACGGGAGGTCCGATGGCAGACTGAGAGGCC	TGCAGCCTTTTCTTGCGGTCAGCCTCTGATGGCGGCGAGACGGGAGGTCCGATGGCAGACTGAGAGGCC	chr7A	695130530	1	1.20614e-027		0	0	999	1	0.03653	0.070391	12.2	7.32302	1.75783	1	0	1	0	0	0	0	0	0	0	0	0	0	0	0	0	0	0	0	0	0	0	0	0	0	0	0	0	0	0	0	0	0
1757242	TGCAGGAGCCGCGCCTGTTCACTGCTGCTCCTCTTCGTCGCCCCGCCAAGTCCGAGATCGGAAGAGCGG	TGCAGGAGCCGCGCCTGTTCACTGCTGCTCCTCTTCGTCGCCCCGCCAAGTGCG	chr3A	431726082	1	7.75767e-018		0	0	999	1	0.03653	0.070391	18.90909	6.41666	3.20044	1	0	1	0	0	0	0	0	0	0	0	0	0	0	0	0	0	0	0	0	0	0	0	0	0	0	0	0	0	0	0	0	0
1764186	TGCAGCCGCGAAGAGCCGCCATCATCTTGCTGGACCGCTGTGGCCATGGGTCACCTCGCCGAGATCGGA	TGCAGCCGCGAAGAGCCGCCATCATCTTGCTGGACCGCTGTGGCCATGGGTCACCTCGGCG	chr2A	57575479	1	1.26472e-021	6A|029.276261570|1707023|1707023	1	1	3.52725e-023	1	0.03653	0.070391	15.2	4.996	3.08366	1	0	0	0	0	0	0	0	0	0	0	0	0	1	0	0	0	0	0	0	0	0	0	0	0	0	0	0	0	0	0	0	0
1764551	TGCAGTATCTAACTGCTTTCCTCCATGAGTCGGAGATCAGCAGGACAAGCATGGTCAGGCGATGGGTCG	TGCAGTATCTAACTGCTTTCCTCCATGAGTCGGAGATCAGCAGGACAAGCATGGTCAGGCGATGGGTCG	chr2B	34237579	1	5.61161e-026		0	0	999	1	0.03653	0.070391	23.8	6.88186	3.59848	1	0	0	0	0	0	0	0	0	0	0	0	0	1	0	1	0	0	0	0	0	0	0	0	0	0	0	0	0	0	0	0	0
1765424	TGCAGGCTATGGTTGCATGGCAGCCGTCATCGCATTCTCGGCCTGCATTGTCGTAGTCCGCTGCCCTCC	TGCAGGCTATGGTTGCATGGCAGCCGTCATCGCATTCTCGGCCTGCATTGTCGTAGTCCGCTGCCCTCC	chr1A	199131758	1	1.20614e-027		0	0	999	1	0.03653	0.070391	18.3	6.01747	2.98406	1	0	0	1	0	0	0	0	0	0	0	0	0	0	0	0	0	0	0	0	0	0	0	1	0	0	0	0	0	1	0	0	0
1765995	TGCAGCTGGGATCTGGCGCGCGCGGGCGAGTCTGGACGGAACGGAGGCCACGAGAGGGTGAACCGAGAT	TGCAGCTGGGATCTGGCGCGCGCGGGCGAGTCTGGACGGAACGGAGGCCACGAGAGGGTGAACCGAGAT		0	0	999	5B|089.830230780|1297590|1297590	1	1	3.13237e-024	1	0.03653	0.070391	16.72727	5.5774	2.99687	1	0	0	0	0	0	0	0	0	0	0	0	0	0	0	0	1	0	0	0	0	0	0	0	0	0	1	0	0	0	0	0	0
1770046	TGCAGTTAACATAGCTAGCTATTTTTTTTGCTTTGAACCTTATTTTGAACTTGTTTGATTTGAACTTTG	TGCAGTTAACATAGCTAGCTATTTTTTTTGCTTTGAACCTTATTTTGAACTTGTTTGATTTGAACTTTG		0	0	999		0	0	999	1	0.03653	0.070391	14.75	4.26468	3.5189	1	0	0	0	0	0	0	0	0	0	0	0	0	1	0	0	0	0	0	0	0	0	0	0	0	0	0	0	0	1	0	0	0
1859833	TGCAGCGAATCGCCGCTTGTCTTGGGGCCAGCTCCTGCCTCCGCCTAGGAGCTTTGTCCGACCCGAGAT	TGCAGCGAATCGCCGCTTGTCTTGGGGCCAGCTCCTGCCTCCGCCTAGGAGCTTTGTCCGACCCGAGAT	chr4B	21215775	1	9.39022e-024		0	0	999	1	0.03653	0.070391	22	6.0663	4.09331	1	0	0	0	0	0	0	0	0	0	0	0	0	0	0	0	0	0	1	0	0	0	0	0	0	0	0	0	0	0	0	0	1
1859856	TGCAGCAATTTGATTGGCTCAAAAACTTGACTGAAACCGAATTGCTTTTCAGCCGACAGACAGTCCCTA	TGCAGCAATTTGATTGGCTCAAAAACTTGACTGAAACCGAATTGCTTTTCAGCCGACAGACAGTCCCTA	chr5A	299247675	1	2.62937e-019		0	0	999	1	0.03653	0.070391	12.1	3.44819	3.46316	1	0	0	0	0	0	0	0	0	0	0	0	0	1	0	1	0	0	0	0	0	0	0	0	0	0	0	0	0	0	0	0	0
1860423	TGCAGCGATCCTAGCCTATCCTGCACTACACCTCTTCCTCTCTTGTTCTTTGGATTCTTGGGGCACTCA	TGCAGCGATCCTAGCCTATCCTGCACTACACCTCTTCCTCTCTTGTTCTTTGGATTCTTGGGGCACTCA		0	0	999		0	0	999	1	0.03653	0.070391	30	10.63798	2.86398	1	1	0	0	0	0	1	0	0	0	0	0	0	0	0	0	0	0	0	0	0	0	0	0	0	0	0	0	0	0	0	0	0
1860618	TGCAGGTTCCGCGCCGCGCCTCCCCTAGCTCTCCGTGCCCCGCCGCCGCGGCCAGATCCGAGATCGGAA	TGCAGGTTCCGCGCCGCGCCTCCCCTAGCTCTCCGTGCCCCGCCGCCGCGGCCAGATGCG	chr2A	124385592	1	4.41089e-021		0	0	999	1	0.03653	0.070391	11.81818	3.09892	3.3469	1	1	0	0	0	0	0	0	0	0	0	0	0	1	0	0	0	0	0	0	0	0	0	0	0	0	0	0	0	0	0	0	0
1860657	TGCAGAGGAGGCATGCGGGTCACCATAGAAAGAGATCAAGACGGTGGCGGCCTTCACCGAGATCGGAAG	TGCAGAGGAGGCATGCGGGTCACCATAGAAAGAGATCAAGACGGTGGCGGCCTTCAGCG	chr2A	696280202	1	1.53686e-020		0	0	999	1	0.03653	0.070391	11.16667	5.30461	2.04415	1	1	0	0	0	0	0	0	0	0	0	0	0	1	0	1	0	0	0	0	0	0	0	0	0	0	0	0	0	0	0	0	0
1861033	TGCAGGAAGATATCCTCTCTAGAGCAAGGTTAACAATACATCCGAACAACCGAGATCGGAAGAGCGGTT	TGCAGGAAGATATCCTCTCTAGAGCAAGGTTAACAATACATCCGAACAAGCG	chrUn	36400376	2	9.32901e-012		0	0	999	1	0.03653	0.070391	28.16667	8.65865	3.34707	1	0	0	0	0	0	0	1	0	0	0	0	0	0	0	0	0	0	1	0	0	0	0	0	1	0	0	0	0	0	0	0	0
1861906	TGCAGCTACGCCGTGCTCATGGACGCCTCCAACTTCACCTTCCAAACGACCTACGCGACCTCGCCGAGA	TGCAGCTACGCCGTGCTCATGGACGCCTCCAACTTCACCTTCCAAACGACCTACGCGACCTCGCCGAGA		0	0	999	3A|001.184375299|1053031|1053031	1	1	6.7326e-026	1	0.03653	0.070391	42.91667	8.88311	5.62491	1	0	0	0	0	0	0	1	0	0	0	0	0	0	0	0	0	0	1	0	0	0	0	0	1	0	0	0	0	0	0	0	0
2293105	TGCAGAAGCTCAGCTGGGGGTTCGGCCTCAATCCGCTGAACACATCCTGAGTCCCCGGCCGCGGAATCG	TGCAGAAGCTCAGCTGGGGGTTCGGCCTCAATCCGCTGAACACATCCTGAGTCCCCGGCCGCGGAATCG	chrUn	39525276	5	1.20614e-027	3B|032.390712500|2293105|2293105	1	1	6.68514e-031	1	0.03653	0.070391	37.2	17.28468	2.24492	1	0	0	0	0	0	0	0	0	0	0	0	0	1	0	1	0	0	0	0	0	0	0	0	0	0	0	0	0	0	0	0	0
2295049	TGCAGTTTCAGCTCAGCGACGTCGACGGTCCTCACCTCACGATCAACCGAGCCCGAGATCGGAAGAGCG	TGCAGTTTCAGCTCAGCGACGTCGACGGTCCTCACCTCACGATCAACCGAGCGCG	chr2A	710261367	1	2.23988e-018	2A|087.421542600|2295049|2295049	1	1	1.40663e-021	1	0.03653	0.070391	24.5	4.15331	6.27127	1	1	0	0	0	0	0	0	0	0	0	0	0	0	0	0	0	0	0	0	0	0	0	0	0	0	0	1	0	0	0	0	0
2303915	TGCAGGAACGCCCATATCTGTATCTCATCCATCACTTCCAGGCCACTGGCGTCGACGAAGCTCCCGTGG	TGCAGGAACGCCCATATCTGTATCTCATCCATCACTTCCAGGCCACTGGCGTCGACGAAGCTCCCGTGG	chr5B	465239574	1	1.20614e-027	5B|040.603981040|2303915|2303915	1	1	6.68514e-031	1	0.03653	0.070391	16.375	3.46185	4.65621	1	0	0	0	0	0	0	1	0	0	0	0	0	0	0	0	0	0	0	0	0	0	0	0	0	0	1	0	0	0	0	0	0
3064826	TGCAGCGACGGCAACGCCTCGCTCGCTCGCTCGCTCTCCGAGATCGGAAGAGCGGTTCAGCAGGAATGC	TGCAGCGACGGCAACGCCTCGCTCGCTCGCTCGCTCTGCG		0	0	999	7A|007.133909463|3064826|3064826	1	1	1.78875e-013	1	0.03653	0.070391	12.66667	2.49444	5.06583	1	0	0	0	0	0	0	0	0	0	0	0	0	0	0	0	0	0	0	0	0	0	0	0	0	0	0	0	0	0	0	0	0
3934881	TGCAGGCGGCGGTCGTCCCCGTGTGCACGGTTCAGGTGCCGAGATCGGAAGAGCGGTTCAGCAGGAATG	TGCAGGCGGCGGTCGTCCCCGTGTGCACGGTTCAGGTGGCG	chr6A	542251112	1	7.03957e-011	6A|056.724637920|3934881|3934881	1	1	5.21023e-014	1	0.03653	0.070391	12.09091	5.75965	2.06021	1	0	0	0	0	0	0	0	1	0	0	0	0	0	0	0	0	0	0	1	0	0	0	0	0	0	0	0	0	0	0	0	0
3938573	TGCAGCCGCAGCAGCCGCAGGGGTTGGCTCCCGTCGCCGAGATCGGAAGAGCGGTTCAGCAGGAATGCC	TGCAGCCGCAGCAGCCGCAGGGGTTGGCTCCCGTCGGCG	chr3B	642943152	1	7.80537e-010		0	0	999	1	0.03653	0.070391	12.88889	8.2522	1.60053	1	0	0	0	0	0	0	0	0	1	0	0	0	0	0	0	0	0	0	0	0	0	0	0	0	0	0	0	0	0	0	0	0
3941255	TGCAGCATCTCGGAGAGGTCGGCGTCCTGGGTGAAGGGCAGCCGAGATCGGAAGAGCGGTTCAGCAGGA	TGCAGCATCTCGGAGAGGTCGGCGTCCTGGGTGAAGGGCAGGCG	chr5B	508269189	1	5.10834e-013		0	0	999	1	0.03653	0.070391	25.58333	9.01349	2.89831	1	0	0	0	0	0	1	0	0	0	0	0	0	0	0	0	0	0	0	0	0	0	0	1	0	0	0	0	0	0	0	0	0
3941653	TGCAGGTCGGCACGGGGAAAAAAGCCTATCAACCCCGAGATCGGAAGAGCGGTTCAGCAGGAATGCCGA	TGCAGGTCGGCACGGGGAAAAAAGCCTATCAACCGCG	chr5B	581828091	1	8.41407e-009	5B|082.565672050|3941653|3941653	1	1	7.6452e-012	1	0.03653	0.070391	12.90909	3.17532	4.31343	1	1	0	0	0	0	0	0	0	0	0	0	0	0	0	0	0	0	0	0	0	0	0	0	0	0	0	0	0	0	0	0	0
3948972	TGCAGAGCATCTCCCCAGCCCAACTTTATAAACCCGTCAATACATCCGAGATCGGAAGAGCGGTTCAGC	TGCAGAGCATCTCCCCAGCCCAACTTTATAAACCCGTCAATACATGCG	chr6A	518602445	2	1.29172e-014		0	0	999	1	0.03653	0.070391	20.16667	4.81029	4.1743	1	1	0	0	0	0	0	0	0	0	0	0	0	1	0	0	0	0	0	0	0	0	0	0	0	0	0	0	0	0	0	0	0
3951867	TGCAGTGGCCGCCGCGCCTTCGGGGCGTTTCCAAGCCGTCTCCACCGAGATCGGAAGAGCGGTTCAGCA	TGCAGTGGCCGCCGCGCCTTCGGGGCGTTTCCAAGCCGTCTCCAGCG	chr1B	438630087	1	4.64586e-014	1B|099.363365260|3951867|3951867	1	1	3.06345e-017	1	0.03653	0.070391	12.15385	4.6384	2.66283	1	0	0	0	0	0	0	0	0	0	0	0	0	1	0	0	1	1	0	0	0	0	0	0	0	0	0	0	0	0	0	0	0
3961238	TGCAGCTCGGGCGCGCGCACGTCGAGCGCCTTGGCTCGGGCTGCTCGAGCTCGGGCTCACGGGACGGCG	TGCAGCTCGGGCGCGCGCACGTCGAGCGCCTTGGCTCGGGCTGCTCGAGCTCGGGCTCACGGGACGGCG	chr4A	726436136	1	2.61083e-024	6B|042.820854620|5563133|5563133	1	1	1.44708e-027	1	0.03653	0.070391	12.88889	3.75483	3.40429	1	0	0	0	0	0	0	0	0	0	0	0	0	0	0	1	0	0	0	0	0	0	0	0	0	0	0	0	0	0	0	0	0
4003171	TGCAGGAGAATACCACATTTCACTTAATGAAATTCCGAGATCGGAAGAGCGGTTCAGCAGGAATGCCGA	TGCAGGAGAATACCACATTTCACTTAATGAAATTGCG		0	0	999	6A|083.230747200|4003171|4003171	1	1	7.6452e-012	1	0.03653	0.070391	27.30769	8.8264	3.11416	1	0	0	0	0	0	0	0	0	0	0	0	0	0	0	0	0	0	0	0	1	0	0	0	0	0	0	0	0	1	0	0	0
4009140	TGCAGCTACATACGAAAGGAAAAAGAAACTTAGGCCCAAGACATGAATTGCCCGAGATCGGAAGAGCGG	TGCAGCTACATACGAAAGGAAAAAGAAACTTAGGCCCAAGACATGAATTGCGCG		0	0	999		0	0	999	1	0.03653	0.070391	25.83333	6.45282	4.06278	1	0	0	0	0	0	0	0	0	0	0	0	0	0	0	0	0	0	0	0	0	0	0	0	0	0	0	0	0	0	0	0	0
4009419	TGCAGCTACTTTGGGCACCTATCTTGCTGATGCACCTTGGCCGAGATCGGAAGAGCGGTTCAGCAGGAA	TGCAGCTACTTTGGGCACCTATCTTGCTGATGCACCTTGGGCG	chr7D	631780354	1	1.34625e-008	1B|042.097710700|4009419|4009419	1	1	4.39392e-015	1	0.03653	0.070391	15.66667	6.04612	2.59968	1	0	1	0	0	0	0	0	0	0	0	0	0	0	0	0	0	0	0	0	0	0	0	0	0	0	0	0	0	0	0	0	0
4404503	TGCAGACGAGCTGACCGCGAGCCGAGATCGGAAGAGCGGTTCAGCAGGAATGCCGAGACCGATCTCGTA	TGCAGACGAGCTGACCGCGAGGCG		0	0	999		0	0	999	1	0.03653	0.070391	17.84615	4.20341	4.71116	1	0	0	0	0	0	0	0	0	0	0	0	0	0	0	0	0	0	0	0	0	0	0	0	0	0	0	0	0	0	0	0	0
4405763	TGCAGCTTGAGCTCCAACAACTACATCCTGTCCATGCAACAAGGCCGAGATCGGAAGAGCGGTTCAGCA	TGCAGCTTGAGCTCCAACAACTACATCCTGTCCATGCAACAAGGGCG		0	0	999		0	0	999	1	0.03653	0.070391	16.23077	4.91706	3.51363	1	0	1	0	0	0	0	0	0	0	0	0	0	0	0	0	0	0	0	0	0	0	0	0	0	0	0	0	0	0	0	0	0
4536228	TGCAGTACCTGTCCAAGGAGGAGGCCGCCGTGCACGCGCGGACGCGCCGCCGAGATCGGAAGAGCGGTT	TGCAGTACCTGTCCAAGGAGGAGGCCGCCGTGCACGCGCGGACGCGCCGGCG	chr6A	411768108	1	4.30977e-015		0	0	999	1	0.03653	0.070391	13	6.02559	2.19535	1	0	0	0	0	0	0	0	0	0	0	0	0	0	0	0	0	0	0	0	0	1	0	0	0	0	0	0	0	0	0	0	0
4541831	TGCAGCGTGTTGTTGAGCTCGGCCAGCGGCGGCACCGCCTCCGAGATCGGAAGAGCGGTTCAGCAGGAA	TGCAGCGTGTTGTTGAGCTCGGCCAGCGGCGGCACCGCCTGCG		0	0	999	3A|004.285602847|3959135|3959135	1	1	7.35258e-013	1	0.03653	0.070391	19.25	5.59948	3.68885	1	0	0	0	0	0	0	1	0	0	0	0	0	0	0	0	0	0	1	0	0	0	0	0	1	0	0	0	0	0	0	0	0
4542401	TGCAGCTAGGCCTGCCCGTGAGGGACTACGCACGCGCTAGCAGGGATTCAATCTGGGGTTGCGCCGCGG	TGCAGCTAGGCCTGCCCGTGAGGGACTACGCACGCGCTAGCAGGGATTCAATCTGGGGTTGCGCCGCGG	chrUn	166445077	6	4.33804e-027		0	0	999	1	0.03653	0.070391	14.91667	7.81514	1.84969	1	0	0	0	0	0	0	0	0	0	0	0	0	0	0	0	1	0	0	0	0	0	0	0	0	0	0	0	1	0	0	0	0
4909486	TGCAGGGCAGCCAGGCCATCCCCTTCCTCGAGTCGCTCGTCGTTGCCGACGTCGCCGCCCTCAAGGACG	TGCAGGGCAGCCAGGCCATCCCCTTCCTCGAGTCGCTCGTCGTTGCCGACGTCGCCGCCCTCAAGGACG	chr2A	711977484	1	5.61161e-026	2A|087.421542600|4909486|4909486	1	1	6.68514e-031	1	0.03653	0.070391	11.5	4.51848	2.72644	1	1	0	0	0	0	0	0	0	0	0	0	0	0	0	0	0	0	0	0	0	0	0	0	0	0	0	1	0	0	0	0	0
4992385	TGCAGTGCTCCTGCATCGCGCCGAGATCGGAAGAGCGGTTCAGCAGGAATGCCGAGACCGATCTCGTAT	TGCAGTGCTCCTGCATCGCGGCG		0	0	999		0	0	999	1	0.03653	0.070391	22.18182	6.02749	4.03696	1	0	0	0	0	0	0	0	0	0	0	0	0	0	0	0	0	0	0	0	0	0	0	0	0	0	0	0	0	0	0	0	0
4992753	TGCAGGCTTTGGCACATGCATGCCTTGCCGCCGAGATCGGAAGAGCGGTTCAGCAGGAATGCCGAGACC	TGCAGGCTTTGGCACATGCATGCCTTGCCGGCG		0	0	999	6A|025.601940010|4992753|4992753	1	1	1.00998e-009	1	0.03653	0.070391	10.7	3.57911	3.22514	1	0	0	0	0	0	0	0	0	0	0	0	0	1	0	0	0	0	0	0	0	0	0	0	0	0	0	0	0	0	0	0	0
4995405	TGCAGCTTTGGGGCGGTCAGCCGAGATCGGAAGAGCGGTTCAGCAGGAATGCCGAGACCGATCTCGTAT	TGCAGCTTTGGGGCGGTCAGGCG		0	0	999		0	0	999	1	0.03653	0.070391	28.72727	8.67694	3.34076	1	0	0	0	0	0	1	0	0	0	0	0	0	0	0	0	0	0	0	0	0	0	0	1	0	0	0	0	0	0	0	0	0
4996642	TGCAGCAGCTGGAACTTGGCGGCGTCGACCTGGAGCTTGAGCACGTTCATGTCCCAGGAGGCCGTGGCC	TGCAGCAGCTGGAACTTGGCGGCGTCGACCTGGAGCTTGAGCACGTTCATGTCCCAGGAGGCCGTGGCC	chr7A	1012220	1	2.61083e-024	4A|127.563024800|2329545|2329545	1	1	1.45735e-022	1	0.03653	0.070391	13.16667	4.0586	3.36627	1	0	0	0	0	0	1	0	0	0	0	0	0	0	0	0	0	0	0	0	0	0	0	0	0	0	0	0	0	0	0	0	0
4996952	TGCAGGTATGGTAGCTGGGAGACATCAGATATGTATGTATCCCGACGGGCTTCACGACGGGGCGTGCAC	TGCAGGTATGGTAGCTGGGAGACATCAGATATGTATGTATCCCGACGGGCTTCACGACGGGGCGTGCAC	chr5A	708689169	1	2.0183e-025	5A|150.556962200|990370|990370	1	1	5.20462e-027	1	0.03653	0.070391	15.14286	3.99745	3.63789	1	0	0	0	0	0	1	0	0	0	0	0	0	0	0	0	1	0	0	0	0	0	0	0	0	0	0	0	0	0	0	0	0
4997151	TGCAGACGGGGATCACGCCCCTGAACGCCTCGGCGAACATCGAAATGGAATTCGTCCCGCAGCCCCAAC	TGCAGACGGGGATCACGCCCCTGAACGCCTCGGCGAACATCGAAATGGAATTCGTCCCGCAGCCCCAAC		0	0	999		0	0	999	1	0.03653	0.070391	13.91667	5.04081	2.54776	1	0	0	0	0	1	1	0	0	0	0	0	0	0	0	0	0	0	0	0	0	0	0	0	0	0	0	0	0	0	0	0	0
4997213	TGCAGGCATGCCTTGCACATTCGTGGCTTCTTTTGCTTGATCCTTTTTGCATTAACACTAAAACACAAA	TGCAGGCATGCCTTGCACATTCGTGGCTTCTTTTGCTTGATCCTTTTTGCATTAACACTAAAACACAAA	chr7B	23426789	1	5.61161e-026		0	0	999	1	0.03653	0.070391	10.9	3.36006	3.1234	1	0	0	0	0	0	0	0	0	0	0	0	0	1	0	1	0	0	0	0	0	0	0	0	0	0	0	0	0	0	0	0	0
5003064	TGCAGACTGTGTGAGCGCGACTGGCCGTGACGGCGCGGCCGCTTCTCAGCGGATGACGAGGCCCCCGAG	TGCAGACTGTGTGAGCGCGACTGGCCGTGACGGCGCGGCCGCTTCTCAGCGGATGACGAGGCCCCCGAG	chr1A	448768291	1	3.37732e-023	4A|028.245174040|1007667|1007667	1	1	6.7326e-026	1	0.03653	0.070391	13.72727	4.09192	3.18394	1	0	0	0	0	1	0	0	1	0	0	0	0	0	0	0	0	0	0	0	0	0	0	0	0	0	0	1	0	0	0	0	0
5003443	TGCAGTGCTAGACTACTCTGTTCTTGGCTGGCCGTCCCAAAGAAGAGGATGATTTGACGAGAGTCTTGG	TGCAGTGCTAGACTACTCTGTTCTTGGCTGGCCGTCCCAAAGAAGAGGATGATTTGACGAGAGTCTTGG		0	0	999		0	0	999	1	0.03653	0.070391	11.7	4.58367	2.5615	1	0	0	0	0	0	0	0	0	0	0	0	0	1	0	1	0	0	0	0	0	0	0	0	0	0	0	0	0	0	0	0	0
5003916	TGCAGACATGCAGTTAGTGTCCCCGCCATCCGAGATCGGAAGAGCGGTTCAGCAGGAATGCCGAGACCG	TGCAGACATGCAGTTAGTGTCCCCGCCATGCG		0	0	999		0	0	999	1	0.03653	0.070391	24.75	5.40255	4.99331	1	0	0	0	0	0	1	0	0	0	0	0	0	0	0	0	0	0	0	0	0	0	0	0	0	0	0	0	0	0	0	0	0
5004559	TGCAGACCAGCACTGTCACCCACTGGATCCTCATTGCCCGAGATCGGAAGAGCGGTTCAGCAGGAATGC	TGCAGACCAGCACTGTCACCCACTGGATCCTCATTGCGCG		0	0	999		0	0	999	1	0.03653	0.070391	21.58333	7.71857	2.83454	1	0	0	0	0	0	1	0	0	0	0	0	0	0	0	0	0	0	0	0	0	0	0	0	0	0	0	0	0	0	0	0	0
5005059	TGCAGGCTGTTCGCCTTTTTTTAGGCCAATCGCCTGAAAACCTCATCGCCGAGATCGGAAGAGCGGTTC	TGCAGGCTGTTCGCCTTTTTTTAGGCCAATCGCCTGAAAACCTCATCGGCG		0	0	999		0	0	999	1	0.03653	0.070391	17.5	3.22749	4.76625	1	0	0	0	0	0	1	0	0	0	0	0	0	0	0	0	0	0	0	0	0	0	0	0	0	0	0	0	0	0	0	0	0
5006732	TGCAGCACCGCCATGGGCGCCTCGAAGAGGTCACCATCGAATTCGGGCACCCTCTTGGTCGTCGATATC	TGCAGCACCGCCATGGGCGCCTCGAAGAGGTCACCATCGAATTCGGGCACCCTCTTGGTCGTCGATATC		0	0	999		0	0	999	1	0.03653	0.070391	13.75	4.0026	3.25067	1	0	0	0	0	1	1	0	0	0	0	0	0	0	0	0	0	0	0	0	0	0	0	0	0	0	0	0	0	0	0	0	0
5009017	TGCAGCGCTGGCTTTGCTCCTTTGGACGGCCTCCGAGATCGGAAGAGCGGTTCAGCAGGAATGCCGAGA	TGCAGCGCTGGCTTTGCTCCTTTGGACGGCCTGCG	chr5A	536769103	1	9.79585e-008	5A|058.689122980|3023825|3023825	1	1	8.84867e-011	1	0.03653	0.070391	16.16667	5.88548	2.74102	1	0	0	0	0	0	1	0	0	0	0	0	0	0	0	0	0	0	0	0	0	0	0	1	0	0	0	0	0	0	0	0	0
5325422	TGCAGCTCCGTCGGCCTCGTCTGCATCGCGTACAACCTTCGATTCGAGCTGAAGCCCTCCACAACCTCG	TGCAGCTCCGTCGGCCTCGTCTGCATCGCGTACAACCTTCGATTCGAGCTGAAGCCCTCCACAACCTCG	chr7A	731630033	1	2.61083e-024	7A|155.686230100|5582619|5582619	1	1	6.7326e-026	1	0.03653	0.070391	13.7	3.95095	3.83287	1	0	1	0	0	0	0	0	0	0	0	0	0	0	0	0	0	0	1	0	0	0	0	0	0	0	0	1	0	0	0	0	0
5326568	TGCAGCACAGTCTCCGATAGCGGCGGCGTGGCCACGGCGATGAGACGGGTCCTATCGGGCTCGACGACA	TGCAGCACAGTCTCCGATAGCGGCGGCGTGGCCACGGCGATGAGACGGGTCCTATCGGGCTCGACGACA		0	0	999		0	0	999	1	0.03653	0.070391	12	4.08248	2.99818	1	0	0	0	0	1	1	0	0	0	0	0	0	0	0	0	0	0	0	0	0	0	0	0	0	0	0	0	0	0	0	0	0
5328592	TGCAGTACACCTACAACCAGCTGCGAAGGTGGCGTCGCAGCCGCCATTGTCGAGACGGACGGCAGCGTC	TGCAGTACACCTACAACCAGCTGCGAAGGTGGCGTCGCAGCCGCCATTGTCGAGACGGACGGCAGCGTC	chr1A	199131643	1	1.20614e-027		0	0	999	1	0.03653	0.070391	18.09091	7.46452	2.59445	1	0	0	1	0	0	0	0	0	0	0	0	0	0	0	0	0	0	0	0	0	0	0	1	0	0	0	0	0	1	0	0	0
5332319	TGCAGGCCTGGGACCTCGAGCCGAGATCGGAAGAGCGGTTCAGCAGGAATGCCGAGACCGATCTCGTAT	TGCAGGCCTGGGACCTCGAGGCG		0	0	999		0	0	999	1	0.03653	0.070391	18.5	4.79583	3.92873	1	0	0	1	0	0	0	0	1	0	0	0	0	0	0	0	0	0	1	0	0	0	0	0	0	0	0	0	0	0	0	0	0
5333036	TGCAGGTGGCGGCTCAACGCTACACCGAGATCGGAAGAGCGGTTCAGCAGGAATGCCGAGACCGATCTC	TGCAGGTGGCGGCTCAACGCTACAGCG		0	0	999		0	0	999	1	0.03653	0.070391	20	4.72582	4.04105	1	0	0	0	0	0	0	0	0	0	0	0	0	1	0	0	0	1	0	0	0	0	0	0	0	0	0	0	0	0	0	0	0
5341997	TGCAGATCAGCTCAGTTACTCCTGAAGACAGTTTAATGATGTTCATTCTTTCAGTTTACGAAAATCTCT	TGCAGATCAGCTCAGTTACTCCTGAAGACAGTTTAATGATGTTCATTCTTTCAGTTTACGAAAATCTCT	chr7B	13711146	2	1.22333e-017		0	0	999	1	0.03653	0.070391	15.54545	6.76036	2.24049	1	0	0	0	0	0	0	1	0	0	0	0	0	0	0	0	0	0	0	0	0	0	0	0	1	0	0	0	0	0	0	0	0
5347176	TGCAGAGAGGCCATGTCCCAGGCAGGAACCGAGATCGGAAGAGCGGTTCAGCAGGAATGCCGAGACCGA	TGCAGAGAGGCCATGTCCCAGGCAGGAAGCG		0	0	999	3B|083.269879640|5347176|5347176	1	1	1.1323e-008	1	0.03653	0.070391	24.8	8.63481	2.95912	1	0	0	0	0	0	0	0	0	0	0	1	0	0	0	0	0	0	0	0	0	0	0	0	0	0	0	0	0	0	0	0	0
5347947	TGCAGGCGCTTGAAGGCTCCATCGACAACCGAGATCGGAAGAGCGGTTCAGCAGGAATGCCGAGACCGA	TGCAGGCGCTTGAAGGCTCCATCGACAAGCG		0	0	999		0	0	999	1	0.03653	0.070391	21.75	6.82062	3.11353	1	0	0	0	0	0	1	0	0	0	0	0	0	0	0	0	0	0	0	0	0	0	0	0	0	0	0	0	0	0	0	0	0
5356430	TGCAGTTGCCTGAGGCGCGACGCCCATGCGAGATTAGGTGAGTAAGAGCCATATTCCATATACTCGAGC	TGCAGTTGCCTGAGGCGCGACGCCCATGCGAGATTAGGTGAGTAAGAGCCATATTCCATATACTCGAGC	chr6A	1686403	1	1.20614e-027		0	0	999	1	0.03653	0.070391	12.55556	6.71832	1.79629	1	0	0	0	0	0	0	0	0	0	0	0	0	0	0	1	0	0	0	0	0	0	0	0	0	0	0	0	0	0	0	0	0
5364488	TGCAGGGCTTGTATCAAAAGGTGAGTTGATGGATGGCCTGTGAATTCGTCGCTCCCGAGATCGGAAGAG	TGCAGGGCTTGTATCAAAAGGTGAGTTGATGGATGGCCTGTGAATTCGTCGCTCGCG	chr2A	13116287	1	4.02575e-016		0	0	999	1	0.03653	0.070391	35.8	7.80769	4.76713	1	0	0	0	0	0	0	0	0	0	0	0	0	1	0	1	0	0	0	0	0	0	0	0	0	0	0	0	0	0	0	0	0
5365776	TGCAGACTGGTCACCTTGCTCTGGAGCAGCGAGTTGTGGCGGGCCGACAGCGCGTTGAACCGCTTCAGG	TGCAGACTGGTCACCTTGCTCTGGAGCAGCGAGTTGTGGCGGGCCGACAGCGCGTTGAACCGCTTCAGG	chr7D	65548486	1	5.61161e-026	7A|052.490558210|5365776|5365776	1	1	6.68514e-031	1	0.03653	0.070391	14.45455	4.88716	2.77202	1	1	0	0	0	0	0	0	0	0	0	0	0	0	0	0	1	0	0	0	0	0	0	0	0	0	0	0	0	0	0	0	0
5374137	TGCAGGTGAGGTGGACACAGCGGAAGGGGCCCGAGATCGGAAGAGCGGTTCAGCAGGAATGCCGAGACC	TGCAGGTGAGGTGGACACAGCGGAAGGGGCGCG		0	0	999		0	0	999	1	0.03653	0.070391	16.45455	8.15044	2.04165	1	1	0	0	0	0	0	0	0	0	0	0	0	1	0	0	0	0	0	0	0	0	0	0	0	0	0	0	0	0	0	0	0
5410665	TGCAGGTCCGTCGCCTTGCTCCGCCTCCTGCCCTGCCTCGCCCCTCCGAGATCGGAAGAGCGGTTCAGC	TGCAGGTCCGTCGCCTTGCTCCGCCTCCTGCCCTGCCTCGCCCCTGCG		0	0	999		0	0	999	1	0.03653	0.070391	12.44444	6.81683	1.79352	1	0	0	1	0	0	0	0	0	1	0	0	0	0	0	0	0	0	1	0	0	0	0	0	0	0	0	0	0	0	0	0	0
5411107	TGCAGCTAGAGCCATTGGACTGCGATGGAGGGTGGAGCTGAAGGATGCGTCCACAGCGACGGGCATCGC	TGCAGCTAGAGCCATTGGACTGCGATGGAGGGTGGAGCTGAAGGATGCGTCCACAGCGACGGGCATCGC	chr5A	95056338	1	2.61083e-024	5A|014.486689350|1070054|1070054	1	1	1.44708e-027	1	0.03653	0.070391	16.18182	6.17647	2.58022	1	0	0	0	0	0	0	0	0	0	0	0	0	0	0	0	0	0	0	0	0	0	0	0	0	0	0	0	0	0	0	0	0
5411545	TGCAGCCACTTCTGGACAAACCCTCTCTGTTCCGAAACGAAGCGTCTCGCCGCCTCGGGAGGTTCGCCG	TGCAGCCACTTCTGGACAAACCCTCTCTGTTCCGAAACGAAGCGTCTCGCCGCCTCGGGAGGTTCGCCG	chr1B	512129370	1	4.39986e-017		0	0	999	1	0.03653	0.070391	27.11111	4.35748	7.42831	1	0	0	1	0	0	0	0	0	1	0	0	0	0	0	0	0	0	1	0	0	0	0	0	0	0	0	0	0	0	0	0	0
5411599	TGCAGGGGGCGGTAGGGCAGCCTGCCGCCGAGATCGGAAGAGCGGTTCAGCAGGAATGCCGAGACCGAT	TGCAGGGGGCGGTAGGGCAGCCTGCCGGCG		0	0	999		0	0	999	1	0.03653	0.070391	11	3.4641	3.29104	1	0	0	0	0	0	0	0	0	0	0	0	0	0	0	0	0	0	1	0	0	0	0	0	0	0	0	0	0	0	0	0	0
5563391	TGCAGTTGGCCAGCCCCCAAGCGAACTCCACCAGCTCTTGGCTGGTCATGGTGGTGATGCTCCCGAAGT	TGCAGTTGGCCAGCCCCCAAGCGAACTCCACCAGCTCTTGGCTGGTCATGGTGGTGATGCTCCCGAAGT	chr2A	12991402	2	4.36884e-022		0	0	999	1	0.03653	0.070391	27.5	5.64358	5.03056	1	0	0	0	0	0	0	0	0	0	0	0	0	1	0	1	0	0	0	0	0	0	0	0	0	0	0	0	0	0	0	0	0
5563442	TGCAGCGGCGGCATCGGTTGCCGAGATGATGGACCCATCGACGTCAGTGGTGTACAGGTTGCCGACGAG	TGCAGCGGCGGCATCGGTTGCCGAGATGATGGACCCATCGACGTCAGTGGTGTACAGGTTGCCGACGAG	chr3B	755329627	14	3.37732e-023		0	0	999	1	0.03653	0.070391	12.5	8.26136	1.54123	1	1	0	0	0	0	0	0	0	0	0	0	0	0	0	1	0	0	0	0	0	0	0	0	0	0	0	0	0	0	0	0	0
5564260	TGCAGTAGATGGCGCTGGCGTCGTGCAGCCACGGTGTTGCACATGCGAGGTGGGGGAGACGTGGGAGGA	TGCAGTAGATGGCGCTGGCGTCGTGCAGCCACGGTGTTGCACATGCGAGGTGGGGGAGACGTGGGAGGA	chr4A	727259119	1	1.20614e-027		0	0	999	1	0.03653	0.070391	12.54545	4.73601	2.64398	1	0	0	0	0	0	1	0	0	0	0	0	0	1	0	0	0	0	0	0	0	0	0	0	0	0	0	0	0	0	0	0	0
5567782	TGCAGCCTGCCAGGGCGTTTGGCTGAGCCGAGATCGGAAGAGCGGTTCAGCAGGAATGCCGAGACCGAT	TGCAGCCTGCCAGGGCGTTTGGCTGAGGCG		0	0	999		0	0	999	1	0.03653	0.070391	23	9.35171	2.56962	1	0	0	0	0	0	0	0	0	0	0	0	0	1	0	1	0	0	0	0	0	0	0	0	0	0	0	0	0	0	0	0	0
5568093	TGCAGGTTGCCATCCTCATCTTGCTCCGAGATCGGAAGAGCGGTTCAGCAGGAATGCCGAGACCGATCT	TGCAGGTTGCCATCCTCATCTTGCTGCG		0	0	999		0	0	999	1	0.03653	0.070391	29.33333	9.72397	3.35958	1	0	0	0	0	0	0	1	0	0	0	0	0	0	0	0	0	0	1	0	0	0	0	0	1	0	0	0	0	0	0	0	0
5568105	TGCAGTCTGTCTCATTCTGTCGTTCGTCTTAAAACATTTGCCGAGATCGGAAGAGCGGTTCAGCAGGAA	TGCAGTCTGTCTCATTCTGTCGTTCGTCTTAAAACATTTGGCG		0	0	999	3B|132.658545600|1266723|1266723	1	1	4.39392e-015	1	0.03653	0.070391	17.9	5.55788	3.05692	1	0	0	0	0	0	0	0	0	0	0	0	0	1	0	0	0	0	0	0	0	0	0	0	0	0	0	0	0	0	0	0	0
5568125	TGCAGAGCGGCTCAAAGCGACCACATCAGAGACCGAGATCGGAAGAGCGGTTCAGCAGGAATGCCGAGA	TGCAGAGCGGCTCAAAGCGACCACATCAGAGAGCG		0	0	999		0	0	999	1	0.03653	0.070391	18.7	5.62228	3.32637	1	0	0	0	0	0	0	0	0	0	0	0	0	0	0	1	0	0	0	0	0	0	0	0	0	0	0	0	0	0	0	0	0
5571227	TGCAGCTTCCCGATGCAGCGGAAGCAGGGACCAGCAATGGGGACTCCGAGATCGGAAGAGCGGTTCAGC	TGCAGCTTCCCGATGCAGCGGAAGCAGGGACCAGCAATGGGGACTGCG	chr3A	338826296	2	1.29172e-014		0	0	999	1	0.03653	0.070391	18.5	5.44518	3.61559	1	0	0	0	0	0	0	0	0	0	0	1	0	1	0	0	0	0	0	0	0	0	0	0	0	0	0	0	0	0	0	0	0
5579532	TGCAGATCTTGTGCTAAAAAACTACAACAATTTGGCCAAAAGAGTAAACAAACTTTACAACAGTGAGGG	TGCAGATCTTGTGCTAAAAAACTACAACAATTTGGCCAAAAGAGTAAACAAACTTTACAACAGTGAGGG	chr7A	670886422	2	2.61083e-024		0	0	999	1	0.03653	0.070391	36.63636	12.80108	2.97798	1	0	0	0	0	0	0	0	0	0	0	0	0	1	0	1	0	0	0	0	0	0	0	0	0	0	0	0	0	0	0	0	0
5582870	TGCAGTGAAGCACCATGGGGGTTGTTGGAGCTCCGAGATCGGAAGAGCGGTTCAGCAGGAATGCCGAGA	TGCAGTGAAGCACCATGGGGGTTGTTGGAGCTGCG	chr7A	19511238	1	9.79585e-008	7A|014.078399920|1241777|1241777	1	1	8.84867e-011	1	0.03653	0.070391	15.27273	4.4126	3.33656	1	0	0	0	0	0	0	0	0	0	0	0	0	0	0	0	0	0	0	0	0	0	0	0	0	0	0	0	0	0	0	0	0
5970576	TGCAGGACCCTTCGTCGCGGCAGGACGGCGCCGCCGCCCGAGATCGGAAGAGCGGTTCAGCAGGAATGC	TGCAGGACCCTTCGTCGCGGCAGGACGGCGCCGCCGCGCG		0	0	999	3B|008.557436366|5970576|5970576	1	1	1.78875e-013	1	0.03653	0.070391	18.38462	4.49852	4.21553	1	0	0	0	0	0	0	1	0	0	0	0	0	0	0	0	0	0	0	0	0	0	0	0	1	0	0	0	0	0	0	0	0
5972488	TGCAGCTCGCCGTCGACCTCGGCTCGGGCGACCAGAGGGAAGGAGACGAGCAGGTTGGGCGACGCCGTG	TGCAGCTCGCCGTCGACCTCGGCTCGGGCGACCAGAGGGAAGGAGACGAGCAGGTTGGGCGACGCCGTG	chr3A	269662202	1	1.20614e-027		0	0	999	1	0.03653	0.070391	10.5	3.94757	2.78774	1	0	0	0	0	1	0	0	0	1	0	0	0	0	0	0	0	1	0	0	0	0	0	0	0	0	0	0	0	0	0	0	0
5972570	TGCAGCAGAGTAGAGTAGGGCTCGAGTAGAGTGGGGGGTAAGCGATGAAGGATGATGATGATGTGATGA	TGCAGCAGAGTAGAGTAGGGCTCGAGTAGAGTGGGGGGTAAGCGATGAAGGATGATGATGATGTGATGA	chr3A	749418180	1	1.20614e-027	6B|043.570532390|5972570|5972570	1	1	6.68514e-031	1	0.03653	0.070391	13.66667	5.12076	2.74689	1	0	0	0	0	0	0	0	0	0	0	0	0	0	0	0	0	0	0	0	0	0	0	0	0	0	0	0	0	0	0	0	0
6005733	TGCAGCCACGGCGAACCACGGCAGACGTAGCGGTGTCAACTTGCACCGAGATCGGAAGAGCGGTTCAGC	TGCAGCCACGGCGAACCACGGCAGACGTAGCGGTGTCAACTTGCAGCG	chr1B	221537812	2	1.29172e-014		0	0	999	1	0.03653	0.070391	13.33333	5.96285	2.2628	1	0	0	0	0	0	0	0	0	0	0	0	0	0	0	1	0	0	0	0	0	0	0	0	0	0	0	1	0	0	0	0	0
6009281	TGCAGCCAACCGTCGGCAAAGGCATCGCACCCGCCTCCCTCCTCCCCGAGATCGGAAGAGCGGTTCAGC	TGCAGCCAACCGTCGGCAAAGGCATCGCACCCGCCTCCCTCCTCCGCG	chr6A	263890189	1	1.29172e-014		0	0	999	1	0.03653	0.070391	10.36364	3.93753	2.49228	1	0	0	0	0	0	0	0	0	1	0	0	0	0	0	0	0	0	0	0	0	0	0	0	0	0	0	0	0	0	0	0	0
6039034	TGCAGTGCAACACGCTGGTGGCCGAGATCGGAAGAGCGGTTCAGCAGGAATGCCGAGACCGATCTCGTA	TGCAGTGCAACACGCTGGTGGGCG		0	0	999		0	0	999	1	0.03653	0.070391	24.25	5.10106	5.41814	1	0	0	0	0	0	0	1	0	0	0	0	0	0	0	0	0	0	1	0	0	0	0	0	1	0	0	0	0	0	0	0	0
6046227	TGCAGCACATGCAGCAAAAGATCTCCATCTCTTGAGAAACCAGAAAAATACAACTGGCAAAACGAAACG	TGCAGCACATGCAGCAAAAGATCTCCATCTCTTGAGAAACCAGAAAAATACAACTGGCAAAACGAAACG	chr5B	24648781	1	2.61083e-024	5B|012.640556990|1013369|1013369	1	1	1.44708e-027	1	0.03653	0.070391	38.3	21.66587	1.63571	1	0	0	0	0	0	0	0	0	0	0	0	0	0	0	0	0	0	0	0	0	0	0	0	0	0	0	0	0	0	0	0	0
7340733	TGCAGCGTGAGCGGGCAGCTGAGCTCCAGCCAACGGTTGTTGCCGAGGCCGAGGGTGATCGCCCCGAGA	TGCAGCGTGAGCGGGCAGCTGAGCTCCAGCCAACGGTTGTTGCCGAGGCCGAGGGTGATCGCCCCGAGA	chr7A	706691625	1	5.65145e-021	7A|143.527208800|1229379|1229379	1	1	1.44708e-027	1	0.03653	0.070391	13	4.14729	3.15647	1	0	0	0	0	0	0	0	0	0	0	0	0	0	0	0	0	1	0	1	1	0	0	0	0	0	0	0	0	0	0	0	0
7341527	TGCAGGACATGCTCGAAGGCGCCAAGGAGCAGGGACTGCCGAGATCGGAAGAGCGGTTCAGCAGGAATG	TGCAGGACATGCTCGAAGGCGCCAAGGAGCAGGGACTGGCG		0	0	999		0	0	999	1	0.03653	0.070391	10.63636	6.97101	1.53414	1	0	0	0	0	0	0	0	0	0	0	0	0	1	0	0	0	0	0	0	0	0	1	0	0	0	0	0	0	0	0	0	0
7343326	TGCAGCGCCATGGACGCGCACCGAGATCGGAAGAGCGGTTCAGCAGGAATGCCGAGACCGATCTCGTAT	TGCAGCGCCATGGACGCGCAGCG		0	0	999		0	0	999	1	0.03653	0.070391	11.18182	3.68827	3.22891	1	1	0	0	0	0	0	0	0	0	0	0	0	1	0	0	0	0	0	0	0	0	0	0	0	0	0	0	0	0	0	0	0
7345715	TGCAGCAGGCCTCTTGTCAGTCTGCACCGAGATCGGAAGAGCGGTTCAGCAGGAATGCCGAGACCGATC	TGCAGCAGGCCTCTTGTCAGTCTGCAGCG		0	0	999		0	0	999	1	0.03653	0.070391	14.53846	4.32551	3.79054	1	0	0	0	0	0	0	0	0	0	0	0	0	0	0	0	0	0	0	0	0	0	0	0	0	0	0	0	0	0	0	0	0
7348484	TGCAGCCAATCTCTCGGCCACCGTGCCATATCCCCGAGATCGGAAGAGCGGTTCAGCAGGAATGCCGAG	TGCAGCCAATCTCTCGGCCACCGTGCCATATCCGCG		0	0	999		0	0	999	1	0.03653	0.070391	12.81818	4.66745	2.8211	1	0	0	0	0	0	0	0	0	1	0	0	0	0	0	0	0	1	0	0	0	0	0	0	0	0	0	0	0	0	0	0	0
7352980	TGCAGGCGATGAGCGGTGACGCGGTCCGAGATCGGAAGAGCGGTTCAGCAGGAATGCCGAGACCGATCT	TGCAGGCGATGAGCGGTGACGCGGTGCG		0	0	999		0	0	999	1	0.03653	0.070391	17	5.43139	3.61121	1	0	0	0	0	0	0	0	0	0	0	0	0	0	0	0	0	0	0	0	0	0	0	0	0	0	0	0	0	0	0	0	0
7353914	TGCAGCAACGGTGCACCATTAATTAGCCGAGATCGGAAGAGCGGTTCAGCAGGAATGCCGAGACCGATC	TGCAGCAACGGTGCACCATTAATTAGGCG		0	0	999		0	0	999	1	0.03653	0.070391	19.23077	7.61733	2.61914	1	0	0	0	0	0	0	1	0	0	0	0	0	0	0	0	0	0	1	0	0	0	0	0	1	0	0	0	0	0	0	0	0
7490155	TGCAGCAGCTCGTCGGCGCCGCTTGACTCTCTGCCGAGATCGGAAGAGCGGTTCAGCAGGAATGCCGAG	TGCAGCAGCTCGTCGGCGCCGCTTGACTCTCTGGCG	chrUn	37256230	1	9.79585e-008		0	0	999	1	0.03653	0.070391	17.08333	4.31003	4.48804	1	0	0	0	0	0	0	1	0	0	0	0	0	0	0	0	0	0	1	0	0	0	0	0	1	0	0	0	0	0	0	0	0
7869876	TGCAGCCTTTTGCCGATCACCTTCTCTCACCGCCGAGATCGGAAGAGCGGTTCAGCAGGAATGCCGAGA	TGCAGCCTTTTGCCGATCACCTTCTCTCACCGGCG		0	0	999		0	0	999	1	0.03653	0.070391	10.25	3.85411	2.53909	1	0	0	0	0	0	0	0	0	0	0	0	0	0	0	0	0	1	0	0	0	0	0	0	0	0	0	0	1	0	0	0	0
7880969	TGCAGCTGGCCATGGAAGTACGTGGCTGCTTCCGAGATCGGAAGAGCGGTTCAGCAGGAATGCCGAGAC	TGCAGCTGGCCATGGAAGTACGTGGCTGCTTGCG		0	0	999		0	0	999	1	0.03653	0.070391	21.91667	4.48067	5.31018	1	0	0	0	0	0	0	1	0	0	0	0	0	0	0	0	0	0	1	0	0	0	0	0	1	0	0	0	0	0	0	0	0
7883281	TGCAGCTGTCTGCGCACGCATTGGGCTGGGCTGGGTGCCGAGATCGGAAGAGCGGTTCAGCAGGAATGC	TGCAGCTGTCTGCGCACGCATTGGGCTGGGCTGGGTGGCG		0	0	999		0	0	999	1	0.03653	0.070391	21.08333	4.75146	4.85137	1	0	0	0	0	0	0	1	0	0	0	0	0	0	0	0	0	0	1	0	0	0	0	0	1	0	0	0	0	0	0	0	0
7887353	TGCAGACGGCGGACGACTCGTGCGGCGCTAGGGTAGAGCCGCAGGGTCTCGCTGATGACGCACCGAGAT	TGCAGACGGCGGACGACTCGTGCGGCGCTAGGGTAGAGCCGCAGGGTCTCGCTGATGACGCACCGAGAT		0	0	999		0	0	999	1	0.03653	0.070391	15.22222	5.26578	2.85804	1	0	0	0	0	0	0	0	0	0	0	0	0	0	0	0	0	0	0	0	0	0	0	0	0	0	0	0	0	0	0	0	0
7909190	TGCAGGGGTTGGGCAGGCGGATCCAGAAACGGGCGGCGAGGTGGCGGTCGCCGAGATCGGAAGAGCGGT	TGCAGGGGTTGGGCAGGCGGATCCAGAAACGGGCGGCGAGGTGGCGGTCGGCG		0	0	999	1A|006.155331603|1135929|1135929	1	1	7.99542e-019	1	0.03653	0.070391	24.375	15.03278	1.56773	1	0	0	0	0	0	0	0	0	0	0	0	0	0	0	1	0	0	0	0	0	0	0	0	0	0	0	0	0	0	0	0	0
7910332	TGCAGACGGCGAAGACGGGATCCATACTTGAATCCGAGATCGGAAGAGCGGTTCAGCAGGAATGCCGAG	TGCAGACGGCGAAGACGGGATCCATACTTGAATGCG		0	0	999		0	0	999	1	0.03653	0.070391	14.46154	5.18304	2.73753	1	0	0	0	0	0	0	0	0	0	0	0	0	0	0	0	0	1	0	0	0	0	0	0	0	0	0	0	1	0	0	0	0
7914088	TGCAGCTCGTCCTCGCGCGCGCCCGATTGTCCCGCCACGCCGAGATCGGAAGAGCGGTTCAGCAGGAAT	TGCAGCTCGTCCTCGCGCGCGCCCGATTGTCCCGCCACGGCG		0	0	999		0	0	999	1	0.03653	0.070391	11.66667	4.42217	2.78385	1	1	0	0	0	0	0	0	0	1	0	0	0	0	1	0	0	1	0	0	0	0	0	0	0	0	0	0	0	0	0	0	0
7915923	TGCAGTTTGTTCTGTCCCACGCCGTCCTTGGTCGACATGATTATAAACAGGTACAAGTTGCGGGGTGAA	TGCAGTTTGTTCTGTCCCACGCCGTCCTTGGTCGACATGATTATAAACAGGTACAAGTTGCGGGGTGAA		0	0	999	1B|009.303993642|1267670|1267670	1	1	3.13237e-024	1	0.03653	0.070391	23.16667	5.09629	4.53995	1	0	0	0	0	1	1	0	0	0	0	0	0	0	0	0	0	0	0	0	0	0	0	0	0	0	0	0	0	0	0	0	0
7918860	TGCAGTACTACCAAGTGCGGTTCGACCCCGAGATCGGAAGAGCGGTTCAGCAGGAATGCCGAGACCGAT	TGCAGTACTACCAAGTGCGGTTCGACCGCG		0	0	999		0	0	999	1	0.03653	0.070391	11.16667	4.77552	2.39019	1	0	0	0	0	0	0	1	0	0	0	0	0	0	0	0	0	0	1	0	0	0	0	0	1	0	0	0	0	0	0	0	0
7920722	TGCAGCCTCCCGTCCGCGCCGTTTCTTACCGAGATCGGAAGAGCGGTTCAGCAGGAATGCCGAGACCGA	TGCAGCCTCCCGTCCGCGCCGTTTCTTAGCG		0	0	999		0	0	999	1	0.03653	0.070391	16.7	6.66408	2.73427	1	0	0	0	0	0	0	0	0	0	0	0	0	0	0	0	0	0	0	0	0	0	0	1	0	0	0	0	0	0	0	0	0
7927528	TGCAGGGGCTGACGTCGTGGATTTCCCTCGTGCTGAAGCCGAGATCGGAAGAGCGGTTCAGCAGGAATG	TGCAGGGGCTGACGTCGTGGATTTCCCTCGTGCTGAAGGCG		0	0	999		0	0	999	1	0.03653	0.070391	19.83333	6.95022	3.08561	1	0	0	0	0	0	0	1	0	0	0	0	0	0	0	0	0	0	1	0	0	0	0	0	1	0	0	0	0	0	0	0	0
7928588	TGCAGCTACGCCGTTCTCATGGACGCCTCCAACTTCACCTTCCAAAGCACCTACGCGACCTCGCCGAGA	TGCAGCTACGCCGTTCTCATGGACGCCTCCAACTTCACCTTCCAAAGCACCTACGCGACCTCGCCGAGA	chr3A	2665768	1	2.03262e-020		0	0	999	1	0.03653	0.070391	18.75	4.49305	4.17892	1	0	0	0	0	0	0	1	0	0	0	0	0	0	0	0	0	0	1	0	0	0	0	0	1	0	0	0	0	0	0	0	0
9364888	TGCAGGGAGCTAGAGCTGAAGCCTGGCCACGGCGCCATGGCTATTGTGGCAGTCGGTGCGCCGATGTGA	TGCAGGGAGCTAGAGCTGAAGCCTGGCCACGGCGCCATGGCTATTGTGGCAGTCGGTGCGCCGATGTGA	chr3D	951503	1	2.61083e-024	3D|004.351907177|1230570|1230570	1	1	1.44708e-027	1	0.03653	0.070391	11.25	3.91844	2.87321	1	0	0	0	0	0	0	1	0	0	0	0	0	0	0	0	0	0	1	0	0	0	0	0	1	0	0	0	0	0	0	0	0
9724988	TGCAGCCGCTTGCACTCGCTCAAGACCCTCTCATACACGGCGACTGGCGTGGAAGCGGGCATGTCTCGC	TGCAGCCGCTTGCACTCGCTCAAGACCCTCTCATACACGGCGACTGGCGTGGAAGCGGGCATGTCTCGC		0	0	999	1B|035.218651910|1390925|1390925	1	1	1.44708e-027	1	0.03653	0.070391	17.75	4.20565	4.63317	1	0	1	0	0	0	0	0	0	0	0	0	0	0	0	0	0	0	0	0	0	0	0	0	0	0	0	0	0	0	0	0	0
10984972	TGCAGCCCCCTGGGGATGGCAGTCTGGCAGCACCCTATCCCCGAGCAGGAGCCGTTGCCGAGGGCCGAC	TGCAGCCCCCTGGGGATGGCAGTCTGGCAGCACCCTATCCCCGAGCAGGAGCCGTTGCCGAGGGCCGAC	chrUn	427803287	1	2.03262e-020		0	0	999	1	0.03653	0.070391	18.41667	5.40768	3.80567	1	0	0	0	0	0	0	1	0	0	0	0	0	0	0	0	0	0	1	0	0	0	0	0	1	0	0	0	0	0	0	0	0
10991509	TGCAGCAAGGTCAGGCCCAGATGAAGATGACCATCTCCACATACTGCTACAGCGCCACCTCTCAGGGCA	TGCAGCAAGGTCAGGCCCAGATGAAGATGACCATCTCCACATACTGCTACAGCGCCACCTCTCAGGGCA		0	0	999		0	0	999	1	0.03653	0.070391	23.25	12.87197	1.94076	1	0	0	0	0	0	0	1	0	0	0	0	0	0	0	0	0	0	1	0	0	0	0	0	1	0	0	0	0	0	0	0	0
12005620	TGCAGCTGGATACGGCCGCGCCGCCCGAGCTGGCGGAGGTGCGCAGTATGGACGCGGCGGTCATGGCAA	TGCAGCTGGATACGGCCGCGCCGCCCGAGCTGGCGGAGGTGCGCAGTATGGACGCGGCGGTCATGGCAA	chr6A	27069106	2	5.65145e-021		0	0	999	1	0.03653	0.070391	17.07692	4.92187	3.47053	1	0	0	0	0	0	0	0	0	0	0	0	0	0	0	0	0	1	0	0	0	0	0	0	0	0	0	0	0	0	0	0	0
12748110	TGCAGCATCGACCGCCCGACCAGAGCCAGCGGAGCAGGGGTGCGGGGGGTCCCGAGATCGGAAGAGCGG	TGCAGCATCGACCGCCCGACCAGAGCCAGCGGAGCAGGGGTGCGGGGGGTCGCG	chr2B	219622345	1	1.69116e-009		0	0	999	1	0.03653	0.070391	13.45455	2.23052	5.63205	1	0	0	0	0	0	0	0	0	0	0	0	0	0	0	0	0	0	0	0	0	0	0	0	0	0	0	0	0	0	0	0	0
12757510	TGCAGCCGCGTGACCCACTACCACTATCAAGGAGAGGAGGCCCTATTGTCACCGTCGACTGCGCCACTT	TGCAGCCGCGTGACCCACTACCACTATCAAGGAGAGGAGGCCCTATTGTCACCGTCGACTGCGCCACTT		0	0	999		0	0	999	1	0.03653	0.070391	17.91667	6.81247	2.52518	1	0	0	0	0	0	0	0	0	0	0	0	0	0	0	0	0	0	0	0	0	0	0	0	0	0	0	0	0	0	0	0	0
12763954	TGCAGCGCCGCCGTCGAGTCACCATGGCCTTGGACTCTTGCCGTCCCGTCCATGCCTTGCCGAGATCGG	TGCAGCGCCGCCGTCGAGTCACCATGGCCTTGGACTCTTGCCGTCCCGTCCATGCCTTGGCG	chr3A	338826623	1	3.62294e-022	6A|079.487175360|3025117|3025117	1	1	4.67142e-022	1	0.03653	0.070391	18.1	4.01123	5.35918	1	0	0	0	0	0	0	0	0	0	0	1	0	1	0	0	0	0	0	0	0	0	0	0	0	0	0	0	0	0	0	0	0
12774137	TGCAGCTAACGTGCGCGTACACGTCTCGACCGAGATCGGAAGAGCGGTTCAGCAGGAATGCCGAGACCG	TGCAGCTAACGTGCGCGTACACGTCTCGAGCG		0	0	999		0	0	999	1	0.03653	0.070391	11.72727	4.71151	2.52553	1	0	0	0	0	0	0	0	0	0	0	0	0	0	0	0	0	0	0	0	0	0	0	0	1	0	0	0	0	0	0	0	0
13026055	TGCAGGGCCACCACTTAAACACAGCCGCCGAGATCGGAAGAGCGGTTCAGCAGGAATGCCGAGACCGAT	TGCAGGGCCACCACTTAAACACAGCCGGCG		0	0	999		0	0	999	1	0.03653	0.070391	19.08333	8.20019	2.45373	1	0	0	0	0	0	0	0	0	0	0	0	0	0	0	0	0	0	0	0	0	0	0	1	0	0	0	0	0	0	0	0	0
15327724	TGCAGCTTGGTTGAATGGTCACCGAGATCGGAAGAGCGGTTCAGCAGGAATGCCGAGACCGATCTCGTA	TGCAGCTTGGTTGAATGGTCAGCG		0	0	999		0	0	999	1	0.03653	0.070391	20.23077	8.72797	2.45987	1	0	0	0	0	0	0	1	0	0	0	0	0	0	0	0	0	0	1	0	0	0	0	0	1	0	0	0	0	0	0	0	0
15327770	TGCAGGCATGCATGGACCCGAGATGACCGAGATCGGAAGAGCGGTTCAGCAGGAATGCCGAGACCGATC	TGCAGGCATGCATGGACCCGAGATGAGCG		0	0	999		0	0	999	1	0.03653	0.070391	27.9	15.79525	1.77025	1	0	0	0	0	0	0	0	0	0	0	1	0	0	0	0	0	0	0	0	0	0	0	0	0	0	0	0	0	0	0	0	0
100001485	TGCAGCGTCGGCAAACGAGTCCGAGATCGGAAGAGCGGTTCAGCAGGAATGCCGAGACCGATCTCGTAT	TGCAGCGTCGGCAAACGAGTGCG		0	0	999		0	0	999	1	0.03653	0.070391	17	3.39116	4.43783	1	0	0	0	0	0	0	0	0	0	0	0	1	0	0	0	0	0	0	0	0	0	0	0	0	0	0	0	0	0	0	0	0
100003280	TGCAGACGGGACACGATGGTGAGTGGACATGTCGTTCTAACGCGTGGCCGTGCGTGACGAGTCAGCTTG	TGCAGACGGGACACGATGGTGAGTGGACATGTCGTTCTAACGCGTGGCCGTGCGTGACGAGTCAGCTTG		0	0	999		0	0	999	1	0.03653	0.070391	18.33333	9.10433	2.15238	1	0	0	0	0	0	0	1	0	0	0	0	0	0	0	0	0	0	1	0	0	0	0	0	1	0	0	0	0	0	0	0	0
100003283	TGCAGATGGGAATGGGATGCTCTGAGACAAGTGATAGCGATGGAGGATTTCGCGGCGGGGAATGGCGGC	TGCAGATGGGAATGGGATGCTCTGAGACAAGTGATAGCGATGGAGGATTTCGCGGCGGGGAATGGCGGC		0	0	999		0	0	999	1	0.03653	0.070391	10.25	3.49106	2.86081	1	0	0	0	0	0	0	1	0	0	0	0	0	0	0	0	0	0	1	0	0	0	0	0	1	0	0	0	0	0	0	0	0
100003557	TGCAGCCTCACATATGATTTTCTATGCATGTGTATCTATGAATATACTTTTTTCTCTTGGTCATGGACC	TGCAGCCTCACATATGATTTTCTATGCATGTGTATCTATGAATATACTTTTTTCTCTTGGTCATGGACC		0	0	999		0	0	999	1	0.03653	0.070391	12.75	4.22542	2.84174	1	0	0	0	0	0	1	0	0	0	0	0	0	0	0	0	0	0	0	0	0	0	0	0	0	0	0	0	0	0	0	0	0
100003740	TGCAGCCCTCGAGCTTGATTTGCCTTGTCTGTCGCCTGCTCCACGAGGTAGGTGACATACCCCACCTGC	TGCAGCCCTCGAGCTTGATTTGCCTTGTCTGTCGCCTGCTCCACGAGGTAGGTGACATACCCCACCTGC	chr4A	360109101	1	1.20614e-027		0	0	999	1	0.03653	0.070391	11.88889	2.84583	4.31457	1	0	0	0	0	0	1	0	0	0	0	0	0	0	0	0	0	0	0	0	0	0	0	1	0	0	0	0	0	0	0	0	0
100004658	TGCAGCGACAGATCGACGGGGGCAAGGCCGGGAGTCGGAGGAGGAGCTCACAGGGGGGGTTCGTAGGAG	TGCAGCGACAGATCGACGGGGGCAAGGCCGGGAGTCGGAGGAGGAGCTCACAGGGGGGGTTCGTAGGAG	chr2B	353853595	1	7.25908e-025		0	0	999	1	0.03653	0.070391	11.53846	3.89507	3.28049	1	0	0	0	0	0	0	0	0	0	0	0	0	0	0	0	1	0	0	0	1	0	0	0	0	0	0	0	0	1	0	0	1
100014426	TGCAGAATCCATGGTCTCCCCTGTTGAGTCAACTTGCTGGAGGCTGCTCATGAGGGGAGCGGATAAAGC	TGCAGAATCCATGGTCTCCCCTGTTGAGTCAACTTGCTGGAGGCTGCTCATGAGGGGAGCGGATAAAGC	chr6D	470289095	1	1.2147e-022	6D|100.448519300|1129559|1129559	1	1	6.7326e-026	1	0.03653	0.070391	14	6.96419	1.99512	1	0	0	0	0	0	0	0	0	0	0	0	0	0	0	1	0	0	0	0	0	0	0	0	0	0	0	0	0	0	0	0	0
100020470	TGCAGTAATATTAGCAATTTCCTTGTCAGCATCACAAGATGGTCCTGTAAGTTCTTTCTAATAATACAG	TGCAGTAATATTAGCAATTTCCTTGTCAGCATCACAAGATGGTCCTGTAAGTTCTTTCTAATAATACAG	chrUn	216035066	1	2.61083e-024		0	0	999	1	0.03653	0.070391	21.91667	3.92552	6.31342	1	0	0	0	0	0	0	1	0	0	0	0	0	0	0	0	0	0	1	0	0	0	0	0	1	0	0	0	0	0	0	0	0
100025214	TGCAGAAAGGGATGATCGATCTAGGTTTGTATGGACGAGAGAGAGAGAGAGAGAGAGAGAGAGGTTGAT	TGCAGAAAGGGATGATCGATCTAGGTTTGTATGGACGAGAGAGAGAGAGAGAGAGAGAGAGAGGTTGAT		0	0	999		0	0	999	1	0.03653	0.070391	10.18182	3.8333	2.76219	1	0	0	0	0	0	0	0	0	0	0	0	0	0	0	0	0	0	0	0	0	0	0	0	0	0	0	0	0	0	0	0	0
100034937	TGCAGAGTCACCCCGCGAGCTCGCGCCCACCGTGGCCGAAGCCCTGCCGCAACCGCACCGAGATCGGAA	TGCAGAGTCACCCCGCGAGCTCGCGCCCACCGTGGCCGAAGCCCTGCCGCAACCGCAGCG	chr2B	353853663	2	2.05219e-019		0	0	999	1	0.03653	0.070391	12.84615	4.55473	2.75845	1	0	0	0	0	0	0	0	0	0	0	0	0	0	0	0	1	0	0	0	1	0	0	0	0	0	0	0	0	1	0	0	1
100037265	TGCAGCCCATGATGCATGCGGCGAGGGCGTCATTCTTGTCGACGCCGTCGCAGTTGCCGAGATCGGAAG	TGCAGCCCATGATGCATGCGGCGAGGGCGTCATTCTTGTCGACGCCGTCGCAGTTGGCG		0	0	999		0	0	999	1	0.03653	0.070391	13	6.89481	1.88373	1	0	0	1	0	0	0	0	0	0	0	0	0	0	0	0	1	0	0	0	0	0	0	0	0	0	0	0	0	0	0	0	0
100076192	TGCAGGGTTCCCAGCACGCATTATCGTGCAGGACCAACGGGTGGCCGACACCTGTCCTGGTAGGACCCC	TGCAGGGTTCCCAGCACGCATTATCGTGCAGGACCAACGGGTGGCCGACACCTGTCCTGGTAGGACCCC	chr1A	448770268	2	2.61083e-024		0	0	999	1	0.03653	0.070391	11	6.88477	1.58551	1	1	0	0	0	0	0	0	0	0	0	0	0	0	0	0	0	0	0	0	0	0	0	0	0	0	0	1	0	0	0	0	0
26674240	TGCAGGCGTTTGCACCCAGCTTGTTGGCATGTGCTATGTGATCCCTGATCAGGAGGGAGTTTTGTTGTC	TGCAGGCGTTTGCACCCAGCTTGTTGGCATGTGCTATGTGATCCCTGATCAGGAGGGAGTTTTGTTGTC	chr7A	39080405	1	2.61083e-024		0	0	999	1	0.03653	0.070391	11.15385	6.16249	1.71385	1	0	0	0	0	0	0	1	0	0	0	0	0	0	0	0	0	0	0	0	0	0	0	0	1	0	0	0	0	0	0	0	0
1056555	TGCAGACTCAGTGGATGAGCAGATAAGGTTAGGCTATTAACGAGCGGGTGTGCAAGCCGATGCATAGGC	TGCAGACTCAGTGGATGAGCAGATAAGGTTAGGCTATTAACGAGCGGGTGTGCAAGCCGATGCATAGGC		0	0	999	1A|013.555776610|1056555|1056555	1	1	3.11029e-029	1	0.031963	0.061884	24.33333	10.12148	2.35331	1	0	0	0	0	1	0	0	0	0	0	0	0	0	0	0	0	0	1	0	0	0	0	0	0	0	0	0	0	0	0	0	0
1076014	TGCAGTTCATCGGTGATTAATGCATTTTAACTGAAAGTTAAATTAACACCCCGAGATCGGAAGAGCGGT	TGCAGTTCATCGGTGATTAATGCATTTTAACTGAAAGTTAAATTAACACCGCG		0	0	999	5B|050.074342640|1076014|1076014	1	1	1.7185e-020	1	0.031963	0.061884	17.44444	4.76354	4.18968	1	0	0	0	0	0	0	0	0	0	0	0	0	0	0	0	0	0	0	0	0	0	0	0	0	0	0	0	0	0	0	0	0
1087925	TGCAGGAGGAGGAGCAGAGGACAAGCGAAGGCGACGACTCCAGAGAAGAGAAGAGAAGAGAAGAGAGGA	TGCAGGAGGAGGAGCAGAGGACAAGCGAAGGCGACGACTCCAGAGAAGAGAAGAGAAGAGAAGAGAGGA		0	0	999		0	0	999	1	0.031963	0.061884	13.25	3.07205	4.28185	1	0	0	0	0	0	0	0	0	1	0	0	0	0	0	0	0	0	0	1	0	0	0	0	0	0	0	0	0	0	0	0	0
1093962	TGCAGTTAACCGAGCGCAGAGGGGGCAGATTGTCCCACGAGAACACAGCCCGATTCTTTAACCACGCCC	TGCAGTTAACCGAGCGCAGAGGGGGCAGATTGTCCCACGAGAACACAGCCCGATTCTTTAACCACGCCC	chr1B	503951770	1	1.20614e-027	1B|112.603281300|1093962|1093962	1	1	6.68514e-031	1	0.031963	0.061884	18.91667	4.60902	3.99366	1	0	0	0	0	0	0	0	0	0	0	0	0	0	0	0	0	0	0	0	0	0	0	0	0	0	0	0	0	1	0	0	0
1097289	TGCAGATGGTGGTGTCTGTGACGGGAATCACAGAGTGGAGTGCAGTGTTTCGTCCTGGGCGATCCCGTG	TGCAGATGGTGGTGTCTGTGACGGGAATCACAGAGTGGAGTGCAGTGTTTCGTCCTGGGCGATCCCGTG		0	0	999	6A|048.821860330|1097289|1097289	1	1	6.68514e-031	1	0.031963	0.061884	15.1	5.02892	3.00819	1	0	0	0	0	0	0	0	0	0	0	0	0	0	0	0	0	0	0	0	0	0	0	0	0	0	0	0	0	0	0	0	0
1105769	TGCAGTCGCACCTAAACCGCCTCCGCGTCAAGTCGTTGTTACCGTTTTGCCGAGTCGCCGAGATCGGAA	TGCAGTCGCACCTAAACCGCCTCCGCGTCAAGTCGTTGTTACCGTTTTGCCGAGTCGGCG	chr3D	335400835	1	4.44221e-016	2A|117.051724700|1105769|1105769	1	1	2.66181e-024	1	0.031963	0.061884	21.5	6.9029	3.14409	1	1	0	0	0	0	0	0	0	0	0	0	0	0	0	0	0	0	0	0	0	0	0	1	0	0	0	0	0	0	0	0	0
1121425	TGCAGGACATGTTTTGGTGCTGGCACCAGAAGCAAATTGTCAACAAAACCAAGGATGGTCACGTAGACC	TGCAGGACATGTTTTGGTGCTGGCACCAGAAGCAAATTGTCAACAAAACCAAGGATGGTCACGTAGACC		0	0	999	1B|044.767785760|1121425|1121425	1	1	6.68514e-031	1	0.031963	0.061884	22.14286	10.69618	1.95442	1	0	0	0	0	0	0	0	1	0	0	0	0	0	0	0	0	0	1	0	0	0	0	0	0	0	0	0	0	0	0	0	0
1131149	TGCAGTTCATTTATTAGAATATACTCCTAGCAGCACCACTCATAATTATGTGAAGACCAGGATCACTCC	TGCAGTTCATTTATTAGAATATACTCCTAGCAGCACCACTCATAATTATGTGAAGACCAGGATCACTCC	chr4A	731853496	1	5.69158e-016	7A|006.737256996|1131149|1131149	1	1	6.68514e-031	1	0.031963	0.061884	13	3.67423	3.27878	1	0	0	0	0	0	0	0	0	0	0	0	0	0	0	0	0	0	0	0	0	0	0	0	0	0	0	0	0	0	0	0	0
1132123	TGCAGAGAGTAGTTGAGTAGAATCAGGAAGATATATTATTTTTCCATGCCGAGATCGGAAGAGCGGTTC	TGCAGAGAGTAGTTGAGTAGAATCAGGAAGATATATTATTTTTCCATGGCG	chr2D	135499679	1	4.13019e-015	3B|150.474097300|1282598|1282598	1	1	5.85856e-015	1	0.031963	0.061884	11.45455	5.7897	2.01314	1	0	0	0	0	0	0	0	0	0	0	0	0	1	0	0	0	0	0	0	0	0	0	0	0	0	0	0	0	0	0	0	0
1140350	TGCAGCCGCAGAGCCTGCGTCCCTCTCCACTTTTGAGCCGTCGTCAGAACGGCGATCGTGACACCTCGG	TGCAGCCGCAGAGCCTGCGTCCCTCTCCACTTTTGAGCCGTCGTCAGAACGGCGATCGTGACACCTCGG	chr2B	161511953	1	5.61161e-026	2B|070.106833680|1140350|1140350	1	1	6.68514e-031	1	0.031963	0.061884	14.11111	3.89998	3.53584	1	1	0	0	0	0	0	0	0	0	0	0	0	0	0	0	0	0	0	0	0	0	0	0	0	0	1	0	0	0	0	0	0
1185418	TGCAGAATGTTCAAAGTACAAAAGAGCTGTAGATTATCTATTACCCGAGCAAGCAGCCCATCTTTCACA	TGCAGAATGTTCAAAGTACAAAAGAGCTGTAGATTATCTATTACCCGAGCAAGCAGCCCATCTTTCACA		0	0	999	1A|014.398646780|1185418|1185418	1	1	6.68514e-031	1	0.031963	0.061884	23.1	12.53355	1.83417	1	0	0	0	0	1	0	0	0	0	0	0	0	0	0	0	0	0	1	0	0	0	0	0	0	0	0	0	0	0	0	0	0
1201050	TGCAGTTTTGCTTCGGCTGGAAGTACGTTTCCTCTGTTCTGAAGGCGTAATATACAAAATACATTTTCT	TGCAGTTTTGCTTCGGCTGGAAGTACGTTTCCTCTGTTCTGAAGGCGTAATATACAAAATACATTTTCT	chr7B	542951817	2	1.20614e-027	7B|049.422641540|1201050|1201050	1	1	6.68514e-031	1	0.031963	0.061884	17.55556	7.35015	2.33908	1	1	0	0	0	0	0	0	0	0	0	0	0	0	0	1	0	0	0	0	0	0	0	0	0	0	0	0	0	0	0	0	0
1202999	TGCAGCCAACCGTGAAAGCATGCGCCTTGCGCCACAGCAGCTCAGCAATACAACCAGCTTGCACCTGCT	TGCAGCCAACCGTGAAAGCATGCGCCTTGCGCCACAGCAGCTCAGCAATACAACCAGCTTGCACCTGCT		0	0	999	2B|082.889542140|1202999|1202999	1	1	6.68514e-031	1	0.031963	0.061884	18.75	4.3229	4.61932	1	0	0	0	0	0	0	0	0	0	0	0	0	1	0	1	0	0	0	0	0	0	0	0	0	0	0	0	0	0	0	0	0
1204236	TGCAGAGGGAAGCGGACAGGCACCTAACATGTCAGCTGAAACAAGTCTTGTTGAAAGTCCTGTGTCCCC	TGCAGAGGGAAGCGGACAGGCACCTAACATGTCAGCTGAAACAAGTCTTGTTGAAAGTCCTGTGTCCCC	chr1B	5040994	1	7.31062e-020	1B|027.215378100|1204236|1204236	1	1	6.68514e-031	1	0.031963	0.061884	20.4	6.2482	3.21322	1	1	0	0	0	0	0	0	0	0	0	0	0	1	0	0	0	0	0	0	0	0	0	0	0	0	0	0	0	0	0	0	0
1234574	TGCAGCTATTAGAAGCTAGCAGGACACAAGTGAAGCACGCACGCACTCACTACTTTGGAGATGCTCACG	TGCAGCTATTAGAAGCTAGCAGGACACAAGTGAAGCACGCACGCACTCACTACTTTGGAGATGCTCACG	chr7B	747266214	1	3.42545e-013	4A|134.035010600|1234574|1234574	1	1	6.68514e-031	1	0.031963	0.061884	10.625	3.56853	2.76083	1	0	0	0	0	0	0	0	0	0	0	1	0	0	0	0	0	0	0	0	0	0	0	0	0	0	0	0	0	0	0	0	0
1236217	TGCAGGCTACGCTTCTTCTGTACTAGGCAGCGTTTCTGCTTCTTCTTCTTCCTTAGCATGGCTCTGGTT	TGCAGGCTACGCTTCTTCTGTACTAGGCAGCGTTTCTGCTTCTTCTTCTTCCTTAGCATGGCTCTGGTT	chrUn	16192628	1	2.62937e-019	2B|000.976194986|1236217|1236217	1	1	6.68514e-031	1	0.031963	0.061884	17.72727	4.99256	3.77943	1	1	0	0	0	0	0	0	0	0	0	0	0	0	0	0	0	0	0	1	0	0	0	0	0	0	0	0	0	0	0	0	0
1241781	TGCAGTCACCGCACCAGCAGCAGTACGGGCCAGCTTGCAGCTGCTCGGTGCCTGAGCGAGCGACCGTCC	TGCAGTCACCGCACCAGCAGCAGTACGGGCCAGCTTGCAGCTGCTCGGTGCCTGAGCGAGCGACCGTCC	chr6B	56331862	1	1.20614e-027	2D|097.394476830|1241781|1241781	1	1	6.68514e-031	1	0.031963	0.061884	11.53846	4.89294	2.26053	1	1	0	0	0	0	0	0	0	0	0	0	0	0	0	0	0	0	0	0	0	0	0	0	0	0	0	0	0	0	0	0	0
1250806	TGCAGGCGCAGAGCAAGGTGGCTGCGCTGGCGTGGATCGGCTTCGCCGCCCTGATCGCCCACGTCGGCC	TGCAGGCGCAGAGCAAGGTGGCTGCGCTGGCGTGGATCGGCTTCGCCGCCCTGATCGCCCACGTCGGCC	chr6B	705490625	1	1.20614e-027	6B|072.430952040|1250806|1250806	1	1	3.11029e-029	1	0.031963	0.061884	12.54545	4.05336	3.37878	1	1	0	0	0	0	0	0	0	0	0	0	0	1	0	0	0	0	0	0	0	0	0	0	0	0	0	0	0	0	0	0	0
1255394	TGCAGGTCTCGGTCGGTCTTGGGCCGTGCGCGGAAATGACGTGAGCAGTATATGCAGTCCCGAGATCGG	TGCAGGTCTCGGTCGGTCTTGGGCCGTGCGCGGAAATGACGTGAGCAGTATATGCAGTCGCG		0	0	999	3A|003.835193357|1255394|1255394	1	1	2.15808e-025	1	0.031963	0.061884	16.15385	4.84921	3.48028	1	1	0	0	0	0	0	0	0	0	0	0	0	0	0	0	0	0	0	0	0	0	0	0	0	0	0	0	0	0	0	0	0
1260251	TGCAGAGCAACCACTTAAATCAATAGTCTCCAGTGTTCTTAGTTTATATGGACACATGGATCCCTCCGA	TGCAGAGCAACCACTTAAATCAATAGTCTCCAGTGTTCTTAGTTTATATGGACACATGGATCCCTCCGA		0	0	999		0	0	999	1	0.031963	0.061884	18.5	5.29623	3.37975	1	0	0	0	0	0	1	0	0	1	0	0	0	0	0	0	0	0	0	0	0	0	0	0	0	0	0	0	0	0	0	0	0
1261784	TGCAGCCCGCTTGGTATTATTTTACTAGATAGAAGGGCCTCCAGCCCAGAAGCAAGTCGCCGAGATCGG	TGCAGCCCGCTTGGTATTATTTTACTAGATAGAAGGGCCTCCAGCCCAGAAGCAAGTCGGCG	chr2B	758797407	1	3.62294e-022	2B|086.513268880|1261784|1261784	1	1	2.15808e-025	1	0.031963	0.061884	10.66667	2.78887	3.90933	1	0	0	0	0	1	1	0	0	0	0	0	0	0	0	0	0	0	0	0	0	0	0	0	0	0	0	0	0	0	1	0	0
1265429	TGCAGCCCTTGTGGCAAACTTGTGGCAGCACGACACGTCAGACGTGATGGTTCCTTGAACAGCCGAGAT	TGCAGCCCTTGTGGCAAACTTGTGGCAGCACGACACGTCAGACGTGATGGTTCCTTGAACAGCCGAGAT	chr6A	4714406	1	2.0183e-025	6A|009.815054570|1265429|1265429	1	1	6.68514e-031	1	0.031963	0.061884	45.33333	24.85961	1.82622	1	1	0	0	0	0	0	0	0	0	0	0	0	1	0	0	0	0	0	0	0	0	0	0	0	0	0	0	0	0	0	0	0
1268031	TGCAGATCCGGTTCGGCTCCTTCGGCGGTAAGGTGCTTGGCGAGGAGAAGGACGCTTGGAAGGTGACCC	TGCAGATCCGGTTCGGCTCCTTCGGCGGTAAGGTGCTTGGCGAGGAGAAGGACGCTTGGAAGGTGACCC	chr3A	724153231	1	1.20614e-027	3A|126.851669000|1268031|1268031	1	1	6.68514e-031	1	0.031963	0.061884	11.1	5.24309	2.0995	1	0	0	0	0	1	0	0	0	0	0	0	0	0	1	0	0	0	0	0	0	0	0	0	0	0	0	0	0	0	0	0	0
1268718	TGCAGACAAGCAAAGCGGAGCCAAAGCATGCAAGCATGTGTTTTTCTTTTTCTTCGGCACACAAGCAAA	TGCAGACAAGCAAAGCGGAGCCAAAGCATGCAAGCATGTGTTTTTCTTTTTCTTCGGCACACAAGCAAA		0	0	999	4A|130.811431700|1053199|1053199	1	1	1.11866e-028	1	0.031963	0.061884	29.5	13.5	2.35025	1	0	0	0	0	0	0	0	0	0	0	0	0	0	0	1	0	0	0	0	0	0	0	0	0	0	0	0	0	0	0	0	0
1279333	TGCAGGGAGGAAGCAGAGGAATCTCAGCTCAGCTCAGGGAAGCATCTGTCTCCGAGATCGGAAGAGCGG	TGCAGGGAGGAAGCAGAGGAATCTCAGCTCAGCTCAGGGAAGCATCTGTCTGCG	chr4D	1380880	1	2.82991e-007		0	0	999	1	0.031963	0.061884	24.77778	6.14234	4.06953	1	0	0	0	0	0	0	0	0	0	0	0	0	0	0	0	0	0	0	0	0	0	0	1	0	0	0	0	0	0	0	0	0
1291872	TGCAGCTTGCTGCCATAGGGTGGGATCAGCTAGGATGGGGCGTGCCAAGATGGCCGAGATCGGAAGAGC	TGCAGCTTGCTGCCATAGGGTGGGATCAGCTAGGATGGGGCGTGCCAAGATGGGCG		0	0	999	6A|007.449538649|1291872|1291872	1	1	4.01959e-022	1	0.031963	0.061884	22.625	7.41514	2.94559	1	0	0	0	0	0	0	0	0	1	0	0	0	0	1	0	0	0	0	0	0	0	0	0	0	0	0	0	0	0	0	0	0
1294535	TGCAGCTGGTGCGGCACGGCGTCTGGCTCAGCGGCGGCCAGGACTTGCTTCACGGCGTCCGAGATCGGA	TGCAGCTGGTGCGGCACGGCGTCTGGCTCAGCGGCGGCCAGGACTTGCTTCACGGCGTGCG		0	0	999	7B|058.176493140|1294535|1294535	1	1	7.58132e-025	1	0.031963	0.061884	14.63636	4.09596	3.65338	1	0	0	0	0	0	0	0	0	0	0	0	0	0	0	0	0	0	0	0	1	0	0	0	0	0	0	0	0	1	0	0	1
1298394	TGCAGAAAAGCAACGCCTATCATACTTGTGCAACGTGCGGGAGGGTTACAGTAAAAAGGGACACGCGAG	TGCAGAAAAGCAACGCCTATCATACTTGTGCAACGTGCGGGAGGGTTACAGTAAAAAGGGACACGCGAG		0	0	999	3D|004.009338688|1298394|1298394	1	1	6.68514e-031	1	0.031963	0.061884	12.63636	6.03434	2.16181	1	0	0	0	0	0	0	1	0	0	0	0	0	0	0	0	0	0	0	0	0	0	0	0	1	0	0	0	0	0	0	0	0
1298560	TGCAGTTTATTTATGAGTAATTAGTCAGGCGTGCCGTTCGTTTGCTGAACCAACAAACGCATGAGCTGA	TGCAGTTTATTTATGAGTAATTAGTCAGGCGTGCCGTTCGTTTGCTGAACCAACAAACGCATGAGCTGA		0	0	999	3B|008.477232764|1298560|1298560	1	1	6.68514e-031	1	0.031963	0.061884	13.09091	7.17894	1.87671	1	0	0	0	0	0	0	1	0	0	0	0	0	0	0	0	0	0	0	0	0	0	0	0	1	0	0	0	0	0	0	0	0
1371018	TGCAGACCCGCCGACCCCATGCGTCCGACGAGCACTGCCGCCACTAACCGAGCTGGACGCCGAGATCGG	TGCAGACCCGCCGACCCCATGCGTCCGACGAGCACTGCCGCCACTAACCGAGCTGGACGGCG		0	0	999		0	0	999	1	0.031963	0.061884	13.64286	7.56502	1.82766	1	0	0	0	0	0	0	0	0	0	0	0	0	0	0	0	0	0	0	0	0	0	0	0	0	0	0	0	0	1	0	0	0
1378144	TGCAGGCAGGCAGGAACAGAACAGAGCAACAGTACAAGTTTCAGTCAGGCACAAAATGTAATATGGTCA	TGCAGGCAGGCAGGAACAGAACAGAGCAACAGTACAAGTTTCAGTCAGGCACAAAATGTAATATGGTCA	chr6B	717891137	1	4.33804e-027		0	0	999	1	0.031963	0.061884	12.58333	5.36126	2.38183	1	1	0	0	0	0	0	0	0	0	0	0	0	0	0	0	0	0	0	0	1	0	0	0	0	0	0	0	0	1	0	0	0
1380314	TGCAGCTGCCTCCGCCGCCGCTACCTCCGCCGCCCCAGCTCTCTCCTCCTCCTCCGAGATCGGAAGAGC	TGCAGCTGCCTCCGCCGCCGCTACCTCCGCCGCCCCAGCTCTCTCCTCCTCCTGCG	chr2A	18494281	1	1.39799e-015		0	0	999	1	0.031963	0.061884	14.1	4.13401	3.38561	1	0	0	0	0	0	1	0	0	0	0	0	0	0	0	0	0	0	0	0	0	0	0	0	0	0	0	0	0	0	0	0	0
1384445	TGCAGTGCTGCTTCTAAGTCGCTCCTAACGACCTCACCTGAGTCGTCGTGTTCTTGCTGCCAAAACCGC	TGCAGTGCTGCTTCTAAGTCGCTCCTAACGACCTCACCTGAGTCGTCGTGTTCTTGCTGCCAAAACCGC	chr2B	107437925	1	5.61161e-026		0	0	999	1	0.031963	0.061884	11.88889	6.13631	1.9941	1	1	0	0	0	0	0	0	0	0	0	0	0	0	0	0	0	0	0	0	0	0	0	0	0	0	0	0	0	0	0	0	0
1400939	TGCAGATCACCCAACCCAAATAAGAAAATGTATAAGAACTCAATACCATGAACAAAAGGGCTGAGGAGA	TGCAGATCACCCAACCCAAATAAGAAAATGTATAAGAACTCAATACCATGAACAAAAGGGCTGAGGAGA	chr6B	33137734	1	5.65145e-021	6B|013.143634280|1106532|1106532	1	1	3.13237e-024	1	0.031963	0.061884	12.55556	3.68514	3.52584	1	0	0	0	0	0	0	0	0	0	0	0	0	0	0	0	0	0	0	1	0	0	0	0	0	0	0	0	0	0	0	0	0
1401237	TGCAGCTTATACAGTGATGTAGCCGCCGCTGACTACCACGGCACCTCCTCCCTTCCAGATCGCGGCCGC	TGCAGCTTATACAGTGATGTAGCCGCCGCTGACTACCACGGCACCTCCTCCCTTCCAGATCGCGGCCGC	chr7B	603484440	1	2.61083e-024	7B|057.913749910|1401237|1401237	1	1	6.68514e-031	1	0.031963	0.061884	15.45455	3.36732	4.51554	1	0	0	0	0	0	0	0	0	0	0	0	0	0	0	0	0	0	0	0	1	0	0	0	0	0	0	0	0	1	0	0	1
1685064	TGCAGGCCGCCCTTCACAGCGCCTCGGCCAGCCCTTCGTCCTCTGGGAGTGCACCAGAGTGGTACCTCG	TGCAGGCCGCCCTTCACAGCGCCTCGGCCAGCCCTTCGTCCTCTGGGAGTGCACCAGAGTGGTACCTCG	chr4A	603746204	2	7.25908e-025	4A|050.549009130|1118950|1118950	1	1	4.02342e-028	1	0.031963	0.061884	13.7	5.56866	2.36697	1	0	0	0	0	0	0	0	0	1	0	0	0	0	1	0	0	1	0	0	0	0	0	0	0	0	0	0	0	0	0	0	0
1695775	TGCAGTCCCTTTCAACTAATTTGGCTTCATGGGACAAGATGCACTTTGGGAATGTGCGACAGGAGATTC	TGCAGTCCCTTTCAACTAATTTGGCTTCATGGGACAAGATGCACTTTGGGAATGTGCGACAGGAGATTC	chr2B	95547412	1	1.20614e-027		0	0	999	1	0.031963	0.061884	11.55556	3.71517	2.90926	1	1	0	0	0	0	0	0	0	0	0	0	0	0	0	0	0	0	0	0	0	0	0	0	0	0	0	0	0	0	0	0	0
1697286	TGCAGTTGCGCTGCTGCTGCCACCGTGCTGCTCCTCCTGCTGCCTGTGCCCCCATGTCGTGGCCGCTTC	TGCAGTTGCGCTGCTGCTGCCACCGTGCTGCTCCTCCTGCTGCCTGTGCCCCCATGTCGTGGCCGCTTC	chr2B	108486736	1	1.20614e-027		0	0	999	1	0.031963	0.061884	18.75	2.53722	5.60922	1	0	0	0	0	0	0	0	0	0	0	0	0	0	0	0	0	0	0	0	0	0	0	0	0	0	0	0	0	0	0	0	0
1697590	TGCAGGTCGCTGATTTGCTGGCATATGTTTGGTGGCTGGTATTTGTCTGGTTCCTTGTCATAAATATCA	TGCAGGTCGCTGATTTGCTGGCATATGTTTGGTGGCTGGTATTTGTCTGGTTCCTTGTCATAAATATCA		0	0	999		0	0	999	1	0.031963	0.061884	34.33333	23.57494	1.54057	1	0	0	0	0	0	0	0	0	1	0	0	0	0	0	0	0	0	0	0	0	0	0	0	0	0	0	0	0	1	0	0	0
1697625	TGCAGGAGGGAGTCGCGGGGTCACGAGGCCGAGGCAGGGGTGCTCGGGCAGAGGAGTAGATGCTCCTGG	TGCAGGAGGGAGTCGCGGGGTCACGAGGCCGAGGCAGGGGTGCTCGGGCAGAGGAGTAGATGCTCCTGG	chr2A	282021874	1	1.20614e-027		0	0	999	1	0.031963	0.061884	10.22222	2.81968	3.5439	1	0	0	0	0	0	0	0	0	0	0	0	0	1	0	0	0	0	0	0	0	0	0	0	0	0	0	0	0	0	0	0	0
1699567	TGCAGCAACCTTTGTTCGTTAGCTGACGGTGTGCCATGTAGAGGTCGGCACGTCCCGTGGGGTGGGAGC	TGCAGCAACCTTTGTTCGTTAGCTGACGGTGTGCCATGTAGAGGTCGGCACGTCCCGTGGGGTGGGAGC	chr2A	118676497	1	1.20614e-027	2A|066.584245910|1699567|1699567	1	1	6.68514e-031	1	0.031963	0.061884	13	3.49285	4.05457	1	1	0	0	0	0	0	0	0	0	0	0	0	0	0	0	0	0	0	0	0	0	0	0	0	0	0	1	0	0	0	0	0
1700548	TGCAGCTGCACAAGCGGAGTATCCCGAGTTCCTGCACATGCCCAAAGAACCATTAATGTTCTAGAGCCT	TGCAGCTGCACAAGCGGAGTATCCCGAGTTCCTGCACATGCCCAAAGAACCATTAATGTTCTAGAGCCT		0	0	999		0	0	999	1	0.031963	0.061884	16.45455	5.15864	2.91558	1	0	0	0	0	0	0	0	0	0	0	0	0	0	0	0	0	0	0	0	0	0	0	0	0	0	0	0	0	0	0	0	0
1717048	TGCAGAACTGGTCGGCGAAGCAGGGCCATGTCAGCGTGGCACGCCGTGGGAGATGGCCTCCAGCGTGGC	TGCAGAACTGGTCGGCGAAGCAGGGCCATGTCAGCGTGGCACGCCGTGGGAGATGGCCTCCAGCGTGGC	chr3A	100958707	2	5.61161e-026	3A|040.624928230|1092026|1092026	1	1	1.11866e-028	1	0.031963	0.061884	11.16667	3.89087	2.92658	1	0	0	0	0	0	0	0	0	0	0	0	0	0	0	0	0	0	1	0	0	0	0	0	0	0	0	0	0	0	0	0	0
1717562	TGCAGAGCTTCGGACCAGGGAGAGAGAGAGAGAGAGACAGTTAGGGGCCGAGATCGGAAGAGCGGTTCA	TGCAGAGCTTCGGACCAGGGAGAGAGAGAGAGAGAGACAGTTAGGGGGCG		0	0	999		0	0	999	1	0.031963	0.061884	12.6	3.87814	3.31061	1	0	0	0	0	0	0	0	0	0	0	0	0	0	0	0	0	0	0	0	0	0	0	0	0	0	0	0	0	0	0	0	0
1723340	TGCAGCGATGAACTCATTGATTTCTTGTTGGATCTTGGCATTGGTGAGCAGCCTTCGGCGATGTCTTGC	TGCAGCGATGAACTCATTGATTTCTTGTTGGATCTTGGCATTGGTGAGCAGCCTTCGGCGATGTCTTGC	chr5A	633328062	2	3.37732e-023	5A|111.754651800|1723340|1723340	1	1	6.68514e-031	1	0.031963	0.061884	27.55556	9.3703	2.93866	1	0	0	0	0	0	0	1	0	0	0	0	0	0	0	0	0	0	0	0	0	0	0	0	0	0	0	0	0	0	0	0	0
1725045	TGCAGCCCAAGCTGAGCCAACCAACGAGGCTGTGAAAAAAAAAAAGAACGGTCTGCACGCCACTACAGG	TGCAGCCCAAGCTGAGCCAACCAACGAGGCTGTGAAAAAAAAAAAGAACGGTCTGCACGCCACTACAGG	chr5B	548953981	1	3.37732e-023	5B|074.382560520|1269788|1269788	1	1	1.11866e-028	1	0.031963	0.061884	10.5	2.80179	3.55992	1	0	0	0	0	0	0	0	0	0	0	0	0	0	0	0	0	0	0	0	0	0	0	0	0	1	1	0	0	0	0	0	0
1732797	TGCAGAAGGTCACACATGAGGGATGCCAAGGCAGGAGGTGCAGAGTTGAGAGTTGAGGAGCATGGTGTG	TGCAGAAGGTCACACATGAGGGATGCCAAGGCAGGAGGTGCAGAGTTGAGAGTTGAGGAGCATGGTGTG	chr6A	462427895	2	1.20614e-027		0	0	999	1	0.031963	0.061884	10.1	3.88458	2.89512	1	0	1	0	0	0	0	0	0	0	0	0	0	0	0	0	0	0	0	0	0	0	0	0	0	0	0	0	0	0	0	0	0
1742821	TGCAGCCAGCTGCTTATCCTCCTCATCGCCACCTCTCTGACCGCCGTCAGATTACGGCTTGACCGAGAT	TGCAGCCAGCTGCTTATCCTCCTCATCGCCACCTCTCTGACCGCCGTCAGATTACGGCTTGACCGAGAT	chr5A	529686963	2	9.39022e-024	6B|008.187800574|4989747|4989747	1	1	1.44708e-027	1	0.031963	0.061884	18	10.32796	1.73878	1	0	0	0	0	0	0	0	0	0	0	0	0	0	0	0	0	0	0	0	1	0	0	0	0	0	0	0	0	0	0	0	0
1763661	TGCAGTGAAGGCACATGCATGTCTCATATGTCATCAGATTTGGAGGTGTCTGTCCGAGATCGGAAGAGC	TGCAGTGAAGGCACATGCATGTCTCATATGTCATCAGATTTGGAGGTGTCTGTGCG	chr6A	514892552	1	3.00478e-017		0	0	999	1	0.031963	0.061884	22.9	3.08058	7.15306	1	1	0	0	0	0	0	0	0	0	0	0	0	1	0	0	0	0	0	0	0	0	0	0	0	0	0	0	0	0	0	0	0
1764849	TGCAGCTGGTGGTGGTTGAGCATGAATTTGGGCGTGGATGTGGCAGTGCACCATGACGTGCTGACGGCT	TGCAGCTGGTGGTGGTTGAGCATGAATTTGGGCGTGGATGTGGCAGTGCACCATGACGTGCTGACGGCT	chr6D	569326	1	5.61161e-026	6B|004.248082204|1270736|1270736	1	1	6.7326e-026	1	0.031963	0.061884	14.2	7.63937	1.90796	1	0	0	0	0	0	0	0	0	0	1	0	1	0	0	0	0	0	0	0	0	0	0	0	0	0	0	0	0	0	0	0	0
1765359	TGCAGCGTGGCCCACCTTTTTGGCGGTTGAATAGCATGGCGAGGGCGAAGATGGCCAGAGCGTCGCTGC	TGCAGCGTGGCCCACCTTTTTGGCGGTTGAATAGCATGGCGAGGGCGAAGATGGCCAGAGCGTCGCTGC	chr2D	625169176	2	1.2147e-022		0	0	999	1	0.031963	0.061884	10.42857	3.41665	3.21512	1	0	0	0	0	0	0	0	0	0	0	0	0	0	0	1	0	0	0	0	0	0	0	0	0	0	0	0	0	0	0	0	0
1765991	TGCAGCTTCCTCCTTCCCAAGGCGATACATTCGGCCTCCTCCGCCGAGTCCATCACCGAGATCGGAAGA	TGCAGCTTCCTCCTTCCCAAGGCGATACATTCGGCCTCCTCCGCCGAGTCCATCAGCG	chr1A	21238184	1	5.34923e-020	1A|032.436062100|1765991|1765991	1	1	3.2753e-023	1	0.031963	0.061884	25	4	5.94571	1	0	0	0	0	0	0	0	0	0	0	0	0	1	0	0	0	0	0	0	0	0	0	0	0	0	0	0	0	0	0	0	0
1767145	TGCAGCATGCCATGGTGGTGTACGTCGGTGGTGATCGCTCTGAGCTCTCGCCGAGATCGGAAGAGCGGT	TGCAGCATGCCATGGTGGTGTACGTCGGTGGTGATCGCTCTGAGCTCTCGGCG	chr7A	128689085	1	2.68284e-017		0	0	999	1	0.031963	0.061884	19.83333	5.59514	3.79376	1	0	0	0	0	0	0	0	0	0	0	0	0	0	0	0	0	1	0	0	0	0	0	0	0	0	0	0	0	0	0	0	1
1767473	TGCAGCACAGCCCTTACTGGTGAAGCTGCGGCCACAGGCGCAGCAGCAGGAGTGGGAGCCACCTTTGGT	TGCAGCACAGCCCTTACTGGTGAAGCTGCGGCCACAGGCGCAGCAGCAGGAGTGGGAGCCACCTTTGGT	chr5B	659416076	1	5.61161e-026		0	0	999	1	0.031963	0.061884	14	2.06155	8.05992	1	1	0	0	0	0	0	0	0	0	0	0	0	0	0	1	0	0	0	0	0	0	0	0	0	0	0	0	0	0	0	0	0
1769646	TGCAGGCTTTTAACAGCTCAATGTATGAAACCGCCTCGGGTGTTCACCCCTGTTGACCGATCTGACCCG	TGCAGGCTTTTAACAGCTCAATGTATGAAACCGCCTCGGGTGTTCACCCCTGTTGACCGATCTGACCCG	chr5A	261330822	1	7.25908e-025	5A|035.216603400|1769646|1769646	1	1	6.68514e-031	1	0.031963	0.061884	20.3	5.60446	3.51232	1	1	0	0	0	0	0	0	0	0	0	0	0	1	0	0	0	0	0	0	0	0	0	0	0	0	0	0	0	0	0	0	0
1770559	TGCAGCTTGTCCGACGTCTCCAGCCACACGTAGAGCACGAAGAAGGTCTCGGTCTCGTGGAGCGTCTCA	TGCAGCTTGTCCGACGTCTCCAGCCACACGTAGAGCACGAAGAAGGTCTCGGTCTCGTGGAGCGTCTCA	chr4A	664960338	1	4.33804e-027	4A|096.082244080|1770559|1770559	1	1	6.68514e-031	1	0.031963	0.061884	20.33333	7.7746	2.64622	1	0	0	0	0	0	0	0	0	0	0	0	0	0	0	0	0	0	0	0	0	0	0	0	0	0	1	0	0	0	0	0	0
1772261	TGCAGTTTCACGCATGCTCACCGACGCATAATTGTAGTTGCACGCCCGTCAGCCACACACATGCAACTC	TGCAGTTTCACGCATGCTCACCGACGCATAATTGTAGTTGCACGCCCGTCAGCCACACACATGCAACTC		0	0	999		0	0	999	1	0.031963	0.061884	21.11111	5.87735	3.49509	1	0	0	0	0	0	0	0	0	0	0	0	0	1	0	0	0	0	0	0	0	0	0	0	0	0	0	0	0	0	0	0	0
1860744	TGCAGCAACCGCCATGGACAGCGTCTCTCCAGAGGTTCGCGTCGCCTACTTCGCTCCGAGATCGGAAGA	TGCAGCAACCGCCATGGACAGCGTCTCTCCAGAGGTTCGCGTCGCCTACTTCGCTGCG	chr3B	643402461	2	5.34923e-020		0	0	999	1	0.031963	0.061884	14.46154	7.26017	1.99905	1	0	0	0	0	0	0	0	0	0	0	0	0	0	0	0	0	0	0	0	0	0	0	0	0	0	0	0	0	0	0	0	0
1860748	TGCAGACCCCAAATAACACTACAGTCAACGCACACACATGCTATTCAAGGGGTGGAAATACCTTCTAAT	TGCAGACCCCAAATAACACTACAGTCAACGCACACACATGCTATTCAAGGGGTGGAAATACCTTCTAAT		0	0	999		0	0	999	1	0.031963	0.061884	19.25	8.15092	2.39384	1	0	0	0	0	0	0	0	0	0	0	0	0	0	0	1	0	0	0	0	0	0	0	0	0	0	0	0	0	0	0	0	0
1861845	TGCAGGTGTGCAACTGGGCGCGCTTGCCACTACGCCACAGCGTCGCTGTTGACGTGATCCAGGCGAAAG	TGCAGGTGTGCAACTGGGCGCGCTTGCCACTACGCCACAGCGTCGCTGTTGACGTGATCCAGGCGAAAG	chr3B	38306716	2	9.45688e-019	3B|121.393661100|1095787|1095787	1	1	6.7326e-026	1	0.031963	0.061884	10.14286	5.27605	1.91067	1	0	0	0	0	0	0	0	0	0	0	0	0	0	0	1	0	0	0	0	0	0	0	0	0	0	0	0	0	0	0	0	0
1862099	TGCAGCTACGCCGAGCAAGCCGTCGCCGTGGACCACCTCGCCAAGTCGCCGAGATCGGAAGAGCGGTTC	TGCAGCTACGCCGAGCAAGCCGTCGCCGTGGACCACCTCGCCAAGTCGGCG	chr7A	331439582	1	3.19284e-016		0	0	999	1	0.031963	0.061884	18.66667	4.6188	4.25781	1	0	0	0	0	0	0	0	0	0	0	0	0	1	0	0	0	0	0	0	0	0	0	0	0	0	0	0	0	0	0	0	0
1862206	TGCAGAAATAAAAGTAGATAGAGCATGATGAACATACTAGACATGATCATCTGTTGGATTTCATCCGAG	TGCAGAAATAAAAGTAGATAGAGCATGATGAACATACTAGACATGATCATCTGTTGGATTTCATCCGAG		0	0	999		0	0	999	1	0.031963	0.061884	19.22222	6.30305	2.86429	1	0	0	0	0	0	0	0	0	0	0	0	0	0	0	0	0	0	0	0	0	0	0	1	0	0	0	0	0	0	0	0	1
2290693	TGCAGACAGAACGCAGCACAAAAACACTCTCGAGTCTCTCTCTATCGCTCTAGGACTAACAGTCCCTCA	TGCAGACAGAACGCAGCACAAAAACACTCTCGAGTCTCTCTCTATCGCTCTAGGACTAACAGTCCCTCA	chr1B	636906399	2	1.20614e-027	1B|195.346942400|2290693|2290693	1	1	6.68514e-031	1	0.031963	0.061884	25.7	3.87427	6.32101	1	0	0	0	0	0	0	0	0	0	0	0	0	1	0	0	0	0	0	0	0	0	0	0	0	0	0	0	0	0	0	0	0
2296061	TGCAGGGCAGATATCATCGATAGCGAACAACAGCGCACACCCTTTGGCGGAGCGAGCGAGCCGTCTTTG	TGCAGGGCAGATATCATCGATAGCGAACAACAGCGCACACCCTTTGGCGGAGCGAGCGAGCCGTCTTTG	chr7B	271293801	1	1.20614e-027	7B|045.310718560|2296061|2296061	1	1	6.68514e-031	1	0.031963	0.061884	10.90909	6.12676	1.81743	1	0	0	0	0	0	0	0	0	0	0	0	0	0	1	0	0	1	0	0	0	0	0	0	0	0	0	0	0	0	0	0	0
2326882	TGCAGTTGACTTGCAACGTTGTGATCCGAGGTTCGAATGGGAGCTCCTAGTCGGCGCCTTAAGCGCCGC	TGCAGTTGACTTGCAACGTTGTGATCCGAGGTTCGAATGGGAGCTCCTAGTCGGCGCCTTAAGCGCCGC		0	0	999	7B|030.101340140|2326882|2326882	1	1	6.68514e-031	1	0.031963	0.061884	16.77778	6.23213	2.67103	1	0	0	0	0	0	0	0	0	0	0	0	0	1	0	0	0	0	0	0	0	0	0	0	0	0	0	0	0	0	0	0	0
2340347	TGCAGAGACGGCGACGGAAGCACTCTGGTAGCGACTCGAGGGAAGCCCGTGAAGGAGACGGCAGGCCGG	TGCAGAGACGGCGACGGAAGCACTCTGGTAGCGACTCGAGGGAAGCCCGTGAAGGAGACGGCAGGCCGG	chr4A	163793011	1	1.20614e-027	4A|026.078757870|2340347|2340347	1	1	6.68514e-031	1	0.031963	0.061884	16.2	4.83322	3.12574	1	0	1	0	0	0	0	0	0	0	0	0	0	0	0	0	0	0	0	1	0	0	0	0	0	0	0	0	0	0	0	0	0
3020903	TGCAGCTTCACACTAAAGTTAGAGTACATGTCGTAGGAGTTGCTCGACAGCATGAACCCGCCATAATTG	TGCAGCTTCACACTAAAGTTAGAGTACATGTCGTAGGAGTTGCTCGACAGCATGAACCCGCCATAATTG	chr7D	126453598	1	2.61083e-024	7A|007.435758804|3020903|3020903	1	1	6.68514e-031	1	0.031963	0.061884	10.625	3.96666	2.78657	1	0	0	0	0	0	0	0	0	0	0	0	0	0	0	0	0	0	0	0	0	0	0	0	0	0	0	0	0	0	0	0	0
3022175	TGCAGAAATGCTTGGAGCATACAGTATTATATTGCCGAGATCGGAAGAGCGGTTCAGCAGGAATGCCGA	TGCAGAAATGCTTGGAGCATACAGTATTATATTGGCG	chr4A	631238402	1	8.41407e-009	4A|088.898065900|3022175|3022175	1	1	7.6452e-012	1	0.031963	0.061884	19.77778	5.13761	4.00772	1	0	1	0	0	0	0	0	0	0	0	0	0	0	0	0	0	0	0	0	0	0	0	1	0	0	0	0	0	0	0	0	1
3026121	TGCAGCGCACTTGCTACATGCCGCAAGCAACCCGCGCCGAGATCGGAAGAGCGGTTCAGCAGGAATGCC	TGCAGCGCACTTGCTACATGCCGCAAGCAACCCGCGGCG	chr7A	89575601	1	7.80537e-010	7A|060.017536760|3026121|3026121	1	1	6.12715e-013	1	0.031963	0.061884	12.2	3.68239	3.58451	1	0	0	0	0	0	0	0	0	0	0	0	0	0	0	0	0	0	0	0	0	0	0	0	0	0	0	0	0	0	0	0	0
3026727	TGCAGTGACCAAGGAGAAGGGTAGATGGGCGTGCCGCCTTAGCCATAGCCATGTCCGCCGCCGAGATCG	TGCAGTGACCAAGGAGAAGGGTAGATGGGCGTGCCGCCTTAGCCATAGCCATGTCCGCCGGCG	chr2B	800660630	1	2.26052e-014		0	0	999	1	0.031963	0.061884	13.1	5.43047	2.34139	1	0	0	0	0	0	0	0	0	0	0	0	0	1	0	0	0	1	1	0	0	0	0	0	0	0	0	0	0	0	0	0	0
3034274	TGCAGATGCATCAGAGGCGATTTGATGTAGTCAATCCGAGATCGGAAGAGCGGTTCAGCAGGAATGCCG	TGCAGATGCATCAGAGGCGATTTGATGTAGTCAATGCG	chr2A	433868082	1	9.25547e-009	7B|130.555968500|3034274|3034274	1	1	2.23753e-012	1	0.031963	0.061884	23.66667	5.53775	4.2091	1	0	0	0	0	0	0	0	0	0	0	0	0	0	1	0	0	1	1	0	0	0	0	0	0	0	0	0	0	0	0	0	0
3532662	TGCAGGAATATACGTAGTAATTAAGCGTCCGTTTGACCTGCCGAGATCGGAAGAGCGGTTCAGCAGGAA	TGCAGGAATATACGTAGTAATTAAGCGTCCGTTTGACCTGGCG	chr7B	37247352	1	6.21934e-012	5B|049.218670760|3532662|3532662	1	1	4.39392e-015	1	0.031963	0.061884	20.33333	3.68179	6.13318	1	0	0	0	0	0	0	0	0	0	0	0	0	0	0	1	0	0	0	0	0	0	0	0	0	0	0	0	0	0	0	0	0
3534006	TGCAGGCGACACGGGCGGCCACCCCATCTGCACGAACCCCGAGATCGGAAGAGCGGTTCAGCAGGAATG	TGCAGGCGACACGGGCGGCCACCCCATCTGCACGAACCGCG	chr7B	38668190	1	7.03957e-011	5B|049.438064610|3534006|3534006	1	1	5.21023e-014	1	0.031963	0.061884	13.88889	4.01233	3.23679	1	0	0	0	0	0	0	0	0	0	0	0	0	0	0	1	0	0	0	0	0	0	0	0	0	0	0	0	0	0	0	0	0
3570333	TGCAGCAAGGGCTCGCCATGACGGTGGTCCTGATTCCGAGATCGGAAGAGCGGTTCAGCAGGAATGCCG	TGCAGCAAGGGCTCGCCATGACGGTGGTCCTGATTGCG		0	0	999		0	0	999	1	0.031963	0.061884	20.1	4.32319	5.07301	1	0	0	0	0	0	1	0	0	0	0	0	0	0	0	0	0	0	0	0	0	0	0	0	0	0	0	0	0	0	0	0	0
3573424	TGCAGCCCTGCCACCCCTACATGCATGCAGTGAGCCGAGATCGGAAGAGCGGTTCAGCAGGAATGCCGA	TGCAGCCCTGCCACCCCTACATGCATGCAGTGAGGCG		0	0	999		0	0	999	1	0.031963	0.061884	30.77778	8.62526	3.85453	1	0	0	0	0	0	0	0	0	1	0	0	0	0	0	0	0	0	0	0	0	0	0	0	0	0	0	0	0	1	0	0	0
3934030	TGCAGCTCGACTTGCGATGTCCATAACCAGTGCTCTCATCTAGAAACCCGAGATCGGAAGAGCGGTTCA	TGCAGCTCGACTTGCGATGTCCATAACCAGTGCTCTCATCTAGAAACGCG		0	0	999		0	0	999	1	0.031963	0.061884	17.7	6.87095	2.62811	1	0	0	0	0	0	0	0	0	0	0	0	0	1	0	0	0	0	0	0	0	0	0	0	0	0	0	0	0	0	0	0	0
3935626	TGCAGTTATCTCTGAAGAAATAACATGGAACAAATCGCCCCGAGATCGGAAGAGCGGTTCAGCAGGAAT	TGCAGTTATCTCTGAAGAAATAACATGGAACAAATCGCCGCG	chr1B	5286100	1	2.09707e-011	3D|004.695374505|3935626|3935626	1	1	1.51449e-014	1	0.031963	0.061884	18.5	5.1817	3.62608	1	1	0	0	0	0	0	0	0	0	0	0	0	1	0	0	0	0	0	0	0	0	0	0	0	0	0	0	0	0	0	0	0
3939064	TGCAGCGGCGCTGACTGAAGAAACGAACTGGGTGCGCTCCGAGATCGGAAGAGCGGTTCAGCAGGAATG	TGCAGCGGCGCTGACTGAAGAAACGAACTGGGTGCGCTGCG	chr6D	133292057	1	7.03957e-011	3A|083.141841550|3942460|3942460	1	1	2.42409e-012	1	0.031963	0.061884	21.08333	7.27391	2.80587	1	0	0	0	0	0	1	0	0	0	0	0	0	0	0	0	0	0	0	0	0	0	0	0	0	0	0	0	0	0	0	0	0
3941916	TGCAGATTTGGGCCCGAAAGTTTGTCGGTCTGGTCCGAGATCGGAAGAGCGGTTCAGCAGGAATGCCGA	TGCAGATTTGGGCCCGAAAGTTTGTCGGTCTGGTGCG	chr7B	41154950	1	8.41407e-009	7B|022.055760560|3959199|3959199	1	1	7.6452e-012	1	0.031963	0.061884	19.63636	7.48663	2.71611	1	0	1	0	0	0	0	0	0	0	0	0	0	0	0	0	0	0	0	0	0	0	0	0	0	0	0	0	0	0	0	0	0
3943148	TGCAGAACGGGGCCCTCATGAACAGTGGCATCCACACATACCGAGATCGGAAGAGCGGTTCAGCAGGAA	TGCAGAACGGGGCCCTCATGAACAGTGGCATCCACACATAGCG	chr6B	706698216	1	1.34625e-008		0	0	999	1	0.031963	0.061884	27	4.10961	5.92506	1	0	0	0	0	0	0	0	0	0	0	0	0	0	0	0	0	0	0	0	0	0	0	1	0	0	0	0	0	0	0	0	1
3944171	TGCAGCTCAGAGTGGTTGGCTCGCCGCGGACAGCTCAAAAACACGGAAGCACGGAGACGCTGGGTAGCT	TGCAGCTCAGAGTGGTTGGCTCGCCGCGGACAGCTCAAAAACACGGAAGCACGGAGACGCTGGGTAGCT	chr4A	713158255	1	1.20614e-027	4A|119.356378100|3944171|3944171	1	1	6.68514e-031	1	0.031963	0.061884	13.58333	7.3082	1.80305	1	0	0	0	0	0	0	0	0	0	0	0	0	1	0	0	0	0	0	0	0	0	0	0	0	0	0	0	0	0	0	0	0
3944230	TGCAGGGGAAAGGGATCCGCCCCAACGCTCTTCACCGAGATCGGAAGAGCGGTTCAGCAGGAATGCCGA	TGCAGGGGAAAGGGATCCGCCCCAACGCTCTTCAGCG	chr7B	38629363	1	8.41407e-009	7B|022.493158370|3944230|3944230	1	1	7.6452e-012	1	0.031963	0.061884	10.22222	2.69888	4.02639	1	0	0	0	0	0	0	0	0	0	0	0	0	0	0	1	0	0	0	0	0	0	0	0	0	0	0	0	0	0	0	0	0
3940837	TGCAGTGCACTTGCTCTGGTCTGGACATTGAGCGAGCCGAGATCGGAAGAGCGGTTCAGCAGGAATGCC	TGCAGTGCACTTGCTCTGGTCTGGACATTGAGCGAGGCG		0	0	999		0	0	999	1	0.031963	0.061884	33.16667	6.78028	5.82678	1	0	0	0	0	0	0	0	0	0	0	0	0	0	0	0	0	0	0	0	0	0	0	0	0	0	0	0	0	0	0	0	0
3951641	TGCAGTCGAGTACCAGTAGCGTGCAAGCCGACGGTGCATGCCTTTGTGCTAAAGGCCTTATCCTCGAAT	TGCAGTCGAGTACCAGTAGCGTGCAAGCCGACGGTGCATGCCTTTGTGCTAAAGGCCTTATCCTCGAAT	chr2B	731564447	1	9.39022e-024	2B|083.872656780|2278575|2278575	1	1	5.20462e-027	1	0.031963	0.061884	15.375	4.66201	3.37339	1	0	0	0	0	0	0	0	0	0	0	0	0	1	0	1	0	0	0	0	0	0	0	0	0	0	0	0	0	0	0	0	0
3953286	TGCAGGGCTGTTGTGGCCGCGGCGGCACGCAAAGGGATTGGCCGAGATCGGAAGAGCGGTTCAGCAGGA	TGCAGGGCTGTTGTGGCCGCGGCGGCACGCAAAGGGATTGGGCG	chr6B	56331938	1	1.83728e-012	3A|003.835193357|3953286|3953286	1	1	1.27258e-015	1	0.031963	0.061884	22.46154	6.46429	3.35001	1	1	0	0	0	0	0	0	0	0	0	0	0	0	0	0	0	0	0	0	0	0	0	0	0	0	0	0	0	0	0	0	0
3958840	TGCAGTTCGGCGGTGCCGCTTGGGGATTCTGTTGCCCGAGATCGGAAGAGCGGTTCAGCAGGAATGCCG	TGCAGTTCGGCGGTGCCGCTTGGGGATTCTGTTGCGCG	chr7B	89924322	1	2.57337e-009		0	0	999	1	0.031963	0.061884	17.45455	5.83662	2.92504	1	0	0	0	0	0	0	0	0	0	0	0	0	0	0	0	1	0	0	0	0	0	0	0	0	0	0	0	0	0	0	0	0
3960130	TGCAGCGTTTTCTCTGACGTTCTTATTAATAAGCAAACTGAAAACAACAGAAAGGAGGGATCATGCCCG	TGCAGCGTTTTCTCTGACGTTCTTATTAATAAGCAAACTGAAAACAACAGAAAGGAGGGATCATGCCCG	chr1B	636906333	2	1.20614e-027	1B|202.825952500|3960130|3960130	1	1	3.11029e-029	1	0.031963	0.061884	13.81818	7.68491	1.8927	1	0	0	0	0	0	0	0	0	0	0	0	0	1	0	0	0	0	0	0	0	0	0	0	0	0	0	0	0	0	0	0	0
3961043	TGCAGCGACGTCTTCTCCTGTCTTAGCGGGCGCTCACCGAGATCGGAAGAGCGGTTCAGCAGGAATGCC	TGCAGCGACGTCTTCTCCTGTCTTAGCGGGCGCTCAGCG		0	0	999		0	0	999	1	0.031963	0.061884	13.7	3.0348	4.38924	1	1	0	0	0	0	0	0	0	0	0	0	0	1	0	0	0	0	0	0	0	0	0	0	0	0	0	0	0	0	0	0	0
4003708	TGCAGAGGTTCGGAACAAAGTGGCGGTGTGCCCGTCAGTGGAGTACCATGGTGACCGAGATCGGAAGAG	TGCAGAGGTTCGGAACAAAGTGGCGGTGTGCCCGTCAGTGGAGTACCATGGTGAGCG	chr5A	644166639	1	1.8598e-019	5A|115.164482200|4003708|4003708	1	1	1.1478e-022	1	0.031963	0.061884	22.5	6.5	3.80641	1	0	0	0	0	0	0	0	0	1	0	0	0	0	0	0	0	1	0	0	0	0	0	0	0	0	0	0	0	0	0	0	0
4008013	TGCAGCGATCTCTTCTACTGCTCCACCACCGTGGTGGTTACCGAGATCGGAAGAGCGGTTCAGCAGGAA	TGCAGCGATCTCTTCTACTGCTCCACCACCGTGGTGGTTAGCG		0	0	999		0	0	999	1	0.031963	0.061884	12.33333	2.71825	4.0392	1	0	0	0	0	0	0	0	0	0	0	0	0	0	0	0	0	0	0	0	0	0	0	0	0	0	0	0	0	0	0	0	0
4008085	TGCAGACTAGAACACAGCTGATCAAATGCCAGTTCGTCGGCAGCCGAGATCGGAAGAGCGGTTCAGCAG	TGCAGACTAGAACACAGCTGATCAAATGCCAGTTCGTCGGCAGGCG	chr6D	297463528	2	7.38547e-012	6B|027.935921550|4993585|4993585	22	1	4.94316e-015	1	0.031963	0.061884	21.77778	4.44167	4.64857	1	0	0	0	0	0	0	0	0	0	0	0	0	0	0	0	0	0	0	1	0	1	0	0	0	0	0	0	0	0	0	0	0
4008185	TGCAGCGGCACCTGACCGATTCGCCTTGGTTTCAACCCACCGAGATCGGAAGAGCGGTTCAGCAGGAAT	TGCAGCGGCACCTGACCGATTCGCCTTGGTTTCAACCCAGCG	chr7B	122550241	1	9.75671e-010		0	0	999	1	0.031963	0.061884	18.4	4.56508	3.47412	1	0	0	0	0	0	0	0	0	0	0	0	0	0	0	0	1	0	0	0	0	0	0	0	0	0	0	1	0	0	0	0	0
4008689	TGCAGAATCGTTAACGTACATCATCATTCAGCAGCTCCACACAACCTCCGAGATCGGAAGAGCGGTTCA	TGCAGAATCGTTAACGTACATCATCATTCAGCAGCTCCACACAACCTGCG		0	0	999	7A|059.783965450|4008689|4008689	1	1	7.28994e-019	1	0.031963	0.061884	28.25	7.01338	3.96388	1	0	0	0	0	0	0	0	0	0	0	0	0	0	1	0	0	0	1	0	0	0	0	0	0	0	0	0	0	0	0	0	0
4008859	TGCAGGAGGAACAGCGAACCATCACAAGTTATTTCTTTTTTTCGATTTAGCTGCCACCGCTCGCGTCGT	TGCAGGAGGAACAGCGAACCATCACAAGTTATTTCTTTTTTTCGATTTAGCTGCCACCGCTCGCGTCGT		0	0	999		0	0	999	1	0.031963	0.061884	11.18182	4.74472	2.28304	1	1	0	0	0	0	0	0	0	0	0	0	0	0	0	0	0	0	0	0	0	0	0	0	0	0	0	0	0	0	0	0	0
4009039	TGCAGGGGTCAGGATCGAGTATGAGGATGAGGCCTCTGCCTCCAACATCACCACGGATGCCGCGGAACT	TGCAGGGGTCAGGATCGAGTATGAGGATGAGGCCTCTGCCTCCAACATCACCACGGATGCCGCGGAACT	chr7B	679452741	1	1.2147e-022	1B|050.148402120|2264147|2264147	1	1	6.7326e-026	1	0.031963	0.061884	10.90909	3.5536	2.96349	1	0	0	0	0	0	0	0	0	0	0	0	0	0	0	0	0	0	0	0	0	0	0	0	0	0	0	0	0	0	0	0	0
4009477	TGCAGTTTGTTTGTGTAAGCATGCAACATTATTACTGTAGAAAAATGAATTTTAAAAAATGAACCGAGA	TGCAGTTTGTTTGTGTAAGCATGCAACATTATTACTGTAGAAAAATGAATTTTAAAAAATGAACCGAGA	chr3A	212774414	1	7.25908e-025		0	0	999	1	0.031963	0.061884	21.3	4.40568	4.88531	1	0	0	0	0	0	0	0	0	0	0	0	0	0	0	0	0	0	0	0	1	0	0	0	0	0	0	0	1	1	0	0	0
4010044	TGCAGAACATACGCAGGCACAAGAAGTCAAGAACACACTGATGCTATGCCTGTTCGTCGTCGTGGTACT	TGCAGAACATACGCAGGCACAAGAAGTCAAGAACACACTGATGCTATGCCTGTTCGTCGTCGTGGTACT		0	0	999		0	0	999	1	0.031963	0.061884	19.72727	7.39891	2.44814	1	0	0	0	0	0	0	0	0	0	0	0	0	0	0	0	0	0	0	0	0	0	0	0	0	0	0	0	0	0	0	0	0
4393805	TGCAGTCTTGCTTGAACCTGCCTCGACAGTACCAATGAGATCATGCTACTGGAATAATTGGCGGCTCAG	TGCAGTCTTGCTTGAACCTGCCTCGACAGTACCAATGAGATCATGCTACTGGAATAATTGGCGGCTCAG		0	0	999		0	0	999	1	0.031963	0.061884	15.8	3.81576	4.06791	1	0	0	0	0	0	1	0	0	0	0	0	0	0	0	0	0	0	0	0	0	0	0	0	0	0	0	0	0	0	0	0	0
4393950	TGCAGTGGCGTGTGGTTGCGCGTGTGGTTGACGAGAACAACCGAGATCGGAAGAGCGGTTCAGCAGGAA	TGCAGTGGCGTGTGGTTGCGCGTGTGGTTGACGAGAACAAGCG		0	0	999		0	0	999	1	0.031963	0.061884	14.1	6.02412	2.37415	1	0	0	0	0	0	0	0	0	0	0	0	0	0	0	0	0	0	0	0	0	0	0	0	0	0	0	0	0	0	0	0	0
4439505	TGCAGGTCTTCTCCGACACGCCGAGATCGGAAGAGCGGTTCAGCAGGAATGCCGAGACCGATCTCGTAT	TGCAGGTCTTCTCCGACACGGCG		0	0	999		0	0	999	1	0.031963	0.061884	16.66667	6.28932	2.85103	1	0	0	0	0	0	1	0	0	0	0	0	0	0	0	0	0	0	0	0	1	0	0	0	0	0	0	0	0	1	0	0	0
4538088	TGCAGCTAAGGCAAAGCACGAAGCAAGTTGGGGAGAGCATTGCTGGCAACCAACAAAGGATTTGTTTCT	TGCAGCTAAGGCAAAGCACGAAGCAAGTTGGGGAGAGCATTGCTGGCAACCAACAAAGGATTTGTTTCT	chrUn	303756033	1	2.61083e-024	6B|023.740870990|4538088|4538088	1	1	3.11029e-029	1	0.031963	0.061884	25.33333	7.83156	3.07575	1	1	0	0	0	0	0	0	0	0	0	0	0	0	0	1	0	0	0	0	0	0	0	0	0	0	0	0	0	0	0	0	0
4540575	TGCAGCGGGCATGGTGCTGCACGCCGAGATCGGAAGAGCGGTTCAGCAGGAATGCCGAGACCGATCTCG	TGCAGCGGGCATGGTGCTGCACGGCG		0	0	999		0	0	999	1	0.031963	0.061884	15.36364	5.31332	3.08687	1	0	0	0	0	0	0	1	0	0	0	0	0	0	0	0	0	0	1	0	0	0	0	0	1	0	0	0	0	0	0	0	0
4540685	TGCAGGTCCGTGCTCCTTCCGAGATCGGAAGAGCGGTTCAGCAGGAATGCCGAGACCGATCTCGTATGC	TGCAGGTCCGTGCTCCTTGCG		0	0	999		0	0	999	1	0.031963	0.061884	27.18182	6.01238	4.87834	1	0	1	0	0	0	0	0	0	0	0	0	0	0	0	0	0	0	0	0	0	0	0	0	0	0	0	0	0	0	0	0	0
4541810	TGCAGAGAATAATGCGCGTCCGAGATCGGAAGAGCGGTTCAGCAGGAATGCCGAGACCGATCTCGTATG	TGCAGAGAATAATGCGCGTGCG		0	0	999		0	0	999	1	0.031963	0.061884	22.2	6.69029	3.47304	1	1	0	0	0	0	0	0	0	0	0	0	0	1	0	0	0	0	0	0	0	0	0	0	0	0	0	0	0	0	0	0	0
4544092	TGCAGGTGCCGTTCCCCACGTTCGCCCAGGCCCGAGATCGGAAGAGCGGTTCAGCAGGAATGCCGAGAC	TGCAGGTGCCGTTCCCCACGTTCGCCCAGGCGCG	chr3B	310382322	1	3.13175e-007		0	0	999	1	0.031963	0.061884	13.625	7.5488	1.78722	1	0	0	0	0	0	0	0	0	0	0	0	0	0	0	0	0	0	0	0	0	0	0	0	0	0	0	0	0	0	0	0	0
4991144	TGCAGTCCGCCAAGACCCAACCTTCCGAGATCGGAAGAGCGGTTCAGCAGGAATGCCGAGACCGATCTC	TGCAGTCCGCCAAGACCCAACCTTGCG		0	0	999		0	0	999	1	0.031963	0.061884	12.33333	8.16497	1.56852	1	0	0	0	0	0	0	0	0	0	0	0	0	0	0	0	1	0	0	0	0	0	0	0	0	0	0	0	0	0	0	0	0
4994389	TGCAGTCTGACTCAAGCCTAGCACGGCATGGGTGATGTCAGCCACGCCACCGAGATCGGAAGAGCGGTT	TGCAGTCTGACTCAAGCCTAGCACGGCATGGGTGATGTCAGCCACGCCAGCG	chr7D	520282819	1	9.32901e-012		0	0	999	1	0.031963	0.061884	11.33333	2.26078	5.38713	1	0	0	0	0	0	0	0	0	1	0	0	0	1	0	0	0	0	0	0	0	0	0	0	0	0	0	0	0	0	0	0	0
5006197	TGCAGGTGGAGTGGCATACGCATGAGAAGTTAGTGTCGGCACGCGTCGAAATCAACCAGCTAGTGCCGA	TGCAGGTGGAGTGGCATACGCATGAGAAGTTAGTGTCGGCACGCGTCGAAATCAACCAGCTAGTGCCGA		0	0	999		0	0	999	1	0.031963	0.061884	16.88889	5.15201	2.97402	1	0	0	0	0	0	0	0	0	1	0	0	0	0	0	0	0	0	0	0	0	0	0	0	0	0	0	0	0	1	0	0	0
5323599	TGCAGCTCCTCCTCGGCTCCCTGTCCGAGATCGGAAGAGCGGTTCAGCAGGAATGCCGAGACCGATCTC	TGCAGCTCCTCCTCGGCTCCCTGTGCG		0	0	999		0	0	999	1	0.031963	0.061884	12.25	3.29457	3.65953	1	0	0	0	0	0	0	0	0	0	0	0	0	0	0	0	0	0	0	0	0	0	0	0	0	0	0	0	0	0	0	0	0
5323879	TGCAGCGACGCCAATGATTTACAGGGGCGTACGTAGCTGAGGGTGGAAAGGGTGTCCCATGGTCGACCA	TGCAGCGACGCCAATGATTTACAGGGGCGTACGTAGCTGAGGGTGGAAAGGGTGTCCCATGGTCGACCA	chr2B	94660655	1	7.31062e-020		0	0	999	1	0.031963	0.061884	12	3.57771	2.89614	1	0	0	0	0	0	0	0	0	0	0	0	0	1	0	0	0	1	0	0	0	0	0	0	0	0	0	0	0	0	0	0	0
5325736	TGCAGGAGGGGCCAGGGTGGCAGGGACTGTAACACTCTACCTCCAGATGGACGAGGAGGGCGCGCCGCG	TGCAGGAGGGGCCAGGGTGGCAGGGACTGTAACACTCTACCTCCAGATGGACGAGGAGGGCGCGCCGCG	chr5B	693489532	1	1.20614e-027		0	0	999	1	0.031963	0.061884	10.5	3.26343	3.27926	1	1	0	0	0	0	0	0	0	0	0	0	0	0	0	0	0	0	0	0	0	0	0	0	0	0	0	0	0	1	0	0	0
5327671	TGCAGGCCGCTGCCCGCGCCGTCTTAGTCTTCCTCTCGCCCTCGAGCTCCCGCACATCTCTCCCTTCTC	TGCAGGCCGCTGCCCGCGCCGTCTTAGTCTTCCTCTCGCCCTCGAGCTCCCGCACATCTCTCCCTTCTC	chr3A	406305337	1	1.20614e-027		0	0	999	1	0.031963	0.061884	14.125	6.23373	2.31693	1	0	0	0	0	0	0	0	0	0	0	0	0	0	0	1	0	0	0	0	0	0	0	0	0	0	0	0	0	0	0	0	0
5331537	TGCAGACTGGAGTGAGAGCATTCCCGAGATCGGAAGAGCGGTTCAGCAGGAATGCCGAGACCGATCTCG	TGCAGACTGGAGTGAGAGCATTCGCG		0	0	999		0	0	999	1	0.031963	0.061884	13.9	8.52584	1.68151	1	0	1	0	0	0	0	0	0	0	0	0	0	0	0	0	0	0	0	0	0	0	0	1	0	0	0	0	0	0	0	0	1
5332851	TGCAGACCCCGCTCCAAAGGCCCGAGATCGGAAGAGCGGTTCAGCAGGAATGCCGAGACCGATCTCGTA	TGCAGACCCCGCTCCAAAGGCGCG		0	0	999		0	0	999	1	0.031963	0.061884	17.36364	9.91118	1.74871	1	0	0	0	0	0	0	0	0	1	0	0	0	0	0	0	0	0	0	0	0	0	0	0	0	0	0	0	0	0	0	0	0
5339693	TGCAGACGCGAAAGCAAGACGAACTCGCCGTAGTTCACCTGCTGCTAAACTCACCTGATAAAAGGCGAA	TGCAGACGCGAAAGCAAGACGAACTCGCCGTAGTTCACCTGCTGCTAAACTCACCTGATAAAAGGCGAA		0	0	999		0	0	999	1	0.031963	0.061884	11.5	4.63141	2.47551	1	0	0	0	0	0	0	0	0	0	0	0	0	0	0	0	0	0	0	0	0	0	0	0	0	0	0	0	0	0	0	0	0
5342398	TGCAGTGCACACACGCAGCCTCGTCTCCTCCGCTCGCGGCAGCAGCAAGAGAAGAGGCGGCCGAGATCG	TGCAGTGCACACACGCAGCCTCGTCTCCTCCGCTCGCGGCAGCAGCAAGAGAAGAGGCGGGCG	chr2D	647287849	1	1.35089e-016	2B|086.810048870|1674964|1674964	1	1	7.99873e-020	1	0.031963	0.061884	21	7.4162	2.82549	1	0	0	0	0	0	0	0	0	1	0	0	0	1	0	0	0	0	0	0	0	0	0	0	0	0	0	0	0	0	0	0	0
5342481	TGCAGGAAACTAGTCCGTCGGGGCTGGCGGCGAGCAGGTTGAGCAGCTCGTCGCCGACCAGATCCGCTG	TGCAGGAAACTAGTCCGTCGGGGCTGGCGGCGAGCAGGTTGAGCAGCTCGTCGCCGACCAGATCCGCTG	chr6A	585416822	2	2.61083e-024		0	0	999	1	0.031963	0.061884	14.8	3.15595	5.06887	1	0	0	0	0	0	1	0	0	0	0	0	0	0	0	0	0	0	0	0	0	0	0	0	0	0	0	0	0	0	0	0	0
5347962	TGCAGGCGGGGCGGCCGCAGCCGAGATCGGAAGAGCGGTTCAGCAGGAATGCCGAGACCGATCTCGTAT	TGCAGGCGGGGCGGCCGCAGGCG		0	0	999		0	0	999	1	0.031963	0.061884	17.11111	4.93163	3.21423	1	0	0	0	0	0	0	0	0	1	0	0	0	1	0	0	0	0	0	0	0	0	0	0	0	0	0	0	0	0	0	0	0
5360079	TGCAGCGCATGTGACTCCTCCGCCCGAGATCGGAAGAGCGGTTCAGCAGGAATGCCGAGACCGATCTCG	TGCAGCGCATGTGACTCCTCCGCGCG		0	0	999		0	0	999	1	0.031963	0.061884	12.84615	2.98319	4.29571	1	1	0	0	0	0	0	0	0	0	0	0	0	0	0	0	0	0	0	0	0	0	0	0	0	0	0	0	0	0	0	0	0
5363411	TGCAGCCGCTGCCGCCTCGACGCTCCGCCTCCACGTTGCTCCGCTGTGGCCGAGATCGGAAGAGCGGTT	TGCAGCCGCTGCCGCCTCGACGCTCCGCCTCCACGTTGCTCCGCTGTGGGCG	chr5B	420082921	1	4.34037e-010		0	0	999	1	0.031963	0.061884	13.5	4.46281	3.35729	1	0	0	0	0	0	1	0	0	0	0	0	0	0	0	0	0	0	0	0	0	0	0	0	0	0	0	0	0	0	0	0	0
5373736	TGCAGCACCTGCTGCGCATAGTCCGAGATCGGAAGAGCGGTTCAGCAGGAATGCCGAGACCGATCTCGT	TGCAGCACCTGCTGCGCATAGTGCG		0	0	999		0	0	999	1	0.031963	0.061884	16.5	7.91518	2.10209	1	0	0	0	0	0	1	0	0	1	0	0	0	0	0	0	0	0	0	0	0	0	0	0	0	0	0	0	0	0	0	0	0
5410879	TGCAGAGCACCACTGTCGCGCTGCACCGAGATCGGAAGAGCGGTTCAGCAGGAATGCCGAGACCGATCT	TGCAGAGCACCACTGTCGCGCTGCAGCG		0	0	999		0	0	999	1	0.031963	0.061884	23.27273	4.82589	5.01248	1	0	0	0	0	0	0	0	0	0	0	0	0	0	0	0	0	0	0	0	0	0	0	0	0	0	0	0	1	1	0	0	1
5411544	TGCAGCCTGCCGTTCCCGCTGAAGATTCGGTTGAGGATCGCCGCCAGCCTCACGCCTCCCTGGGCGAGC	TGCAGCCTGCCGTTCCCGCTGAAGATTCGGTTGAGGATCGCCGCCAGCCTCACGCCTCCCTGGGCGAGC	chr2D	601245128	1	5.61161e-026		0	0	999	1	0.031963	0.061884	14.125	5.41843	2.77634	1	0	0	0	0	0	0	0	0	0	0	0	0	1	0	1	0	0	0	0	0	0	0	0	0	0	0	0	0	0	0	0	0
5411867	TGCAGGCGCTGCCCGCGCGCCCGCACCCCGCGGACGCGCACACACCGAGATCGGAAGAGCGGTTCAGCA	TGCAGGCGCTGCCCGCGCGCCCGCACCCCGCGGACGCGCACACAGCG	chr5A	586600347	1	2.16151e-012		0	0	999	1	0.031963	0.061884	15.5	4.12916	3.90801	1	0	0	0	0	0	0	0	0	0	0	0	0	1	0	0	0	0	0	0	0	0	0	0	0	0	0	0	0	0	0	0	0
5563262	TGCAGCGGGAGGTGGGCGAGGTGGTGGTGTCGACGTGGATTCGCGCGCAGCCAAACCCGACCGAGATCG	TGCAGCGGGAGGTGGGCGAGGTGGTGGTGTCGACGTGGATTCGCGCGCAGCCAAACCCGAGCG	chr3B	12961287	1	4.82441e-021		0	0	999	1	0.031963	0.061884	14.55556	5.18783	2.68014	1	0	0	0	0	0	0	0	0	0	0	0	0	0	0	0	0	0	0	0	0	0	0	0	0	0	0	1	0	0	0	0	0
5563372	TGCAGTGCTGCGCGCGTACAGTGAGCACAGGCATGTACCTGGTAGCAGGTGACGTTCTGGAAGCAGCGG	TGCAGTGCTGCGCGCGTACAGTGAGCACAGGCATGTACCTGGTAGCAGGTGACGTTCTGGAAGCAGCGG	chr3B	88300504	1	5.61161e-026		0	0	999	1	0.031963	0.061884	13.14286	4.0507	3.01969	1	0	0	0	0	0	0	0	0	0	0	0	0	0	0	1	0	0	0	0	0	0	0	0	0	0	0	0	0	0	0	0	0
5568107	TGCAGTGACATCCTTCTCGCCAAGCCACCCGTCGCATCACCGAGATCGGAAGAGCGGTTCAGCAGGAAT	TGCAGTGACATCCTTCTCGCCAAGCCACCCGTCGCATCAGCG		0	0	999		0	0	999	1	0.031963	0.061884	16	4.89898	3.45572	1	1	0	0	0	0	0	0	0	0	0	0	0	1	0	1	0	0	0	0	0	0	0	0	0	0	0	0	0	0	0	0	0
5568257	TGCAGTGACCATTCCACTTCCAGGCCGCGTCTCCGAGATCGGAAGAGCGGTTCAGCAGGAATGCCGAGA	TGCAGTGACCATTCCACTTCCAGGCCGCGTCTGCG		0	0	999	7A|098.175256760|5568257|5568257	1	1	8.84867e-011	1	0.031963	0.061884	14.33333	2.78887	5.7819	1	0	0	0	0	0	0	0	0	0	0	0	0	0	0	0	0	0	0	0	0	0	0	0	0	0	0	0	0	0	0	0	0
5573611	TGCAGTTAGAATCGTCTAACCACCCGAGATCGGAAGAGCGGTTCAGCAGGAATGCCGAGACCGATCTCG	TGCAGTTAGAATCGTCTAACCACGCG		0	0	999		0	0	999	1	0.031963	0.061884	12.69231	6.13169	2.05045	1	0	0	0	0	0	0	0	0	1	0	0	0	0	0	0	0	0	0	0	0	0	0	0	0	0	0	0	0	0	0	0	0
5580307	TGCAGCTCCCCTCGCCAACGACCGAGATCGGAAGAGCGGTTCAGCAGGAATGCCGAGACCGATCTCGTA	TGCAGCTCCCCTCGCCAACGAGCG		0	0	999		0	0	999	1	0.031963	0.061884	17.5	5.12348	3.79744	1	0	0	0	0	0	1	0	0	0	0	0	0	0	0	0	0	0	0	0	0	0	0	0	0	0	0	0	0	0	0	0	0
5972459	TGCAGATGACCTGCCCCTCTGGTCCTATAGATGCAAAAACATTCAGAAGCAAATCGGCCTTCGTGACTG	TGCAGATGACCTGCCCCTCTGGTCCTATAGATGCAAAAACATTCAGAAGCAAATCGGCCTTCGTGACTG	chr1B	572733495	1	2.04706e-015	6B|082.848118930|1080973|1080973	1	1	5.24157e-022	1	0.031963	0.061884	14.33333	5.96285	2.24996	1	0	0	0	0	0	0	0	0	0	0	0	0	0	0	0	0	0	0	0	0	0	0	0	0	0	0	0	0	0	0	0	0
6031166	TGCAGCGCCGCCAGCGCCTCGTCGAACGGGGAGGAGGCCGCCGAGATCGGAAGAGCGGTTCAGCAGGAA	TGCAGCGCCGCCAGCGCCTCGTCGAACGGGGAGGAGGCCGGCG		0	0	999		0	0	999	1	0.031963	0.061884	10.22222	3.6141	2.68111	1	0	0	0	0	0	0	0	0	0	0	0	0	0	0	0	0	0	0	0	0	0	0	0	0	0	0	0	0	0	0	0	0
7324015	TGCAGCGTCGAGATTGTCTCCACGCGGACGTGAGGCAGAGGGGTTGCGGTCGGAGGTAGCAGTGGGCCT	TGCAGCGTCGAGATTGTCTCCACGCGGACGTGAGGCAGAGGGGTTGCGGTCGGAGGTAGCAGTGGGCCT		0	0	999		0	0	999	1	0.031963	0.061884	17.66667	4.12984	4.48609	1	0	0	0	0	0	1	0	0	0	0	0	0	0	0	0	0	0	0	0	0	0	0	0	0	0	0	0	0	0	0	0	0
7334776	TGCAGGCCTGGCTGCGCGATCTGGAGCCCCGAGATCGGAAGAGCGGTTCAGCAGGAATGCCGAGACCGA	TGCAGGCCTGGCTGCGCGATCTGGAGCCGCG		0	0	999		0	0	999	1	0.031963	0.061884	11.2	6.95414	1.57	1	0	0	0	0	0	0	0	0	0	0	0	0	1	0	0	0	0	0	0	0	0	1	0	0	0	0	0	0	0	0	0	0
7335609	TGCAGCTGGGGAGGCCCACGCGGGCCGAGATCGGAAGAGCGGTTCAGCAGGAATGCCGAGACCGATCTC	TGCAGCTGGGGAGGCCCACGCGGGGCG		0	0	999		0	0	999	1	0.031963	0.061884	10.27273	3.97929	2.52838	1	0	0	0	0	0	0	0	0	0	0	0	0	0	0	0	0	0	0	0	0	0	0	0	0	0	0	0	0	0	0	0	0
7336248	TGCAGGTGGAGCTCGTCGAGGATCAGCGAGTCCCCGCCGAAGAAGGGTGACTGCGGGCCCCCGCCCCCG	TGCAGGTGGAGCTCGTCGAGGATCAGCGAGTCCCCGCCGAAGAAGGGTGACTGCGGGCCCCCGCCCCCG	chr2A	55851367	1	2.61083e-024	2D|045.289762180|2250958|2250958	1	1	1.45735e-022	1	0.031963	0.061884	12.85714	3.13636	3.73636	1	0	0	0	0	0	0	0	0	0	0	0	0	0	0	1	0	0	0	0	0	0	0	0	0	0	0	0	0	0	0	0	0
7349973	TGCAGCAGCGGAGCATCCTCCGAGATCGGAAGAGCGGTTCAGCAGGAATGCCGAGACCGATCTCGTATG	TGCAGCAGCGGAGCATCCTGCG		0	0	999		0	0	999	1	0.031963	0.061884	14	3.85861	3.45175	1	0	0	0	0	0	0	0	0	1	0	0	0	0	0	0	0	0	0	0	0	0	0	0	0	0	0	0	0	1	0	0	0
7350034	TGCAGCGGCGGCGCCTGCCGAGATCGGAAGAGCGGTTCAGCAGGAATGCCGAGACCGATCTCGTATGCC	TGCAGCGGCGGCGCCTGGCG		0	0	999		0	0	999	1	0.031963	0.061884	11.4	4.24735	2.80524	1	0	0	0	0	0	1	0	0	1	0	0	0	0	0	0	0	0	0	0	0	0	0	0	0	0	0	0	0	0	0	0	0
7488611	TGCAGCGACGGTCCAAATCCGAGATCGGAAGAGCGGTTCAGCAGGAATGCCGAGACCGATCTCGTATGC	TGCAGCGACGGTCCAAATGCG		0	0	999		0	0	999	1	0.031963	0.061884	17.83333	7.45915	2.43887	1	0	0	0	0	0	0	0	0	0	0	0	0	0	0	0	0	0	0	0	0	0	0	0	0	0	0	0	0	0	0	0	0
7489384	TGCAGAATCCCGCTGCTACCCCCGAGATCGGAAGAGCGGTTCAGCAGGAATGCCGAGACCGATCTCGTA	TGCAGAATCCCGCTGCTACCCGCG		0	0	999		0	0	999	1	0.031963	0.061884	16.5	5.83524	2.7631	1	0	0	0	0	0	0	0	0	0	0	0	0	0	0	0	0	0	0	0	0	0	0	1	0	0	0	0	0	0	0	0	0
7490114	TGCAGAGAAATGCATGTTTCAGGAAATTCATCTTGTGGCACACCGAGATCGGAAGAGCGGTTCAGCAGG	TGCAGAGAAATGCATGTTTCAGGAAATTCATCTTGTGGCACAGCG	chr2A	9243178	3	2.51648e-011		0	0	999	1	0.031963	0.061884	20.08333	7.77237	2.52707	1	0	0	0	0	0	0	0	0	0	0	0	0	0	0	0	0	0	0	0	0	0	0	0	0	0	0	0	0	1	0	0	0
7490605	TGCAGCTGCAACCCTCCTGGAACATGGCCGAACGGCAAGATTCCGAGATCGGAAGAGCGGTTCAGCAGG	TGCAGCTGCAACCCTCCTGGAACATGGCCGAACGGCAAGATTGCG	chr3B	485294381	1	5.40883e-013	1D|100.526070900|1398770|1398770	1	1	6.15755e-014	1	0.031963	0.061884	12.11111	3.81356	3.04266	1	0	0	0	0	0	0	0	0	0	0	0	0	0	0	0	0	0	0	0	0	0	0	1	0	0	0	0	0	0	0	0	0
7491965	TGCAGCTCGGGTGGGAAGGATGCGCTCGTGCGGCGAGGGCAGACAGGGGCTTCCGAGATCGGAAGAGCG	TGCAGCTCGGGTGGGAAGGATGCGCTCGTGCGGCGAGGGCAGACAGGGGCTTGCG	chr7A	733135602	1	3.74811e-016		0	0	999	1	0.031963	0.061884	15.6	6.68132	2.26478	1	0	0	1	0	0	0	0	0	0	0	0	0	0	0	0	0	0	0	0	0	0	0	0	0	0	0	0	0	0	0	0	0
7492003	TGCAGTGGTTCGCTGGTCCGAGATCGGAAGAGCGGTTCAGCAGGAATGCCGAGACCGATCTCGTATGCC	TGCAGTGGTTCGCTGGTGCG		0	0	999		0	0	999	1	0.031963	0.061884	21.66667	8.0829	2.53685	1	0	0	0	0	0	0	0	0	0	0	0	0	0	0	0	0	0	0	1	0	0	0	0	0	0	0	1	0	0	0	0	0
7874266	TGCAGGGATGTGTGGGAGGAATTTCTCTGGCGCTGGAAAGCTCATTCCTGAACCGAGATCGGAAGAGCG	TGCAGGGATGTGTGGGAGGAATTTCTCTGGCGCTGGAAAGCTCATTCCTGAAGCG	chr5A	649569733	1	2.25578e-013		0	0	999	1	0.031963	0.061884	26.875	8.63767	3.11508	1	0	0	0	0	1	0	0	0	0	0	0	0	0	0	0	0	0	0	0	0	0	0	0	0	0	0	0	0	0	0	1	0
7878494	TGCAGCACATGGCTGGCACTCTCCATCATAGCGCCAAAGAGCTCCGCCCTGAAGACCGAGATCGGAAGA	TGCAGCACATGGCTGGCACTCTCCATCATAGCGCCAAAGAGCTCCGCCCTGAAGAGCG	chr1B	333664263	1	8.95116e-018		0	0	999	1	0.031963	0.061884	14.88889	7.59304	2.04979	1	0	0	0	0	0	0	0	0	0	0	0	0	0	0	0	0	0	0	0	0	0	0	0	0	0	0	0	0	0	0	0	0
7880482	TGCAGCGGTGAGTAGAATGCACGGGTGACAACGGCATCCAATACAAGACTTGTCAAAGGAGATGCCCGA	TGCAGCGGTGAGTAGAATGCACGGGTGACAACGGCATCCAATACAAGACTTGTCAAAGGAGATGCCCGA		0	0	999		0	0	999	1	0.031963	0.061884	24.8	10.60943	2.4641	1	0	0	0	0	0	0	0	0	0	0	1	0	0	0	0	0	0	0	0	0	0	0	0	0	0	0	0	0	0	0	0	0
7886025	TGCAGCGGACGGCAGCTCCGAGATCGGAAGAGCGGTTCAGCAGGAATGCCGAGACCGATCTCGTATGCC	TGCAGCGGACGGCAGCTGCG		0	0	999		0	0	999	1	0.031963	0.061884	18.5	7.73628	2.51317	1	0	0	0	0	0	0	0	0	0	0	0	0	0	0	0	0	0	0	0	0	0	0	0	0	0	0	0	0	1	0	0	1
7896429	TGCAGCCGCTGCTTGTGGTGTGGGTGTGGGTGTGGCTCCCGTCCACCGCCATGGCGCCGAGATCGGAAG	TGCAGCCGCTGCTTGTGGTGTGGGTGTGGGTGTGGCTCCCGTCCACCGCCATGGCGGCG	chr3B	2396821	1	2.60836e-008	3B|008.477232764|1274825|1274825	25	1	7.3232e-015	1	0.031963	0.061884	12	3.16228	3.84506	1	0	0	0	0	0	0	1	0	0	0	0	0	0	0	0	0	0	0	0	0	0	0	0	1	0	0	0	0	0	0	0	0
7904694	TGCAGTCGTGATGCCTAGGGCGAGACCGCCTCCCCCGAGATCGGAAGAGCGGTTCAGCAGGAATGCCGA	TGCAGTCGTGATGCCTAGGGCGAGACCGCCTCCCGCG		0	0	999		0	0	999	1	0.031963	0.061884	13.54545	4.55998	3.16919	1	0	0	0	0	0	0	0	0	0	0	0	0	0	0	0	0	0	0	0	0	0	0	0	1	0	0	0	0	0	0	0	0
7906807	TGCAGGGGCGCGACATCGTCCGAGATCGGAAGAGCGGTTCAGCAGGAATGCCGAGACCGATCTCGTATG	TGCAGGGGCGCGACATCGTGCG		0	0	999		0	0	999	1	0.031963	0.061884	13.2	5.54617	2.34001	1	0	0	0	0	0	0	0	0	0	0	0	0	0	0	0	0	0	0	0	0	0	0	0	1	0	0	0	0	0	0	0	0
7909432	TGCAGCTGAACTGAGCGCTGGCGACTTAACGCGGCGAGTTGGGTGCCGAGATCGGAAGAGCGGTTCAGC	TGCAGCTGAACTGAGCGCTGGCGACTTAACGCGGCGAGTTGGGTGGCG		0	0	999		0	0	999	1	0.031963	0.061884	17.44444	5.25169	3.71279	1	0	0	0	0	0	0	0	0	1	0	0	0	0	1	0	0	1	0	0	0	0	0	0	0	0	0	0	0	0	0	0	0
7921063	TGCAGGAACGAACATCACCGCCCGAGATCGGAAGAGCGGTTCAGCAGGAATGCCGAGACCGATCTCGTA	TGCAGGAACGAACATCACCGCGCG		0	0	999		0	0	999	1	0.031963	0.061884	16.77778	6.84394	2.45895	1	0	0	0	0	0	0	0	0	0	0	0	0	0	0	1	0	0	0	0	0	0	0	0	0	1	0	0	0	0	0	0	0
7940557	TGCAGGCGCGAGCAGCCGAAGGAGGGCGTCGGCGCGGGAGGAGAAACAGGGCGCGGGAGCTTGAGGAAC	TGCAGGCGCGAGCAGCCGAAGGAGGGCGTCGGCGCGGGAGGAGAAACAGGGCGCGGGAGCTTGAGGAAC	chr6B	674119903	2	1.20614e-027		0	0	999	1	0.031963	0.061884	14.25	7.49583	1.94774	1	0	0	0	0	0	0	0	0	0	0	0	0	0	0	0	0	0	0	0	0	0	0	0	0	0	1	0	0	0	0	0	1
10984398	TGCAGGAGAGCAGTCGGAGACACGGCGCTCCGAGATCGGAAGAGCGGTTCAGCAGGAATGCCGAGACCG	TGCAGGAGAGCAGTCGGAGACACGGCGCTGCG		0	0	999		0	0	999	1	0.031963	0.061884	24	5.3479	4.94798	1	0	0	0	0	0	0	1	0	0	0	0	0	0	0	0	0	0	0	0	0	0	0	0	0	0	0	0	0	0	0	0	0
10984780	TGCAGAGGACGTAGGAGGAGTGACGGGGTAGTGGGGCTGGACCTGGACGGCGGGGCAGTGGAGGCGTCG	TGCAGAGGACGTAGGAGGAGTGACGGGGTAGTGGGGCTGGACCTGGACGGCGGGGCAGTGGAGGCGTCG	chr5D	303395326	1	1.2147e-022		0	0	999	1	0.031963	0.061884	10.8	3.45832	3.14926	1	0	0	0	0	0	0	0	0	0	0	0	0	0	0	0	0	0	0	0	0	0	0	0	0	0	1	0	0	0	0	0	0
10991300	TGCAGGAGATGGAGGTGGCCGAAGCTTGCGGGAATCTCCCTGTTGAGCCAGTTGGAGCTCAGGTCGAGT	TGCAGGAGATGGAGGTGGCCGAAGCTTGCGGGAATCTCCCTGTTGAGCCAGTTGGAGCTCAGGTCGAGT	chr1D	17424413	1	5.69158e-016		0	0	999	1	0.031963	0.061884	20.57143	7.2478	2.60346	1	0	0	0	0	0	0	0	0	0	0	0	0	0	0	0	0	0	1	0	0	0	0	0	0	0	0	0	0	0	0	0	0
10992566	TGCAGGAGGAGATCCTCCGCGCCGACCTGCTCGAGGTGGACCAACAACTGCGGGCGCCGTAGACGACGA	TGCAGGAGGAGATCCTCCGCGCCGACCTGCTCGAGGTGGACCAACAACTGCGGGCGCCGTAGACGACGA	chr7A	112854717	2	1.2147e-022		0	0	999	1	0.031963	0.061884	10.9	3.11288	3.48095	1	0	0	0	0	0	0	0	0	0	0	0	0	0	0	0	0	0	0	0	0	0	0	0	0	0	0	0	0	0	0	0	0
12005307	TGCAGGTAAATCATATGCAGGTATTCCGAGATCGGAAGAGCGGTTCAGCAGGAATGCCGAGACCGATCT	TGCAGGTAAATCATATGCAGGTATTGCG		0	0	999		0	0	999	1	0.031963	0.061884	10.8	4.55631	2.26523	1	0	0	0	0	0	0	0	0	0	0	0	0	0	0	0	0	0	0	0	0	0	0	0	0	0	0	0	0	0	0	0	0
12331912	TGCAGACGCGTTCGCCCTAGTGACGGAGCTCGTCGTGTGAGGTGGCGCATGTCGTGCAGCCGAGATCGG	TGCAGACGCGTTCGCCCTAGTGACGGAGCTCGTCGTGTGAGGTGGCGCATGTCGTGCAGGCG		0	0	999		0	0	999	1	0.031963	0.061884	11.16667	4.46903	2.54525	1	0	0	0	0	0	1	0	0	0	0	0	0	0	0	0	0	0	0	0	0	0	0	0	0	0	0	0	0	0	0	0	0
12466776	TGCAGTAACTAGCCCGCCATGGAGTTCGTCAGCCGCATCCGCCACTTCTGCACCCGAGATCGGAAGAGC	TGCAGTAACTAGCCCGCCATGGAGTTCGTCAGCCGCATCCGCCACTTCTGCACGCG	chr6B	559978357	4	6.45836e-019		0	0	999	1	0.031963	0.061884	22.18182	4.64794	5.36048	1	0	0	0	0	0	1	0	0	0	0	0	0	0	0	0	0	0	0	0	0	0	0	1	0	0	0	0	0	0	0	0	0
12777747	TGCAGAGAGAGAGGGGGGCACCGCCGCGCGCCCGTGCAGCGTCAGGCGGCCGATGCCGAGATCGGAAGA	TGCAGAGAGAGAGGGGGGCACCGCCGCGCGCCCGTGCAGCGTCAGGCGGCCGATGGCG	chr7B	4080785	1	2.48876e-018		0	0	999	1	0.031963	0.061884	15.3	3.40735	4.3319	1	0	0	0	0	0	0	0	0	0	0	0	0	0	0	0	1	0	0	0	0	0	0	0	0	0	0	0	0	0	0	0	0
16662028	TGCAGGCAGAGGAAAGACTTCCCTTTGCCCAGAGTCCGCAACTCATCGGCGCAACCACAACACGATTGA	TGCAGGCAGAGGAAAGACTTCCCTTTGCCCAGAGTCCGCAACTCATCGGCGCAACCACAACACGATTGA	chr2B	105962010	1	5.61161e-026	2B|061.420403770|1128199|1128199	1	1	1.44708e-027	1	0.031963	0.061884	12.66667	6.03692	2.13995	1	0	0	0	0	0	0	0	0	0	0	0	0	0	0	0	0	0	0	0	0	0	0	0	0	0	0	0	0	0	0	0	0
23105064	TGCAGGCGCCTGTTTGCGGAAACAGCTATAACCCGGCGCCAGCAGCGCCAAATAGGAAATGCCCGAGAT	TGCAGGCGCCTGTTTGCGGAAACAGCTATAACCCGGCGCCAGCAGCGCCAAATAGGAAATGCCCGAGAT	chr6A	310469517	1	2.06159e-010	2A|069.000490330|1282665|1282665	1	1	1.44708e-027	1	0.031963	0.061884	10.22222	4.54063	2.23182	1	0	0	0	0	0	0	0	0	0	0	0	0	0	0	0	1	0	0	0	0	0	0	0	0	0	0	0	0	0	0	0	1
23484135	TGCAGTCGAACGAGTCCAGAGTTTGTCGATCGGTAGATCCGTAGATTAGATGCATACGTATGGAATATA	TGCAGTCGAACGAGTCCAGAGTTTGTCGATCGGTAGATCCGTAGATTAGATGCATACGTATGGAATATA	chr2A	753742164	1	9.39022e-024	2A|117.233932800|2263981|2263981	1	1	5.20462e-027	1	0.031963	0.061884	12.8	7.24983	1.82385	1	0	0	1	0	0	0	0	0	0	0	0	0	0	0	0	0	0	0	0	0	0	0	0	0	0	0	0	1	0	0	0	1
100000164	TGCAGCAGTTGGCGTTGACACAGGGCCAGCGGTGGCCTAGCCAGGGTTGGGTTGAGGGCGTCACCCGAG	TGCAGCAGTTGGCGTTGACACAGGGCCAGCGGTGGCCTAGCCAGGGTTGGGTTGAGGGCGTCACCCGAG	chr3B	339547518	1	1.57132e-021		0	0	999	1	0.031963	0.061884	14.7	7.33553	2.07142	1	0	0	0	0	0	0	0	0	0	0	0	0	0	0	0	0	0	0	0	0	0	0	0	0	0	0	0	0	0	0	0	0
100000216	TGCAGCCTCCAGTCCAGCAGATCGTCGATGTCCACGTCGAACCAAGGTATGTTTGTCTTGACGTCACCA	TGCAGCCTCCAGTCCAGCAGATCGTCGATGTCCACGTCGAACCAAGGTATGTTTGTCTTGACGTCACCA	chr6D	472335842	1	2.06159e-010		0	0	999	1	0.031963	0.061884	12.55556	5.49972	2.14846	1	0	0	0	0	0	0	0	0	0	0	0	0	0	0	0	0	0	0	0	0	0	0	0	0	0	0	0	0	0	0	0	0
100000234	TGCAGCGCAACCACGTCGGAGCAGGAGGCCAGCTTGGTCATGGCACGGGCAACGACGCGTGTGTGGTGG	TGCAGCGCAACCACGTCGGAGCAGGAGGCCAGCTTGGTCATGGCACGGGCAACGACGCGTGTGTGGTGG	chr3B	321444663	1	1.20614e-027		0	0	999	1	0.031963	0.061884	12.7	4.38292	2.93803	1	0	0	0	0	0	0	0	0	0	0	0	0	0	0	0	0	0	0	0	0	0	0	0	0	0	0	0	0	0	0	0	0
100001163	TGCAGCCCCACCCAAGCGGCCAAAAGCTGACTGCCGACGTGTCAGCCTATCTTGGACCGTGGTGGGTCC	TGCAGCCCCACCCAAGCGGCCAAAAGCTGACTGCCGACGTGTCAGCCTATCTTGGACCGTGGTGGGTCC	chr7A	128689906	1	2.61083e-024		0	0	999	1	0.031963	0.061884	12.08333	3.61613	3.15982	1	0	0	0	0	0	0	0	0	0	0	0	0	0	0	0	0	1	0	0	0	0	0	0	0	0	0	0	0	0	0	0	1
100001223	TGCAGGGACCTCTCGGGGGTTTCCATGTTGCCTGATCTGCTTGAACGACGCACACCCAGGCGACCTAAC	TGCAGGGACCTCTCGGGGGTTTCCATGTTGCCTGATCTGCTTGAACGACGCACACCCAGGCGACCTAAC	chr3B	605682310	1	5.61161e-026		0	0	999	1	0.031963	0.061884	13.09091	4.99917	2.59553	1	0	0	0	0	0	0	0	0	1	0	0	0	0	0	0	0	1	0	0	0	0	0	0	0	0	0	0	0	0	0	0	0
100001844	TGCAGAAGGAAAGCAAACCATTTTTGCTAAGCTTCACGAGAGATTTACCTATTGAACGAGGGAGATGGA	TGCAGAAGGAAAGCAAACCATTTTTGCTAAGCTTCACGAGAGATTTACCTATTGAACGAGGGAGATGGA		0	0	999		0	0	999	1	0.031963	0.061884	15.42857	3.41665	4.34898	1	0	0	0	0	0	0	0	0	0	0	0	0	0	0	1	0	0	0	0	0	0	0	0	0	0	0	0	0	0	0	0	0
100002295	TGCAGAGGAATCAAAACTCTCCAGAGAAAGATCTTGTGTTCTTCCTTGAGAGGCAATGCAAAGCCACTG	TGCAGAGGAATCAAAACTCTCCAGAGAAAGATCTTGTGTTCTTCCTTGAGAGGCAATGCAAAGCCACTG	chr1A	553300450	1	1.20614e-027		0	0	999	1	0.031963	0.061884	13.28571	6.88091	1.70735	1	0	0	0	0	0	0	0	0	0	0	0	0	0	0	0	0	0	0	0	0	0	0	0	0	0	0	1	0	0	0	0	0
100002552	TGCAGAGCGGCCTTGCGGCCAGCCCTCTGGGCGTGTGTGAGCGGCCTTGCGGCCAGCCCTCTGGGCCTC	TGCAGAGCGGCCTTGCGGCCAGCCCTCTGGGCGTGTGTGAGCGGCCTTGCGGCCAGCCCTCTGGGCCTC		0	0	999	5D|150.471241500|1128069|1128069	1	1	1.4677e-017	1	0.031963	0.061884	16.33333	4.24264	4.71931	1	0	0	0	0	0	0	0	0	0	0	0	0	0	0	0	0	0	0	0	0	0	0	0	0	0	1	0	0	0	0	0	0
100003276	TGCAGAAGAACTCGAGCTTGCCGTTGCTCGCTTGCGAGCTCCTGTGCCATCGCCTGAAAGTAATGGGAG	TGCAGAAGAACTCGAGCTTGCCGTTGCTCGCTTGCGAGCTCCTGTGCCATCGCCTGAAAGTAATGGGAG		0	0	999		0	0	999	1	0.031963	0.061884	18.90909	4.79497	4.37382	1	0	0	0	0	0	0	1	0	0	0	0	0	0	0	0	0	0	0	0	0	0	0	0	1	0	0	0	0	0	0	0	0
100003555	TGCAGCCCCCTCCTCCTGGAGCTTTGACCCCACCTAGATGAGCTTGAAAAACCTTTCACCATGGAGGAG	TGCAGCCCCCTCCTCCTGGAGCTTTGACCCCACCTAGATGAGCTTGAAAAACCTTTCACCATGGAGGAG	chr1B	598244868	1	1.57132e-021		0	0	999	1	0.031963	0.061884	14.45455	7.06288	2.06535	1	0	0	0	0	0	1	0	0	0	0	0	0	0	0	0	0	0	0	0	0	0	0	0	0	0	0	0	0	0	0	0	0
100003567	TGCAGCGTCTCGTCCTCGTCTGTTGTCCCGCGTGCTACCATTGTCGCCGCCAAGATCTCACTCCCCTTG	TGCAGCGTCTCGTCCTCGTCTGTTGTCCCGCGTGCTACCATTGTCGCCGCCAAGATCTCACTCCCCTTG	chr7B	27876874	1	1.20614e-027		0	0	999	1	0.031963	0.061884	11.5	4.31856	2.73745	1	0	0	0	0	0	0	0	0	0	0	0	0	1	0	0	0	0	0	0	0	0	0	0	0	0	0	0	0	0	0	0	0
100004656	TGCAGCCGCGGCCTTGCTCGACGCCGTTCTCCCTGTGGTGTGTGGATGCCCCAGGCGGGTGCGTCTCAT	TGCAGCCGCGGCCTTGCTCGACGCCGTTCTCCCTGTGGTGTGTGGATGCCCCAGGCGGGTGCGTCTCAT	chr3B	688729558	1	1.20614e-027		0	0	999	1	0.031963	0.061884	10.2	3.37046	3.11025	1	0	0	0	0	0	0	0	0	0	0	0	0	0	0	0	0	0	0	0	0	0	0	0	0	0	0	0	0	1	0	0	1
100017360	TGCAGTGCTGCATAGGAGCTCCGTGAAATATGGTCCTGACAAAATAATAGACTCGCATTGTGGTCTGTC	TGCAGTGCTGCATAGGAGCTCCGTGAAATATGGTCCTGACAAAATAATAGACTCGCATTGTGGTCTGTC		0	0	999	6A|008.681351275|1235540|1235540	1	1	6.7326e-026	1	0.031963	0.061884	13.44444	4.59737	2.94723	1	0	0	0	0	0	1	0	0	0	0	0	0	0	0	0	0	0	0	0	0	0	0	0	0	0	0	1	0	0	0	0	0
100032603	TGCAGTCAGTCTCCTGGCGTGGGACAAACGAAGGCGATGGACATGGCGGCTCGGTTCCCTGTTGCAACA	TGCAGTCAGTCTCCTGGCGTGGGACAAACGAAGGCGATGGACATGGCGGCTCGGTTCCCTGTTGCAACA	chr2B	118944023	5	2.61083e-024		0	0	999	1	0.031963	0.061884	19.28571	5.96931	2.90357	1	0	0	0	0	0	0	0	1	0	0	0	0	0	0	0	0	0	0	0	0	0	0	0	0	0	0	0	0	0	0	0	0
100038018	TGCAGGGGATAAGGATGACCGAGATCGGAAGAGCGGTTCAGCAGGAATGCCGAGACCGATCTCGTATGC	TGCAGGGGATAAGGATGAGCG		0	0	999		0	0	999	1	0.031963	0.061884	10.375	3.99805	2.6346	1	0	0	0	0	0	0	0	0	0	0	1	0	0	0	0	0	0	0	0	0	0	0	0	0	0	0	0	0	0	0	0	0
100046286	TGCAGGATGCAGGCACTAAGGATGAACGAAGAATCCATGAGTATAAAGAGTCAGGACATGGCGCTGGCT	TGCAGGATGCAGGCACTAAGGATGAACGAAGAATCCATGAGTATAAAGAGTCAGGACATGGCGCTGGCT		0	0	999	2B|095.277853620|1229994|1229994	1	1	1.44708e-027	1	0.031963	0.061884	12.66667	3.68179	2.95395	1	0	0	0	0	0	0	0	0	0	0	0	0	0	0	0	0	0	0	1	0	0	0	0	0	0	0	0	0	0	0	0	0
100064519	TGCAGTTCCCGTCTCTACACGACAGATCTGGGCGTCCGCACTTGAAGCCGCCGAGATCGGAAGAGCGGT	TGCAGTTCCCGTCTCTACACGACAGATCTGGGCGTCCGCACTTGAAGCCGGCG	chr2A	352086575	1	2.68284e-017		0	0	999	1	0.031963	0.061884	17.5	7.28011	2.37176	1	0	0	0	0	0	0	0	0	0	0	0	0	0	0	1	0	0	0	0	0	0	0	0	0	0	0	0	0	0	0	0	0
997862	TGCAGAGAGGTATGATAGAGGGCAAAGGATCCGTGTTGACGGACAAGAGAAAACATATCAAGGGTTCCT	TGCAGAGAGGTATGATAGAGGGCAAAGGATCCGTGTTGACGGACAAGAGAAAACATATCAAGGGTTCCT	chr7D	634607122	1	5.61161e-026	7A|160.033449200|997862|997862	1	1	6.68514e-031	1	0.027397	0.053293	11.3	5.29245	2.0285	1	1	0	0	0	0	0	0	0	0	0	0	0	1	0	0	0	0	0	0	0	0	0	0	0	0	0	0	0	0	0	0	0
1001207	TGCAGGGGCCTTGTCGGAGCGGAGCGCTGCACGGGGCAGCGGTGGAAGGCCGAGATCGGAAGAGCGGTT	TGCAGGGGCCTTGTCGGAGCGGAGCGCTGCACGGGGCAGCGGTGGAAGGGCG		0	0	999	5B|050.074342640|1001207|1001207	1	1	5.99905e-020	1	0.027397	0.053293	12.25	2.94746	3.92003	1	0	0	0	0	0	0	0	0	0	0	0	0	0	0	0	0	0	0	0	0	0	0	0	0	0	0	0	0	0	0	0	0
1015658	TGCAGAAGCAAAGAGGGAGATTCCTCCTCTGTCCAGACTGTCCACACTCTCCGAGATCGGAAGAGCGGT	TGCAGAAGCAAAGAGGGAGATTCCTCCTCTGTCCAGACTGTCCACACTCTGCG	chr6D	30239885	2	1.2482e-015		0	0	999	1	0.027397	0.053293	25.75	6.70354	4.10924	1	1	0	0	0	0	0	0	0	0	0	0	0	0	0	0	0	0	0	0	1	0	0	0	0	0	0	0	0	0	0	0	0
1062561	TGCAGTCTGCACTGTCATTTTCACACCACACTGGAACAGAGTCATGCGATTGGGCCGAGATCGGAAGAG	TGCAGTCTGCACTGTCATTTTCACACCACACTGGAACAGAGTCATGCGATTGGGGCG	chr6D	452928272	1	1.8598e-019	6D|004.112877967|1062561|1062561	1	1	1.1478e-022	1	0.027397	0.053293	18.8	6.27375	3.29496	1	0	0	0	0	0	0	0	0	1	0	0	0	0	0	0	0	0	0	0	1	0	0	0	0	0	0	0	0	1	0	0	0
1085975	TGCAGTGCCAGGGCCATGGAGGTCAGCGGTGACCAGAGACAGAGGGCGCCAGGGTCGGTGGTTGGGGTG	TGCAGTGCCAGGGCCATGGAGGTCAGCGGTGACCAGAGACAGAGGGCGCCAGGGTCGGTGGTTGGGGTG	chr5A	583031287	1	2.61083e-024	5A|087.589856410|1085975|1085975	1	1	6.68514e-031	1	0.027397	0.053293	26.11111	6.09999	4.63886	1	1	0	0	0	0	0	0	0	0	0	0	0	1	0	0	0	0	0	0	0	0	0	0	0	0	0	0	0	0	0	0	0
1089575	TGCAGATGAATGCAACAACTGGAGGAGGACACACACTGCCATTATTTGCAGCGCTCCGAGATCGGAAGA	TGCAGATGAATGCAACAACTGGAGGAGGACACACACTGCCATTATTTGCAGCGCTGCG	chr4B	592188297	1	5.34923e-020	4B|046.465362350|1089575|1089575	1	1	3.2753e-023	1	0.027397	0.053293	14.9	4.3	3.19124	1	0	0	0	0	0	0	0	0	0	0	0	0	0	0	0	0	0	0	0	0	0	0	0	0	0	0	0	0	0	0	0	0
1092669	TGCAGTCACCGCCCCATAGGCAATCTTGGAGCCAGTGGCGCCTGGGCCCGAGATCGGAAGAGCGGTTCA	TGCAGTCACCGCCCCATAGGCAATCTTGGAGCCAGTGGCGCCTGGGCGCG		0	0	999	6A|024.420796060|1092669|1092669	1	1	7.28994e-019	1	0.027397	0.053293	10.25	6.09816	1.64868	1	0	0	0	0	0	1	0	0	0	0	0	0	0	0	0	0	0	0	0	0	0	0	0	0	0	0	0	0	0	0	0	0
1096259	TGCAGCGAAAGACGATGAGGAAAAAAACGAGTGGATGCGGGTGGGGATAGAGACAAGAGTGGGAAGAAA	TGCAGCGAAAGACGATGAGGAAAAAAACGAGTGGATGCGGGTGGGGATAGAGACAAGAGTGGGAAGAAA		0	0	999		0	0	999	1	0.027397	0.053293	11.1	2.80891	4.07626	1	0	0	0	0	0	0	0	0	1	0	0	0	0	0	0	0	0	0	0	1	0	0	0	0	0	0	0	0	1	0	0	0
1102521	TGCAGTGCAGCGTACTACATTTTGTCCCTTTGCCTGCTTGGACCAGACACCGAGATCGGAAGAGCGGTT	TGCAGTGCAGCGTACTACATTTTGTCCCTTTGCCTGCTTGGACCAGACAGCG	chr5B	507620556	1	9.32901e-012	5B|047.602612550|1102521|1102521	1	1	5.99905e-020	1	0.027397	0.053293	22.42857	3.92272	5.69751	1	0	0	0	0	0	0	0	0	0	0	0	0	0	0	0	0	0	0	0	0	0	0	0	0	0	0	0	0	0	0	0	0
1103504	TGCAGGCCAAAACAACCACATTGATGAAGTCAAAATCCAAACCAAAAGGGCATAATATTCCCCTCCCAG	TGCAGGCCAAAACAACCACATTGATGAAGTCAAAATCCAAACCAAAAGGGCATAATATTCCCCTCCCAG	chr5A	534253952	1	5.61161e-026	5B|050.764983940|1103504|1103504	1	1	6.68514e-031	1	0.027397	0.053293	18.125	7.83322	2.35109	1	0	0	0	0	0	0	0	0	0	0	0	0	0	0	0	0	0	0	0	0	0	0	0	0	0	0	0	0	0	0	0	0
1105111	TGCAGTATACAGTACAGTATACAGTATACAGTTTCATTGCTTGTTCAAACCGAGATCGGAAGAGCGGTT	TGCAGTATACAGTACAGTATACAGTATACAGTTTCATTGCTTGTTCAAAGCG	chr2B	23900148	1	5.61462e-009	2B|021.436822550|1105111|1105111	1	1	5.99905e-020	1	0.027397	0.053293	27.22222	4.51609	6.40507	1	0	0	0	0	0	1	0	0	0	0	0	0	0	0	0	0	0	0	0	0	0	0	0	0	1	0	0	0	0	0	0	0
1108178	TGCAGGCTCTGCTGATTCCTCGTAACGCGCCCGTGGGAAGTCTCTGCTGATTGCGCACAGGTGGCTGCC	TGCAGGCTCTGCTGATTCCTCGTAACGCGCCCGTGGGAAGTCTCTGCTGATTGCGCACAGGTGGCTGCC	chr6A	429397727	1	5.61161e-026	6A|048.821860330|1108178|1108178	1	1	6.68514e-031	1	0.027397	0.053293	13.22222	2.57241	6.32646	1	0	0	0	0	0	0	0	0	0	0	0	0	0	0	0	0	0	0	0	0	0	0	0	0	0	0	0	0	0	0	0	0
1111871	TGCAGGAACAAATTCCTCACAAGTCAGTATCATTCCTTCTGGAATATGTTAATCCAGACAATCCAAGAG	TGCAGGAACAAATTCCTCACAAGTCAGTATCATTCCTTCTGGAATATGTTAATCCAGACAATCCAAGAG		0	0	999	1A|048.889508260|1111871|1111871	1	1	6.68514e-031	1	0.027397	0.053293	18	8.53564	2.23694	1	1	0	0	0	0	0	0	0	0	0	0	0	0	0	0	0	0	0	0	0	0	0	0	0	0	0	0	0	0	0	0	0
1113839	TGCAGGTTCACTAGGTCACCAAGGCTCAATACATTGTCTTCAGAGTTACTGCCAATGTCAAAATAGTGT	TGCAGGTTCACTAGGTCACCAAGGCTCAATACATTGTCTTCAGAGTTACTGCCAATGTCAAAATAGTGT	chr5D	542682270	1	9.52402e-014	7B|022.102791950|1113839|1113839	1	1	6.68514e-031	1	0.027397	0.053293	13	5.20988	2.42568	1	0	0	0	0	0	0	1	0	0	0	0	0	0	0	0	0	0	0	0	0	0	0	0	0	0	0	0	0	0	0	0	0
1114062	TGCAGCAGAAAAAATCTGGGTTAATACCCACCATTGACCATTGGATCAGTTATATACTACTCCTCCTAG	TGCAGCAGAAAAAATCTGGGTTAATACCCACCATTGACCATTGGATCAGTTATATACTACTCCTCCTAG		0	0	999	7A|010.481982150|1114062|1114062	1	1	6.68514e-031	1	0.027397	0.053293	18.11111	6.57342	2.64032	1	0	0	0	0	0	0	0	0	0	0	0	0	0	0	0	0	0	0	0	0	0	0	0	0	0	0	0	0	0	0	0	0
1115805	TGCAGGTTAGGGAAGAAGATAGGCATTGCTTCTAGCAACTACAAGTTCCCCGAGATCGGAAGAGCGGTT	TGCAGGTTAGGGAAGAAGATAGGCATTGCTTCTAGCAACTACAAGTTCCGCG		0	0	999		0	0	999	1	0.027397	0.053293	23.33333	7.80313	3.3613	1	0	0	0	0	0	0	0	0	0	0	0	0	0	0	0	0	0	0	0	0	0	0	0	0	0	0	0	0	0	1	1	0
1119609	TGCAGTAACAGGCACGCGTAAAATTTTTTGTACCTTGGACCATTCGGTTTTTTCTAATCGTTCCGCCGA	TGCAGTAACAGGCACGCGTAAAATTTTTTGTACCTTGGACCATTCGGTTTTTTCTAATCGTTCCGCCGA		0	0	999	5B|054.739288200|1119609|1119609	1	1	6.68514e-031	1	0.027397	0.053293	11.42857	4.20398	2.60474	1	0	0	0	0	0	0	0	0	0	0	0	0	0	0	0	0	0	0	0	0	0	0	0	0	0	0	0	0	0	0	0	0
1126487	TGCAGGAACCGACCAACGTGGCTCCTGGCCCGTGCATTCCTTTGTCGTGGCCGAGACCGCCGAGATCGG	TGCAGGAACCGACCAACGTGGCTCCTGGCCCGTGCATTCCTTTGTCGTGGCCGAGACCGGCG		0	0	999	5B|047.602612550|1126487|1126487	1	1	2.15808e-025	1	0.027397	0.053293	17.42857	5.01019	3.18676	1	0	0	0	0	0	0	0	0	0	0	0	0	0	0	0	0	0	0	0	0	0	0	0	0	0	0	0	0	0	0	0	0
1130967	TGCAGTAGCCTGGTCCGACCCGACCAGCCGCCTCGCCCTGCGCTGCTTGCACGTGTTCTGATCGGACGC	TGCAGTAGCCTGGTCCGACCCGACCAGCCGCCTCGCCCTGCGCTGCTTGCACGTGTTCTGATCGGACGC	chr2A	303793454	1	2.61083e-024	2A|068.531877740|1130967|1130967	1	1	6.68514e-031	1	0.027397	0.053293	20.75	6.05702	4.15566	1	0	0	0	0	0	0	0	0	0	0	1	0	0	0	0	0	0	0	0	0	0	0	0	0	0	0	0	0	0	0	0	0
1135796	TGCAGATATATAAATATACACAAGGTAGACCATGCCGCTGCAACACTACCAGGAAAGAAAGACGCTCGC	TGCAGATATATAAATATACACAAGGTAGACCATGCCGCTGCAACACTACCAGGAAAGAAAGACGCTCGC		0	0	999		0	0	999	1	0.027397	0.053293	12	5.93296	2.12148	1	0	1	0	0	0	0	0	0	0	0	0	0	0	0	0	0	0	0	0	0	0	0	0	0	0	0	0	0	0	0	0	0
1138346	TGCAGGCACGTCGGGGGAGGAGAAAGCGCGGAGGCCACGAGTGTTGCCTCCGAGATCGGAAGAGCGGTT	TGCAGGCACGTCGGGGGAGGAGAAAGCGCGGAGGCCACGAGTGTTGCCTGCG	chr7D	9446626	1	4.30977e-015	7A|008.169461909|1138346|1138346	1	1	5.99905e-020	1	0.027397	0.053293	19.375	2.86956	7.03902	1	0	0	0	0	0	0	0	0	0	0	0	0	0	0	0	0	0	0	0	0	0	0	0	0	0	0	0	0	0	0	0	0
1138948	TGCAGTTCTTGGAACTCTCGGATGTGCATGGCATGAGGACACTGGAGCCCCTCTCAAACCTCTCCTCTC	TGCAGTTCTTGGAACTCTCGGATGTGCATGGCATGAGGACACTGGAGCCCCTCTCAAACCTCTCCTCTC	chrUn	16156249	9	2.62937e-019	2B|000.976194986|1138948|1138948	1	1	6.68514e-031	1	0.027397	0.053293	11	7.12741	1.62436	1	0	0	0	0	0	0	0	0	0	0	0	0	0	0	0	0	0	0	1	0	0	0	0	0	0	0	0	0	0	0	0	0
1140363	TGCAGTTGAGGTGGCCCGCGGAAGTACGACCAACGACAACCCGCGGGAACCCGCAGCACCGCAGGGCGA	TGCAGTTGAGGTGGCCCGCGGAAGTACGACCAACGACAACCCGCGGGAACCCGCAGCACCGCAGGGCGA	chr2D	630595485	1	1.2147e-022	2B|078.042276670|1140363|1140363	1	1	6.68514e-031	1	0.027397	0.053293	10.28571	2.43277	4.74982	1	1	0	0	0	0	0	0	0	0	0	0	0	0	0	0	0	0	0	0	0	0	0	0	0	0	0	0	0	0	0	0	0
1156005	TGCAGAAAAATGGCATGGCAGCATGGGCCGTCGCGTGCGGCACACTTGGGGAGGAATGGAATAGTGCGG	TGCAGAAAAATGGCATGGCAGCATGGGCCGTCGCGTGCGGCACACTTGGGGAGGAATGGAATAGTGCGG	chr7A	123851342	1	2.61083e-024	7A|071.924408110|1095261|1095261	1	1	1.44708e-027	1	0.027397	0.053293	18	4.66369	3.71808	1	0	0	0	0	0	0	0	0	0	0	0	0	0	0	0	0	0	0	0	0	0	0	0	0	0	0	0	0	0	0	0	0
1159592	TGCAGAGAAGAGAGAGGCAGAGTACAACCAACAAAAGAAGCGACTTCCGAGATCGGAAGAGCGGTTCAG	TGCAGAGAAGAGAGAGGCAGAGTACAACCAACAAAAGAAGCGACTTGCG		0	0	999	1B|275.734952600|1159592|1159592	1	1	2.53735e-018	1	0.027397	0.053293	25.33333	5.92546	3.96831	1	1	0	0	0	0	0	0	0	0	0	0	0	1	0	0	0	0	0	0	0	0	0	0	0	0	0	0	0	0	0	0	0
1215574	TGCAGCAGAGAAGCTCCATCCTAATCAGCCAGAGGCGGTGGTGGGTGCTGCACCGAGATCGGAAGAGCG	TGCAGCAGAGAAGCTCCATCCTAATCAGCCAGAGGCGGTGGTGGGTGCTGCAGCG		0	0	999	3A|126.851669000|1215574|1215574	1	1	1.40663e-021	1	0.027397	0.053293	18.125	4.25551	4.28377	1	0	0	0	0	0	0	0	0	0	0	0	0	1	0	0	0	0	0	0	0	0	0	0	0	0	0	0	0	0	0	0	0
1217442	TGCAGAAGGAATCCGTCAGTTTCAGCTCCGAAAACCGTTCCCCAATCGCCGAGATCGGAAGAGCGGTTC	TGCAGAAGGAATCCGTCAGTTTCAGCTCCGAAAACCGTTCCCCAATCGGCG	chr6A	17766081	1	3.19284e-016	6A|028.692862950|1217442|1217442	1	1	2.09226e-019	1	0.027397	0.053293	23	5.6745	3.745	1	0	0	0	0	0	1	0	0	0	0	0	0	0	0	0	0	0	0	0	0	0	0	0	0	0	0	0	0	0	0	0	0
1233245	TGCAGTGCACGCTCAAGGCTCAAGCCGAAAATAAACAACGGCACGATTTGATTGTTAGCTCCCTTGTTT	TGCAGTGCACGCTCAAGGCTCAAGCCGAAAATAAACAACGGCACGATTTGATTGTTAGCTCCCTTGTTT		0	0	999	1B|272.161687900|1233245|1233245	1	1	6.68514e-031	1	0.027397	0.053293	17	3.16228	4.95215	1	1	0	0	0	0	0	0	0	0	0	0	0	1	0	0	0	0	0	0	0	0	0	0	0	0	0	0	0	0	0	0	0
1239510	TGCAGTTAGGATTGTTGTACGAATTCAGCAACCAGTTGATCTTGACTCCGCTTATCAACTTGCCCTGCT	TGCAGTTAGGATTGTTGTACGAATTCAGCAACCAGTTGATCTTGACTCCGCTTATCAACTTGCCCTGCT	chr7B	213871438	1	1.20614e-027	7B|044.087009810|1239510|1239510	1	1	6.68514e-031	1	0.027397	0.053293	28.66667	11.392	2.52129	1	0	0	0	0	0	0	0	0	0	0	0	0	0	0	0	0	0	0	0	0	0	0	0	0	0	0	0	0	0	1	0	0
1243080	TGCAGGCGCTCGTTGAAGCGCAGCAGCGCCCCGACGAAGTCAGCATCGCTGCCCGTAGGGACGAGGTCG	TGCAGGCGCTCGTTGAAGCGCAGCAGCGCCCCGACGAAGTCAGCATCGCTGCCCGTAGGGACGAGGTCG	chr3D	598044589	1	1.20614e-027	3B|139.557412400|1243080|1243080	1	1	6.68514e-031	1	0.027397	0.053293	10.11111	2.80652	3.70043	1	0	0	0	0	0	0	0	0	0	0	0	0	0	0	0	0	0	0	0	0	0	0	0	0	0	0	0	0	0	0	0	0
1252688	TGCAGCGTACTCCAAGCTAGCTCCCAGCCTAACAGCAGAGGTCTCTCCCTCTCTCTCTGCCCTTCGTCG	TGCAGCGTACTCCAAGCTAGCTCCCAGCCTAACAGCAGAGGTCTCTCCCTCTCTCTCTGCCCTTCGTCG	chr1B	19209679	1	1.20614e-027	1B|040.527376220|1252688|1252688	1	1	6.68514e-031	1	0.027397	0.053293	22.3	9.23093	2.26006	1	1	0	0	0	0	0	0	0	0	0	0	0	0	0	0	0	1	0	0	0	0	0	0	0	0	0	0	0	0	0	0	0
1254385	TGCAGTTGGTTGTTTGTCTTATGCATTCTAGTGATATTTTTCACAGAAATGAAAAATGTATCGTCCATC	TGCAGTTGGTTGTTTGTCTTATGCATTCTAGTGATATTTTTCACAGAAATGAAAAATGTATCGTCCATC	chr2D	646487317	1	2.61083e-024	2D|148.923115000|1078530|1078530	1	1	5.20462e-027	1	0.027397	0.053293	21.14286	9.76039	2.24421	1	0	0	0	0	0	0	0	0	0	0	0	0	0	0	1	0	0	0	0	0	0	0	0	0	0	0	0	0	0	0	0	0
1262486	TGCAGCGCCTGGGCCAGCAGCCTCCAAGGCCCAGCGCCCCTGCCTAGCCTTCTCCCCACCGAGCCGAGA	TGCAGCGCCTGGGCCAGCAGCCTCCAAGGCCCAGCGCCCCTGCCTAGCCTTCTCCCCACCGAGCCGAGA	chr3B	614295149	2	2.61083e-024	3B|070.261302690|1262486|1262486	1	1	3.11029e-029	1	0.027397	0.053293	12.6	7.08802	1.70993	1	0	0	0	0	0	0	0	0	0	0	0	0	0	0	0	0	0	0	0	1	0	0	0	0	0	0	0	0	1	0	0	0
1262864	TGCAGTGGTAGCAGCGACATCACGGCGACCCCCCTTGCGCTTGCCCTCGGAACGGCGAGAGGCCCCTTG	TGCAGTGGTAGCAGCGACATCACGGCGACCCCCCTTGCGCTTGCCCTCGGAACGGCGAGAGGCCCCTTG	chr1B	362614819	1	1.20614e-027		0	0	999	1	0.027397	0.053293	19.42857	7.49966	2.96107	1	0	0	0	0	0	0	0	0	0	0	0	0	0	0	0	0	0	0	0	0	0	0	0	0	1	0	0	0	0	0	0	0
1265469	TGCAGTAACGGATCCGCGCGGAGCAAACTCGTAAGCCATAAAGTAGATCAAGGACAAAGTTAGGGCCGA	TGCAGTAACGGATCCGCGCGGAGCAAACTCGTAAGCCATAAAGTAGATCAAGGACAAAGTTAGGGCCGA	chr2B	732111752	1	2.0183e-025	2B|082.987599210|1265469|1265469	1	1	3.11029e-029	1	0.027397	0.053293	22.1	5.57584	3.94195	1	1	0	0	0	0	0	0	0	0	0	0	0	0	0	0	0	0	0	0	0	0	0	0	0	0	0	0	0	0	0	0	0
1266180	TGCAGGGGCGGCGATTTGGCAGAAACCAAAGCAGCATAGGTAGCGGCAGCAGAAGTGGAATAACGCCGA	TGCAGGGGCGGCGATTTGGCAGAAACCAAAGCAGCATAGGTAGCGGCAGCAGAAGTGGAATAACGCCGA	chr6B	291683860	1	1.20614e-027		0	0	999	1	0.027397	0.053293	11.75	3.7333	3.14025	1	0	0	0	0	0	0	0	0	0	0	0	0	0	0	0	0	0	0	1	0	0	0	0	0	0	0	1	0	0	0	0	0
1267202	TGCAGTAAATCGCCGTCCATAAAAAGCATACCCCAGAAAAAGATCAAGCTAGCACAACACACACACCAA	TGCAGTAAATCGCCGTCCATAAAAAGCATACCCCAGAAAAAGATCAAGCTAGCACAACACACACACCAA	chr2B	768549920	1	1.20614e-027	2B|092.018060080|1267202|1267202	1	1	6.68514e-031	1	0.027397	0.053293	10.375	2.73576	3.66916	1	0	0	0	0	0	0	0	0	0	0	0	0	0	0	0	0	0	0	0	0	0	0	0	0	0	0	1	0	0	0	0	0
1267750	TGCAGCAGCCAGATCTCCTTCGGGGCCAAGATCGTGAACTTGGCCAGACCAATCTTGTTGGTCGCCATG	TGCAGCAGCCAGATCTCCTTCGGGGCCAAGATCGTGAACTTGGCCAGACCAATCTTGTTGGTCGCCATG	chr3B	758831736	1	9.45688e-019		0	0	999	1	0.027397	0.053293	17.2	6.35295	2.65715	1	0	0	0	0	0	0	0	0	1	0	0	0	0	0	0	0	0	0	0	0	0	0	0	0	0	0	0	0	0	0	0	0
1267765	TGCAGCTATCAACTGATTGATTCAGTCTTCCGATGACATAGGAAGCGTCTAAAGCCAGCCATTGTTCAC	TGCAGCTATCAACTGATTGATTCAGTCTTCCGATGACATAGGAAGCGTCTAAAGCCAGCCATTGTTCAC	chr2A	551341017	1	1.56024e-026		0	0	999	1	0.027397	0.053293	14.5	3.7081	4.10171	1	0	0	0	0	0	0	0	0	0	0	0	0	1	0	0	0	0	0	0	0	0	0	0	0	0	0	0	0	0	0	0	0
1272707	TGCAGGGTCATAGAGGGTGAGACAGGAAGAAGGAGAAGAGGGAGGAAGGAGCAGGGTGCGGGGTGGGTC	TGCAGGGTCATAGAGGGTGAGACAGGAAGAAGGAGAAGAGGGAGGAAGGAGCAGGGTGCGGGGTGGGTC	chr4A	139285602	2	1.2147e-022		0	0	999	1	0.027397	0.053293	17	3.8545	5.58524	1	0	0	0	0	0	1	0	0	0	0	0	0	0	0	0	0	0	1	0	0	0	0	0	0	0	0	0	0	0	0	0	0
1272935	TGCAGATGCACTGGTGACAGTGAGGTCACCCGCAAGTACATCCAACTCTGGCTGAGGATACCGAGATCG	TGCAGATGCACTGGTGACAGTGAGGTCACCCGCAAGTACATCCAACTCTGGCTGAGGATAGCG	chr3B	604845231	1	1.03694e-022		0	0	999	1	0.027397	0.053293	21.33333	6.68331	3.0392	1	0	0	0	0	0	0	0	0	0	0	0	0	1	0	0	0	0	0	0	0	0	0	0	0	0	0	0	0	0	0	0	0
1280247	TGCAGGTGTCCAACACTACTCTGTGCTCAAGCTAAAAATGGAGGGGGAACAGAAACTTGCCGAGATCGG	TGCAGGTGTCCAACACTACTCTGTGCTCAAGCTAAAAATGGAGGGGGAACAGAAACTTGGCG		0	0	999		0	0	999	1	0.027397	0.053293	23.83333	4.7052	5.92634	1	0	0	0	0	0	0	0	0	0	0	0	0	0	0	1	0	0	0	0	0	0	0	0	0	0	0	0	0	0	0	0	0
1280344	TGCAGACGACCGCGCAGACGTAGGCAGGATGACGAAATAGGAGAGTTATATGGAATGAATCTATTGGTG	TGCAGACGACCGCGCAGACGTAGGCAGGATGACGAAATAGGAGAGTTATATGGAATGAATCTATTGGTG	chr3B	19163412	1	2.0183e-025		0	0	999	1	0.027397	0.053293	14.7	6.46607	2.24054	1	0	0	0	0	0	0	0	0	0	0	0	0	0	0	0	0	0	0	0	0	0	0	0	0	0	0	0	0	0	0	0	0
1282153	TGCAGTGATTTGAGCCCTGCTCCAGGGCGGCTCGGAGACAGTGTGAATCCGTGTCCACGACCCACTCCC	TGCAGTGATTTGAGCCCTGCTCCAGGGCGGCTCGGAGACAGTGTGAATCCGTGTCCACGACCCACTCCC	chrUn	87704774	1	1.20614e-027		0	0	999	1	0.027397	0.053293	13.33333	4.14997	3.43323	1	0	0	0	0	0	0	0	0	0	0	0	0	0	0	1	0	0	0	0	0	0	0	0	0	0	0	0	0	0	0	0	0
1282236	TGCAGTTGGGCGAGGCGCGAGGCGAGGATCTCATGGTACCTCGACTCGTAAGCCCGCCCGAGATCGGAA	TGCAGTTGGGCGAGGCGCGAGGCGAGGATCTCATGGTACCTCGACTCGTAAGCCCGCGCG	chr3A	732418993	2	1.58644e-020		0	0	999	1	0.027397	0.053293	11.7	4.69148	2.58127	1	0	1	0	0	0	0	0	0	0	0	0	0	0	0	0	0	0	0	0	0	0	0	0	0	0	0	0	0	0	0	0	0
1298732	TGCAGGTTCGGCAACATTTCGTGCCACTTCCATGTTCCATGCCCATGTGGTGGTTGGTACACTTAACGC	TGCAGGTTCGGCAACATTTCGTGCCACTTCCATGTTCCATGCCCATGTGGTGGTTGGTACACTTAACGC	chr3B	241776517	1	5.61161e-026		0	0	999	1	0.027397	0.053293	19.2	7.94733	2.51775	1	0	0	0	0	0	0	0	0	0	0	0	0	0	1	0	0	0	0	0	0	0	0	0	0	0	0	0	0	0	0	0	0
1301003	TGCAGAATAATGTCACATTCACCCACACCAGCCACAGCCCCAGCAGCAGCGTGATCAGATCACAAACAG	TGCAGAATAATGTCACATTCACCCACACCAGCCACAGCCCCAGCAGCAGCGTGATCAGATCACAAACAG	chr1A	446603204	1	2.0183e-025	1A|088.154232530|1301003|1301003	1	1	6.68514e-031	1	0.027397	0.053293	14	7.64853	1.84072	1	0	0	0	0	0	0	0	0	0	0	0	0	0	0	0	0	0	0	0	0	0	0	1	0	0	0	0	0	0	0	0	0
1371024	TGCAGTTCTCTGGATAATTGGACAAATCACAGAACCAGGAAAAAACATATACGGGCCGAAACTGGCCGA	TGCAGTTCTCTGGATAATTGGACAAATCACAGAACCAGGAAAAAACATATACGGGCCGAAACTGGCCGA	chr4A	639934429	5	4.33804e-027		0	0	999	1	0.027397	0.053293	11.88889	1.44871	7.25087	1	0	0	0	0	0	0	0	0	0	0	0	0	1	0	0	0	0	0	0	0	0	0	0	0	0	0	0	0	0	0	0	0
1380480	TGCAGCTCGGTTGTTGGAACTTGGATACAAACAAACCTGAAGAAGGCAGTTGCTGTTCAGGTTCATGAT	TGCAGCTCGGTTGTTGGAACTTGGATACAAACAAACCTGAAGAAGGCAGTTGCTGTTCAGGTTCATGAT	chr6B	692640806	1	1.20614e-027		0	0	999	1	0.027397	0.053293	10.66667	3.90157	2.60852	1	0	0	0	0	0	0	0	0	0	0	0	0	0	0	1	0	0	0	0	0	0	0	0	0	0	0	0	0	0	0	0	0
1383822	TGCAGATGGGTCTAGTAGTGAGGATCTAATGGGCTTGGAGGTGAGCTTGGGCCGAGATCGGAAGAGCGG	TGCAGATGGGTCTAGTAGTGAGGATCTAATGGGCTTGGAGGTGAGCTTGGGGCG	chr1B	399677948	1	7.75767e-018		0	0	999	1	0.027397	0.053293	14.6	6.11882	2.35777	1	0	0	0	0	0	0	0	0	0	0	0	0	0	0	0	0	0	0	0	0	0	0	0	0	0	0	0	0	0	0	0	0
1383935	TGCAGCCATCAGTACTAAGGGCGTTGCGTGTTTAGTTTCCTTCCTTCATGTCTTGTTTTTTAGTTCCGA	TGCAGCCATCAGTACTAAGGGCGTTGCGTGTTTAGTTTCCTTCCTTCATGTCTTGTTTTTTAGTTCCGA		0	0	999		0	0	999	1	0.027397	0.053293	16.28571	7.95908	2.02204	1	0	0	0	0	1	0	0	0	0	0	0	0	0	0	0	0	0	0	0	0	0	0	0	0	0	0	0	0	0	0	1	0
1384164	TGCAGTAAAAGACGAAAGCCTTGAACCCGTTTTACTACGCGTGATGTTTCCCCGAGATCGGAAGAGCGG	TGCAGTAAAAGACGAAAGCCTTGAACCCGTTTTACTACGCGTGATGTTTCCGCG		0	0	999	1B|006.533860988|1384164|1384164	1	1	4.91861e-021	1	0.027397	0.053293	19	5.65685	3.54778	1	0	0	0	0	1	0	0	0	0	0	0	0	0	0	0	0	0	0	0	0	0	0	0	0	0	0	0	0	0	0	1	0
1387044	TGCAGCGTCCGCTTCTCCAACCGCGACTTGCCATACACCCCCCTAGAAGATAAAAGACGGAGTTTCTTC	TGCAGCGTCCGCTTCTCCAACCGCGACTTGCCATACACCCCCCTAGAAGATAAAAGACGGAGTTTCTTC		0	0	999		0	0	999	1	0.027397	0.053293	16.33333	4.06885	3.73646	1	0	0	0	0	0	0	0	0	0	0	0	0	0	0	1	0	0	0	0	0	0	0	0	0	0	0	0	0	0	0	0	0
1399819	TGCAGCCGAGCCTGGTTCACGGCGATGCCTTTTGTCAGCCGAGATGTAGTACCCGAGATCGGAAGAGCG	TGCAGCCGAGCCTGGTTCACGGCGATGCCTTTTGTCAGCCGAGATGTAGTACGCG		0	0	999		0	0	999	1	0.027397	0.053293	12	4.85341	2.50569	1	0	0	0	0	0	0	0	0	0	0	0	0	0	0	0	1	0	0	0	0	0	0	0	0	0	0	0	0	0	0	0	0
1405288	TGCAGGACCTAGCTGCATCATTTCTGGTACGACCAGCAAGGTGTTTTGCTGGAACAAGCAACATCAATT	TGCAGGACCTAGCTGCATCATTTCTGGTACGACCAGCAAGGTGTTTTGCTGGAACAAGCAACATCAATT		0	0	999		0	0	999	1	0.027397	0.053293	13.55556	6.81683	1.99479	1	0	0	0	0	0	0	0	0	0	0	0	0	0	0	0	1	0	0	0	0	0	0	0	0	0	0	0	0	0	0	0	0
1410096	TGCAGCGACTGGCGAAGAGGAGACTAACTGCGTCGTTGCTGACAGGGCAAACGCTGGGCAGCTACATCA	TGCAGCGACTGGCGAAGAGGAGACTAACTGCGTCGTTGCTGACAGGGCAAACGCTGGGCAGCTACATCA	chr7A	54887609	1	1.56024e-026		0	0	999	1	0.027397	0.053293	18.25	4.73682	4.05091	1	0	0	0	0	0	0	0	0	0	0	0	0	0	0	0	0	0	0	0	0	0	0	0	0	0	0	0	0	0	0	0	0
1670061	TGCAGCATGTGCGCATATCAGAGGGCGGGGATTTTTGCAATAAAGGCCCTGGAAATATTAACTCAGAAC	TGCAGCATGTGCGCATATCAGAGGGCGGGGATTTTTGCAATAAAGGCCCTGGAAATATTAACTCAGAAC	chr6D	285627951	1	1.2147e-022	6D|044.167826600|1108291|1108291	1	1	6.7326e-026	1	0.027397	0.053293	23.11111	7.70922	2.97213	1	0	0	0	0	0	0	0	0	0	0	0	0	0	0	0	0	0	0	0	1	0	0	0	0	0	0	0	0	1	0	0	0
1672321	TGCAGCGATGCGCGGTCGTTTTGGAAAAAGATGGAAGGCTGTAGGGGGGTCGATCGCCGAGATCGGAAG	TGCAGCGATGCGCGGTCGTTTTGGAAAAAGATGGAAGGCTGTAGGGGGGTCGATCGGCG		0	0	999	2B|105.196588800|1672321|1672321	1	1	9.34006e-024	1	0.027397	0.053293	18.33333	5.90668	3.23966	1	0	0	0	0	0	0	0	0	0	0	0	0	0	0	0	0	0	0	0	0	0	0	0	0	0	0	0	0	0	0	0	0
1679460	TGCAGGCTCAAAGGAACGCCTCGTGGCTGCTCAAAGGCTTGCTCTTCACCCTACCGAGATCGGAAGAGC	TGCAGGCTCAAAGGAACGCCTCGTGGCTGCTCAAAGGCTTGCTCTTCACCCTAGCG		0	0	999		0	0	999	1	0.027397	0.053293	20.88889	4.40819	4.62357	1	0	0	0	0	0	0	0	0	0	0	0	0	0	0	0	0	0	0	0	0	0	0	0	0	1	0	0	0	0	0	0	0
1683985	TGCAGTGAGTCCTAATAAAAACCGCTGCCCTTTCCTCTTCCTCTGCTCCCACCAATGCCTCCTCCACTA	TGCAGTGAGTCCTAATAAAAACCGCTGCCCTTTCCTCTTCCTCTGCTCCCACCAATGCCTCCTCCACTA	chr2B	798041198	1	1.22333e-017	2B|106.661014500|1103896|1103896	1	1	6.7326e-026	1	0.027397	0.053293	16.55556	6.16642	2.46301	1	0	0	0	0	0	0	0	0	0	0	0	0	0	0	0	0	0	0	0	0	0	0	0	0	1	0	0	0	0	0	0	0
1684061	TGCAGAAAGATTCGGAGATGGGACGGCGGTCAGGAAGGAGGAGGAGGGGTCGTGGAGGGCATTGCGGCC	TGCAGAAAGATTCGGAGATGGGACGGCGGTCAGGAAGGAGGAGGAGGGGTCGTGGAGGGCATTGCGGCC		0	0	999		0	0	999	1	0.027397	0.053293	21.11111	3.1427	5.77185	1	0	0	0	0	0	0	0	0	0	0	0	0	0	0	0	0	0	0	0	0	0	0	0	0	1	0	0	0	0	0	0	0
1699256	TGCAGCGTCTAAAAAGTCTAGTTGACATATGAAATGGGAGAAAATAAGGAAAGAATAGTGCGTGTAGCT	TGCAGCGTCTAAAAAGTCTAGTTGACATATGAAATGGGAGAAAATAAGGAAAGAATAGTGCGTGTAGCT		0	0	999		0	0	999	1	0.027397	0.053293	25.14286	2.94854	8.00026	1	0	0	0	0	0	0	0	0	0	0	0	0	0	0	0	0	0	0	0	0	1	0	0	0	0	0	0	0	0	0	0	0
1699455	TGCAGTAGTTATATTCACTCGGTGAATCAGGCCGCGGCGGCGAGGAATCAAGCTGTAGCGATTCTGCCA	TGCAGTAGTTATATTCACTCGGTGAATCAGGCCGCGGCGGCGAGGAATCAAGCTGTAGCGATTCTGCCA	chr2A	19598973	1	2.62937e-019		0	0	999	1	0.027397	0.053293	18	4.24264	3.79052	1	0	0	0	0	0	0	0	0	0	0	0	0	0	0	0	0	0	0	0	1	0	0	0	0	0	0	0	0	1	0	0	0
1699545	TGCAGCTGCGAAGGTACCTACACTACACAGATATGTACACCAGATGGGAACACGTATGTACGTAGGTGG	TGCAGCTGCGAAGGTACCTACACTACACAGATATGTACACCAGATGGGAACACGTATGTACGTAGGTGG	chr7B	1384445	1	7.31062e-020	7B|001.874753595|1267050|1267050	1	1	8.70916e-025	1	0.027397	0.053293	21.5	2.29129	8.06335	1	0	0	0	0	0	0	0	0	0	0	0	0	0	0	0	0	0	0	0	0	0	0	0	0	0	0	0	0	0	0	0	0
1708264	TGCAGTAGAACACAAAGAAAATCAGAGTTGCATGAACTTGGACGAGAGAGGAGCACATGGAGTTGTAGC	TGCAGTAGAACACAAAGAAAATCAGAGTTGCATGAACTTGGACGAGAGAGGAGCACATGGAGTTGTAGC	chr4A	276486274	1	5.61161e-026		0	0	999	1	0.027397	0.053293	21.375	4.71533	4.83658	1	0	0	0	0	0	0	0	0	0	0	0	0	0	0	0	0	0	0	0	0	0	0	0	0	0	0	0	0	0	0	0	0
1716540	TGCAGTCGCTATATGGCGAATGGCCACTAAATAGGAAAAACAGCTACCGCGGTTAAATAAAAAGAAAAC	TGCAGTCGCTATATGGCGAATGGCCACTAAATAGGAAAAACAGCTACCGCGGTTAAATAAAAAGAAAAC	chr7A	122292268	6	2.61083e-024		0	0	999	1	0.027397	0.053293	15.875	1.61536	6.90078	1	1	0	0	0	0	0	0	0	0	0	0	0	0	0	0	0	0	0	0	0	0	0	0	0	0	0	0	0	0	0	0	0
1716994	TGCAGATCAATAGGGGCGGCAAGCGATTCCGTGGTGCACAGTGGGCCGTTTGTTTCCGAGATCGGAAGA	TGCAGATCAATAGGGGCGGCAAGCGATTCCGTGGTGCACAGTGGGCCGTTTGTTTGCG		0	0	999	2B|082.987599210|1716994|1716994	1	1	3.2753e-023	1	0.027397	0.053293	12.5	4.47772	2.69632	1	1	0	0	0	0	0	0	0	0	0	0	0	0	0	0	0	0	0	0	0	0	0	0	0	0	0	0	0	0	0	0	0
1717219	TGCAGCCACCACCCAAGTGGTTGAGAGCGTCGGCCAGAATCACCCGCAAACTCCGTCTGCCTAGGGTTT	TGCAGCCACCACCCAAGTGGTTGAGAGCGTCGGCCAGAATCACCCGCAAACTCCGTCTGCCTAGGGTTT	chr6B	22100764	1	7.36252e-015		0	0	999	1	0.027397	0.053293	16.5	3.04138	4.76415	1	0	0	0	0	0	0	0	0	0	0	0	0	0	0	0	0	0	0	0	0	0	0	0	0	0	0	0	0	0	0	0	0
1717541	TGCAGGCAGGCCCCCGTTCGCTGATTCAACCTCTACGGGCAAAGCTGGGGTACCTCCGACTCCGAACCC	TGCAGGCAGGCCCCCGTTCGCTGATTCAACCTCTACGGGCAAAGCTGGGGTACCTCCGACTCCGAACCC		0	0	999		0	0	999	1	0.027397	0.053293	12.55556	4.57314	2.75651	1	0	0	0	0	0	0	0	0	0	0	0	0	0	0	0	0	1	0	0	0	0	0	1	0	0	0	0	0	0	0	0	0
1719861	TGCAGCCATGAAGAGATGCATCGGTGCCATGCTGCTGGTGCTTTCCATTGCCGAGATCGGAAGAGCGGT	TGCAGCCATGAAGAGATGCATCGGTGCCATGCTGCTGGTGCTTTCCATTGGCG		0	0	999		0	0	999	1	0.027397	0.053293	23.5	3.60555	6.59603	1	0	0	0	0	0	0	0	0	0	0	0	0	0	0	0	1	0	0	0	0	0	0	0	0	0	0	0	0	0	0	0	0
1720417	TGCAGCTCGTCTTCGGTAGCGAACAAAGGATTCGGTGTGTAGGAGCGGGTACCCGAGATCGGAAGAGCG	TGCAGCTCGTCTTCGGTAGCGAACAAAGGATTCGGTGTGTAGGAGCGGGTACGCG		0	0	999		0	0	999	1	0.027397	0.053293	16.875	4.80722	2.92782	1	0	0	0	0	0	0	1	0	0	0	0	0	0	0	0	0	1	0	0	0	0	0	0	0	0	0	0	0	0	0	0	0
1720934	TGCAGTTGGGGGCTCGTCGGCGAAAGCTGGATGTGCCAGGGAGGCGGAAGCCGAGATCGGAAGAGCGGT	TGCAGTTGGGGGCTCGTCGGCGAAAGCTGGATGTGCCAGGGAGGCGGAAGGCG		0	0	999		0	0	999	1	0.027397	0.053293	18.5	3.53553	6.30032	1	0	0	0	0	0	0	1	0	0	0	0	0	0	0	0	0	1	0	0	0	0	0	0	0	0	0	0	0	0	0	0	0
1721523	TGCAGTCCATCCACATGCCCACTTTCCTGTAAAAAGATATCATCTGGGACTACGATATCGGTAATATTA	TGCAGTCCATCCACATGCCCACTTTCCTGTAAAAAGATATCATCTGGGACTACGATATCGGTAATATTA		0	0	999		0	0	999	1	0.027397	0.053293	21.44444	7.80472	2.69573	1	1	0	0	0	0	0	0	0	0	0	0	0	1	0	0	0	0	0	0	0	0	0	0	0	0	0	0	0	0	0	0	0
1721922	TGCAGGTCATAGGATCAGGCAATGAGATGTGTGTGCACAAAGTAGTGGTCCATGCACCGAGATCGGAAG	TGCAGGTCATAGGATCAGGCAATGAGATGTGTGTGCACAAAGTAGTGGTCCATGCAGCG	chr7B	740644551	1	1.1965e-016	7D|186.580369800|977097|977097	1	1	2.61532e-019	1	0.027397	0.053293	28.88889	8.89999	3.36704	1	0	0	0	0	0	0	0	0	0	0	0	0	0	0	0	0	0	0	0	0	0	0	0	1	0	0	0	0	0	0	0	0
1722185	TGCAGGGTTTAGAGTACGTACTATCATATGACCATCACACAGGAGACAGGACCGAGATCGGAAGAGCGG	TGCAGGGTTTAGAGTACGTACTATCATATGACCATCACACAGGAGACAGGAGCG		0	0	999	6D|000.335140530|1267109|1267109	22	1	1.38704e-011	1	0.027397	0.053293	24.4	4.65188	5.51561	1	0	0	0	0	0	0	0	0	0	0	0	0	0	0	0	0	0	0	0	0	0	0	0	0	0	0	0	0	0	0	0	0
1724286	TGCAGGTTATAGTGTTATTTCCCTTGGACCAGTATTGTTCCTAGTCCCTCTTTGATTTCTTGGGGCACA	TGCAGGTTATAGTGTTATTTCCCTTGGACCAGTATTGTTCCTAGTCCCTCTTTGATTTCTTGGGGCACA		0	0	999		0	0	999	1	0.027397	0.053293	20.66667	5.09902	4.625	1	0	0	0	0	0	0	0	0	0	0	0	0	0	0	0	0	0	0	0	0	0	0	0	1	0	0	0	0	0	0	0	0
1725652	TGCAGCTTCCTTGTGTTCCTCGCGCTTGCCGTCCTGGTGGCGTGCGTGGCCTACGTGATTGCAGCTGTA	TGCAGCTTCCTTGTGTTCCTCGCGCTTGCCGTCCTGGTGGCGTGCGTGGCCTACGTGATTGCAGCTGTA	chr2B	107038845	1	5.61161e-026		0	0	999	1	0.027397	0.053293	18.71429	4.06076	4.67644	1	0	0	0	0	0	0	1	0	0	1	0	0	0	0	0	0	0	0	0	0	0	0	0	0	0	0	0	0	0	0	0	0
1763705	TGCAGAGCGAGATGCGGGGCGGTGTAGTAGTATGACGGATGCAACTGCGTCGGCCAGGGCAATGACGAT	TGCAGAGCGAGATGCGGGGCGGTGTAGTAGTATGACGGATGCAACTGCGTCGGCCAGGGCAATGACGAT	chr6A	516608537	1	5.61161e-026		0	0	999	1	0.027397	0.053293	15.11111	5.70467	2.62973	1	1	0	0	0	0	0	0	0	0	0	0	0	1	0	0	0	0	0	0	0	0	0	0	0	0	0	0	0	0	0	0	0
1764724	TGCAGAGACACGGTAGAGAGAGGGAGCACGCGGTGAGAGAGAGGAGAGAAGGACGGGGAAGGGAGAGGC	TGCAGAGACACGGTAGAGAGAGGGAGCACGCGGTGAGAGAGAGGAGAGAAGGACGGGGAAGGGAGAGGC		0	0	999		0	0	999	1	0.027397	0.053293	20.55556	6.22024	3.72633	1	1	0	0	0	0	0	0	0	0	0	0	0	1	0	0	0	0	0	0	0	0	0	0	0	0	0	0	0	0	0	0	0
1769445	TGCAGGCTGTTGTTAGGCCGTGAACTGCATGCACATGTGAGAAACGAAGGCCCAAAAGTTTTTTGCCCG	TGCAGGCTGTTGTTAGGCCGTGAACTGCATGCACATGTGAGAAACGAAGGCCCAAAAGTTTTTTGCCCG	chr2A	64286934	1	1.2147e-022		0	0	999	1	0.027397	0.053293	20.11111	4.03992	4.57428	1	1	0	0	0	0	0	0	0	0	0	0	0	1	0	0	0	0	0	0	0	0	0	0	0	0	0	0	0	0	0	0	0
1769835	TGCAGCGGACGTTGCAATGCCACCAAACCAGCCTCTTGCGTGGGCCTGGCCTTTTTGCCGAGGCCTATA	TGCAGCGGACGTTGCAATGCCACCAAACCAGCCTCTTGCGTGGGCCTGGCCTTTTTGCCGAGGCCTATA	chr7A	634727606	1	4.36884e-022	7A|092.021279940|1769835|1769835	1	1	6.68514e-031	1	0.027397	0.053293	24.9	7.42226	2.97683	1	0	0	0	0	0	0	0	0	0	0	0	0	1	0	0	0	0	0	0	0	0	0	0	0	0	0	0	0	0	0	0	0
1770436	TGCAGTTTGTTATCATACAGCCTAGGGTAGACAGACCTTTTGCCCTAAGGTTTTTCAGCATAGCCACCG	TGCAGTTTGTTATCATACAGCCTAGGGTAGACAGACCTTTTGCCCTAAGGTTTTTCAGCATAGCCACCG	chr3B	444210696	1	4.33804e-027		0	0	999	1	0.027397	0.053293	16.57143	6.4555	2.70708	1	1	0	0	0	0	0	0	0	0	0	0	0	0	0	1	0	0	0	0	0	0	0	0	0	0	0	0	0	0	0	0	0
1859765	TGCAGTGGGCGCCAATTGTGTTCAGCGGCGCTGAAGGCGCCAGGAGCTCCCGAGATCGGAAGAGCGGTT	TGCAGTGGGCGCCAATTGTGTTCAGCGGCGCTGAAGGCGCCAGGAGCTCGCG	chr7B	340264429	5	2.59381e-012	5B|108.900280200|1859765|1859765	1	1	5.99905e-020	1	0.027397	0.053293	15.125	4.51214	3.64503	1	0	0	0	0	0	0	0	0	0	0	0	0	1	0	0	0	0	0	0	0	0	0	0	0	0	0	0	0	0	0	0	0
1860625	TGCAGCTGGGAGCTGGGCGTTGGTCGTCTTTTTCACACCATGTGTCCACCAGATTCTCAGAGGTTCGCC	TGCAGCTGGGAGCTGGGCGTTGGTCGTCTTTTTCACACCATGTGTCCACCAGATTCTCAGAGGTTCGCC	chrUn	12501762	1	2.62937e-019	2A|009.930027826|2277257|2277257	1	1	1.45735e-022	1	0.027397	0.053293	22.25	6.47592	3.72216	1	0	0	0	0	0	0	0	0	0	0	0	0	1	0	0	0	0	0	0	0	0	0	0	0	0	0	0	0	0	0	0	0
1860769	TGCAGCAGATAGATTGAGGTGTGAACCTATGAAATCTCAGCGGCAGCAATATATGGTACCACACCTCAC	TGCAGCAGATAGATTGAGGTGTGAACCTATGAAATCTCAGCGGCAGCAATATATGGTACCACACCTCAC	chr2A	10045137	1	9.39022e-024		0	0	999	1	0.027397	0.053293	12.5	5.76628	2.00134	1	0	0	0	0	0	0	0	0	0	0	0	0	1	0	0	0	0	0	0	0	0	0	0	0	0	0	0	0	0	0	0	0
1861004	TGCAGATTTGTGGTATTTCTTCAAAGCTTTCGGGGTCTTGTAGAGCCTTGCAAGACAAGGTGTCTCTCC	TGCAGATTTGTGGTATTTCTTCAAAGCTTTCGGGGTCTTGTAGAGCCTTGCAAGACAAGGTGTCTCTCC	chr7A	12269790	1	1.2147e-022	7A|007.722355677|1047624|1047624	1	1	6.7326e-026	1	0.027397	0.053293	21.66667	7.52034	2.98159	1	0	0	0	0	0	0	0	0	0	0	0	0	0	0	1	0	0	0	0	0	0	0	0	0	0	0	0	0	0	0	0	0
1861767	TGCAGCAGCTCGCCTGGATCCGCCTCTCCGTCGCGCTCTCCGCCGTGCGCCGACGACCATCGCCACGAA	TGCAGCAGCTCGCCTGGATCCGCCTCTCCGTCGCGCTCTCCGCCGTGCGCCGACGACCATCGCCACGAA	chr3A	599993630	1	1.20614e-027		0	0	999	1	0.027397	0.053293	15.33333	3.39935	4.32747	1	0	0	0	0	0	1	0	0	0	0	0	0	0	0	0	0	0	0	0	0	0	0	0	0	0	0	0	0	0	0	0	0
1861779	TGCAGATCCAATTAGGTTCTTTCATTAGAAAAAATACATCTATATATTTCACGGAAAGATTGTACTACC	TGCAGATCCAATTAGGTTCTTTCATTAGAAAAAATACATCTATATATTTCACGGAAAGATTGTACTACC		0	0	999		0	0	999	1	0.027397	0.053293	10.375	3.07967	3.25797	1	0	0	0	0	0	0	0	0	0	0	0	0	0	0	0	0	0	1	0	0	0	0	0	0	0	0	0	0	0	0	0	0
1861930	TGCAGCCACACGACAACACGCCCTCGCACAGCACCCTCGTCCTGCCGCGCGGACCGAGATCGGAAGAGC	TGCAGCCACACGACAACACGCCCTCGCACAGCACCCTCGTCCTGCCGCGCGGAGCG		0	0	999		0	0	999	1	0.027397	0.053293	15.5	3.45205	4.44533	1	0	0	0	0	0	0	0	0	0	0	0	0	0	0	1	0	0	0	0	0	0	0	0	0	0	0	0	0	0	0	0	0
2265463	TGCAGGCAGTGACCTGAGGCGGTGGCAGGAAGTGCAGAACGTCGAGGCAGCGGCATCAAGGGAGGCACT	TGCAGGCAGTGACCTGAGGCGGTGGCAGGAAGTGCAGAACGTCGAGGCAGCGGCATCAAGGGAGGCACT	chr7D	424660932	1	5.61161e-026	5B|079.489133480|2265463|2265463	1	1	6.68514e-031	1	0.027397	0.053293	13.2	6.27375	2.07378	1	0	0	0	0	1	0	0	0	0	0	0	0	0	0	0	0	0	0	0	0	0	0	0	0	0	0	1	0	0	0	0	0
2281103	TGCAGTTCGTGCCGCCTTACGCTCGTCGATGATGCTACTAATGAAGCGCTGGATGCGGCCCTGGCACCT	TGCAGTTCGTGCCGCCTTACGCTCGTCGATGATGCTACTAATGAAGCGCTGGATGCGGCCCTGGCACCT		0	0	999	2A|005.937746779|2281103|2281103	1	1	6.68514e-031	1	0.027397	0.053293	19.75	4.94343	3.96312	1	0	0	0	0	0	0	0	0	0	0	0	0	0	0	0	0	0	0	0	1	0	0	0	0	0	0	0	0	0	0	0	0
2289539	TGCAGGCAAGAGCAGTAGCCAGTAGCACAATCGACAACAGACTAACAAAGAATTGGCCCTTGACCGAGA	TGCAGGCAAGAGCAGTAGCCAGTAGCACAATCGACAACAGACTAACAAAGAATTGGCCCTTGACCGAGA	chr4B	587472190	2	5.61161e-026	4B|046.465362350|2289539|2289539	1	1	6.68514e-031	1	0.027397	0.053293	12.6	6.01997	2.15502	1	0	0	0	0	0	0	0	0	0	0	0	0	0	0	0	0	0	0	0	0	0	0	0	0	0	0	0	0	0	0	0	0
2293689	TGCAGCTAGCTCGCCAGGCGCCGCCGTCGTCGATACCAAAGGATCCCATTGACCCGAGATCGGAAGAGC	TGCAGCTAGCTCGCCAGGCGCCGCCGTCGTCGATACCAAAGGATCCCATTGACGCG	chr2A	149483517	2	6.45836e-019	2A|066.899308820|2293689|2293689	1	1	4.01959e-022	1	0.027397	0.053293	33.11111	8.35922	4.05067	1	1	0	0	0	0	0	0	0	0	0	0	0	0	0	0	0	0	0	0	0	0	0	0	0	0	0	0	0	0	0	0	0
2299093	TGCAGCGAGAAACACCTCCTGCATGCATCGCGGTCATCTCGGCCGCTGCTTTAGCTGCGACGCCTCCTG	TGCAGCGAGAAACACCTCCTGCATGCATCGCGGTCATCTCGGCCGCTGCTTTAGCTGCGACGCCTCCTG	chr2B	643473457	4	5.61161e-026		0	0	999	1	0.027397	0.053293	12.28571	3.69224	3.82137	1	1	0	0	0	0	0	0	0	0	0	0	0	0	0	0	0	0	1	0	1	0	0	0	0	0	0	0	0	0	0	0	0
2303890	TGCAGTTAAAGAGGGAAGGCAATACCGCCACCGCCACGTCGACGACGCTAAAGGGCACCACACAGCTCC	TGCAGTTAAAGAGGGAAGGCAATACCGCCACCGCCACGTCGACGACGCTAAAGGGCACCACACAGCTCC	chr2B	721494191	1	7.41479e-010	1B|275.045228000|2303890|2303890	1	1	6.68514e-031	1	0.027397	0.053293	13.22222	3.70518	3.50946	1	1	0	0	0	0	0	0	0	0	0	0	0	1	0	0	0	0	0	0	0	0	0	0	0	0	0	0	0	0	0	0	0
2304702	TGCAGCTCGTGCTCCTAGGCACGGCCACCGCCACATCGCGCCACGACTTCTCCCCTAGCGTGAACGTCT	TGCAGCTCGTGCTCCTAGGCACGGCCACCGCCACATCGCGCCACGACTTCTCCCCTAGCGTGAACGTCT	chr5A	399822105	1	1.20614e-027	5A|039.340535310|2304702|2304702	1	1	6.68514e-031	1	0.027397	0.053293	17	5.16984	3.36918	1	0	0	0	0	0	0	0	0	0	0	0	0	0	0	0	0	0	0	0	0	0	0	0	0	0	0	0	0	0	0	0	0
2316423	TGCAGGGAGTGGTGCCCATGGCAACGGCCAGAGAACCAGAACCACCGCCGTCCAGCAGGCTCGAGCAGC	TGCAGGGAGTGGTGCCCATGGCAACGGCCAGAGAACCAGAACCACCGCCGTCCAGCAGGCTCGAGCAGC	chr1B	669781596	1	1.20614e-027	1B|257.065651800|2316423|2316423	1	1	6.68514e-031	1	0.027397	0.053293	16.375	3.19912	5.55668	1	0	0	0	0	0	0	0	0	0	0	0	0	0	0	0	1	0	0	0	0	0	0	0	0	0	0	0	0	0	0	0	0
2322842	TGCAGTGCCACTCGGGGAACAAACGACGAATCCTGTTGAGCTCCCTCCCCCTGCCTGTGCCTGTGCCGC	TGCAGTGCCACTCGGGGAACAAACGACGAATCCTGTTGAGCTCCCTCCCCCTGCCTGTGCCTGTGCCGC		0	0	999	5B|048.925700730|2322842|2322842	1	1	6.68514e-031	1	0.027397	0.053293	11.85714	3.60272	3.46619	1	0	0	0	0	0	0	0	0	0	0	0	0	0	0	0	0	0	0	0	0	0	0	0	0	0	0	0	0	0	0	0	0
2322847	TGCAGCTCCACTGTCAAGCCGCAGCATCTTCGTCATCCTAGATCGATTGATTGAGTGTGAGTGTGTGAC	TGCAGCTCCACTGTCAAGCCGCAGCATCTTCGTCATCCTAGATCGATTGATTGAGTGTGAGTGTGTGAC	chr1A	496678301	1	1.2147e-022	1A|107.816210700|2322847|2322847	1	1	6.68514e-031	1	0.027397	0.053293	11.875	3.68909	3.23819	1	0	0	0	0	0	1	0	0	0	0	0	0	0	0	0	0	0	0	0	0	0	0	0	0	0	0	0	0	0	0	0	0
2323945	TGCAGGGACACATTATCACCCAGCCACACTCGGCCATTCTGCTTGATGATGCCATCACATAGCTATTAC	TGCAGGGACACATTATCACCCAGCCACACTCGGCCATTCTGCTTGATGATGCCATCACATAGCTATTAC	chr5A	509419320	1	5.61161e-026		0	0	999	1	0.027397	0.053293	11	5.6889	1.99497	1	0	0	0	0	0	0	0	0	0	0	0	0	1	0	0	0	0	0	0	0	0	0	0	0	0	0	0	0	0	0	0	0
3020580	TGCAGGAATTTCAGATGAACACCAAGTACTGCCTCCCTAGGATTCCGAGATCGGAAGAGCGGTTCAGCA	TGCAGGAATTTCAGATGAACACCAAGTACTGCCTCCCTAGGATTGCG		0	0	999	2B|002.214288061|3020580|3020580	1	1	3.06345e-017	1	0.027397	0.053293	34.5	10.19804	3.64557	1	0	0	0	0	0	0	0	0	0	0	0	0	0	0	0	0	0	0	0	1	0	0	0	0	0	0	0	0	0	0	0	0
3023904	TGCAGGCGACTTGACGTGCATGCATCCATCGATCGCTCGCTCGGCGAGAAACCTCTGCTCTGCTTCTGC	TGCAGGCGACTTGACGTGCATGCATCCATCGATCGCTCGCTCGGCGAGAAACCTCTGCTCTGCTTCTGC	chr1D	132655607	1	5.65145e-021	6A|098.839651970|3023904|3023904	1	1	6.68514e-031	1	0.027397	0.053293	15.55556	3.05909	5.18618	1	0	0	0	0	0	0	0	0	0	0	0	0	0	0	0	0	0	0	0	0	0	0	0	0	0	0	0	0	0	0	0	1
3025953	TGCAGTAAACCCTACATGGTACGCCGCCGCAAAGCTCCCCGAGATCGGAAGAGCGGTTCAGCAGGAATG	TGCAGTAAACCCTACATGGTACGCCGCCGCAAAGCTCCGCG	chr4A	521603853	2	7.03957e-011	4A|030.273285660|3025953|3025953	1	1	5.21023e-014	1	0.027397	0.053293	18.77778	3.29234	5.80944	1	0	0	0	0	0	0	0	0	0	0	0	0	1	0	0	0	1	0	0	0	0	0	0	0	0	0	0	0	0	0	0	0
3033822	TGCAGGCTATGTGTGGCGCACGCGGTGGCCGAGCTGCTCAACTACTGCCAGACAGTGTGATATACAACA	TGCAGGCTATGTGTGGCGCACGCGGTGGCCGAGCTGCTCAACTACTGCCAGACAGTGTGATATACAACA	chr7D	509974685	1	5.65145e-021	5A|058.782040390|3033822|3033822	1	1	6.68514e-031	1	0.027397	0.053293	13	2.95804	4.10685	1	0	0	0	0	0	0	0	0	1	0	0	0	0	1	0	0	1	0	0	0	0	0	0	0	0	0	0	0	0	0	0	0
3034468	TGCAGAGGGCAATCCTCGATATCTGAGAAGACCTCAGGATTATTAGGGGAAGAGAGATCGTGCCAGATC	TGCAGAGGGCAATCCTCGATATCTGAGAAGACCTCAGGATTATTAGGGGAAGAGAGATCGTGCG		0	0	999		0	0	999	1	0.027397	0.053293	15.625	3.73957	4.15118	1	0	0	0	0	0	0	0	0	0	0	0	0	0	0	0	0	0	0	0	0	0	0	0	0	0	0	0	0	0	0	0	0
3064708	TGCAGAGGTGAGAAGCAGTTCTTCCTCCTAATCGCGAGTCGTGTCCGAGATCGGAAGAGCGGTTCAGCA	TGCAGAGGTGAGAAGCAGTTCTTCCTCCTAATCGCGAGTCGTGTGCG	chr7A	113158888	2	6.00981e-013	7A|156.872203900|3064708|3064708	1	1	3.06345e-017	1	0.027397	0.053293	40.4	24.60569	1.57766	1	1	0	0	0	0	0	0	0	0	0	0	0	0	0	0	0	0	0	0	0	0	0	0	0	0	0	1	0	0	0	0	0
3384811	TGCAGCGTCAGAAGGTCTTCCATGTACGGGACTTGGATCCGAGATCGGAAGAGCGGTTCAGCAGGAATG	TGCAGCGTCAGAAGGTCTTCCATGTACGGGACTTGGATGCG		0	0	999	7A|157.166845500|3384811|3384811	1	1	5.21023e-014	1	0.027397	0.053293	27.77778	7.8142	3.61626	1	1	0	0	0	0	0	0	0	0	0	0	0	0	0	0	0	0	0	0	0	0	0	0	0	0	0	0	0	0	0	0	0
3532649	TGCAGCCTGCCTCTTTAATTGTAGTATCATGCACTGACCGAGATCGGAAGAGCGGTTCAGCAGGAATGC	TGCAGCCTGCCTCTTTAATTGTAGTATCATGCACTGAGCG	chrUn	66477045	1	2.35103e-010	5B|016.641350960|3532649|3532649	1	1	1.78875e-013	1	0.027397	0.053293	18.28571	3.73073	4.49467	1	0	0	0	0	0	0	0	0	0	0	0	0	0	0	0	0	0	0	0	0	0	0	0	0	0	0	0	0	0	0	0	0
3533391	TGCAGCTGCACGCAAAAAAGACTGCGAGTGCCCTAGCACTGAACCGAGATCGGAAGAGCGGTTCAGCAG	TGCAGCTGCACGCAAAAAAGACTGCGAGTGCCCTAGCACTGAAGCG	chr1B	489186320	1	1.5874e-013	1B|090.656845210|3533391|3533391	1	1	1.06246e-016	1	0.027397	0.053293	20.15385	10.02954	2.09771	1	0	0	0	0	0	1	0	0	0	0	0	0	0	0	0	0	0	0	0	0	0	0	0	0	0	0	0	0	0	0	0	0
3533881	TGCAGGTTCAGGGAGGGGTCAAAACTGAAGCCAAGCGGCCGAGATCGGAAGAGCGGTTCAGCAGGAATG	TGCAGGTTCAGGGAGGGGTCAAAACTGAAGCCAAGCGGGCG		0	0	999	3B|004.666914490|3533881|3533881	1	1	5.21023e-014	1	0.027397	0.053293	17.875	2.71282	7.22836	1	0	0	0	0	0	0	0	0	0	0	0	0	0	0	0	0	0	0	0	0	0	0	0	0	0	0	0	0	0	0	0	0
3571499	TGCAGGTTACAAGGACGTGGAGACGGAGGGCCATGGCGGGAGCCCCGAGATCGGAAGAGCGGTTCAGCA	TGCAGGTTACAAGGACGTGGAGACGGAGGGCCATGGCGGGAGCCGCG		0	0	999		0	0	999	1	0.027397	0.053293	17.88889	7.68034	2.26202	1	0	0	0	0	0	0	1	0	0	0	0	0	0	0	0	0	0	0	0	0	0	0	0	0	0	0	0	0	0	0	0	0
3572368	TGCAGCCTAGACTCCAAAGCCCACGCACACGGAATACAAGTACGTAAAGCTAATGAGTACGGTCAGGTA	TGCAGCCTAGACTCCAAAGCCCACGCACACGGAATACAAGTACGTAAAGCTAATGAGTACGGTCAGGTA		0	0	999		0	0	999	1	0.027397	0.053293	10.375	5.3136	2.10884	1	0	0	0	0	0	0	0	0	0	0	0	0	0	0	0	0	0	0	0	0	0	0	0	0	0	0	1	0	0	0	0	0
3573285	TGCAGACAAATTAGTGCTTCTATCCCGATGTCACCAATTCTTTCGACCGAGATCGGAAGAGCGGTTCAG	TGCAGACAAATTAGTGCTTCTATCCCGATGTCACCAATTCTTTCGAGCG		0	0	999		0	0	999	1	0.027397	0.053293	22.875	6.13265	3.67693	1	0	0	0	0	0	0	0	0	0	0	0	0	0	0	0	1	0	0	0	0	0	0	0	0	0	0	0	0	0	0	0	0
3575558	TGCAGCGCCATGGCCTTCGTTGACTTTCTGCCCGCGCCGAGATCGGAAGAGCGGTTCAGCAGGAATGCC	TGCAGCGCCATGGCCTTCGTTGACTTTCTGCCCGCGGCG	chr1A	407859918	2	7.80537e-010		0	0	999	1	0.027397	0.053293	14.6	5.66039	2.64053	1	0	1	0	0	0	0	0	0	0	0	0	0	0	0	0	0	0	0	0	0	0	0	0	0	0	0	0	0	0	0	0	0
3934524	TGCAGCTTGCAGGTCACCATGGCAGACACTGCGTCCGAGATCGGAAGAGCGGTTCAGCAGGAATGCCGA	TGCAGCTTGCAGGTCACCATGGCAGACACTGCGTGCG		0	0	999	7A|149.755047200|3934524|3934524	1	1	7.6452e-012	1	0.027397	0.053293	26.875	5.13414	4.83973	1	0	0	0	0	0	0	1	0	0	0	0	0	0	0	0	0	0	0	0	0	0	0	0	0	0	0	0	0	0	0	0	0
3934779	TGCAGTCGGCAAGCATCAGAAGGAGTAGCAGGCGCGACCGAGATCGGAAGAGCGGTTCAGCAGGAATGC	TGCAGTCGGCAAGCATCAGAAGGAGTAGCAGGCGCGAGCG	chr6B	713748022	1	2.35103e-010	6B|079.586479380|1227994|1227994	1	1	1.78875e-013	1	0.027397	0.053293	14.44444	5.53998	2.49609	1	0	0	0	0	0	1	0	0	0	0	0	0	1	0	0	0	0	0	0	0	0	0	0	0	0	0	1	0	0	0	0	0
3936118	TGCAGAAATTATCTCACGTTGCAGGGCTTTCACGAGGGGCCGAGATCGGAAGAGCGGTTCAGCAGGAAT	TGCAGAAATTATCTCACGTTGCAGGGCTTTCACGAGGGGGCG		0	0	999		0	0	999	1	0.027397	0.053293	19.66667	11.0755	1.76716	1	0	0	0	0	0	0	0	0	0	0	0	0	0	0	0	1	0	0	0	0	0	0	0	0	0	0	0	0	0	0	0	1
3937464	TGCAGGAGCTCGGGGTCACCGCGTTGCTCAACCTGTCAATCTGCAACGAGAACAAGGCCATCATGGTCG	TGCAGGAGCTCGGGGTCACCGCGTTGCTCAACCTGTCAATCTGCAACGAGAACAAGGCCATCATGGTCG	chr7B	112621003	1	1.20614e-027	7B|039.835417180|1695978|1695978	1	1	1.11866e-028	1	0.027397	0.053293	24.55556	8.61666	3.00938	1	1	0	0	0	0	0	0	0	0	0	0	0	1	0	0	0	0	0	0	0	0	0	0	0	0	0	0	0	0	0	0	0
3939311	TGCAGCCACGGTGCCTTCCTCGTTCACCTCCAGGACCGCCTTGTGGAACACCTCGTCCAGGCGCGCGTC	TGCAGCCACGGTGCCTTCCTCGTTCACCTCCAGGACCGCCTTGTGGAACACCTCGTCCAGGCGCGCGTC	chr3B	797787931	1	2.61083e-024	3B|138.484766300|3939311|3939311	1	1	6.68514e-031	1	0.027397	0.053293	16.88889	4.86357	3.36741	1	1	0	0	0	0	0	0	0	0	0	0	0	0	0	0	1	0	0	0	0	0	0	0	0	0	0	0	0	0	0	0	0
3939816	TGCAGGTGGTCTTCGTCTGGCAGAATTTTGCTCCGACCCGTGTCCGAGATCGGAAGAGCGGTTCAGCAG	TGCAGGTGGTCTTCGTCTGGCAGAATTTTGCTCCGACCCGTGTGCG		0	0	999	1A|250.954561400|1206835|1206835	15	1	6.39438e-014	1	0.027397	0.053293	22.875	8.13077	2.84787	1	0	0	0	0	0	0	0	0	0	0	0	0	0	0	0	1	0	0	0	0	0	0	0	0	0	0	0	0	0	0	0	0
3941999	TGCAGCGGAGGACAGGGGCAACCGTGGGGACGGCGCCGAGATCGGAAGAGCGGTTCAGCAGGAATGCCG	TGCAGCGGAGGACAGGGGCAACCGTGGGGACGGCGGCG		0	0	999		0	0	999	1	0.027397	0.053293	13.14286	8.47566	1.68068	1	0	0	0	0	1	0	0	0	0	0	0	0	0	0	0	0	0	0	0	0	0	0	0	0	0	0	0	0	0	0	0	0
3944017	TGCAGCTGCTCGCTCGTCGTGGTCAATAAGGAAGACAGGGTAAGGAGAGAAGATTCGATACAGAGAGAG	TGCAGCTGCTCGCTCGTCGTGGTCAATAAGGAAGACAGGGTAAGGAGAGAAGATTCGATACAGAGAGAG		0	0	999		0	0	999	1	0.027397	0.053293	11.3	7.30821	1.51568	1	0	0	0	0	0	0	0	0	0	0	0	0	1	0	0	0	0	0	0	0	0	0	0	0	0	0	0	0	0	0	0	0
3948054	TGCAGTGTTGCGCGGCGAAGTCGAACAGTTGAGGCGTAAATGCAGAGATGGTCTATGCCGAGATCGGAA	TGCAGTGTTGCGCGGCGAAGTCGAACAGTTGAGGCGTAAATGCAGAGATGGTCTATGGCG		0	0	999	1A|237.810860900|2259241|2259241	1	1	5.7618e-021	1	0.027397	0.053293	13.5	8.27647	1.69609	1	0	0	0	0	0	0	0	0	0	0	0	0	0	0	0	0	0	0	0	0	0	0	0	0	0	0	0	0	0	0	0	0
3950765	TGCAGCGTACGATGAGGCCTAGTAAAAGGAGGGTCCGAGATCGGAAGAGCGGTTCAGCAGGAATGCCGA	TGCAGCGTACGATGAGGCCTAGTAAAAGGAGGGTGCG	chr4D	276901635	1	3.91468e-007		0	0	999	1	0.027397	0.053293	13.375	7.27904	1.86759	1	1	0	0	0	0	0	0	0	1	0	0	0	0	0	0	0	1	0	0	0	0	0	0	0	0	0	0	0	0	0	0	0
3953482	TGCAGCAAGACGGGTCATATCGCCATGGACGTTGGTACCGAGATCGGAAGAGCGGTTCAGCAGGAATGC	TGCAGCAAGACGGGTCATATCGCCATGGACGTTGGTAGCG	chr2B	489423559	1	2.35103e-010	2B|074.462954260|3953482|3953482	1	1	1.78875e-013	1	0.027397	0.053293	22.1	7.82879	2.93155	1	0	1	0	0	0	0	0	0	0	0	0	0	0	0	0	0	0	0	0	0	0	0	0	0	0	0	0	0	0	0	0	0
3956278	TGCAGGCTCTTCTTGTTGGCCCTCGTGTCGTCAGTCGTGTCGACACGCACGGTGCCGAGATCGGAAGAG	TGCAGGCTCTTCTTGTTGGCCCTCGTGTCGTCAGTCGTGTCGACACGCACGGTGGCG		0	0	999		0	0	999	1	0.027397	0.053293	12.75	3.59687	3.56688	1	0	0	0	0	0	0	0	0	0	0	0	0	0	0	0	0	0	0	0	0	0	0	0	0	0	0	0	0	0	0	0	0
3960689	TGCAGCGGTGTCCTTCATCAACCACGCGGCCACGACCGCTATGGTGGATGCACGGACCGAGATCGGAAG	TGCAGCGGTGTCCTTCATCAACCACGCGGCCACGACCGCTATGGTGGATGCACGGAGCG	chr1A	240335833	1	1.53686e-020		0	0	999	1	0.027397	0.053293	15.44444	7.58816	2.09557	1	0	0	0	0	0	0	0	0	1	0	0	0	0	1	0	0	0	0	0	0	0	0	0	0	0	0	0	0	0	0	0	0
4002935	TGCAGGTCCCACGACAGCGCCGCTGATGTTGAACTTCCCCGTTCCGAGATCGGAAGAGCGGTTCAGCAG	TGCAGGTCCCACGACAGCGCCGCTGATGTTGAACTTCCCCGTTGCG	chr3B	144517300	1	1.5874e-013	3B|052.583648540|4002935|4002935	1	1	1.06246e-016	1	0.027397	0.053293	23.375	5.21866	4.37385	1	0	0	0	0	0	0	0	0	0	0	0	0	1	0	0	0	0	0	0	0	0	0	0	0	0	0	0	0	0	0	0	0
4003912	TGCAGCGCACGCGCGGTAAACCACGAATCGATTCTTCCATCTCGGTGCTGTTTTCGTTTTTTGACTGAA	TGCAGCGCACGCGCGGTAAACCACGAATCGATTCTTCCATCTCGGTGCTGTTTTCGTTTTTTGACTGAA	chr2B	100965124	1	5.61161e-026	2B|061.423986920|4003912|4003912	1	1	6.68514e-031	1	0.027397	0.053293	20.33333	6.14184	3.09445	1	0	0	0	0	0	0	0	0	0	0	0	0	0	0	0	0	0	0	0	0	0	0	0	0	0	0	0	0	0	0	0	0
4004070	TGCAGTATTTTTCTGGTCTCTACGAGTACACAGGAAAAAGAATCGATGAATTTGGAGTTCCGAGATCGG	TGCAGTATTTTTCTGGTCTCTACGAGTACACAGGAAAAAGAATCGATGAATTTGGAGTTGCG	chr6A	290963190	3	7.84229e-019	5A|035.216603400|4004070|4004070	1	1	2.15808e-025	1	0.027397	0.053293	26.11111	14.91043	1.69552	1	1	0	0	0	0	0	0	0	0	0	0	0	1	0	0	0	0	0	0	0	0	0	0	0	0	0	0	0	0	0	0	0
4004247	TGCAGGCTGCTGCTCCTTCCTCTCACGCTACGCTTTCCTCCGAGATCGGAAGAGCGGTTCAGCAGGAAT	TGCAGGCTGCTGCTCCTTCCTCTCACGCTACGCTTTCCTGCG	chr7B	609665358	1	2.09707e-011	7B|062.078031100|4004247|4004247	1	1	1.51449e-014	1	0.027397	0.053293	43.11111	17.26554	2.51393	1	0	0	0	0	0	0	0	0	0	0	0	0	0	0	0	0	0	0	0	0	0	0	0	0	0	0	0	0	0	0	0	0
4008420	TGCAGCCCGTACAGCTGCTATCTTCACATCGACAACTTCATGTTCGGCCGCCGAGATCGGAAGAGCGGT	TGCAGCCCGTACAGCTGCTATCTTCACATCGACAACTTCATGTTCGGCCGGCG		0	0	999		0	0	999	1	0.027397	0.053293	16.66667	6.18241	2.66466	1	0	1	0	0	0	0	0	0	0	0	0	0	0	0	0	0	0	0	0	0	0	0	0	0	0	0	0	0	0	0	0	0
4008467	TGCAGTGCTAGGAACCCGTCCGTCGTCAACCCGCTACTCGAGCACGAGAGCGGTGAGCTCCGAGATCGG	TGCAGTGCTAGGAACCCGTCCGTCGTCAACCCGCTACTCGAGCACGAGAGCGGTGAGCTGCG		0	0	999		0	0	999	1	0.027397	0.053293	28	8.48528	3.96845	1	0	0	0	0	0	0	0	0	0	0	0	0	0	0	0	0	0	0	0	0	0	0	0	0	0	0	0	0	0	0	0	0
4008471	TGCAGATGGATGGGTTCGGGTGTCGCTGCGGGGAGCTCCTCTCCCGTATGGCGCATCAGGTGGATTTGG	TGCAGATGGATGGGTTCGGGTGTCGCTGCGGGGAGCTCCTCTCCCGTATGGCGCATCAGGTGGATTTGG	chr1A	407859954	7	1.20614e-027		0	0	999	1	0.027397	0.053293	15.88889	3.44624	4.36054	1	0	1	0	0	0	0	0	0	0	0	0	0	0	0	0	0	0	0	0	0	0	0	0	0	0	0	0	0	0	0	0	0
4008586	TGCAGGAGGTGCAAGTGCAGGTGGTGCAAGCATAAGGCCGAGATCGGAAGAGCGGTTCAGCAGGAATGC	TGCAGGAGGTGCAAGTGCAGGTGGTGCAAGCATAAGGGCG		0	0	999		0	0	999	1	0.027397	0.053293	16.3	4.31393	3.61853	1	0	0	0	0	0	0	0	0	0	0	0	0	0	0	0	0	0	0	0	0	0	0	0	0	0	0	0	0	0	0	0	0
4009510	TGCAGCGACGGGGACGGGCGTGCATGTGAGCAAGCATCAACCGCTCCGAGATCGGAAGAGCGGTTCAGC	TGCAGCGACGGGGACGGGCGTGCATGTGAGCAAGCATCAACCGCTGCG		0	0	999		0	0	999	1	0.027397	0.053293	13	3.09121	4.42965	1	0	0	0	0	0	0	0	0	0	0	0	0	1	0	0	0	0	0	0	0	0	0	0	0	0	0	0	0	0	0	0	0
4260920	TGCAGATGCAGAGTGTAATTTGCTCAATCGTCGATCGGGGAGATGGATGGCCGAGATCGGAAGAGCGGT	TGCAGATGCAGAGTGTAATTTGCTCAATCGTCGATCGGGGAGATGGATGGGCG	chrUn	125861670	1	2.68284e-017		0	0	999	1	0.027397	0.053293	32.55556	5.90877	5.56512	1	0	0	0	0	0	0	0	0	0	0	0	0	0	0	0	0	0	0	0	0	0	0	0	0	1	0	0	0	0	0	0	0
4261792	TGCAGATGGGACCAAGTTCAGGGTGCTCGAGGCGGACTTGGCGCGGTCGCGGTGGGCGAGGCTGAGGAG	TGCAGATGGGACCAAGTTCAGGGTGCTCGAGGCGGACTTGGCGCGGTCGCGGTGGGCGAGGCTGAGGAG	chr1D	478032314	1	5.61161e-026	1A|231.014209200|3943304|3943304	1	1	1.11866e-028	1	0.027397	0.053293	25.33333	6.01849	4.18395	1	1	0	0	0	0	0	0	0	0	0	0	0	1	0	0	0	0	0	0	0	0	0	0	0	0	0	0	0	0	0	0	0
4329353	TGCAGCATAGCCATGCATCGATCTCACCTTCATCCTTCATCGTCGAGTCACCGAGATCGGAAGAGCGGT	TGCAGCATAGCCATGCATCGATCTCACCTTCATCCTTCATCGTCGAGTCAGCG	chr2A	435638731	1	2.68284e-017	2A|071.945215510|4329353|4329353	1	1	1.7185e-020	1	0.027397	0.053293	22.71429	7.90505	2.74186	1	1	0	0	0	0	0	0	0	0	0	0	0	0	0	1	0	0	0	0	0	0	0	0	0	0	0	0	0	0	0	0	0
4393938	TGCAGCGCAAGCTATTAGCCATCTCGGACGTCTAGGGGTGGACACGGTCCGAGATCGGAAGAGCGGTTC	TGCAGCGCAAGCTATTAGCCATCTCGGACGTCTAGGGGTGGACACGGTGCG		0	0	999		0	0	999	1	0.027397	0.053293	10	3.79473	2.6609	1	0	0	0	0	0	1	0	0	0	0	0	0	0	1	0	0	1	0	0	0	0	0	0	0	0	0	0	0	0	0	0	1
4394232	TGCAGTAGAAAGCAATAGCAAATCGTTAGACCGAGATCGGAAGAGCGGTTCAGCAGGAATGCCGAGACC	TGCAGTAGAAAGCAATAGCAAATCGTTAGAGCG		0	0	999	2A|066.937513230|4394232|4394232	1	1	1.00998e-009	1	0.027397	0.053293	27.44444	8.73195	3.22763	1	1	0	0	0	0	0	0	0	0	0	0	0	0	0	0	0	0	0	0	0	0	0	0	0	0	0	0	0	0	0	0	0
4394630	TGCAGAGCCGCGAAGGTGGCCAAGAGCTCCCCCATGGTGGTGCACATCGACGGACACCAGGACGTGCCG	TGCAGAGCCGCGAAGGTGGCCAAGAGCTCCCCCATGGTGGTGCACATCGACGGACACCAGGACGTGCCG	chr3A	656135521	1	1.20614e-027	4A|079.612399590|4394630|4394630	1	1	6.68514e-031	1	0.027397	0.053293	14.85714	1.88442	7.68936	1	0	0	0	0	0	0	0	0	0	0	0	0	0	0	1	0	0	0	0	0	0	0	0	0	0	0	0	0	0	0	0	0
4395724	TGCAGCACGGGCAGCTGGGTTCTCTAAGACACCGAGATCGGAAGAGCGGTTCAGCAGGAATGCCGAGAC	TGCAGCACGGGCAGCTGGGTTCTCTAAGACAGCG		0	0	999	2B|060.941351950|4395724|4395724	1	1	2.99534e-010	1	0.027397	0.053293	14.66667	3.81517	4.11227	1	0	0	0	0	0	0	0	0	0	0	0	0	0	0	0	0	0	0	0	0	0	0	0	0	0	0	0	0	0	0	0	0
4398008	TGCAGGTCCCGTTGTCTGGTGACCGAGATCGGAAGAGCGGTTCAGCAGGAATGCCGAGACCGATCTCGT	TGCAGGTCCCGTTGTCTGGTGAGCG		0	0	999		0	0	999	1	0.027397	0.053293	11.5	5.91608	1.92079	1	1	0	0	0	0	0	0	0	0	0	0	0	0	0	0	0	0	0	0	0	0	0	0	0	0	0	0	0	0	0	0	0
4406154	TGCAGTTTTTTTTCCAGATTGAACAATTAGCACCGAGATCGGAAGAGCGGTTCAGCAGGAATGCCGAGA	TGCAGTTTTTTTTCCAGATTGAACAATTAGCAGCG		0	0	999		0	0	999	1	0.027397	0.053293	22.66667	11.4188	2.04539	1	0	0	0	0	0	0	0	0	0	0	0	0	0	0	0	0	0	0	0	0	0	0	0	0	0	0	0	0	0	0	0	0
4408716	TGCAGGTGATGTACGTCAGGGAGCCGCTTCCGAGATCGGAAGAGCGGTTCAGCAGGAATGCCGAGACCG	TGCAGGTGATGTACGTCAGGGAGCCGCTTGCG		0	0	999	4B|044.123899540|4408716|4408716	1	1	3.39038e-009	1	0.027397	0.053293	21.08333	10.11153	2.07634	1	0	0	0	0	0	0	0	0	0	0	0	0	0	0	0	0	0	0	0	0	0	0	0	0	0	0	0	0	0	0	0	0
4409887	TGCAGCGCCAGTGAACGCGTGCTTTATCGACCGATCGTCGTCGCGGCCGAGATCGGAAGAGCGGTTCAG	TGCAGCGCCAGTGAACGCGTGCTTTATCGACCGATCGTCGTCGCGGGCG	chr4A	690991757	1	6.3551e-008		0	0	999	1	0.027397	0.053293	10.2	3.09192	3.27298	1	0	0	0	0	0	0	0	0	0	0	0	0	0	0	0	0	0	0	0	0	0	0	0	0	0	0	0	0	0	0	0	0
4410530	TGCAGGATGCTGGCCGTTGCGATCGCTTGGACCCGCTCGCCGAGATCGGAAGAGCGGTTCAGCAGGAAT	TGCAGGATGCTGGCCGTTGCGATCGCTTGGACCCGCTCGGCG	chr2A	149483570	2	2.09707e-011	2A|067.756440390|4410530|4410530	1	1	1.51449e-014	1	0.027397	0.053293	16	4.26875	3.80768	1	1	0	0	0	0	0	0	0	0	0	0	0	0	0	0	0	0	0	0	0	0	0	0	0	0	0	0	0	0	0	0	0
4439682	TGCAGAGGAAGGCCTGGGCTCACCGAGATCGGAAGAGCGGTTCAGCAGGAATGCCGAGACCGATCTCGT	TGCAGAGGAAGGCCTGGGCTCAGCG		0	0	999		0	0	999	1	0.027397	0.053293	11.5	7.38241	1.55435	1	0	0	0	0	0	0	0	0	0	0	0	0	0	0	1	0	0	0	0	0	0	0	0	0	0	0	1	0	0	0	0	0
4440052	TGCAGCGCACCCACACAGTTAGCGGCTCCCCTTGGCCAGCTTCCTCCGCATCCGCAGCCGCGTCGGCCG	TGCAGCGCACCCACACAGTTAGCGGCTCCCCTTGGCCAGCTTCCTCCGCATCCGCAGCCGCGTCGGCCG	chr2A	122519493	1	1.20614e-027	4A|081.921441490|4440052|4440052	1	1	6.68514e-031	1	0.027397	0.053293	11.11111	6.50546	1.73067	1	0	0	0	0	0	0	0	0	0	0	0	0	0	0	0	0	0	0	0	0	0	0	0	0	0	0	0	0	0	0	0	0
4535935	TGCAGGCCCAGGCACAGTCCGCCCGAGATCGGAAGAGCGGTTCAGCAGGAATGCCGAGACCGATCTCGT	TGCAGGCCCAGGCACAGTCCGCGCG		0	0	999		0	0	999	1	0.027397	0.053293	11.4	5.33292	2.22201	1	0	0	0	0	0	0	0	0	0	0	0	0	0	0	0	0	0	0	0	0	0	0	0	0	0	0	0	0	0	0	0	0
4535991	TGCAGGCGTAGTTCGGCATTGGTCCGAGATCGGAAGAGCGGTTCAGCAGGAATGCCGAGACCGATCTCG	TGCAGGCGTAGTTCGGCATTGGTGCG		0	0	999		0	0	999	1	0.027397	0.053293	26.2	4.8949	6.61753	1	0	0	0	0	0	0	0	0	0	0	0	0	0	0	0	0	0	0	0	0	0	0	0	0	0	0	0	0	0	0	0	0
4536038	TGCAGCTTCGTCCTTTGCGCGCAGCAAGACAAGCCACATGTAACGACTCATGTCGTCGACGAGGAGAAG	TGCAGCTTCGTCCTTTGCGCGCAGCAAGACAAGCCACATGTAACGACTCATGTCGTCGACGAGGAGAAG	chr7D	343927999	1	1.2147e-022	7A|006.737256996|1191867|1191867	1	1	6.7326e-026	1	0.027397	0.053293	20.14286	8.55952	2.49663	1	0	0	0	0	0	0	0	0	0	0	0	0	0	0	0	0	0	0	0	0	0	0	0	0	0	0	0	0	0	0	0	0
4537169	TGCAGTGGGTGCAGCCGCGACACTCTCGGCGCGGCGTCCGCTGCGGGGCTATGACACGCTGGTCTCCGC	TGCAGTGGGTGCAGCCGCGACACTCTCGGCGCGGCGTCCGCTGCGGGGCTATGACACGCTGGTCTCCGC	chr7D	565969951	1	5.65145e-021	7D|134.238465800|4910621|4910621	1	1	3.13237e-024	1	0.027397	0.053293	17.75	2.94746	5.12858	1	0	0	0	0	0	0	0	0	0	0	0	0	0	0	0	0	0	0	0	0	0	0	0	0	0	0	0	0	0	0	0	0
4542043	TGCAGCAGAGGCGAAGACAGGCGGGCCCACGGGGGCGGCTCCGAGATCGGAAGAGCGGTTCAGCAGGAA	TGCAGCAGAGGCGAAGACAGGCGGGCCCACGGGGGCGGCTGCG	chr1A	503113147	1	6.21934e-012		0	0	999	1	0.027397	0.053293	18.625	8.26041	2.37803	1	0	0	0	0	0	0	0	0	1	0	0	0	0	0	0	0	0	0	0	0	0	0	1	0	0	0	0	0	0	0	0	0
4733936	TGCAGTGGCGGCTCTCAGGCGGCAGCTGCTCAAGCAGCAACAACAGGGTTCGGTTCGCGGCCGAGATCG	TGCAGTGGCGGCTCTCAGGCGGCAGCTGCTCAAGCAGCAACAACAGGGTTCGGTTCGCGGGCG	chr1B	120030691	1	1.03694e-022		0	0	999	1	0.027397	0.053293	20.42857	3.49927	5.47076	1	0	0	1	0	0	0	0	0	0	0	0	0	0	0	0	0	0	1	0	0	0	0	0	0	0	0	0	0	0	0	0	0
4733992	TGCAGGCGCGCGCGACGCCCCGCCGCTCCTAATCGCCAGACTCCGAGATCGGAAGAGCGGTTCAGCAGG	TGCAGGCGCGCGCGACGCCCCGCCGCTCCTAATCGCCAGACTGCG		0	0	999		0	0	999	1	0.027397	0.053293	10.42857	4.30472	2.24579	1	0	0	0	0	0	0	0	0	0	0	0	0	0	0	0	0	0	0	0	0	0	0	0	0	0	0	0	0	0	0	0	0
4989665	TGCAGATATGCGGTGCTGGGCGGTGAATGTGCTAAGAGCGCTTCGATGATCGAGCAGTCACCGTCGGAT	TGCAGATATGCGGTGCTGGGCGGTGAATGTGCTAAGAGCGCTTCGATGATCGAGCAGTCACCGTCGGAT	chr3B	22415171	1	2.61083e-024	3B|019.126953840|4989665|4989665	1	1	6.68514e-031	1	0.027397	0.053293	10.88889	4.38291	2.83874	1	0	1	0	0	0	0	0	0	0	0	0	0	0	0	0	0	0	0	0	0	0	0	0	0	0	0	0	0	0	0	0	0
4992701	TGCAGTAGCGCGCGCTCACCATCATCGTCGCCGAGATCGGAAGAGCGGTTCAGCAGGAATGCCGAGACC	TGCAGTAGCGCGCGCTCACCATCATCGTCGGCG		0	0	999	1D|057.465793580|4992701|4992701	1	1	1.00998e-009	1	0.027397	0.053293	21	9.46925	2.4385	1	0	0	0	0	0	0	0	0	0	0	0	0	0	0	0	0	0	1	0	0	0	0	0	0	0	0	0	0	0	1	1	0
4994512	TGCAGTCGGTGAACAAAATGCAGAACACCCAACAACCTCGGTTGGCCGAGATCGGAAGAGCGGTTCAGC	TGCAGTCGGTGAACAAAATGCAGAACACCCAACAACCTCGGTTGGGCG		0	0	999		0	0	999	1	0.027397	0.053293	15.9	4.67868	3.09755	1	0	0	0	0	0	0	0	0	0	0	0	0	0	0	0	0	0	0	0	0	0	0	0	0	0	0	0	0	1	0	0	1
5000490	TGCAGCATCACGGAGATCGTAGAAGACGGCAACGTCGAGCCCCCGACGGCAGAGGTGGAAGACGACCCC	TGCAGCATCACGGAGATCGTAGAAGACGGCAACGTCGAGCCCCCGACGGCAGAGGTGGAAGACGACCCC	chr5D	416788785	1	2.61083e-024		0	0	999	1	0.027397	0.053293	14.71429	4.58925	3.36417	1	0	0	0	0	0	0	0	0	0	0	0	0	0	0	0	0	0	0	0	0	0	0	0	0	0	0	0	0	0	0	0	0
5004371	TGCAGCTGCCTCATTGGGGTGGACTTCACGGTGGTTTCTAGCCTCCGAGATCGGAAGAGCGGTTCAGCA	TGCAGCTGCCTCATTGGGGTGGACTTCACGGTGGTTTCTAGCCTGCG		0	0	999		0	0	999	1	0.027397	0.053293	26.125	8.13077	3.33826	1	0	0	0	0	0	0	1	0	0	0	0	0	0	0	0	0	0	0	0	0	0	0	0	0	0	0	0	0	0	0	0	0
5004858	TGCAGTCTGCGATGTTGACGTTCCTAAGGCTGGCGAGCCCCATCGCCGCCGTCACGACGACGCGACTGA	TGCAGTCTGCGATGTTGACGTTCCTAAGGCTGGCGAGCCCCATCGCCGCCGTCACGACGACGCGACTGA		0	0	999		0	0	999	1	0.027397	0.053293	12.625	4.92284	2.53397	1	0	0	0	0	0	0	1	0	0	0	0	0	0	0	0	0	0	0	0	0	0	0	0	0	0	0	0	0	0	0	0	0
5006419	TGCAGTACACGGCGTACATATACTTCGGCGACACCATCAACAGCACGCCGCTGGAGGCGCTCCTCCTCA	TGCAGTACACGGCGTACATATACTTCGGCGACACCATCAACAGCACGCCGCTGGAGGCGCTCCTCCTCA	chr2D	20323654	2	2.61083e-024	2A|012.257936040|993381|993381	1	1	6.7326e-026	1	0.027397	0.053293	21.625	5.3136	4.08028	1	0	0	0	0	0	0	0	0	0	0	0	0	1	0	0	0	0	0	0	0	0	0	0	0	0	0	0	0	0	0	0	0
5010855	TGCAGCTCTCCTTCTACTGCTGGTGGTGGATGGGCATGAGGCCCTTGGGTGTTGGCGGCCGAGATCGGA	TGCAGCTCTCCTTCTACTGCTGGTGGTGGATGGGCATGAGGCCCTTGGGTGTTGGCGGGCG	chr4A	693271983	1	4.54873e-021		0	0	999	1	0.027397	0.053293	15.4	3.44093	3.94978	1	0	0	0	0	0	0	0	0	0	0	0	0	0	0	0	0	0	0	0	0	0	0	0	0	0	0	0	0	0	0	0	0
5011080	TGCAGCCGAAAGAGAGCAAAAGAAAAGCCCTTTCCGCTCCGAGATCGGAAGAGCGGTTCAGCAGGAATG	TGCAGCCGAAAGAGAGCAAAAGAAAAGCCCTTTCCGCTGCG	chr3B	765865111	6	3.27519e-009		0	0	999	1	0.027397	0.053293	14.77778	5.15919	3.03033	1	0	0	0	0	0	0	0	0	0	0	0	0	0	0	0	0	0	0	0	0	0	0	0	0	0	0	0	0	0	0	0	0
5011249	TGCAGCGAGTGGAGCTACCCCGACTGGACATACTGCTACAACCCCGATGGTTACTGGTTCTGGAACCCG	TGCAGCGAGTGGAGCTACCCCGACTGGACATACTGCTACAACCCCGATGGTTACTGGTTCTGGAACCCG	chr4A	687808511	1	2.61083e-024	4A|100.737292500|1204483|1204483	1	1	1.44708e-027	1	0.027397	0.053293	18.1	4.08534	4.85346	1	0	0	0	0	0	0	0	0	0	0	0	0	0	0	0	0	0	0	0	0	0	0	0	0	0	0	0	0	0	0	0	0
5011300	TGCAGGGGCGATGCTGGGCCGAATGAGGCAGGTGGCTGGGCTGGGCCGAGATCGGAAGAGCGGTTCAGC	TGCAGGGGCGATGCTGGGCCGAATGAGGCAGGTGGCTGGGCTGGGGCG	chr4A	141776711	1	1.29172e-014		0	0	999	1	0.027397	0.053293	17.42857	4.10077	4.14315	1	1	0	0	0	0	0	0	0	0	0	0	0	0	0	1	0	0	0	0	0	0	0	0	0	0	0	0	0	0	0	0	0
5011333	TGCAGCAGCGCCAGCGACGCTGCTAGCGACCAAACGTGCGCTTTGGTATGTTTGCCAGCCGAGATCGGA	TGCAGCAGCGCCAGCGACGCTGCTAGCGACCAAACGTGCGCTTTGGTATGTTTGCCAGGCG	chr4A	692032782	2	4.58103e-016	4A|103.381169200|1130240|1130240	1	1	1.64107e-021	1	0.027397	0.053293	13.9	3.91024	3.9382	1	0	0	0	0	0	0	0	0	0	0	0	0	0	0	0	0	0	0	0	0	0	0	0	0	0	0	0	0	0	0	0	0
5011565	TGCAGTAGCATTGGGCGCGCGGCTTCTTCGGCCTGGCCGCCGAGATCGGAAGAGCGGTTCAGCAGGAAT	TGCAGTAGCATTGGGCGCGCGGCTTCTTCGGCCTGGCCGGCG		0	0	999		0	0	999	1	0.027397	0.053293	10.8	3.995	2.88674	1	0	0	0	0	0	0	0	0	0	0	0	0	0	0	0	0	0	0	0	0	0	0	0	0	0	0	0	0	0	0	0	0
5011674	TGCAGAAGCGGGTCATGCTCGGTGATGCCGTCGCGGAGGGGTCCGAGATCGGAAGAGCGGTTCAGCAGG	TGCAGAAGCGGGTCATGCTCGGTGATGCCGTCGCGGAGGGGTGCG		0	0	999		0	0	999	1	0.027397	0.053293	16.2	8.24379	2.03505	1	0	0	0	0	0	0	0	0	0	0	0	0	0	0	0	0	0	0	0	0	0	0	0	0	0	0	0	0	0	0	0	1
5324074	TGCAGCGGCGAGTCGGCAGCGGCTGAAGCCGAGATCGGAAGAGCGGTTCAGCAGGAATGCCGAGACCGA	TGCAGCGGCGAGTCGGCAGCGGCTGAAGGCG		0	0	999	1A|006.873020923|5324074|5324074	1	1	1.1323e-008	1	0.027397	0.053293	16.22222	4.93914	3.37976	1	0	0	0	0	0	1	0	0	0	0	0	0	0	0	0	0	0	0	0	0	0	0	0	0	0	0	0	0	0	0	0	0
5324210	TGCAGCGTGCGCATGGCCGCGTGATTCCGAGATCGGAAGAGCGGTTCAGCAGGAATGCCGAGACCGATC	TGCAGCGTGCGCATGGCCGCGTGATTGCG		0	0	999		0	0	999	1	0.027397	0.053293	25.66667	3.09121	11.8257	1	0	0	0	0	0	1	1	0	0	0	0	0	0	0	0	0	0	0	0	1	0	0	0	0	0	0	0	0	0	0	0	0
5327235	TGCAGCTAGTGAGGCTCTCATAGGAGTTACGCCACACAACGCAGGCCGTTGGTGGCTGGATACGTTGTG	TGCAGCTAGTGAGGCTCTCATAGGAGTTACGCCACACAACGCAGGCCGTTGGTGGCTGGATACGTTGTG	chr3A	16218612	1	7.36252e-015		0	0	999	1	0.027397	0.053293	16.14286	5.81694	2.8538	1	0	0	0	0	0	0	0	0	0	0	0	0	0	0	0	0	0	0	0	0	0	0	0	0	0	0	0	0	0	0	0	0
5329869	TGCAGCAGAAGGCGGCAGCAATGATGCAGGGAAACGGCGAAGGCGAAATTGGCGCGCGAGGCGACCAAC	TGCAGCAGAAGGCGGCAGCAATGATGCAGGGAAACGGCGAAGGCGAAATTGGCGCGCGAGGCGACCAAC		0	0	999		0	0	999	1	0.027397	0.053293	14.5	4.24264	3.42048	1	0	0	0	0	0	0	0	0	0	0	0	0	0	0	0	1	0	0	0	0	0	0	0	0	0	0	0	0	0	0	0	0
5332938	TGCAGCGCTGCCTTCTTCCTCGACCCGAGATCGGAAGAGCGGTTCAGCAGGAATGCCGAGACCGATCTC	TGCAGCGCTGCCTTCTTCCTCGACGCG		0	0	999		0	0	999	1	0.027397	0.053293	20.77778	9.17458	2.18057	1	0	0	0	0	0	0	0	0	0	0	0	0	0	0	0	0	0	0	0	0	0	0	0	0	1	0	0	0	0	0	0	0
5342328	TGCAGCCTGGAGAGGACGGGTCTGTAGCGAAAGAGGGTGCGGGCAAGCGAGACCAGTTGGCCAATCTCA	TGCAGCCTGGAGAGGACGGGTCTGTAGCGAAAGAGGGTGCGGGCAAGCGAGACCAGTTGGCCAATCTCA	chr6D	14442362	2	5.65145e-021		0	0	999	1	0.027397	0.053293	10.8	1.93907	5.90068	1	0	0	0	0	0	0	0	0	0	0	0	0	0	0	0	0	1	0	0	1	0	0	0	0	0	0	0	0	1	0	0	1
5342333	TGCAGCGCTTCCCTGAGCATCCCAGAGCAGCGGGGCACACCTAATGTTTCGGCATGTGCCACCATCGCC	TGCAGCGCTTCCCTGAGCATCCCAGAGCAGCGGGGCACACCTAATGTTTCGGCATGTGCCACCATCGCC	chr6D	14442629	1	5.65145e-021		0	0	999	1	0.027397	0.053293	17	4.51664	3.35972	1	0	0	0	0	0	0	0	0	0	0	0	0	0	0	0	0	1	0	0	1	0	0	0	0	0	0	0	0	1	0	0	1
5345588	TGCAGCAGAGAGCAAGGGAGGAGCCGAGATCGGAAGAGCGGTTCAGCAGGAATGCCGAGACCGATCTCG	TGCAGCAGAGAGCAAGGGAGGAGGCG		0	0	999		0	0	999	1	0.027397	0.053293	18.14286	8.23631	2.28289	1	0	0	0	0	0	0	0	0	0	0	0	0	0	0	0	0	0	0	0	0	0	0	0	0	0	0	0	0	0	0	0	0
5348555	TGCAGGTAAAAACCCTAGCCCTGTTCCCCGAGATCGGAAGAGCGGTTCAGCAGGAATGCCGAGACCGAT	TGCAGGTAAAAACCCTAGCCCTGTTCCGCG		0	0	999		0	0	999	1	0.027397	0.053293	11.57143	4.5937	2.35957	1	0	0	0	0	0	0	0	0	0	0	0	0	0	0	0	0	0	1	0	0	0	0	0	0	0	0	1	0	0	0	0	0
5359743	TGCAGCTGTGCTCGACAGCCCCAACCTCGTCAGATCCAATCCCGCCGAGATCGGAAGAGCGGTTCAGCA	TGCAGCTGTGCTCGACAGCCCCAACCTCGTCAGATCCAATCCCGGCG	chr5B	493609256	1	1.00565e-010		0	0	999	1	0.027397	0.053293	17.75	4.17582	3.81517	1	0	0	0	0	0	0	0	0	1	0	0	0	0	1	0	0	1	1	0	0	0	0	0	0	0	0	0	0	0	0	0	0
5361092	TGCAGCGGCGGGTCGTGGCCATGGCTCAGGGTCAAGGAGACCCATGGCGAGGAGAGGCACCGCGGCGAG	TGCAGCGGCGGGTCGTGGCCATGGCTCAGGGTCAAGGAGACCCATGGCGAGGAGAGGCACCGCGGCGAG	chr6A	37799146	1	9.39022e-024	6A|029.728821030|1663552|1663552	1	1	1.11866e-028	1	0.027397	0.053293	22.33333	6.94422	3.41744	1	0	0	0	0	0	0	0	0	0	0	0	0	0	0	1	0	0	0	0	0	0	0	0	0	0	0	0	0	0	0	0	0
5365326	TGCAGCCCTCGGGTTTCAGCAGCCACGTTTCCCATCCCCTCACAAAAACGGCCGATGAGCTTCCCACGC	TGCAGCCCTCGGGTTTCAGCAGCCACGTTTCCCATCCCCTCACAAAAACGGCCGATGAGCTTCCCACGC	chr3A	16212565	1	2.61083e-024		0	0	999	1	0.027397	0.053293	20.42857	11.91466	1.78574	1	0	0	0	0	0	0	0	0	0	0	0	0	0	0	0	0	0	0	0	0	0	0	0	0	0	0	0	0	0	0	0	0
5369873	TGCAGGGTGAGGCCACCTCTGGTAGAAATCTTGACACCGAGATCGGAAGAGCGGTTCAGCAGGAATGCC	TGCAGGGTGAGGCCACCTCTGGTAGAAATCTTGACAGCG		0	0	999		0	0	999	1	0.027397	0.053293	15.125	3.9191	4.1236	1	0	0	0	0	0	0	0	0	1	0	0	0	0	1	0	0	1	1	0	0	0	0	0	0	0	0	0	0	0	0	0	0
5563056	TGCAGGTTCGAACCACGAACATTGCACTTACGTGGCAGTACTCAAACCAGCTGCACCTCTCTCGCCTTG	TGCAGGTTCGAACCACGAACATTGCACTTACGTGGCAGTACTCAAACCAGCTGCACCTCTCTCGCCTTG	chrUn	48473755	1	7.31062e-020		0	0	999	1	0.027397	0.053293	20.4	5.2192	4.24978	1	0	0	0	0	0	0	0	0	0	0	0	0	0	0	0	0	0	0	0	0	0	0	0	0	0	0	0	0	0	0	0	0
5563291	TGCAGGACGGGTCCATGGGACCGTCTCTGGTCCCATGTGGTGCTCCTGCTCCGCAAGATGACCACGACG	TGCAGGACGGGTCCATGGGACCGTCTCTGGTCCCATGTGGTGCTCCTGCTCCGCAAGATGACCACGACG	chr7A	232468242	1	4.33804e-027		0	0	999	1	0.027397	0.053293	15.125	5.34877	2.66672	1	0	0	0	0	0	0	0	0	0	0	0	0	1	0	0	0	0	0	0	0	0	0	0	0	0	0	0	0	0	0	0	0
5567463	TGCAGTGTGCACTGCACCAACCCTGCTCTGCACACCGAGATCGGAAGAGCGGTTCAGCAGGAATGCCGA	TGCAGTGTGCACTGCACCAACCCTGCTCTGCACAGCG		0	0	999		0	0	999	1	0.027397	0.053293	12.3	6.45058	1.84473	1	0	0	0	0	0	0	0	0	0	0	0	0	0	0	0	0	0	0	0	0	0	0	0	0	0	0	0	0	0	0	0	0
5567746	TGCAGCAGTTGTTGCGAGAACCAGCCGTCCCGAGATCGGAAGAGCGGTTCAGCAGGAATGCCGAGACCG	TGCAGCAGTTGTTGCGAGAACCAGCCGTCGCG		0	0	999		0	0	999	1	0.027397	0.053293	14.33333	5.79272	2.42729	1	1	0	0	0	0	0	0	0	0	0	0	0	1	0	0	0	0	0	0	0	0	0	0	0	0	0	0	0	0	0	0	0
5567761	TGCAGCCCCCGCCGCCGACACGGATGGCGCCTCGCAACCGAGATCGGAAGAGCGGTTCAGCAGGAATGC	TGCAGCCCCCGCCGCCGACACGGATGGCGCCTCGCAAGCG	chr6D	471988820	1	3.93411e-008		0	0	999	1	0.027397	0.053293	10.875	2.52178	4.68825	1	0	0	0	0	0	0	0	0	0	0	0	0	1	0	0	0	0	0	0	0	0	0	0	0	0	0	0	0	0	0	0	0
5567807	TGCAGCGGCAGCGGCAGCGCCCCCCTGGGTGGCTGGGTCTCGTTGGCAAGCCGAGATCGGAAGAGCGGT	TGCAGCGGCAGCGGCAGCGCCCCCCTGGGTGGCTGGGTCTCGTTGGCAAGGCG		0	0	999		0	0	999	1	0.027397	0.053293	15.125	4.42825	3.61236	1	0	0	0	0	0	0	0	0	0	0	0	0	1	0	0	0	0	0	0	0	0	0	0	0	0	0	0	0	0	0	0	0
5567872	TGCAGGCCGTGCACGTGGGCGAGCGATTCCGAGATCGGAAGAGCGGTTCAGCAGGAATGCCGAGACCGA	TGCAGGCCGTGCACGTGGGCGAGCGATTGCG		0	0	999		0	0	999	1	0.027397	0.053293	12.55556	4.74016	2.71274	1	1	0	0	0	0	0	0	0	0	0	0	0	1	0	0	0	0	0	0	0	0	0	0	0	0	0	0	0	0	0	0	0
5568222	TGCAGCTCCTAGCCCCCGCCGTCTTCCGAGATCGGAAGAGCGGTTCAGCAGGAATGCCGAGACCGATCT	TGCAGCTCCTAGCCCCCGCCGTCTTGCG		0	0	999		0	0	999	1	0.027397	0.053293	26.5	9.75961	2.74892	1	0	0	0	0	0	0	0	0	0	0	0	0	0	0	0	0	0	0	0	0	0	0	0	0	0	0	0	0	0	0	0	0
5568229	TGCAGGATGGTGCCCAACAGGCGGCACAGCCGAGATCGGAAGAGCGGTTCAGCAGGAATGCCGAGACCG	TGCAGGATGGTGCCCAACAGGCGGCACAGGCG		0	0	999		0	0	999	1	0.027397	0.053293	17.66667	6.69992	3.08224	1	0	0	0	0	0	0	0	0	0	0	0	0	0	0	0	0	0	0	0	0	0	0	0	0	0	0	0	0	0	0	0	0
5577136	TGCAGCGGCACTGACAGAAGATCCGAACTGTGTGCCCTCCTGTGCGCCGTTCTGCTGCCCTTGTGACCC	TGCAGCGGCACTGACAGAAGATCCGAACTGTGTGCCCTCCTGTGCGCCGTTCTGCTGCCCTTGTGACCC	chr5A	566035574	1	2.61083e-024		0	0	999	1	0.027397	0.053293	13.75	3.30719	4.82593	1	0	0	0	0	0	0	0	0	0	0	0	0	1	0	0	0	0	0	0	0	0	0	0	0	0	0	0	0	0	0	0	0
5577288	TGCAGGAAGGAGATGGCGGCTGGCGGAGGCACGGATCCAAGGCGGGGGAGGCGCGAAGGCGGACGGATC	TGCAGGAAGGAGATGGCGGCTGGCGGAGGCACGGATCCAAGGCGGGGGAGGCGCGAAGGCGGACGGATC	chr7B	182958647	1	1.20614e-027		0	0	999	1	0.027397	0.053293	22.66667	6.54896	3.48469	1	0	0	0	0	0	0	0	0	0	0	0	0	1	0	0	0	0	0	0	0	0	0	0	0	0	0	0	0	0	0	0	0
5578256	TGCAGGCCCTTGTCGGTCGCGCAGATGAATCACCGAGATCGGAAGAGCGGTTCAGCAGGAATGCCGAGA	TGCAGGCCCTTGTCGGTCGCGCAGATGAATCAGCG		0	0	999		0	0	999	1	0.027397	0.053293	21	6.04979	3.75311	1	0	0	0	0	0	0	0	0	0	0	0	0	0	0	0	0	0	0	0	0	0	0	0	0	0	0	0	0	0	0	0	0
5581073	TGCAGGGTGCCATGGCGGGAAGGCGACGAAGAGGATAGAGCTCTGGGCGCGGGGCAGGAGGCCAGGTCC	TGCAGGGTGCCATGGCGGGAAGGCGACGAAGAGGATAGAGCTCTGGGCGCGGGGCAGGAGGCCAGGTCC	chr5A	166013000	4	5.61161e-026		0	0	999	1	0.027397	0.053293	12.22222	3.01027	4.0371	1	1	0	0	0	0	0	0	0	0	0	0	0	1	0	0	0	0	0	0	0	0	0	0	0	0	0	0	0	0	0	0	0
5581847	TGCAGGGTCTTGCGGGACGGCACAAGTGCCGACGTCTTGAGCGGTGGTGGAGGTGCCCGCCTTTTAGGA	TGCAGGGTCTTGCGGGACGGCACAAGTGCCGACGTCTTGAGCGGTGGTGGAGGTGCCCGCCTTTTAGGA		0	0	999	3B|010.449530110|1092797|1092797	1	1	1.44708e-027	1	0.027397	0.053293	16	5.80948	2.92621	1	1	0	0	0	0	0	0	0	0	0	0	0	0	0	0	0	0	0	0	0	0	0	0	0	0	0	0	0	0	0	0	0
5967807	TGCAGGACTAGTTGATTCTCTCGTCGACTCGATCGCATGCATGCTGATGGCTGCATCGGCAGGCCGAGA	TGCAGGACTAGTTGATTCTCTCGTCGACTCGATCGCATGCATGCTGATGGCTGCATCGGCAGGCCGAGA	chr1B	588769633	1	3.37732e-023		0	0	999	1	0.027397	0.053293	14.875	5.98827	2.3612	1	0	0	0	0	0	1	0	0	0	0	0	0	0	0	0	0	0	0	0	0	0	0	1	0	0	0	0	0	0	0	0	0
5968403	TGCAGATCCCGCCGCGCAGACCCACATGGAACTCCGAGATCGGAAGAGCGGTTCAGCAGGAATGCCGAG	TGCAGATCCCGCCGCGCAGACCCACATGGAACTGCG		0	0	999		0	0	999	1	0.027397	0.053293	10	4.54606	2.35244	1	0	0	0	0	0	0	0	0	0	0	0	0	0	0	0	0	0	0	0	0	0	0	0	0	0	0	0	0	0	1	1	0
5968433	TGCAGTCTTGCGGCTGGTACGTACATCGGAGGCGGCTAGGGTTTCCCGAGATCGGAAGAGCGGTTCAGC	TGCAGTCTTGCGGCTGGTACGTACATCGGAGGCGGCTAGGGTTTCGCG	chr1B	588769699	1	1.29172e-014		0	0	999	1	0.027397	0.053293	11.25	4.29389	2.50163	1	0	0	0	0	0	1	0	0	0	0	0	0	0	0	0	0	0	0	0	0	0	0	1	0	0	0	0	0	0	0	0	0
5992588	TGCAGCCGCGCGACGGAGGTGGTGCTGGACCACGGCACCGAGATCGGAAGAGCGGTTCAGCAGGAATGC	TGCAGCCGCGCGACGGAGGTGGTGCTGGACCACGGCAGCG	chr1D	451869637	1	1.09383e-008		0	0	999	1	0.027397	0.053293	15.875	3.29536	4.61887	1	0	0	0	0	0	0	0	0	0	0	0	0	0	0	0	0	0	0	0	0	0	0	0	0	0	0	0	0	0	0	0	0
5993249	TGCAGCTTCGCGCTGCTCGCATCACGGACCGAGATCGGAAGAGCGGTTCAGCAGGAATGCCGAGACCGA	TGCAGCTTCGCGCTGCTCGCATCACGGAGCG		0	0	999	2B|075.169526600|5993249|5993249	1	1	1.1323e-008	1	0.027397	0.053293	16.71429	4.55802	3.15249	1	0	0	0	0	0	0	0	0	0	0	0	0	0	0	0	0	0	0	0	0	0	0	0	0	0	0	0	0	0	0	0	0
5994932	TGCAGTAATTGTACATCTCGAAATATCTATCGGCAAGGTCCGAGATCGGAAGAGCGGTTCAGCAGGAAT	TGCAGTAATTGTACATCTCGAAATATCTATCGGCAAGGTGCG		0	0	999		0	0	999	1	0.027397	0.053293	21	5.65685	4.09473	1	1	0	0	0	0	0	0	0	0	0	0	0	1	0	0	0	0	0	0	0	0	0	0	0	0	0	0	0	0	0	0	0
6007218	TGCAGCGTGATCAAGCTCAGGAACATTAGTCTGACGTACCAGCACAGGTGGCCGAGATCGGAAGAGCGG	TGCAGCGTGATCAAGCTCAGGAACATTAGTCTGACGTACCAGCACAGGTGGGCG		0	0	999		0	0	999	1	0.027397	0.053293	11.5	1.65831	5.6071	1	1	0	0	0	0	0	0	0	0	0	0	0	0	0	0	0	0	0	0	0	0	0	0	0	0	0	0	0	0	0	0	0
6014870	TGCAGCCAGGGCCCTTGTTACGGCTTACCTGAGTCGCCGCGGCCGAGATCGGAAGAGCGGTTCAGCAGG	TGCAGCCAGGGCCCTTGTTACGGCTTACCTGAGTCGCCGCGGGCG	chr1B	627668160	1	5.40883e-013		0	0	999	1	0.027397	0.053293	16.85714	6.31163	2.579	1	1	0	0	0	0	0	0	0	0	0	0	0	0	0	0	0	0	0	0	0	0	0	0	0	0	0	0	0	0	0	0	0
6045890	TGCAGGACGCTAAGGAGACGGCCGCGGGCGGGGGCGCCGAGATCGGAAGAGCGGTTCAGCAGGAATGCC	TGCAGGACGCTAAGGAGACGGCCGCGGGCGGGGGCGGCG	chr3A	743377552	1	7.80537e-010	1B|120.363329500|6045890|6045890	1	1	6.12715e-013	1	0.027397	0.053293	12.44444	3.46766	3.48921	1	0	0	0	0	0	0	0	0	0	0	0	0	0	0	0	0	0	0	0	0	0	0	0	0	0	0	0	0	0	0	0	0
7172764	TGCAGCGTGGTGTTAGGCCCCATGGCCTGCTCCGTGCCGCTGCCCTTGAGGTAGACAGACGCGTCGCAG	TGCAGCGTGGTGTTAGGCCCCATGGCCTGCTCCGTGCCGCTGCCCTTGAGGTAGACAGACGCGTCGCAG	chr2A	768306504	2	2.61083e-024		0	0	999	1	0.027397	0.053293	11.33333	1.79505	5.52899	1	0	0	0	0	0	0	1	0	0	0	0	0	0	0	0	0	0	0	0	0	1	0	0	0	0	0	0	0	0	0	0	0
7172844	TGCAGAAGGGCCCGATCTCGTGGCCGAGATCGGAAGAGCGGTTCAGCAGGAATGCCGAGACCGATCTCG	TGCAGAAGGGCCCGATCTCGTGGGCG		0	0	999		0	0	999	1	0.027397	0.053293	14.125	8.06904	1.72389	1	0	0	0	0	0	0	0	0	0	0	0	0	0	0	0	0	0	0	0	0	0	0	1	0	0	0	0	0	0	0	0	0
7335584	TGCAGACCCCGCTGGATGAGCACACGCACGCCCGAACCTGCCGAGATCGGAAGAGCGGTTCAGCAGGAA	TGCAGACCCCGCTGGATGAGCACACGCACGCCCGAACCTGGCG	chr2A	428578440	1	6.21934e-012		0	0	999	1	0.027397	0.053293	13.22222	3.39208	4.1658	1	0	0	0	0	0	0	0	0	0	0	0	1	0	0	0	0	0	0	0	0	0	0	0	0	0	0	0	0	0	0	0	0
7336016	TGCAGACACCCGTCCAGCCATCGAGCTAGCCCACACGGCCGCAGGCCGTAGCCTGCATAAAAAAGCCGC	TGCAGACACCCGTCCAGCCATCGAGCTAGCCCACACGGCCGCAGGCCGTAGCCTGCATAAAAAAGCCGC	chr4A	649885889	1	2.61083e-024	4A|096.082244080|2258782|2258782	1	1	1.44708e-027	1	0.027397	0.053293	12.81818	5.89018	2.1334	1	0	0	0	0	0	0	0	0	0	0	0	0	0	0	0	0	0	0	0	0	0	0	0	0	0	0	0	0	0	0	0	0
7339262	TGCAGATGGAGTCTACGATGACTGCTCCTTCACGCTCTTGGTCGCATATCTCAACGGCTATGTAGATTG	TGCAGATGGAGTCTACGATGACTGCTCCTTCACGCTCTTGGTCGCATATCTCAACGGCTATGTAGATTG	chr7B	703535600	1	2.61083e-024	7B|104.504728600|1089670|1089670	1	1	1.44708e-027	1	0.027397	0.053293	27.625	7.69639	3.6054	1	0	0	0	0	0	0	0	0	0	0	0	0	0	1	0	0	1	0	0	0	0	0	0	0	0	0	0	0	0	0	0	0
7340540	TGCAGAGTCCCTAACTGGGCCGAGATCGGAAGAGCGGTTCAGCAGGAATGCCGAGACCGATCTCGTATG	TGCAGAGTCCCTAACTGGGGCG		0	0	999		0	0	999	1	0.027397	0.053293	12.7	4.49555	2.71061	1	0	0	0	0	0	0	0	0	0	0	0	0	0	0	0	0	0	0	0	0	0	0	0	0	0	0	0	0	0	0	0	0
7347409	TGCAGCGTCTCAATTGCTCCGAGATCGGAAGAGCGGTTCAGCAGGAATGCCGAGACCGATCTCGTATGC	TGCAGCGTCTCAATTGCTGCG		0	0	999		0	0	999	1	0.027397	0.053293	29.4	7.76144	4.01669	1	0	0	0	0	0	0	0	0	0	0	0	0	0	0	0	0	0	0	0	0	0	0	0	0	0	0	0	0	0	0	0	0
7348649	TGCAGATTTTCATGTTTCGAAGCCGAGATCGGAAGAGCGGTTCAGCAGGAATGCCGAGACCGATCTCGT	TGCAGATTTTCATGTTTCGAAGGCG		0	0	999		0	0	999	1	0.027397	0.053293	31	20.41241	1.61738	1	0	0	0	0	0	0	0	0	0	0	0	0	0	0	0	0	0	0	0	0	0	0	0	0	1	0	0	0	0	0	0	0
7349649	TGCAGATCCGTACGTGCCCGAGATCGGAAGAGCGGTTCAGCAGGAATGCCGAGACCGATCTCGTATGCC	TGCAGATCCGTACGTGCGCG		0	0	999		0	0	999	1	0.027397	0.053293	11.625	3.93502	3.27223	1	0	0	0	0	0	0	0	0	0	0	0	0	0	0	0	0	0	0	0	0	0	0	1	0	0	0	0	0	0	0	0	0
7351463	TGCAGCATATTCGGCCTCCGAGATCGGAAGAGCGGTTCAGCAGGAATGCCGAGACCGATCTCGTATGCC	TGCAGCATATTCGGCCTGCG		0	0	999		0	0	999	1	0.027397	0.053293	13.55556	4.94663	2.57525	1	0	0	0	0	0	0	0	0	0	0	0	0	0	0	0	0	0	0	0	0	0	0	0	0	1	0	0	0	0	0	0	0
7488480	TGCAGTCCTGGCAGTAGACGCGCTCGTCGGCGCCGAGATCGGAAGAGCGGTTCAGCAGGAATGCCGAGA	TGCAGTCCTGGCAGTAGACGCGCTCGTCGGCGGCG		0	0	999		0	0	999	1	0.027397	0.053293	19.875	4.96078	4.44771	1	0	0	0	0	0	0	0	0	0	0	0	0	0	0	0	0	0	0	0	0	0	0	0	0	0	0	0	0	0	0	0	0
7489045	TGCAGGTAACTCTGAAACCAAATATCACTGCCGAGATCGGAAGAGCGGTTCAGCAGGAATGCCGAGACC	TGCAGGTAACTCTGAAACCAAATATCACTGGCG		0	0	999		0	0	999	1	0.027397	0.053293	20.5	7.07107	3.10372	1	0	0	0	0	0	0	0	0	0	0	0	0	1	0	0	0	0	0	0	0	0	0	0	0	0	0	0	0	0	0	0	0
7489053	TGCAGCACTGCTTCGTACAACAACTCCGAGATCGGAAGAGCGGTTCAGCAGGAATGCCGAGACCGATCT	TGCAGCACTGCTTCGTACAACAACTGCG		0	0	999		0	0	999	1	0.027397	0.053293	18.77778	5.34951	3.43215	1	0	0	0	0	0	0	0	0	0	0	0	0	0	0	0	0	0	0	0	0	0	0	0	0	0	0	0	0	0	0	0	0
7868171	TGCAGCTTGTGGCGGTATGGCTGCATTATATGCCGAGATCGGAAGAGCGGTTCAGCAGGAATGCCGAGA	TGCAGCTTGTGGCGGTATGGCTGCATTATATGGCG		0	0	999		0	0	999	1	0.027397	0.053293	20	4.47214	3.96308	1	0	0	0	0	0	0	0	0	0	0	0	0	0	0	0	0	0	0	0	0	0	1	0	0	0	0	0	0	0	0	0	0
7874282	TGCAGTTTATTCACGATCAAACAACCTGATGGTCCGAGATCGGAAGAGCGGTTCAGCAGGAATGCCGAG	TGCAGTTTATTCACGATCAAACAACCTGATGGTGCG		0	0	999		0	0	999	1	0.027397	0.053293	29.22222	9.62379	3.11049	1	1	0	0	0	0	0	0	0	0	0	0	0	0	0	0	0	0	0	0	0	0	0	0	0	0	0	0	0	0	0	0	0
7874425	TGCAGTGCCAGCGTGTACAGCCGAGATCGGAAGAGCGGTTCAGCAGGAATGCCGAGACCGATCTCGTAT	TGCAGTGCCAGCGTGTACAGGCG		0	0	999		0	0	999	1	0.027397	0.053293	10.33333	5.12076	2.15672	1	0	0	0	0	0	0	0	0	0	0	0	0	0	0	0	0	0	0	0	1	0	0	0	0	0	0	0	0	1	0	0	0
7874623	TGCAGGCCAGTTCCGATCCGAGATCGGAAGAGCGGTTCAGCAGGAATGCCGAGACCGATCTCGTATGCC	TGCAGGCCAGTTCCGATGCG		0	0	999		0	0	999	1	0.027397	0.053293	15.375	4.47039	3.7776	1	0	0	0	0	0	0	0	0	0	0	0	0	0	0	0	0	0	0	0	0	0	0	0	0	0	0	0	0	0	0	0	0
7877777	TGCAGAAGCGTGGGAAACGAGTAGTTCTGTTTCGATGCCGACGCGGAAGACTGGCAGGTTCACCGAGAT	TGCAGAAGCGTGGGAAACGAGTAGTTCTGTTTCGATGCCGACGCGGAAGACTGGCAGGTTCACCGAGAT		0	0	999		0	0	999	1	0.027397	0.053293	22.22222	6.66296	3.426	1	0	0	0	0	0	0	0	0	0	0	0	0	0	0	0	0	0	0	0	1	0	0	0	0	0	0	0	0	1	0	0	1
7881752	TGCAGCGCCTGCCCATCCTCCGAGATCGGAAGAGCGGTTCAGCAGGAATGCCGAGACCGATCTCGTATG	TGCAGCGCCTGCCCATCCTGCG		0	0	999		0	0	999	1	0.027397	0.053293	15.6	4.31741	3.71775	1	0	0	0	0	0	0	0	0	0	0	0	0	0	0	0	0	0	0	0	0	0	0	0	1	0	0	0	0	0	0	0	0
7886018	TGCAGACATGGAGAATGGCCGAGATCGGAAGAGCGGTTCAGCAGGAATGCCGAGACCGATCTCGTATGC	TGCAGACATGGAGAATGGGCG		0	0	999		0	0	999	1	0.027397	0.053293	15.4	6.75574	2.41993	1	0	0	0	0	0	0	0	0	0	0	0	0	0	0	0	0	1	0	0	1	0	0	0	0	0	0	0	0	1	0	0	1
7887938	TGCAGTCCAGACCAAGGCGCATGTGTTGATCAGGAGCACCGAGATCGGAAGAGCGGTTCAGCAGGAATG	TGCAGTCCAGACCAAGGCGCATGTGTTGATCAGGAGCAGCG		0	0	999		0	0	999	1	0.027397	0.053293	23.88889	6.7568	4.15239	1	0	0	0	0	0	0	0	0	0	0	0	0	0	0	0	0	0	0	0	0	0	0	0	0	1	0	0	0	0	0	0	0
7907067	TGCAGGCGTGGCGAGCTCCGAGATCGGAAGAGCGGTTCAGCAGGAATGCCGAGACCGATCTCGTATGCC	TGCAGGCGTGGCGAGCTGCG		0	0	999		0	0	999	1	0.027397	0.053293	10.875	3.68909	2.91511	1	0	0	0	0	0	0	0	0	0	0	0	0	0	0	0	1	0	0	0	0	0	0	0	0	0	0	0	0	0	0	0	0
7907501	TGCAGCTTGGGACAAAAAGTAGATAATCGGCCAAAAGGTGGTGAACCCCATCGCACACGTGAGTTCCGT	TGCAGCTTGGGACAAAAAGTAGATAATCGGCCAAAAGGTGGTGAACCCCATCGCACACGTGAGTTCCGT	chr3D	41230855	1	2.61083e-024		0	0	999	1	0.027397	0.053293	17.57143	6.04406	3.15233	1	0	0	0	0	0	0	0	0	0	0	0	0	0	0	0	0	0	0	0	0	0	0	0	0	0	0	0	0	0	0	0	0
7911059	TGCAGGCGCGCGCCTTGAAAATCGCCGAGATCGGAAGAGCGGTTCAGCAGGAATGCCGAGACCGATCTC	TGCAGGCGCGCGCCTTGAAAATCGGCG		0	0	999		0	0	999	1	0.027397	0.053293	12.8	5.1923	2.67853	1	0	0	0	0	0	0	1	0	0	0	0	0	0	0	0	0	0	0	0	0	0	0	0	1	0	0	0	0	0	0	0	0
7913897	TGCAGTGAGTCGCCGATGTGGCCCGAGATCGGAAGAGCGGTTCAGCAGGAATGCCGAGACCGATCTCGT	TGCAGTGAGTCGCCGATGTGGCGCG		0	0	999		0	0	999	1	0.027397	0.053293	19.42857	7.38448	2.50113	1	0	0	0	0	0	0	0	0	0	0	0	0	0	0	0	0	0	0	1	0	0	0	0	0	1	1	0	0	0	0	0	0
7914698	TGCAGAAGGTCAAGCGGTCCGAGATCGGAAGAGCGGTTCAGCAGGAATGCCGAGACCGATCTCGTATGC	TGCAGAAGGTCAAGCGGTGCG		0	0	999		0	0	999	1	0.027397	0.053293	21.5	3.7081	6.43389	1	0	0	0	0	0	0	0	0	1	0	0	0	0	1	0	0	1	1	0	0	0	0	0	0	0	0	0	0	0	0	0	0
7920466	TGCAGCCTTAACCGCCATGGCCACAGCAGGGGTGCCGAGATCGGAAGAGCGGTTCAGCAGGAATGCCGA	TGCAGCCTTAACCGCCATGGCCACAGCAGGGGTGGCG		0	0	999		0	0	999	1	0.027397	0.053293	17.875	3.62069	4.75807	1	0	0	0	0	0	0	0	0	1	0	0	0	0	1	0	0	1	1	0	0	0	0	0	0	0	0	0	0	0	0	0	0
7921211	TGCAGGCTGGCTGAACGGCGTGCGTGAGGCCGAGATCGGAAGAGCGGTTCAGCAGGAATGCCGAGACCG	TGCAGGCTGGCTGAACGGCGTGCGTGAGGGCG		0	0	999		0	0	999	1	0.027397	0.053293	12.42857	7.28711	1.80199	1	0	0	0	0	0	0	0	0	0	0	0	0	0	0	0	0	0	0	0	0	0	0	0	0	0	0	0	0	0	0	0	0
7923314	TGCAGGAGGCGGCGCCGCAATCCCGTTTAGGAGACGCCGAGATCGGAAGAGCGGTTCAGCAGGAATGCC	TGCAGGAGGCGGCGCCGCAATCCCGTTTAGGAGACGGCG		0	0	999		0	0	999	1	0.027397	0.053293	16.4	3.2311	4.87436	1	0	0	0	0	0	0	0	0	0	0	0	0	0	0	0	0	0	0	0	0	0	0	0	1	0	0	0	0	0	0	0	0
7924234	TGCAGGAGCACTGGCGCCGCATGGCGCCGAGATCGGAAGAGCGGTTCAGCAGGAATGCCGAGACCGATC	TGCAGGAGCACTGGCGCCGCATGGCGGCG		0	0	999		0	0	999	1	0.027397	0.053293	11.66667	3.77124	3.2336	1	0	0	0	0	0	0	0	0	1	0	0	0	1	0	0	0	0	0	0	0	0	0	0	0	0	0	0	0	0	0	0	0
7927627	TGCAGAGCCGTCCTGGACGAGTCCCACCTCGCCGAGATCGGAAGAGCGGTTCAGCAGGAATGCCGAGAC	TGCAGAGCCGTCCTGGACGAGTCCCACCTCGGCG	chr6A	259157687	2	3.13175e-007	6A|056.724637920|4539672|4539672	1	1	1.07732e-009	1	0.027397	0.053293	13.8	5.67098	2.44958	1	0	0	0	0	0	0	0	0	0	0	0	0	0	0	0	0	0	0	0	0	0	0	0	0	0	0	0	0	0	0	0	0
7928172	TGCAGGTGGCCAGATGCTAGCCGAGATCGGAAGAGCGGTTCAGCAGGAATGCCGAGACCGATCTCGTAT	TGCAGGTGGCCAGATGCTAGGCG		0	0	999		0	0	999	1	0.027397	0.053293	11.42857	5.67846	2.00248	1	0	0	0	0	0	0	0	0	0	0	0	0	0	0	1	0	0	0	0	0	0	0	0	0	0	0	0	0	0	0	0	0
9364725	TGCAGTCTTCTTCTCCTTCACCGAGATCGGAAGAGCGGTTCAGCAGGAATGCCGAGACCGATCTCGTAT	TGCAGTCTTCTTCTCCTTCAGCG		0	0	999		0	0	999	1	0.027397	0.053293	11.3	6.98642	1.68204	1	0	0	0	0	0	0	0	0	0	0	0	0	0	0	0	0	0	0	0	0	0	0	0	0	0	0	0	1	1	0	0	1
9724401	TGCAGTAGTCATCGACGTCTAGGTACACACGACGGAGGTAGTGCTTCTCGTAGTTGATGTAGGAGCAGT	TGCAGTAGTCATCGACGTCTAGGTACACACGACGGAGGTAGTGCTTCTCGTAGTTGATGTAGGAGCAGT		0	0	999		0	0	999	1	0.027397	0.053293	12.375	3.49777	3.29552	1	0	0	0	0	0	0	0	0	0	0	0	0	0	0	0	0	0	0	0	1	0	0	0	0	0	0	0	0	0	0	0	0
10985016	TGCAGCTCACCCCCACCGTGCGCCAGAACCACGTCGGCCTCGCCAGATCCGAGATCGGAAGAGCGGTTC	TGCAGCTCACCCCCACCGTGCGCCAGAACCACGTCGGCCTCGCCAGATGCG	chr3A	744432092	1	3.19284e-016		0	0	999	1	0.027397	0.053293	11.375	2.39466	4.19005	1	0	0	0	0	0	0	0	0	0	0	0	0	0	0	0	0	0	0	0	0	0	0	0	0	0	0	0	0	0	0	0	0
10985278	TGCAGCAACACACGGGTTGCTGTCTGTAATTCCCTATAGGACGCACACGGGATGGGGAAGCGAGCGACA	TGCAGCAACACACGGGTTGCTGTCTGTAATTCCCTATAGGACGCACACGGGATGGGGAAGCGAGCGACA		0	0	999		0	0	999	1	0.027397	0.053293	20.1	5.3	3.3582	1	0	0	0	0	0	0	0	0	0	0	0	0	0	0	0	0	0	0	0	0	0	0	0	0	0	0	0	0	0	0	0	0
12010154	TGCAGAGGAGAATAGCCCCCGAGATCGGAAGAGCGGTTCAGCAGGAATGCCGAGACCGATCTCGTATGC	TGCAGAGGAGAATAGCCCGCG		0	0	999		0	0	999	1	0.027397	0.053293	14.77778	6.05122	2.60043	1	0	0	0	0	0	1	0	0	0	0	0	0	0	0	0	0	0	0	0	0	0	0	0	0	0	0	0	0	0	0	0	0
12342538	TGCAGCAACTAGACAGAAAATAGGGAGGTGGAAGAAGGACGGAGGAAAAAGGAGAAGGGCGGCGAGGGC	TGCAGCAACTAGACAGAAAATAGGGAGGTGGAAGAAGGACGGAGGAAAAAGGAGAAGGGCGGCGAGGGC	chr4A	340660341	6	1.20614e-027		0	0	999	1	0.027397	0.053293	11.11111	4.25426	2.54326	1	0	0	0	0	0	0	0	0	0	0	0	0	0	0	0	0	0	0	0	0	0	0	0	0	0	0	0	0	0	0	0	0
12462360	TGCAGCAGAGGAGCTGCGTTGGGAGGAGGGCAGGAGGCGGCCGAGGGATGAGCAGGCCTGGGCCGTGCC	TGCAGCAGAGGAGCTGCGTTGGGAGGAGGGCAGGAGGCGGCCGAGGGATGAGCAGGCCTGGGCCGTGCC	chr4A	693272088	1	2.61083e-024	4A|100.159938300|1250317|1250317	1	1	4.05198e-023	1	0.027397	0.053293	11	4.17133	2.75898	1	0	0	0	0	0	0	0	0	0	0	0	0	0	0	0	0	0	0	0	0	0	0	0	0	0	0	0	0	0	0	0	0
12695069	TGCAGGCTTAGTTTGGGCGACCTTGCTCACGTGTGTTGCGCTTGGCGCTGCCGAGATCGGAAGAGCGGT	TGCAGGCTTAGTTTGGGCGACCTTGCTCACGTGTGTTGCGCTTGGCGCTGGCG	chr7B	568471284	1	3.49511e-011		0	0	999	1	0.027397	0.053293	11.75	3.4187	3.5064	1	0	0	0	0	0	0	0	0	0	0	0	0	0	0	0	1	0	0	0	0	0	0	0	0	0	0	0	0	0	0	0	0
12735956	TGCAGAGGTCATTGTGCACTAGCTCGAGCCGCTCCACGGCACAATACTTTGCCTGATGCATGAACGACA	TGCAGAGGTCATTGTGCACTAGCTCGAGCCGCTCCACGGCACAATACTTTGCCTGATGCATGAACGACA		0	0	999		0	0	999	1	0.027397	0.053293	13.44444	5.57995	2.42535	1	0	0	0	0	0	0	0	0	1	0	0	0	0	0	0	0	1	1	0	0	0	0	0	0	0	0	0	0	0	0	0	0
12737052	TGCAGTTTGTGGCGTGCACAGCTGTAGTGTAGCAGGTGCGTGCTTGCAGTCCACCAGCGCGACAGCCCG	TGCAGTTTGTGGCGTGCACAGCTGTAGTGTAGCAGGTGCGTGCTTGCAGTCCACCAGCGCGACAGCCCG	chr4A	396432146	3	1.20614e-027		0	0	999	1	0.027397	0.053293	13.8	2.95973	4.46778	1	0	0	0	0	0	0	0	0	0	0	0	0	0	0	0	0	0	0	0	0	0	0	0	0	0	0	0	0	0	0	0	0
[truncated: 97,628 more rows]
[truncated: 182 more columns]
