# Supplementary material for: Genomic analysis of Spanish wheat landraces reveals their variability and potential for breeding
Source: BMC Genomics. 2020 Feb 4;21:122. doi: 10.1186/s12864-020-6536-x (PMC7001277; doi:10.1186/s12864-020-6536-x)
Supplement: Supplementary file 3 — Additional file 3. File with the T. durum accession raw SNP genotyping results. [file 12864_2020_6536_MOESM3_ESM.csv]

*	*	*	*	*	*	*	*	*	*	*	*	*	*	*	*	*	*	*	*	*	*	*	*	*	DD17-2870	DD17-2870	DD17-2870	DD17-2870	DD17-2870	DD17-2870	DD17-2870	DD17-2870	DD17-2870	DD17-2870	DD17-2870	DD17-2870	DD17-2870	DD17-2870	DD17-2870	DD17-2870	DD17-2870	DD17-2870	DD17-2870	DD17-2870	DD17-2870	DD17-2870	DD17-2870	DD17-2870	DD17-2870
*	*	*	*	*	*	*	*	*	*	*	*	*	*	*	*	*	*	*	*	*	*	*	*	*	904317172013	904317172013	904317172013	904317172013	904317172013	904317172013	904317172013	904317172013	904317172013	904317172013	904317172013	904317172013	904317172013	904317172013	904317172013	904317172013	904317172013	904317172013	904317172013	904317172013	904317172013	904317172013	904317172013	904317172013	904317172013
*	*	*	*	*	*	*	*	*	*	*	*	*	*	*	*	*	*	*	*	*	*	*	*	*	1	1	1	1	1	1	1	1	1	1	1	1	1	1	1	1	1	1	1	1	1	1	1	1	1
*	*	*	*	*	*	*	*	*	*	*	*	*	*	*	*	*	*	*	*	*	*	*	*	*	A	A	A	A	A	A	A	A	A	A	A	A	B	B	B	B	B	B	B	B	B	B	B	C	C
*	*	*	*	*	*	*	*	*	*	*	*	*	*	*	*	*	*	*	*	*	*	*	*	*	1	10	11	12	2	3	4	5	6	7	8	9	1	10	11	2	3	4	5	6	7	8	9	1	10
AlleleID	AlleleSequence	TrimmedSequence	Chrom_Wheat_ConsensusMap_version_4	ChromPos_Wheat_ConsensusMap_version_4	AlnCnt_Wheat_ConsensusMap_version_4	AlnEvalue_Wheat_ConsensusMap_version_4	Chrom_Wheat_ChineseSpring04	ChromPos_Wheat_ChineseSpring04	AlnCnt_Wheat_ChineseSpring04	AlnEvalue_Wheat_ChineseSpring04	SNP	SnpPosition	CallRate	OneRatioRef	OneRatioSnp	FreqHomRef	FreqHomSnp	FreqHets	PICRef	PICSnp	AvgPIC	AvgCountRef	AvgCountSnp	RepAvg	AGL-000	AGL-074	AGL-083	AGL-094	AGL-008	AGL-016	AGL-024	AGL-033	AGL-041	AGL-050	AGL-058	AGL-066	AGL-001	AGL-075	AGL-084	AGL-009	AGL-017	AGL-025	AGL-034	AGL-042	AGL-051	AGL-059	AGL-067	AGL-002	AGL-076
1032850|F|0-65:G>T-65:G>T	TGCAGGACACTTTGAGCGAGAAAGATTTTGCTAAAATCCTTGTTACAGTATGGACAATTTGGTTGGCCC	TGCAGGACACTTTGAGCGAGAAAGATTTTGCTAAAATCCTTGTTACAGTATGGACAATTTGGTTGGCCC	7B|049.020917190|1032850|1032850	1	1	6.68514e-031	chr7B	510118963	1	1.20614e-027	65:G>T	65	0.995434	0.5	0.5	0.5	0.5	0	0.5	0.5	0.5	8.05714	7.25352	1	0	1	1	0	1	0	1	0	0	1	1	0	0	0	0	0	0	1	1	0	1	0	0	1	0
2278559|F|0-12:G>C-12:G>C	TGCAGTGCGCTCGCCCTGTGACTGTCTGACTGAACCATGTGAACAGATGTTCTTCAGAGTCGAGCTACG	TGCAGTGCGCTCGCCCTGTGACTGTCTGACTGAACCATGTGAACAGATGTTCTTCAGAGTCGAGCTACG		0	0	999	chr7A	139084012	1	1.20614e-027	12:G>C	12	0.986301	0.5	0.5	0.5	0.5	0	0.5	0.5	0.5	5.38129	5.44681	1	0	0	1	1	0	1	1	1	0	1	1	1	0	1	-	1	1	0	1	0	0	1	1	1	0
1234575|F|0-68:G>A-68:G>A	TGCAGCCGCACCCATGTATATTCACATGCATTTGGATTTTGCTCTTTCTTGTAAATTTATCTTGTTCCG	TGCAGCCGCACCCATGTATATTCACATGCATTTGGATTTTGCTCTTTCTTGTAAATTTATCTTGTTCCG		0	0	999	chr5A	597740766	1	1.20614e-027	68:G>A	68	0.90411	0.5	0.5	0.5	0.5	0	0.5	0.5	0.5	2.59375	3.09244	1	1	0	1	0	0	1	1	0	1	0	1	0	0	0	-	1	1	1	0	1	1	1	1	1	1
3955617|F|0-30:C>G-30:C>G	TGCAGCGCCGCGGGCACGCCGACTCCTCCGCCCGCGCACCGAGATCGGAAGAGCGGTTCAGCAGGAATG	TGCAGCGCCGCGGGCACGCCGACTCCTCCGCCCGCGCAGCG	7B|061.754065070|3955617|3955617	1	1	5.21023e-014	chr7B	614250542	1	7.03957e-011	30:C>G	30	0.90411	0.5	0.5	0.5	0.5	0	0.5	0.5	0.5	9.35659	3.63934	1	1	1	1	1	0	1	0	1	0	0	0	1	1	0	0	1	1	0	0	0	0	-	-	0	1
2280144|F|0-51:G>A-51:G>A	TGCAGTTTGTCAACGATGATATTGATGAAGACCACTTTGATGAAGGACCTGGCTATGTAGTGTCGGCGA	TGCAGTTTGTCAACGATGATATTGATGAAGACCACTTTGATGAAGGACCTGGCTATGTAGTGTCGGCGA		0	0	999	chr6A	596344876	1	1.20614e-027	51:G>A	51	0.785388	0.5	0.5	0.5	0.5	0	0.5	0.5	0.5	2.63208	2.67619	1	0	1	-	1	-	0	0	0	0	-	1	1	0	0	0	-	-	-	0	0	1	0	0	1	1
998506|F|0-38:T>A-38:T>A	TGCAGCGCTAAATAGGAAATCCCCGCTCCCCGCATCGTTATGTGAACCGTACGCACCGAGATCGGAAGA	TGCAGCGCTAAATAGGAAATCCCCGCTCCCCGCATCGTTATGTGAACCGTACGCAGCG	4B|075.847782130|998506|998506	1	1	3.2753e-023		0	0	999	38:T>A	38	0.767123	0.5	0.5	0.5	0.5	0	0.5	0.5	0.5	11.75676	14.48649	1	0	0	-	-	1	1	1	0	1	1	-	1	1	0	1	1	1	-	-	-	0	1	1	0	0
1102106|F|0-46:T>G-46:T>G	TGCAGCAAGTAACACATCACTTTGAAAATGGTTGAGTTATTTTATTTAACACCTAGGACGTAATGCTTA	TGCAGCAAGTAACACATCACTTTGAAAATGGTTGAGTTATTTTATTTAACACCTAGGACGTAATGCTTA	4A|132.059989400|1102106|1102106	1	1	6.68514e-031	chr4A	743786164	1	1.20614e-027	46:T>G	46	0.757991	0.5	0.5	0.5	0.5	0	0.5	0.5	0.5	16.74038	15.625	1	0	1	0	-	1	1	-	1	1	0	0	1	1	0	-	1	1	0	1	0	1	0	1	0	-
3026733|F|0-43:C>A-43:C>A	TGCAGGTGCAGCTCTACAGTGCCTCGATGACTCTAGAAAAAAACCCGAGATCGGAAGAGCGGTTCAGCA	TGCAGGTGCAGCTCTACAGTGCCTCGATGACTCTAGAAAAAAACGCG	5A|138.564510000|3026733|3026733	1	1	3.06345e-017	chr5A	680512404	1	4.64586e-014	43:C>A	43	0.657534	0.5	0.5	0.5	0.5	0	0.5	0.5	0.5	6.85227	10.72527	1	-	0	1	0	1	1	1	-	0	-	0	-	1	1	-	1	0	1	0	1	1	-	1	-	1
2261257|F|0-18:T>A-18:T>A	TGCAGCTTGTGATTAACGTCGTGGAAGAAATTATTTGCTCCATCGTCGCTGATTTTGACAAACACCTCG	TGCAGCTTGTGATTAACGTCGTGGAAGAAATTATTTGCTCCATCGTCGCTGATTTTGACAAACACCTCG	3A|003.581088395|2261257|2261257	1	1	6.68514e-031	chr3A	9497084	1	1.20614e-027	18:T>A	18	0.621005	0.5	0.5	0.5	0.5	0	0.5	0.5	0.5	8.54651	10.94118	1	0	1	-	1	1	-	-	-	-	1	-	-	0	-	0	0	-	0	-	-	1	-	0	-	0
1280620|F|0-38:T>C-38:T>C	TGCAGCGAGCAGGCAGCATTCACCTGCCCGCGCTGCTCTGACGAGCGGCGGCCATCCACCCGAGATCGG	TGCAGCGAGCAGGCAGCATTCACCTGCCCGCGCTGCTCTGACGAGCGGCGGCCATCCACGCG		0	0	999	chr7B	79291383	1	3.62294e-022	38:T>C	38	0.611872	0.5	0.5	0.5	0.5	0	0.5	0.5	0.5	9.75281	4.83544	1	1	0	0	1	1	0	-	0	0	-	1	-	1	0	-	1	0	0	0	1	0	1	0	-	1
1211691|F|0-45:G>A-45:G>A	TGCAGCAAGGCAAACATGACAAGAGTGAAGGGACAGGTGAACGTGGAGCTATGGGTCAAAACCCAGAAA	TGCAGCAAGGCAAACATGACAAGAGTGAAGGGACAGGTGAACGTGGAGCTATGGGTCAAAACCCAGAAA		0	0	999	chr3B	719541402	1	5.61161e-026	45:G>A	45	0.584475	0.5	0.5	0.5	0.5	0	0.5	0.5	0.5	4.92683	4.88095	1	-	1	-	-	0	1	1	1	1	1	0	-	0	-	0	0	1	0	-	1	1	0	0	-	0
5578529|F|0-22:T>G-22:T>G	TGCAGTTACCAGGTTCTCGTTGTCGAGCATCCGAGATCGGAAGAGCGGTTCAGCAGGAATGCCGAGACC	TGCAGTTACCAGGTTCTCGTTGTCGAGCATGCG		0	0	999		0	0	999	22:T>G	22	0.56621	0.5	0.5	0.5	0.5	0	0.5	0.5	0.5	12.53086	6.56338	1	0	-	1	1	-	0	1	0	-	1	-	-	0	-	1	0	0	-	1	0	-	0	-	-	-
1699433|F|0-29:G>C-29:G>C	TGCAGAAACAGGAAGGAGGAAAGTAGCTAGGGAAGTTCTTTTAGCTCAATCAATGTAGGATTGAAATCA	TGCAGAAACAGGAAGGAGGAAAGTAGCTAGGGAAGTTCTTTTAGCTCAATCAATGTAGGATTGAAATCA		0	0	999		0	0	999	29:G>C	29	0.52968	0.5	0.5	0.5	0.5	0	0.5	0.5	0.5	4.5	3.08	1	-	0	1	-	-	-	1	1	-	-	-	1	0	-	-	0	-	1	1	-	-	0	-	-	-
4406020|F|0-11:A>G-11:A>G	TGCAGGCGCCGATTAAGGCAATTTTCCTAACCGAGATCGGAAGAGCGGTTCAGCAGGAATGCCGAGACC	TGCAGGCGCCGATTAAGGCAATTTTCCTAAGCG		0	0	999		0	0	999	11:A>G	11	0.520548	0.5	0.5	0.5	0.5	0	0.5	0.5	0.5	12.77922	3.13043	1	1	-	1	-	-	-	1	1	-	-	-	-	1	-	1	1	1	-	-	-	-	0	-	0	1
2279766|F|0-30:G>A-30:G>A	TGCAGCTGCGTGCGTGCCTGCTTTCCTTTCGGTAACGCGTGAACTCCCCTCCACGTAATGCCGTCCACA	TGCAGCTGCGTGCGTGCCTGCTTTCCTTTCGGTAACGCGTGAACTCCCCTCCACGTAATGCCGTCCACA	4A|053.426206430|3573192|3573192	1	1	6.7326e-026	chr2A	779195468	1	2.61083e-024	30:G>A	30	0.438356	0.5	0.5	0.5	0.5	0	0.5	0.5	0.5	8.4127	8.39062	1	0	0	-	1	-	-	1	1	-	1	1	-	0	-	-	1	1	0	0	1	-	0	-	1	-
1382707|F|0-48:C>T-48:C>T	TGCAGTTCATCTCTCGGTTGTTGCAAATTTGCTCTCGTTTCCATGACCCGTGCATTGGGCACGGCGAAG	TGCAGTTCATCTCTCGGTTGTTGCAAATTTGCTCTCGTTTCCATGACCCGTGCATTGGGCACGGCGAAG		0	0	999	chr3B	9751516	1	1.20614e-027	48:C>T	48	0.420091	0.5	0.5	0.5	0.5	0	0.5	0.5	0.5	3.82353	8.52727	1	-	-	-	1	0	-	-	-	-	1	-	1	-	-	-	0	0	-	-	1	0	-	1	-	1
1061081|F|0-12:C>G-12:C>G	TGCAGTACAAAACGTGCCCACGATAGAATGCGGTAGAGCTGTGACTGTTCCGAAAGTGTCTGAGTTGAT	TGCAGTACAAAACGTGCCCACGATAGAATGCGGTAGAGCTGTGACTGTTCCGAAAGTGTCTGAGTTGAT		0	0	999	chr1B	353007528	1	1.20614e-027	12:C>G	12	0.995434	0.5	0.5	0.5	0.5	0	0.5	0.5	0.5	13.04762	12.98519	1	0	0	0	1	1	1	1	1	0	1	1	1	0	1	0	1	0	0	0	1	1	0	0	0	1
1128619|F|0-31:C>T-31:C>T	TGCAGCTTCTCTCTTGTCCCGTCCCCGTCGTCGGCGTGCGCGCGTGCGGCGACGCAGGGCCCAGCCCGA	TGCAGCTTCTCTCTTGTCCCGTCCCCGTCGTCGGCGTGCGCGCGTGCGGCGACGCAGGGCCCAGCCCGA		0	0	999	chr5A	669457133	1	4.33804e-027	31:C>T	31	0.840183	0.5	0.5	0.5	0.5	0	0.5	0.5	0.5	10.68142	12.15	1	0	0	0	1	1	-	1	0	-	1	0	1	0	0	0	-	1	0	1	0	1	1	-	-	1
1111714|F|0-16:T>C-16:T>C	TGCAGGTCATGACGAATAACTTCAAGACGGTGCTCGGCCGGGGAGGGTTCGGCTCCGTGTACGATGGCT	TGCAGGTCATGACGAATAACTTCAAGACGGTGCTCGGCCGGGGAGGGTTCGGCTCCGTGTACGATGGCT		0	0	999	chr1A	532333900	1	2.61083e-024	16:T>C	16	0.794521	0.5	0.5	0.5	0.5	0	0.5	0.5	0.5	3.60377	3.26852	1	0	0	0	0	1	0	1	0	0	1	0	-	0	1	-	0	-	1	1	0	1	0	0	1	1
3956471|F|0-9:G>C-9:G>C	TGCAGCGGGGAGCGGCTCCACCCCATTCATCGTCGTCATCATGGCCGTCTCCATCGAACCGTCCGAGAT	TGCAGCGGGGAGCGGCTCCACCCCATTCATCGTCGTCATCATGGCCGTCTCCATCGAACCGTCCGAGAT	1B|202.243144900|7339149|7339149	1	1	1.44708e-027	chr5B	574667802	1	2.0183e-025	9:G>C	9	0.757991	0.5	0.5	0.5	0.5	0	0.5	0.5	0.5	8.25455	7.77451	1	1	0	1	1	-	-	1	1	-	0	1	0	0	0	-	-	1	0	1	-	0	0	-	0	1
1091517|F|0-18:G>C-18:G>C	TGCAGGCGCCCGTTACAGGTCATTTTGCTAACGGGTACAGAGCGCAATCCCTCCCGCGACTGGGCCGAG	TGCAGGCGCCCGTTACAGGTCATTTTGCTAACGGGTACAGAGCGCAATCCCTCCCGCGACTGGGCCGAG	5A|150.556962200|1091517|1091517	1	1	6.68514e-031	chr5A	705989920	1	1.56024e-026	18:G>C	18	0.593607	0.5	0.5	0.5	0.5	0	0.5	0.5	0.5	15.31707	14.42353	1	0	0	1	1	-	-	-	-	-	1	1	1	0	-	-	-	0	-	1	-	-	0	-	0	0
1111034|F|0-11:C>T-11:C>T	TGCAGTGCAAGCCCCTCGTCAAGCACGAGGTGCCGCTTGTGTCTCCTCCCCCTCCCGACTGTTCCGAGT	TGCAGTGCAAGCCCCTCGTCAAGCACGAGGTGCCGCTTGTGTCTCCTCCCCCTCCCGACTGTTCCGAGT	7B|105.670086900|1111034|1111034	1	1	6.68514e-031	chr5D	394746859	1	3.4013e-018	11:C>T	11	0.429224	0.5	0.5	0.5	0.5	0	0.5	0.5	0.5	8.84848	5.17544	1	-	-	0	-	-	0	-	0	-	0	-	-	1	-	-	-	-	-	0	1	-	-	1	-	-
1282604|F|0-45:C>T-45:C>T	TGCAGTTTGTCATCCAACCAAACCCGTATCGGTCTGACGGCGCACCTGGACGTACGTTGGTTTTTCCAC	TGCAGTTTGTCATCCAACCAAACCCGTATCGGTCTGACGGCGCACCTGGACGTACGTTGGTTTTTCCAC	6B|081.909576980|1282604|1282604	1	1	3.11029e-029	chr6B	716396090	1	5.61161e-026	45:C>T	45	0.60274	0.5	0.5	0.5	0.5	0	0.5	0.5	0.5	5.73256	3.52941	1	-	1	0	-	0	0	1	0	1	0	-	0	-	0	-	1	1	-	0	0	-	-	-	-	1
1253063|F|0-49:C>T-49:C>T	TGCAGACGGCGATCAAGCCGCTGAACGCCTCCGGTAGCATCAAGTTCGGCTGGGAGGTGGCGCCCGAGC	TGCAGACGGCGATCAAGCCGCTGAACGCCTCCGGTAGCATCAAGTTCGGCTGGGAGGTGGCGCCCGAGC		0	0	999	chr1B	19017008	1	1.20614e-027	49:C>T	49	0.429224	0.5	0.5	0.5	0.5	0	0.5	0.5	0.5	4.21818	3.75472	1	0	-	-	-	0	-	-	0	-	-	0	-	-	0	1	1	-	1	1	-	-	1	1	-	-
5577244|F|0-33:C>T-33:C>T	TGCAGCAGAGTAAGTTATGAGTCCTTCCAGAACCGCACAACCCACTGTATAATACGGTCATACATTCAA	TGCAGCAGAGTAAGTTATGAGTCCTTCCAGAACCGCACAACCCACTGTATAATACGGTCATACATTCAA		0	0	999		0	0	999	33:C>T	33	0.429224	0.5	0.5	0.5	0.5	0	0.5	0.5	0.5	7.88462	6.10169	1	0	0	1	-	1	0	-	1	-	1	-	1	-	1	0	-	-	-	1	-	1	-	0	-	-
4405430|F|0-5:A>C-5:A>C	TGCAGACCGAACCCGCGCTCGTAGTACCCGAGGTAGGGGACGTCGTCGGTGCAGTGGACCTGGAACCCG	TGCAGACCGAACCCGCGCTCGTAGTACCCGAGGTAGGGGACGTCGTCGGTGCAGTGGACCTGGAACCCG	3B|025.292850100|1004919|1004919	1	1	6.7326e-026	chr3B	23671473	1	2.61083e-024	5:A>C	5	0.849315	0.5	0.5	0.5	0.5	0	0.5	0.5	0.5	16.16935	16.04132	1	1	0	1	-	1	1	0	0	-	0	1	0	1	0	-	1	1	-	1	1	0	0	1	1	0
1110682|F|0-52:C>A-52:C>A	TGCAGAGAAAAAAGATGAATCCAGCCCATAGACCGAACCAAAAAAACTCAACCGCTGCCATGCTTCTCC	TGCAGAGAAAAAAGATGAATCCAGCCCATAGACCGAACCAAAAAAACTCAACCGCTGCCATGCTTCTCC	1B|009.846588710|1110682|1110682	1	1	6.68514e-031	chr1B	7232552	1	1.22333e-017	52:C>A	52	0.56621	0.5	0.5	0.5	0.5	0	0.5	0.5	0.5	3.575	3.22667	1	-	0	0	-	1	0	-	1	0	1	1	1	0	0	0	0	1	-	0	0	-	1	0	1	1
5582060|F|0-30:A>C-30:A>C	TGCAGGGGTCCAGAGACTTATGACACAAACAATGTTTTGGCCTGGAGAGATCCCGAGATCGGAAGAGCG	TGCAGGGGTCCAGAGACTTATGACACAAACAATGTTTTGGCCTGGAGAGATCGCG	5A|048.607357860|1089468|1089468	1	1	2.35379e-019	chr5A	469272170	1	3.74811e-016	30:A>C	30	0.849315	0.5	0.5	0.5	0.5	0	0.5	0.5	0.5	13.30579	17.96639	1	-	1	1	0	0	-	1	0	-	0	1	0	-	-	-	0	-	1	0	0	0	0	-	0	1
1007034|F|0-24:A>G-24:A>G	TGCAGGAAGCGGGCGGCGCAAGACAGCATTGGCGCTCCTGCGGGCGTCCATGGTGACGGCAGCCTCCGA	TGCAGGAAGCGGGCGGCGCAAGACAGCATTGGCGCTCCTGCGGGCGTCCATGGTGACGGCAGCCTCCGA	6A|063.761534600|1007034|1007034	1	1	6.68514e-031	chr6A	568744011	1	9.39022e-024	24:A>G	24	0.949772	0.5	0.5	0.5	0.5	0	0.5	0.5	0.5	18.52308	15.83212	1	0	1	0	0	1	0	1	0	1	0	0	1	0	1	0	-	1	0	0	0	1	0	0	1	0
1103940|F|0-33:T>C-33:T>C	TGCAGACCGCAGCATCCCCGCGGAGCGCTTCTCTCTCCAGGTCTGCACCGCGTGGGACACCTGGTGCGT	TGCAGACCGCAGCATCCCCGCGGAGCGCTTCTCTCTCCAGGTCTGCACCGCGTGGGACACCTGGTGCGT	6B|012.980281630|1108942|1108942	1	1	3.13237e-024	chr6D	11325009	1	1.20614e-027	33:T>C	33	0.821918	0.5	0.5	0.5	0.5	0	0.5	0.5	0.5	6.36283	6.175	1	1	0	0	1	0	1	-	0	1	-	0	0	1	1	1	1	1	0	1	1	0	1	-	-	-
5582639|F|0-5:A>C-5:A>C	TGCAGATGCCAAGGTGTTGGCTCCGAGATCGGAAGAGCGGTTCAGCAGGAATGCCGAGACCGATCTCGT	TGCAGATGCCAAGGTGTTGGCTGCG		0	0	999		0	0	999	5:A>C	5	0.611872	0.5	0.5	0.5	0.5	0	0.5	0.5	0.5	12.7931	11.07407	1	-	0	0	1	-	-	1	1	1	0	-	0	1	-	-	-	1	-	-	-	1	0	-	1	0
1085760|F|0-51:A>T-51:A>T	TGCAGCCAAGACCAACTCCAGCATATCAAGCATCCCAACAGTACAAGACTGACCGAGATCGGAAGAGCG	TGCAGCCAAGACCAACTCCAGCATATCAAGCATCCCAACAGTACAAGACTGAGCG	7A|150.405085400|1085760|1085760	1	1	1.40663e-021	chr7A	720123801	4	1.04212e-016	51:A>T	51	0.410959	0.5	0.5	0.5	0.5	0	0.5	0.5	0.5	8.83929	10.83333	1	0	-	-	-	-	0	0	1	-	-	-	-	0	-	0	0	0	-	-	-	-	-	0	-	0
26674248|F|0-27:A>G-27:A>G	TGCAGCTCGGAAGGCGGTCGAAAGCCCAGCTCCACATGGTCCTGGCCCTGCTCTCATACATCGTGTTCG	TGCAGCTCGGAAGGCGGTCGAAAGCCCAGCTCCACATGGTCCTGGCCCTGCTCTCATACATCGTGTTCG	4A|133.101978000|5325101|5325101	1	1	6.7326e-026	chr7A	13114656	2	1.20614e-027	27:A>G	27	0.748858	0.5	0.5	0.5	0.5	0	0.5	0.5	0.5	4.54286	2.7451	1	0	1	0	-	1	-	0	1	0	0	1	0	0	1	0	0	0	0	-	0	1	1	-	1	-
1078257|F|0-35:G>C-35:G>C	TGCAGATACGTCCTAGAAAAACATGCGTGCACACTGACACTGTGCGGCTATGGCCTCACGAAGGACTCG	TGCAGATACGTCCTAGAAAAACATGCGTGCACACTGACACTGTGCGGCTATGGCCTCACGAAGGACTCG		0	0	999	chr4A	566903136	2	1.20614e-027	35:G>C	35	1	0.497717	0.502283	0.497717	0.502283	0	0.49999	0.49999	0.49999	13.01439	13.89583	1	0	0	1	0	0	1	1	0	0	1	0	1	0	0	0	1	0	0	0	1	0	1	1	1	0
1071396|F|0-49:C>T-49:C>T	TGCAGTTGTACTACTAGTACCACTCATAAATTCGGGTGTTGTTTGTCAACAGTCGTACAACACGGAGGA	TGCAGTTGTACTACTAGTACCACTCATAAATTCGGGTGTTGTTTGTCAACAGTCGTACAACACGGAGGA	1B|090.869627850|1071396|1071396	1	1	6.68514e-031	chr1B	352926453	1	1.20614e-027	49:C>T	49	1	0.497717	0.502283	0.497717	0.502283	0	0.49999	0.49999	0.49999	23.19728	26.23529	1	0	0	0	1	1	1	1	1	0	1	1	1	0	1	0	1	0	0	0	1	1	0	0	0	1
998647|F|0-46:A>G-46:A>G	TGCAGCACTTCGCGGACTGGCCGAGGACGCCCTCGCAGCAGGGGCAAGGAGGAGGAGGTCTCTCATGGC	TGCAGCACTTCGCGGACTGGCCGAGGACGCCCTCGCAGCAGGGGCAAGGAGGAGGAGGTCTCTCATGGC	4B|031.358909660|998647|998647	1	1	6.68514e-031	chr4B	51682761	1	1.20614e-027	46:A>G	46	1	0.497717	0.502283	0.497717	0.502283	0	0.49999	0.49999	0.49999	17.27083	17.08633	1	0	0	1	1	0	0	0	1	0	1	1	1	0	1	0	0	0	0	0	1	0	1	1	1	1
1232185|F|0-31:G>C-31:G>C	TGCAGCAGGCGCTGTCCGAGACGCTCGCCGCGGCGGCGGGGGCGGGGCCGCTGGCCGAGATCGGAAGAG	TGCAGCAGGCGCTGTCCGAGACGCTCGCCGCGGCGGCGGGGGCGGGGCCGCTGGGCG		0	0	999	chr7B	132142791	1	1.8598e-019	31:G>C	31	1	0.502283	0.497717	0.502283	0.497717	0	0.49999	0.49999	0.49999	4.94286	4.90714	1	0	0	0	1	1	0	1	1	0	1	0	0	0	0	0	0	0	0	0	0	1	0	0	0	1
1166594|F|0-10:A>G-10:A>G	TGCAGCTTTCATCTGGTAAATCGACCAACCAACATACCAAGAAACGCTCCTTTCAGGCATGCTCCATAA	TGCAGCTTTCATCTGGTAAATCGACCAACCAACATACCAAGAAACGCTCCTTTCAGGCATGCTCCATAA	1B|048.618528840|1166594|1166594	1	1	6.68514e-031	chr1B	17593162	1	1.20614e-027	10:A>G	10	1	0.502283	0.502283	0.497717	0.497717	0.004566	0.49999	0.49999	0.49999	10.83099	21.1338	1	0	1	0	0	1	0	0	0	0	1	1	1	0	0	0	0	0	0	0	0	1	0	0	0	1
4004243|F|0-11:A>G-11:A>G	TGCAGAGTCGAAAAGCTGCTGGTGTCTTCTCCACGAGACCGAGATCGGAAGAGCGGTTCAGCAGGAATG	TGCAGAGTCGAAAAGCTGCTGGTGTCTTCTCCACGAGAGCG	4A|021.724505990|4004243|4004243	1	1	5.21023e-014	chr4A	98785200	1	7.03957e-011	11:A>G	11	1	0.502283	0.502283	0.497717	0.497717	0.004566	0.49999	0.49999	0.49999	23.69504	24.34266	1	1	0	1	1	0	1	0	0	1	1	1	1	1	1	1	1	1	1	0	1	0	0	1	0	0
5412116|F|0-11:G>C-11:G>C	TGCAGGAGCGGGCGCGCCGCGACGTCGCGGCTGGTGACGACCGAGATCGGAAGAGCGGTTCAGCAGGAA	TGCAGGAGCGGGCGCGCCGCGACGTCGCGGCTGGTGACGAGCG	2B|075.276913210|5412116|5412116	1	1	4.39392e-015	chr2B	717237674	1	2.89358e-010	11:G>C	11	1	0.497717	0.502283	0.497717	0.502283	0	0.49999	0.49999	0.49999	16.83571	15.61538	1	1	1	0	0	1	1	0	1	1	0	1	0	1	1	1	1	1	1	1	1	0	0	1	0	0
7353694|F|0-6:G>A-6:G>A	TGCAGCGGCTCGCATGGCGCCGAGATCGGAAGAGCGGTTCAGCAGGAATGCCGAGACCGATCTCGTATG	TGCAGCGGCTCGCATGGCGGCG		0	0	999		0	0	999	6:G>A	6	1	0.497717	0.502283	0.497717	0.502283	0	0.49999	0.49999	0.49999	9	7.35915	1	0	1	0	1	0	0	0	0	0	0	1	0	0	1	0	0	0	0	1	0	0	0	0	1	0
4910582|F|0-18:A>G-18:A>G	TGCAGCTTCTGCGGCCTCACGTCGACGCGCATGCCGAGATCGGAAGAGCGGTTCAGCAGGAATGCCGAG	TGCAGCTTCTGCGGCCTCACGTCGACGCGCATGGCG	6A|063.474271290|4910582|4910582	1	1	2.60498e-011		0	0	999	18:A>G	18	0.990868	0.497696	0.502304	0.497696	0.502304	0	0.499989	0.499989	0.499989	15.52555	14.95139	1	0	1	0	0	1	0	1	0	1	0	0	1	0	1	0	0	1	0	0	1	1	0	0	1	0
3021314|F|0-12:G>T-12:G>T	TGCAGTAGATGAGGTACTTTGCCACTCAAGTTGAGACCGAGATCGGAAGAGCGGTTCAGCAGGAATGCC	TGCAGTAGATGAGGTACTTTGCCACTCAAGTTGAGAGCG	5B|045.233204380|3021314|3021314	1	1	6.12715e-013	chr5B	491371277	1	7.80537e-010	12:G>T	12	0.990868	0.497696	0.502304	0.497696	0.502304	0	0.499989	0.499989	0.499989	27.65942	29.55319	1	0	0	1	1	0	0	0	1	0	0	1	0	0	1	0	0	0	0	1	0	1	1	0	0	1
993893|F|0-16:G>T-16:G>T	TGCAGAATTGTGCTATGTATGGTTTCTGAATGAACTGCCTAATCTGATCGTCTTCGCTTCTTTTTCCCC	TGCAGAATTGTGCTATGTATGGTTTCTGAATGAACTGCCTAATCTGATCGTCTTCGCTTCTTTTTCCCC	6A|057.580155560|993893|993893	1	1	6.68514e-031	chr6A	541236996	1	5.61161e-026	16:G>T	16	0.981735	0.497674	0.502326	0.497674	0.502326	0	0.499989	0.499989	0.499989	5.58462	5.95302	1	0	0	0	0	0	1	1	0	0	1	0	1	0	1	0	1	1	0	0	1	0	-	0	1	0
1195590|F|0-43:T>C-43:T>C	TGCAGCCAAACTACCACTAGTGAAAACCACAAGTGCCAAAATATCACTATGAAAAACCAAAGTGCCAAA	TGCAGCCAAACTACCACTAGTGAAAACCACAAGTGCCAAAATATCACTATGAAAAACCAAAGTGCCAAA	2B|081.666324600|1195590|1195590	1	1	6.68514e-031	chr2B	709422595	1	5.61161e-026	43:T>C	43	0.972603	0.497653	0.502347	0.497653	0.502347	0	0.499989	0.499989	0.499989	4.5	3.3806	1	0	0	0	1	0	0	1	1	0	1	1	0	1	1	1	0	0	0	0	0	0	0	0	0	1
2301890|F|0-24:C>G-24:C>G	TGCAGCAGAGCGCGGAGCCCTACGCCTGCACCACTCGAACTTGGCGCACTCCCGCTTGCTCCGCGGGAT	TGCAGCAGAGCGCGGAGCCCTACGCCTGCACCACTCGAACTTGGCGCACTCCCGCTTGCTCCGCGGGAT		0	0	999	chr6A	593001629	1	1.20614e-027	24:C>G	24	0.96347	0.50237	0.49763	0.50237	0.49763	0	0.499989	0.499989	0.499989	4.17037	4.33333	1	0	1	0	0	1	0	0	1	0	1	1	0	0	0	0	0	0	1	0	-	1	1	0	1	1
2282580|F|0-17:A>C-17:A>C	TGCAGCCACAGCGACGTAGCCGACGGCGGCCAGTCCCTGGACGTCACGCTCTTCGACCACCGTGCAGGA	TGCAGCCACAGCGACGTAGCCGACGGCGGCCAGTCCCTGGACGTCACGCTCTTCGACCACCGTGCAGGA	7A|030.374485450|2282580|2282580	1	1	6.68514e-031	chr7A	40997070	1	1.20614e-027	17:A>C	17	0.990868	0.502304	0.502304	0.497696	0.497696	0.004608	0.499989	0.499989	0.499989	6.94702	7.0916	1	0	-	1	1	1	1	1	0	0	1	1	1	0	0	0	0	0	1	1	0	1	1	0	0	0
4404492|F|0-13:C>T-13:C>T	TGCAGAACAAAAACAGGGGAAGATGAGGTAGGAGGTAGCACGAACTAAGAGGGAGCAGTGGCCGAGATC	TGCAGAACAAAAACAGGGGAAGATGAGGTAGGAGGTAGCACGAACTAAGAGGGAGCAGTGGGCG	1B|114.177450100|4409553|4409553	1	1	1.74589e-026	chr1B	529063321	1	1.37969e-021	13:C>T	13	0.981735	0.502326	0.502326	0.497674	0.497674	0.004651	0.499989	0.499989	0.499989	12.88732	12.70588	1	0	1	1	0	1	0	1	0	1	1	1	1	-	1	0	0	0	1	1	0	1	0	0	1	1
4910116|F|0-6:A>G-6:A>G	TGCAGCATTTTTAAAATGTCTGTTACTAATGGCGGCTTCTGCATACTGACAGAGCATCGAAGAGGCCTG	TGCAGCATTTTTAAAATGTCTGTTACTAATGGCGGCTTCTGCATACTGACAGAGCATCGAAGAGGCCTG		0	0	999	chr5B	514854988	1	2.61083e-024	6:A>G	6	0.990868	0.502304	0.502304	0.497696	0.497696	0.004608	0.499989	0.499989	0.499989	5.53521	4.25547	1	0	0	1	1	1	1	-	1	1	1	1	1	1	1	0	0	1	1	1	1	1	0	1	1	0
5009023|F|0-29:C>G-29:C>G	TGCAGCGCGCCCCAGTGCAGCGCGAGCGCCCCGCCGAGATCGGAAGAGCGGTTCAGCAGGAATGCCGAG	TGCAGCGCGCCCCAGTGCAGCGCGAGCGCCCCGGCG		0	0	999		0	0	999	29:C>G	29	0.972603	0.497653	0.502347	0.497653	0.502347	0	0.499989	0.499989	0.499989	6.68939	6.48936	1	1	1	0	1	0	1	0	1	1	0	1	1	1	0	1	1	1	0	0	-	0	1	1	0	0
1187788|F|0-13:A>G-13:A>G	TGCAGGAGTGCCCAAGTCTCAGGAAAATCACGGTGATCAGCCCCCACCTGCGGAGTTTCACCATGATCT	TGCAGGAGTGCCCAAGTCTCAGGAAAATCACGGTGATCAGCCCCCACCTGCGGAGTTTCACCATGATCT	2B|081.950242220|1187788|1187788	1	1	6.68514e-031	chr2B	712829650	1	1.20614e-027	13:A>G	13	0.945205	0.502415	0.497585	0.502415	0.497585	0	0.499988	0.499988	0.499988	4.61719	5.18182	1	0	1	1	0	1	1	0	1	1	-	1	1	1	0	1	1	0	0	1	1	0	0	0	1	0
3023607|F|0-5:T>C-5:T>C	TGCAGTATAATTAATTCACTTGGCGCCTTACAAGGGGGTCACCGACATGAAAAATGAAACTATTCTTGA	TGCAGTATAATTAATTCACTTGGCGCCTTACAAGGGGGTCACCGACATGAAAAATGAAACTATTCTTGA		0	0	999	chr2B	440827642	1	1.20614e-027	5:T>C	5	0.926941	0.502463	0.497537	0.502463	0.497537	0	0.499988	0.499988	0.499988	3.27612	3.2	1	1	0	1	1	0	0	0	1	1	0	1	1	1	0	1	1	1	0	1	0	0	-	0	0	1
5582806|F|0-66:C>T-66:C>T	TGCAGGCCGTCGTCTGGTTCCCGCTGATGCTCATCGTCTTCGAGGCGAGGCAGGCCTGGCTGGAGGCCG	TGCAGGCCGTCGTCTGGTTCCCGCTGATGCTCATCGTCTTCGAGGCGAGGCAGGCCTGGCTGGAGGCCG	3B|093.762645130|4262242|4262242	1	1	8.70916e-025	chr5B	470604304	3	1.20614e-027	66:C>T	66	0.936073	0.497561	0.502439	0.497561	0.502439	0	0.499988	0.499988	0.499988	18.03252	15.71127	1	-	1	1	0	0	1	0	1	1	1	0	1	1	1	0	1	0	1	1	1	1	0	1	1	1
2281643|F|0-41:T>C-41:T>C	TGCAGCCCCATGATCTGGTGCTGCGTAACATCGACGAGATATCCCGATGGACCTTGCCGTCCCCATCAT	TGCAGCCCCATGATCTGGTGCTGCGTAACATCGACGAGATATCCCGATGGACCTTGCCGTCCCCATCAT		0	0	999	chr4B	12617483	1	1.20614e-027	41:T>C	41	0.908676	0.497487	0.502513	0.497487	0.502513	0	0.499987	0.499987	0.499987	3.22794	2.60656	1	0	1	-	1	0	0	1	1	0	0	0	0	0	0	0	0	0	0	1	0	0	1	-	0	1
1117492|F|0-67:T>C-67:T>C	TGCAGAGAGTTCTGTTTGCAGTTCCGCCCATTAGCGCAGTTAAAAGAACAAAGGGATCGTGCGGGATTT	TGCAGAGAGTTCTGTTTGCAGTTCCGCCCATTAGCGCAGTTAAAAGAACAAAGGGATCGTGCGGGATTT		0	0	999	chr3A	51013030	1	1.20614e-027	67:T>C	67	0.908676	0.502513	0.497487	0.502513	0.497487	0	0.499987	0.499987	0.499987	2.8374	2.93388	1	-	0	0	1	0	0	1	1	-	0	0	0	0	0	0	0	0	0	0	1	0	1	0	1	-
1225373|F|0-47:A>G-47:A>G	TGCAGCCCCGTCCTCGGCGCCAGCGCCTTCTTCAGCTCACCTGCGCGATCACCACCATCCGCCACCAAC	TGCAGCCCCGTCCTCGGCGCCAGCGCCTTCTTCAGCTCACCTGCGCGATCACCACCATCCGCCACCAAC	2B|079.686040350|1225373|1225373	1	1	3.11029e-029	chr2D	570111554	1	5.61161e-026	47:A>G	47	0.835616	0.502732	0.502732	0.497268	0.497268	0.005464	0.499985	0.499985	0.499985	5.85714	4.02479	1	-	1	1	0	1	1	1	0	-	1	0	1	-	0	-	-	1	1	-	-	0	0	1	0	0
1216899|F|0-47:T>C-47:T>C	TGCAGTCAATTGCTCTACCACTGAGCTATGGACCCGTTGGTGTTGTTTAATTAAATTAGCCTCTTAATA	TGCAGTCAATTGCTCTACCACTGAGCTATGGACCCGTTGGTGTTGTTTAATTAAATTAGCCTCTTAATA	6A|098.220692120|1216899|1216899	1	1	6.68514e-031	chr6A	611075429	2	1.20614e-027	47:T>C	47	0.817352	0.497207	0.502793	0.497207	0.502793	0	0.499984	0.499984	0.499984	11.92857	14.63248	1	-	0	1	1	0	-	-	1	1	1	0	0	-	1	-	1	1	0	0	1	1	1	0	1	0
26674281|F|0-47:A>G-47:A>G	TGCAGTAGAAAAATCCAAACCCCGGACGGACATGCCCGGAGTGTCCGACCTACAGCAGAAAAATATGGA	TGCAGTAGAAAAATCCAAACCCCGGACGGACATGCCCGGAGTGTCCGACCTACAGCAGAAAAATATGGA		0	0	999	chr4A	439954011	3	5.61161e-026	47:A>G	47	0.716895	0.503185	0.503185	0.496815	0.496815	0.006369	0.49998	0.49998	0.49998	2.65263	2.5	1	1	-	-	0	1	-	1	1	-	-	0	1	1	1	1	1	-	1	1	1	1	0	1	0	0
1325639|F|0-21:C>T-21:C>T	TGCAGAACGGAGAATGGCAGCCATAGAAGAGTGAGGAAGAGAGCTGCGTGGTTATAAAACGACTTGCCT	TGCAGAACGGAGAATGGCAGCCATAGAAGAGTGAGGAAGAGAGCTGCGTGGTTATAAAACGACTTGCCT	6A|093.222016370|1325639|1325639	1	1	6.68514e-031	chr6A	592479901	1	5.61161e-026	21:C>T	21	0.995434	0.5	0.504587	0.495413	0.5	0.004587	0.5	0.499958	0.499979	6.93007	6.26812	0.991379	1	1	1	1	0	0	1	0	0	1	0	1	1	1	1	1	0	1	0	0	0	0	0	1	0
2277785|F|0-20:G>A-20:G>A	TGCAGTGCAGATCTACCATCGGCTCATCCACATACTGTCACCATGGAGGATTGATCTAATCGACTCATG	TGCAGTGCAGATCTACCATCGGCTCATCCACATACTGTCACCATGGAGGATTGATCTAATCGACTCATG	5B|104.655132300|2277785|2277785	1	1	6.68514e-031	chr5B	620305391	1	1.20614e-027	20:G>A	20	0.995434	0.504587	0.5	0.5	0.495413	0.004587	0.499958	0.5	0.499979	9.19014	8.68085	1	0	0	1	1	1	0	1	0	0	1	1	0	1	0	0	1	0	1	0	1	0	1	0	1	1
1123949|F|0-16:G>A-16:G>A	TGCAGCTGTTCGGTGAGTTGCCGCACTGGGAAGATTGCACTGCTGGCGTCCGATGCCCCGAGATCGGAA	TGCAGCTGTTCGGTGAGTTGCCGCACTGGGAAGATTGCACTGCTGGCGTCCGATGCCGCG	6A|083.230747200|1123949|1123949	1	1	2.66181e-024	chr6A	592551666	1	4.41089e-021	16:G>A	16	0.995434	0.504587	0.5	0.5	0.495413	0.004587	0.499958	0.5	0.499979	21.18919	16.47015	1	1	1	1	1	0	0	1	1	0	1	0	1	0	1	0	0	0	1	1	0	0	0	0	1	0
3064904|F|0-38:C>A-38:C>A	TGCAGGAAGGCGTACGTGCGATCGCCAGCGCCCGCGTCCAGCCGAGATCGGAAGAGCGGTTCAGCAGGA	TGCAGGAAGGCGTACGTGCGATCGCCAGCGCCCGCGTCCAGGCG	7B|049.422641540|3064904|3064904	1	1	1.27258e-015	chr7B	510510280	1	1.83728e-012	38:C>A	38	0.995434	0.504587	0.5	0.5	0.495413	0.004587	0.499958	0.5	0.499979	7.18571	7.02113	0.991525	0	1	1	0	1	0	1	0	0	1	1	0	0	0	0	0	0	1	1	0	1	0	0	1	0
998594|F|0-23:A>G-23:A>G	TGCAGCATTCTCACTTGGAAAACAGGGCTGGCAGAAACAAACGTGCCGTGGGGACTAAGCATTCATTTA	TGCAGCATTCTCACTTGGAAAACAGGGCTGGCAGAAACAAACGTGCCGTGGGGACTAAGCATTCATTTA		0	0	999	chr2A	723531943	1	1.20614e-027	23:A>G	23	0.986301	0.5	0.50463	0.49537	0.5	0.00463	0.5	0.499957	0.499979	4.36496	4.46479	1	1	0	1	1	0	1	0	1	1	1	0	1	0	0	0	1	1	1	1	1	0	0	0	0	1
6036058|F|0-18:A>G-18:A>G	TGCAGCTTCTGCGGCCTCACGTCGACGCGCATGCCGGCGGGGCTGGTGACCGTGGCTCGGTACGTCGCA	TGCAGCTTCTGCGGCCTCACGTCGACGCGCATGCCGGCGGGGCTGGTGACCGTGGCTCGGTACGTCGCA		0	0	999	chr6A	572149486	1	5.61161e-026	18:A>G	18	0.986301	0.5	0.50463	0.49537	0.5	0.00463	0.5	0.499957	0.499979	4.07407	3.83688	0.990909	0	1	0	0	1	0	1	0	1	0	0	1	0	1	0	0	1	0	0	1	1	0	0	1	0
1064946|F|0-35:G>T-35:G>T	TGCAGTCCAATCCATCGTGTTGCGCAAAAGTTTCTGCTACTAGGTTTTCAGGCTCAAGCCCCGATAAAA	TGCAGTCCAATCCATCGTGTTGCGCAAAAGTTTCTGCTACTAGGTTTTCAGGCTCAAGCCCCGATAAAA	7B|010.697401300|1064946|1064946	1	1	6.68514e-031	chr7B	9403501	1	1.20614e-027	35:G>T	35	0.986301	0.50463	0.5	0.5	0.49537	0.00463	0.499957	0.5	0.499979	7.89706	6.86713	1	1	0	0	0	1	1	0	0	1	1	0	0	1	2	1	1	1	1	1	1	0	0	1	0	1
5360853|F|0-36:T>A-36:T>A	TGCAGCAGGGGATGATGCTTCTGCTCCTGCTCCTGCTCCTGCTTCTTGCTCCTCCTCCTGTTATCCTTC	TGCAGCAGGGGATGATGCTTCTGCTCCTGCTCCTGCTCCTGCTTCTTGCTCCTCCTCCTGTTATCCTTC		0	0	999		0	0	999	36:T>A	36	0.69863	0.503268	0.503268	0.496732	0.496732	0.006536	0.499979	0.499979	0.499979	7.86667	4.07778	1	-	1	0	1	1	0	1	1	0	2	0	1	1	0	-	0	0	-	1	0	1	1	0	0	1
1091779|F|0-57:A>T-57:A>T	TGCAGTGCTTTGGTGGGCTAGAACCTGGGCCCAACTTAAAATCCAGGGCGTATAAAAATTTTCCCGCCC	TGCAGTGCTTTGGTGGGCTAGAACCTGGGCCCAACTTAAAATCCAGGGCGTATAAAAATTTTCCCGCCC	5B|078.008889670|1091779|1091779	1	1	6.68514e-031	chr7B	145681484	1	1.20614e-027	57:A>T	57	0.707763	0.496774	0.503226	0.496774	0.503226	0	0.499979	0.499979	0.499979	8.95192	6.1875	1	0	-	-	-	0	1	0	0	1	1	-	0	0	1	1	-	1	1	-	-	1	1	1	-	1
1080724|F|0-53:C>T-53:C>T	TGCAGCCGACTTGTAAGCATTCTCTGGTCTTTACTCCTCGTCTGCACTTGAATCTTCAAATGTGACCGA	TGCAGCCGACTTGTAAGCATTCTCTGGTCTTTACTCCTCGTCTGCACTTGAATCTTCAAATGTGACCGA	2A|117.051724700|1080724|1080724	1	1	6.68514e-031	chr2A	755740514	1	4.33804e-027	53:C>T	53	0.995434	0.504587	0.5	0.5	0.495413	0.004587	0.499958	0.5	0.499979	16.81119	18.60432	1	1	1	1	1	1	0	0	0	0	2	1	1	0	0	1	0	0	0	0	0	0	0	0	0	1
2255667|F|0-5:T>C-5:T>C	TGCAGTTCTCCCTCAACAAGGTCGAGGAGGTCAGTCGCCCACGCTTCCTTCCGATCCCCCATTCCGAGA	TGCAGTTCTCCCTCAACAAGGTCGAGGAGGTCAGTCGCCCACGCTTCCTTCCGATCCCCCATTCCGAGA	2A|110.631512900|2255667|2255667	1	1	6.68514e-031	chr2A	744286377	1	2.61083e-024	5:T>C	5	0.995434	0.5	0.504587	0.495413	0.5	0.004587	0.5	0.499958	0.499979	20.9021	15.47143	1	1	1	0	0	0	1	1	1	1	0	1	0	0	1	1	1	1	1	1	1	1	0	1	0	0
5578482|F|0-17:C>G-17:C>G	TGCAGTTGCTAGCGGCACCGCCTACCCGAGATCGGAAGAGCGGTTCAGCAGGAATGCCGAGACCGATCT	TGCAGTTGCTAGCGGCACCGCCTACGCG		0	0	999		0	0	999	17:C>G	17	0.689498	0.503311	0.503311	0.496689	0.496689	0.006623	0.499978	0.499978	0.499978	13.15217	5.78409	1	1	1	-	-	0	-	1	1	-	1	0	-	1	1	-	1	1	1	1	1	0	0	1	1	0
1061116|F|0-23:A>G-23:A>G	TGCAGGTGTTTCACATCTCTAGGAAAATCAATGGTATTGATCATAATGTAGCTCATTAGGTTCTGAATC	TGCAGGTGTTTCACATCTCTAGGAAAATCAATGGTATTGATCATAATGTAGCTCATTAGGTTCTGAATC		0	0	999	chr2D	50153855	1	5.61161e-026	23:A>G	23	0.689498	0.496689	0.503311	0.496689	0.503311	0	0.499978	0.499978	0.499978	3.82759	2.88043	1	-	-	-	1	0	1	-	0	-	0	1	-	-	0	1	-	1	1	-	-	0	1	-	-	-
1052066|F|0-45:T>C-45:T>C	TGCAGGCTTTGTATCCAACTTCAGTGTGGATCCACCATTACTACCTGCTCAATGCTTTCAACCAATATC	TGCAGGCTTTGTATCCAACTTCAGTGTGGATCCACCATTACTACCTGCTCAATGCTTTCAACCAATATC	2A|120.717029700|1052066|1052066	1	1	6.68514e-031	chr2A	760492230	1	1.20614e-027	45:T>C	45	0.977169	0.5	0.504673	0.495327	0.5	0.004673	0.5	0.499956	0.499978	32.16783	34.48872	1	1	-	1	0	1	0	0	0	0	2	0	1	1	1	1	0	0	1	1	0	1	1	0	0	1
1119614|F|0-38:C>T-38:C>T	TGCAGCAACTAGCCCTCCATGCTGCTGTGATTATTTTGCATGGCATGGTAATTGATTGCCTAGTTGGTT	TGCAGCAACTAGCCCTCCATGCTGCTGTGATTATTTTGCATGGCATGGTAATTGATTGCCTAGTTGGTT		0	0	999	chr7A	730211551	1	1.20614e-027	38:C>T	38	0.958904	0.504762	0.5	0.5	0.495238	0.004762	0.499955	0.5	0.499977	5.22628	4.31746	1	0	0	0	1	1	0	1	1	-	0	0	0	0	1	0	0	-	0	0	0	1	1	0	1	0
1050270|F|0-33:C>A-33:C>A	TGCAGTCGTACTACGGCAGTCAATCCATGCAGCCCTTCATCTAGCGTCAAAACAATAATGCAGCTTCAT	TGCAGTCGTACTACGGCAGTCAATCCATGCAGCCCTTCATCTAGCGTCAAAACAATAATGCAGCTTCAT	6A|063.761534600|1050270|1050270	1	1	6.68514e-031	chr6A	568014788	1	5.61161e-026	33:C>A	33	0.940639	0.504854	0.5	0.5	0.495146	0.004854	0.499953	0.5	0.499976	2.66923	5.94853	0.991071	0	1	0	0	1	0	1	0	1	0	0	1	0	1	0	0	1	0	0	-	1	0	0	1	0
5411451|F|0-8:C>G-8:C>G	TGCAGGCCCCCAAAAGACAGGCTCGGAACGGACCGAGATCGGAAGAGCGGTTCAGCAGGAATGCCGAGA	TGCAGGCCCCCAAAAGACAGGCTCGGAACGGAGCG	7B|127.273915200|5411451|5411451	1	1	8.84867e-011		0	0	999	8:C>G	8	0.931507	0.504902	0.5	0.5	0.495098	0.004902	0.499952	0.5	0.499976	27.43182	19.34074	1	1	-	0	1	0	0	0	1	1	0	0	1	0	0	-	1	0	0	1	1	1	1	0	0	0
1277725|F|0-32:C>T-32:C>T	TGCAGAGAATGTTCAGTTTACTTCCATCACTTCGACAGTTGAATATAACTAAGAGTACAAACAAGGCAA	TGCAGAGAATGTTCAGTTTACTTCCATCACTTCGACAGTTGAATATAACTAAGAGTACAAACAAGGCAA	7B|103.540224800|1277725|1277725	1	1	6.68514e-031	chr7B	702435375	1	1.20614e-027	32:C>T	32	0.6621	0.503448	0.503448	0.496552	0.496552	0.006897	0.499976	0.499976	0.499976	6.47778	6.78889	0.983333	0	-	1	-	0	0	-	1	0	1	1	1	-	0	0	1	0	-	1	1	-	0	1	-	-
2276282|F|0-58:G>A-58:G>A	TGCAGCGGCAACGTGTTTGAGACGGCGAAGGCGTCGACTTGTACAGCTTGAAACAGACGTGAGTCAATC	TGCAGCGGCAACGTGTTTGAGACGGCGAAGGCGTCGACTTGTACAGCTTGAAACAGACGTGAGTCAATC		0	0	999	chr3B	469420831	1	5.61161e-026	58:G>A	58	0.922374	0.50495	0.5	0.5	0.49505	0.00495	0.499951	0.5	0.499975	16.35878	17.12403	1	-	0	1	0	1	1	0	0	1	1	1	1	-	1	-	0	1	1	0	1	0	1	1	0	0
4007959|F|0-16:C>G-16:C>G	TGCAGGGTCATCTCCCCCGAGTTGGAGCACATCACCCGAGATCGGAAGAGCGGTTCAGCAGGAATGCCG	TGCAGGGTCATCTCCCCCGAGTTGGAGCACATCACGCG		0	0	999	chr5B	17496419	3	3.32886e-008	16:C>G	16	0.634703	0.503597	0.503597	0.496403	0.496403	0.007194	0.499974	0.499974	0.499974	20.18391	16.84706	1	-	0	-	0	-	1	-	0	0	0	-	1	1	-	1	-	0	-	0	-	-	0	-	0	1
1132220|F|0-15:C>T-15:C>T	TGCAGGCGTGCAGGGCGACAGTCTAATAATGTGGGCATCCGTCAGACTAGGATACCTGCCCGCTGCCTG	TGCAGGCGTGCAGGGCGACAGTCTAATAATGTGGGCATCCGTCAGACTAGGATACCTGCCCGCTGCCTG		0	0	999	chr1B	388396840	1	1.20614e-027	15:C>T	15	0.616438	0.496296	0.503704	0.496296	0.503704	0	0.499973	0.499973	0.499973	3.70115	3.29487	1	0	-	0	0	1	-	-	1	0	0	1	0	-	0	0	0	-	0	0	-	1	1	-	1	-
12777894|F|0-25:C>T-25:C>T	TGCAGATGCCCAATGGCCCAGGGCCCATGGCACGCGATGAGCGAGCACTGGTGCATGCCGCAGCTGGAA	TGCAGATGCCCAATGGCCCAGGGCCCATGGCACGCGATGAGCGAGCACTGGTGCATGCCGCAGCTGGAA		0	0	999	chr6A	14339104	1	5.61161e-026	25:C>T	25	0.616438	0.496296	0.503704	0.496296	0.503704	0	0.499973	0.499973	0.499973	21.12941	20.21739	1	0	1	0	1	-	1	-	0	1	0	-	0	-	-	-	0	1	0	0	1	-	0	-	-	-
1699250|F|0-10:C>A-10:C>A	TGCAGTAGCTCGTAACAATAATCCTAGACCTACGGGCCTATTACATGCAAGTTACGGAAGCCCTTCGCT	TGCAGTAGCTCGTAACAATAATCCTAGACCTACGGGCCTATTACATGCAAGTTACGGAAGCCCTTCGCT		0	0	999	chr5B	660860869	3	2.61083e-024	10:C>A	10	0.885845	0.505155	0.5	0.5	0.494845	0.005155	0.499947	0.5	0.499973	5.49153	5.89062	1	1	0	0	0	0	-	0	0	1	0	0	0	-	1	-	-	1	1	0	1	0	1	-	1	1
1124235|F|0-33:C>T-33:C>T	TGCAGGTTCTGGAAACTTCCCAGTGCTTCCCTCCATGGAACTCATGTTCTTCAATGAACTATTGGATCA	TGCAGGTTCTGGAAACTTCCCAGTGCTTCCCTCCATGGAACTCATGTTCTTCAATGAACTATTGGATCA	1B|049.794703740|1124235|1124235	1	1	3.11029e-029	chr1B	17298860	1	1.20614e-027	33:C>T	33	0.625571	0.50365	0.50365	0.49635	0.49635	0.007299	0.499973	0.499973	0.499973	17.73864	10.14773	0.986111	-	0	0	0	1	-	0	0	0	-	-	-	-	0	-	-	-	0	0	-	1	0	-	0	1
1156116|F|0-10:G>A-10:G>A	TGCAGAAACAGCTGAAGCCAAGTGATCTGGTGAGGTGGTTAGTTGCATGCTTTGGGCTGGAGTCAAGCC	TGCAGAAACAGCTGAAGCCAAGTGATCTGGTGAGGTGGTTAGTTGCATGCTTTGGGCTGGAGTCAAGCC	3A|003.581088395|1156116|1156116	1	1	6.68514e-031	chr3A	9486770	3	1.20614e-027	10:G>A	10	0.625571	0.49635	0.50365	0.49635	0.50365	0	0.499973	0.499973	0.499973	29.04651	13.4186	1	0	1	-	1	1	-	-	-	-	1	-	-	0	-	0	0	-	0	-	-	1	-	0	-	0
1004582|F|0-28:C>G-28:C>G	TGCAGGCGATTTCTCTGCTGAGCTACCTCAAGATCAAATCCATCGCCCCCGAGATCGGAAGAGCGGTTC	TGCAGGCGATTTCTCTGCTGAGCTACCTCAAGATCAAATCCATCGCCCGCG		0	0	999	chr4B	657473742	1	3.19284e-016	28:C>G	28	0.607306	0.496241	0.503759	0.496241	0.503759	0	0.499972	0.499972	0.499972	2.7037	2.525	1	1	1	-	0	1	0	-	1	1	-	1	-	0	-	-	0	-	1	0	0	-	-	0	0	0
10984155|F|0-16:A>T-16:A>T	TGCAGTTTTGCTCAACATCATTAAGTCTCAAAAGTTTCATTTGCATCCTACTGATGCACTTCCCACAGA	TGCAGTTTTGCTCAACATCATTAAGTCTCAAAAGTTTCATTTGCATCCTACTGATGCACTTCCCACAGA	1B|046.109795420|1018478|1018478	1	1	1.44708e-027	chr1B	18535728	2	5.61161e-026	16:A>T	16	0.607306	0.503759	0.496241	0.503759	0.496241	0	0.499972	0.499972	0.499972	4.91139	3.80952	1	-	-	1	-	0	-	0	0	-	1	0	1	1	-	-	1	-	1	1	1	0	1	-	1	0
1863762|F|0-19:C>G-19:C>G	TGCAGCGTGGCCGGCCGCGCCTCGGCGCCGTCGGACAGGCGGCGGAAGGACGGCGTCCACTGCACGCCC	TGCAGCGTGGCCGGCCGCGCCTCGGCGCCGTCGGACAGGCGGCGGAAGGACGGCGTCCACTGCACGCCC		0	0	999	chr1B	553414848	1	5.61161e-026	19:C>G	19	0.607306	0.496241	0.503759	0.496241	0.503759	0	0.499972	0.499972	0.499972	3.7439	3.38889	1	1	1	1	-	0	-	-	1	-	0	0	0	1	-	1	1	-	-	-	0	1	0	1	-	-
1126275|F|0-11:C>T-11:C>T	TGCAGACATTACTATGGGCGAAACTTGTCAGCAAAGATGGTAAAAGTTGATTTGTGGTTTTGTAGGTGT	TGCAGACATTACTATGGGCGAAACTTGTCAGCAAAGATGGTAAAAGTTGATTTGTGGTTTTGTAGGTGT	7B|061.095289010|1126275|1126275	1	1	6.68514e-031		0	0	999	11:C>T	11	0.849315	0.505376	0.5	0.5	0.494624	0.005376	0.499942	0.5	0.499971	3.26829	3.18261	1	0	0	0	1	0	0	1	0	0	0	0	-	-	0	0	1	0	1	1	0	1	1	0	-	0
1003920|F|0-63:T>G-63:T>G	TGCAGCAACCCGATCCGAAGTTCCGAACCGAACCCGAAAACTCACAAAGGCAATGATGAAGACTCGTTT	TGCAGCAACCCGATCCGAAGTTCCGAACCGAACCCGAAAACTCACAAAGGCAATGATGAAGACTCGTTT	6A|101.400816400|1117744|1117744	1	1	1.1346e-018	chr6A	613938282	1	4.39986e-017	63:T>G	63	0.598174	0.496183	0.503817	0.496183	0.503817	0	0.499971	0.499971	0.499971	2.8625	2.7125	1	-	0	-	1	-	-	-	0	-	0	1	1	0	-	-	0	-	0	-	1	-	1	-	-	1
5010903|F|0-53:G>C-53:G>C	TGCAGCCATCCCGGTGATCGACCTCGGCTGCGGCGACCACGCGGCCGTGGTGGGGGCCGTGGGCCGAGA	TGCAGCCATCCCGGTGATCGACCTCGGCTGCGGCGACCACGCGGCCGTGGTGGGGGCCGTGGGCCGAGA		0	0	999	chr2B	18197660	1	2.62937e-019	53:G>C	53	0.589041	0.496124	0.503876	0.496124	0.503876	0	0.49997	0.49997	0.49997	6.35897	3.55696	1	-	0	0	-	1	-	1	0	-	1	0	1	-	0	-	-	-	0	1	-	0	-	-	-	-
1076933|F|0-22:C>T-22:C>T	TGCAGATCACAGCGGAAGATTCCGAAGGAAACAAAGGTATGGCCTCACCCGCCTGAAGGTTGGCTGGCA	TGCAGATCACAGCGGAAGATTCCGAAGGAAACAAAGGTATGGCCTCACCCGCCTGAAGGTTGGCTGGCA	1B|090.994626600|379242|wPt-5646	354	1	6.68514e-031	chr7D	56251299	1	1.2147e-022	22:C>T	22	0.570776	0.496	0.504	0.496	0.504	0	0.499968	0.499968	0.499968	3.81818	3.68	1	0	1	-	0	-	0	0	1	1	1	0	-	-	0	0	-	0	-	1	1	-	1	1	-	0
1219120|F|0-54:G>C-54:G>C	TGCAGCATTGCCGCCGCCCGTCATACCATGGAGCCACACACTGAGCTGAAACCCGTCTGCACTGACAAG	TGCAGCATTGCCGCCGCCCGTCATACCATGGAGCCACACACTGAGCTGAAACCCGTCTGCACTGACAAG	3B|093.372058340|1219120|1219120	1	1	3.11029e-029	chr3D	562553119	3	4.39986e-017	54:G>C	54	0.552511	0.504132	0.495868	0.504132	0.495868	0	0.499966	0.499966	0.499966	18.20513	14.19512	1	-	0	-	-	-	-	0	-	0	1	1	-	-	0	-	-	0	0	0	-	-	0	-	1	0
1203121|F|0-54:C>T-54:C>T	TGCAGTGCAGTACGTAGCTCTGTGTTGTTGGCTGCTGCATGGCTAGGGCCATACCATTACGTCCTGCCC	TGCAGTGCAGTACGTAGCTCTGTGTTGTTGGCTGCTGCATGGCTAGGGCCATACCATTACGTCCTGCCC	6A|089.896444900|1203121|1203121	1	1	6.68514e-031	chr6A	602970478	1	1.20614e-027	54:C>T	54	0.776256	0.5	0.505882	0.494118	0.5	0.005882	0.5	0.499931	0.499965	3.14545	3.38889	1	1	1	0	-	0	0	1	1	0	1	0	0	-	2	1	0	0	0	-	0	0	0	0	1	-
1664479|F|0-35:T>C-35:T>C	TGCAGCAGTTTGACGCACGCGGGCGTCAAATAGGGTTAGACGTAGCGCGTACGGCGCCGGGCAGCGACG	TGCAGCAGTTTGACGCACGCGGGCGTCAAATAGGGTTAGACGTAGCGCGTACGGCGCCGGGCAGCGACG	7B|104.803758000|1380354|1380354	1	1	2.42147e-025	chr7B	702649246	1	2.0183e-025	35:T>C	35	0.534247	0.504274	0.495726	0.504274	0.495726	0	0.499963	0.499963	0.499963	2.88889	6.16438	1	1	-	0	1	-	1	-	0	0	0	-	0	-	-	-	0	0	-	0	-	-	1	0	0	-
2254586|F|0-31:T>C-31:T>C	TGCAGATCCAGCTGAACAGGTACAAGTGCGGTGGTCTCGTGGTCGGGATATGCTCCCACCACCATACCG	TGCAGATCCAGCTGAACAGGTACAAGTGCGGTGGTCTCGTGGTCGGGATATGCTCCCACCACCATACCG		0	0	999	chr4D	507006070	2	1.20614e-027	31:T>C	31	0.534247	0.495726	0.504274	0.495726	0.504274	0	0.499963	0.499963	0.499963	3.97143	5.43056	1	-	-	-	1	0	-	-	1	-	1	1	1	0	1	-	-	-	0	-	0	1	-	-	0	-
2278989|F|0-64:G>A-64:G>A	TGCAGCGGCGTTTACTGATACTAGCACTTTGGCACGATTAGCAGACCCCGTAGAAAATTCTTCTGTCGG	TGCAGCGGCGTTTACTGATACTAGCACTTTGGCACGATTAGCAGACCCCGTAGAAAATTCTTCTGTCGG	2A|098.385906580|2278989|2278989	1	1	6.68514e-031	chr2A	733506579	1	5.61161e-026	64:G>A	64	0.739726	0.506173	0.5	0.5	0.493827	0.006173	0.499924	0.5	0.499962	12.25926	12.41414	1	1	-	0	1	1	0	1	1	1	0	-	0	1	1	1	0	1	1	0	0	1	0	-	-	0
2279678|F|0-55:G>T-55:G>T	TGCAGGAGACAATTAGGATAGCATGAATAATTGAACCACCTCGACGACCTCGAGAGTCCAAATCATACT	TGCAGGAGACAATTAGGATAGCATGAATAATTGAACCACCTCGACGACCTCGAGAGTCCAAATCATACT		0	0	999		0	0	999	55:G>T	55	0.739726	0.506173	0.5	0.5	0.493827	0.006173	0.499924	0.5	0.499962	2.87037	2.72549	0.988636	1	1	1	-	1	1	0	1	-	1	0	0	1	-	1	-	-	-	0	-	1	-	-	0	1
3570053|F|0-15:A>T-15:A>T	TGCAGGCCCAGAAGCAGACCTCGAAACCTCTCCACGTTGCCGCTGAACTCCCCGTGCTTCCAAATCCTG	TGCAGGCCCAGAAGCAGACCTCGAAACCTCTCCACGTTGCCGCTGAACTCCCCGTGCTTCCAAATCCTG		0	0	999	chr3B	660074793	2	5.61161e-026	15:A>T	15	0.525114	0.495652	0.504348	0.495652	0.504348	0	0.499962	0.499962	0.499962	7.98571	14.07792	1	1	-	1	-	0	-	0	-	1	0	0	1	1	0	-	1	1	-	1	-	0	-	-	0	-
4405304|F|0-22:T>G-22:T>G	TGCAGATGTGATTGGCGACGACTACCGAGATCGGAAGAGCGGTTCAGCAGGAATGCCGAGACCGATCTC	TGCAGATGTGATTGGCGACGACTAGCG		0	0	999		0	0	999	22:T>G	22	0.525114	0.504348	0.504348	0.495652	0.495652	0.008696	0.499962	0.499962	0.499962	13.59211	9.75342	1	-	0	-	0	0	0	-	1	1	-	0	-	-	1	-	-	1	1	-	-	0	-	0	1	1
5580366|F|0-25:T>C-25:T>C	TGCAGGACTATTGGAACAATGGTGGTTGGCCGAGATCGGAAGAGCGGTTCAGCAGGAATGCCGAGACCG	TGCAGGACTATTGGAACAATGGTGGTTGGGCG		0	0	999		0	0	999	25:T>C	25	0.506849	0.495495	0.504505	0.495495	0.504505	0	0.499959	0.499959	0.499959	8.10145	6.33784	1	1	1	0	0	-	-	-	0	-	-	0	-	0	0	-	-	-	-	-	-	-	0	-	1	0
3026578|F|0-13:C>G-13:C>G	TGCAGTAAACCTCCCGTCGGCCGAACAGCCTCACCACCGAGATCGGAAGAGCGGTTCAGCAGGAATGCC	TGCAGTAAACCTCCCGTCGGCCGAACAGCCTCACCAGCG	5B|040.833114740|3026578|3026578	1	1	6.12715e-013	chr7B	516423956	1	7.80537e-010	13:C>G	13	0.995434	0.504587	0.495413	0.504587	0.495413	0	0.499958	0.499958	0.499958	7.21233	12.78519	1	1	1	1	0	1	0	1	0	0	1	1	1	0	0	0	0	0	1	1	0	1	0	0	1	0
4910710|F|0-36:T>C-36:T>C	TGCAGGCTTACAAGCGCCGCCTCGACGCCGCGGAGATGGTCGACCCAGCGAAGCGCCGAGATCGGAAGA	TGCAGGCTTACAAGCGCCGCCTCGACGCCGCGGAGATGGTCGACCCAGCGAAGCGGCG	2A|110.631512900|2253907|2253907	1	1	7.08978e-020	chr2A	743266211	1	5.34923e-020	36:T>C	36	0.995434	0.504587	0.504587	0.495413	0.495413	0.009174	0.499958	0.499958	0.499958	10.45	10.29167	1	0	0	1	1	1	0	0	0	0	1	0	1	1	0	0	0	0	0	0	0	0	1	0	1	1
1272176|F|0-17:G>A-17:G>A	TGCAGCAAAGACGTGATGCATGCATGTGCTAGTATGTTTTGTCCTCGTGGGCAGCTAGATTTGCCATGC	TGCAGCAAAGACGTGATGCATGCATGTGCTAGTATGTTTTGTCCTCGTGGGCAGCTAGATTTGCCATGC	5B|074.382560520|1272176|1272176	1	1	3.11029e-029	chr5B	548526547	1	1.20614e-027	17:G>A	17	0.694064	0.506579	0.5	0.5	0.493421	0.006579	0.499913	0.5	0.499957	4.63	4.56122	0.988095	0	0	0	0	-	0	0	0	0	1	0	1	-	-	0	0	0	-	-	0	-	0	-	0	-
980132|F|0-15:C>T-15:C>T	TGCAGGTTGTAGCCACCAACCGTGTCCTTATTTTTCTTACAAATATGCTCTTGCTTACTTGTGATTTTT	TGCAGGTTGTAGCCACCAACCGTGTCCTTATTTTTCTTACAAATATGCTCTTGCTTACTTGTGATTTTT	6A|076.899761780|980132|980132	1	1	6.68514e-031	chr6A	582937829	1	1.20614e-027	15:C>T	15	0.977169	0.495327	0.504673	0.495327	0.504673	0	0.499956	0.499956	0.499956	9.08571	9.97794	1	0	1	0	1	1	0	1	1	0	0	0	1	0	1	0	1	0	0	1	0	1	0	0	1	1
1237700|F|0-21:C>T-21:C>T	TGCAGCTGTATGTTCAAACATCCGTCGCCCGACGTGCCAATCACAAGCTCTCCTTCTGCTACTACGGAT	TGCAGCTGTATGTTCAAACATCCGTCGCCCGACGTGCCAATCACAAGCTCTCCTTCTGCTACTACGGAT		0	0	999	chr3B	777424359	2	9.45688e-019	21:C>T	21	0.968037	0.504717	0.495283	0.504717	0.495283	0	0.499956	0.499956	0.499956	12.05926	13.37956	1	0	0	0	1	1	0	1	1	0	1	0	1	0	0	0	1	-	0	0	0	0	0	0	0	0
1131616|F|0-20:C>T-20:C>T	TGCAGAAAGAACCACATATACTGACACTTGAAAGGTGGTTTTAACAACGTCCTAACTGACCGTGAGTGA	TGCAGAAAGAACCACATATACTGACACTTGAAAGGTGGTTTTAACAACGTCCTAACTGACCGTGAGTGA		0	0	999	chr2B	710049604	2	1.20614e-027	20:C>T	20	0.488584	0.495327	0.504673	0.495327	0.504673	0	0.499956	0.499956	0.499956	5.32787	5.70769	1	-	-	-	0	1	1	-	-	-	0	0	1	0	-	-	1	1	1	1	1	-	1	-	-	0
5583023|F|0-7:A>C-7:A>C	TGCAGACACCTCCACAGTTTCTCATCCGAGATCGGAAGAGCGGTTCAGCAGGAATGCCGAGACCGATCT	TGCAGACACCTCCACAGTTTCTCATGCG		0	0	999		0	0	999	7:A>C	7	0.968037	0.504717	0.495283	0.504717	0.495283	0	0.499956	0.499956	0.499956	9.49254	10.62044	1	-	0	1	0	0	1	0	0	1	0	0	0	1	0	1	1	1	1	1	0	0	0	1	1	0
1043394|F|0-58:A>T-58:A>T	TGCAGAAGTTTAGACCAAGCAAAATATATTTCAATTTGCATGCATGAAATCCGTAAACAAAACATGCCT	TGCAGAAGTTTAGACCAAGCAAAATATATTTCAATTTGCATGCATGAAATCCGTAAACAAAACATGCCT	2A|095.025977440|1043394|1043394	1	1	6.68514e-031	chr2A	726670122	1	1.20614e-027	58:A>T	58	0.958904	0.495238	0.504762	0.495238	0.504762	0	0.499955	0.499955	0.499955	3.61481	3.80741	1	1	0	0	1	0	0	1	-	1	1	0	1	0	0	0	0	1	0	1	1	0	-	1	1	1
23884353|F|0-40:A>G-40:A>G	TGCAGCGGTGGAGAGAGAGGAGAAGACACGATGGATCCAGATGCTGAGATTCCCCAAGGCCATGGGTAA	TGCAGCGGTGGAGAGAGAGGAGAAGACACGATGGATCCAGATGCTGAGATTCCCCAAGGCCATGGGTAA		0	0	999		0	0	999	40:A>G	40	0.479452	0.495238	0.504762	0.495238	0.504762	0	0.499955	0.499955	0.499955	6.90323	4.70833	1	1	0	1	-	0	-	0	0	1	0	-	-	1	-	1	1	1	-	-	1	0	-	1	-	-
2261292|F|0-11:G>C-11:G>C	TGCAGCGTCACGCCCTGCACGCTCACCCCCCTGCACTCCTCGAAATGCAACGCCTACAACATCCCAAAT	TGCAGCGTCACGCCCTGCACGCTCACCCCCCTGCACTCCTCGAAATGCAACGCCTACAACATCCCAAAT	1B|172.048110500|2261292|2261292	1	1	3.11029e-029	chr1B	613898620	1	5.61161e-026	11:G>C	11	0.949772	0.504808	0.495192	0.504808	0.495192	0	0.499954	0.499954	0.499954	17.46324	17.27481	1	-	1	1	1	0	0	0	1	0	0	1	0	0	1	0	1	0	1	1	1	0	1	0	0	1
7336502|F|0-18:C>T-18:C>T	TGCAGGAAAAAGGGGAGGCTCGTCCAGAACGCGGCGGTGATGTGCGCCGCCGCCGTCGAAGACGGGCAT	TGCAGGAAAAAGGGGAGGCTCGTCCAGAACGCGGCGGTGATGTGCGCCGCCGCCGTCGAAGACGGGCAT		0	0	999	chr5A	671978250	1	5.61161e-026	18:C>T	18	0.949772	0.495192	0.504808	0.495192	0.504808	0	0.499954	0.499954	0.499954	5.65041	5.34965	1	0	1	0	0	0	0	1	1	0	0	1	0	1	0	0	0	1	-	0	1	0	1	0	1	1
26673830|F|0-19:A>G-19:A>G	TGCAGATCTTCTCCATCGAAGTCACGGAGCTCAGCGGGGGCCTCCAGTGGCCGCTGGAGGTCTACGGCC	TGCAGATCTTCTCCATCGAAGTCACGGAGCTCAGCGGGGGCCTCCAGTGGCCGCTGGAGGTCTACGGCC		0	0	999	chr7A	47886986	2	1.20614e-027	19:A>G	19	0.675799	0.506757	0.5	0.5	0.493243	0.006757	0.499909	0.5	0.499954	3.07447	3	1	1	1	0	0	0	-	-	-	-	0	1	0	0	-	1	1	-	-	-	-	-	-	-	1	1
1267698|F|0-54:T>C-54:T>C	TGCAGGAGAAACGAAGGAGAACAACCCTATGGTCATGCACAGGGCCGATCCTGATATTTTGGGAGCCCG	TGCAGGAGAAACGAAGGAGAACAACCCTATGGTCATGCACAGGGCCGATCCTGATATTTTGGGAGCCCG	4B|039.135408810|1267698|1267698	1	1	6.68514e-031	chr4B	531946694	1	2.61083e-024	54:T>C	54	0.940639	0.495146	0.504854	0.495146	0.504854	0	0.499953	0.499953	0.499953	5.18382	3.60465	1	1	0	0	0	1	0	0	0	0	0	1	0	0	1	1	0	0	0	0	1	0	-	1	0	1
2331540|F|0-22:C>G-22:C>G	TGCAGCGCCCGCTGACATCGATCACACGCAGAACCAGCAGCAGCCGCGGTCCGAGATCGGAAGAGCGGT	TGCAGCGCCCGCTGACATCGATCACACGCAGAACCAGCAGCAGCCGCGGTGCG	4A|115.906073600|2331540|2331540	1	1	1.7185e-020	chrUn	349670357	1	2.68284e-017	22:C>G	22	0.940639	0.504854	0.495146	0.504854	0.495146	0	0.499953	0.499953	0.499953	11.89552	11.25	1	0	0	1	0	1	1	-	0	0	-	0	0	0	1	0	0	1	1	1	0	1	1	0	1	1
7339509|F|0-13:G>C-13:G>C	TGCAGATTCCGCGGTGCAAGGGCTGGCACCGAGATCGGAAGAGCGGTTCAGCAGGAATGCCGAGACCGA	TGCAGATTCCGCGGTGCAAGGGCTGGCAGCG		0	0	999		0	0	999	13:G>C	13	0.931507	0.495098	0.504902	0.495098	0.504902	0	0.499952	0.499952	0.499952	7.84615	8.76744	1	0	1	0	0	0	0	0	1	0	0	1	1	1	1	-	0	0	1	0	0	1	0	1	0	0
4993253|F|0-7:T>C-7:T>C	TGCAGCATCTCGAACGAGGAAACCGAGATCGGAAGAGCGGTTCAGCAGGAATGCCGAGACCGATCTCGT	TGCAGCATCTCGAACGAGGAAAGCG		0	0	999		0	0	999	7:T>C	7	0.931507	0.495098	0.504902	0.495098	0.504902	0	0.499952	0.499952	0.499952	16.87402	15.23704	1	0	0	0	0	0	0	0	1	0	0	1	1	1	1	-	0	0	1	0	0	0	0	1	-	0
1153495|F|0-35:T>C-35:T>C	TGCAGTGCACGAGAACGGGGTGGCGTGCAAGGACCTGGCGGCGGTGGTGGCGGAAGACTTCCTCTTCGG	TGCAGTGCACGAGAACGGGGTGGCGTGCAAGGACCTGGCGGCGGTGGTGGCGGAAGACTTCCTCTTCGG	5A|025.109608310|5411851|5411851	1	1	1.44708e-027	chr7B	592829293	3	5.61161e-026	35:T>C	35	0.461187	0.49505	0.50495	0.49505	0.50495	0	0.499951	0.499951	0.499951	15.73016	5.17241	1	0	0	-	-	1	-	1	-	-	1	1	-	1	-	0	1	-	-	-	-	1	-	-	1	1
4993017|F|0-29:G>A-29:G>A	TGCAGCTCCGCCACCTTGGCCCGCACCTCGGCGCCCTTGCCCTGCCCTGCCATCACCTCCCTCACCGCC	TGCAGCTCCGCCACCTTGGCCCGCACCTCGGCGCCCTTGCCCTGCCCTGCCATCACCTCCCTCACCGCC	3D|004.009338688|1256180|1256180	1	1	6.7326e-026	chr3A	8908931	1	1.20614e-027	29:G>A	29	0.913242	0.505	0.495	0.505	0.495	0	0.49995	0.49995	0.49995	8.04615	3.92969	1	-	1	0	1	1	1	1	0	1	1	0	0	0	1	0	0	1	0	0	1	1	1	0	1	-
1041524|F|0-49:T>G-49:T>G	TGCAGGAAATGGCCACATGTCCGCAGCAAAAGTTTTTAAAAGCGACACATTCCATGCGAGTCTGGTCAT	TGCAGGAAATGGCCACATGTCCGCAGCAAAAGTTTTTAAAAGCGACACATTCCATGCGAGTCTGGTCAT	1A|118.044751700|1041524|1041524	1	1	6.68514e-031	chr1A	531683636	1	1.20614e-027	49:T>G	49	0.913242	0.505	0.495	0.505	0.495	0	0.49995	0.49995	0.49995	2.84677	2.7686	1	0	0	0	0	1	0	1	0	-	1	0	0	0	1	-	0	0	-	1	0	1	0	0	1	1
1093016|F|0-29:G>A-29:G>A	TGCAGCCGATCAGATGACCAGAAACGACGGCCGCCGAGATGGCGCAAGGCTTGCCGAGATCGGAAGAGC	TGCAGCCGATCAGATGACCAGAAACGACGGCCGCCGAGATGGCGCAAGGCTTGGCG	6B|003.678887043|1093016|1093016	1	1	4.01959e-022	chr6B	2952489	1	6.45836e-019	29:G>A	29	0.452055	0.505051	0.494949	0.505051	0.494949	0	0.499949	0.499949	0.499949	14.18571	12.50847	1	-	1	0	-	1	0	-	-	-	0	-	0	0	1	-	0	0	-	-	0	1	1	1	-	1
983652|F|0-5:G>A-5:G>A	TGCAGGAGGGTGTTGATGCGGACGAGCATAGCCGCGCGTGTCGCCTCGGCGGGCAGAACGTGTCCGTCC	TGCAGGAGGGTGTTGATGCGGACGAGCATAGCCGCGCGTGTCGCCTCGGCGGGCAGAACGTGTCCGTCC		0	0	999	chr6D	300890744	1	1.20614e-027	5:G>A	5	1	0.506849	0.497717	0.502283	0.493151	0.004566	0.499906	0.49999	0.499948	11.79592	12.54015	1	1	0	1	1	0	1	0	0	0	1	0	1	1	0	1	1	0	0	0	0	0	0	0	0	1
1241580|F|0-55:A>G-55:A>G	TGCAGCGCAGCGCAGCTGAGCTGATCTAGGGATATACCAATGGCGACATCCAAGAAGGGGCCTCTCTAT	TGCAGCGCAGCGCAGCTGAGCTGATCTAGGGATATACCAATGGCGACATCCAAGAAGGGGCCTCTCTAT	2B|074.142412410|1241580|1241580	1	1	6.68514e-031	chr2B	399354461	1	1.20614e-027	55:A>G	55	1	0.497717	0.506849	0.493151	0.502283	0.004566	0.49999	0.499906	0.499948	6.86567	6.72667	1	1	1	1	0	0	0	1	1	0	1	0	1	1	1	0	1	0	0	1	0	1	0	0	1	0
1074208|F|0-27:G>A-27:G>A	TGCAGCTATATCTAATTATTCGCGAACGCCCTGTTGTTGTTCAGTATAGTGACCTTAATAGTACGATTT	TGCAGCTATATCTAATTATTCGCGAACGCCCTGTTGTTGTTCAGTATAGTGACCTTAATAGTACGATTT	4B|032.841772870|1074208|1074208	1	1	6.68514e-031	chr4B	147072924	1	1.20614e-027	27:G>A	27	1	0.506849	0.497717	0.502283	0.493151	0.004566	0.499906	0.49999	0.499948	19.16058	19.0137	1	0	1	1	0	0	0	0	1	1	1	0	1	0	1	0	0	1	0	0	1	1	1	1	0	1
1129219|F|0-20:C>G-20:C>G	TGCAGCTGCATTGATCGGATCTTGTTACCATCTCTAGGATGGGTCCTCCCTCCGAGCGGAACAACCATC	TGCAGCTGCATTGATCGGATCTTGTTACCATCTCTAGGATGGGTCCTCCCTCCGAGCGGAACAACCATC	5B|032.870246020|1129219|1129219	1	1	6.68514e-031	chr5B	418604174	1	1.20614e-027	20:C>G	20	1	0.506849	0.497717	0.502283	0.493151	0.004566	0.499906	0.49999	0.499948	15.07143	14.26389	1	0	0	0	1	1	0	1	1	0	1	1	1	0	0	0	0	0	0	0	0	0	1	0	1	0
978222|F|0-5:T>G-5:T>G	TGCAGTTAGCTCACACTAGTACGTAGTTGGTCTCTGTTCATATTCAGTTAGCTCACACTTGCTTCAGTC	TGCAGTTAGCTCACACTAGTACGTAGTTGGTCTCTGTTCATATTCAGTTAGCTCACACTTGCTTCAGTC		0	0	999	chr5D	453240715	1	1.20614e-027	5:T>G	5	1	0.506849	0.497717	0.502283	0.493151	0.004566	0.499906	0.49999	0.499948	6.20667	6.3209	1	1	0	1	1	1	0	1	1	0	1	1	1	1	1	1	0	0	0	1	0	1	1	0	0	1
1020159|F|0-21:G>A-21:G>A	TGCAGCACGATTGGCCATGGAGGATCCCTCAGTCGGAGTCATGGAGGAAATCCGCCGAGATCGGAAGAG	TGCAGCACGATTGGCCATGGAGGATCCCTCAGTCGGAGTCATGGAGGAAATCCGGCG	5B|048.162625060|1020159|1020159	1	1	5.34021e-021	chr5D	431707843	5	8.65279e-018	21:G>A	21	1	0.506849	0.497717	0.502283	0.493151	0.004566	0.499906	0.49999	0.499948	36.82517	36.1773	1	1	1	1	0	1	1	0	1	0	1	1	1	1	1	1	1	0	1	1	1	1	0	0	0	1
995943|F|0-21:A>T-21:A>T	TGCAGCACGATAAAAAGTGTCAGGCTCAGAAGTTAAAAGACGCTGGTGCTGGGCCCCATGCATTCGTCT	TGCAGCACGATAAAAAGTGTCAGGCTCAGAAGTTAAAAGACGCTGGTGCTGGGCCCCATGCATTCGTCT	7A|075.864496730|995943|995943	1	1	6.68514e-031	chr7A	158364409	1	1.20614e-027	21:A>T	21	1	0.506849	0.502283	0.497717	0.493151	0.009132	0.499906	0.49999	0.499948	8.51408	9.37063	0.991667	0	0	1	0	1	0	0	1	0	0	0	1	0	0	0	1	0	0	1	0	1	0	0	0	1
1001462|F|0-10:A>G-10:A>G	TGCAGCGTGCAAACAAACAACCCTGCTTAGCACAACAAGACAAAGACAAACAAGGAGGAAACATGCACC	TGCAGCGTGCAAACAAACAACCCTGCTTAGCACAACAAGACAAAGACAAACAAGGAGGAAACATGCACC	4B|034.490822790|1001462|1001462	1	1	6.68514e-031	chr4B	416305678	1	5.61161e-026	10:A>G	10	1	0.506849	0.502283	0.497717	0.493151	0.009132	0.499906	0.49999	0.499948	9.97945	10.05755	1	0	1	0	0	1	0	1	0	0	0	1	0	0	0	0	0	0	1	2	0	0	0	0	1	0
2264864|F|0-13:C>G-13:C>G	TGCAGCGGCACGACGAGGCGGACTCGGCGCTCCGCGGCGCGCCCAGGTTCGGCGTCGACGAGTCCACCA	TGCAGCGGCACGACGAGGCGGACTCGGCGCTCCGCGGCGCGCCCAGGTTCGGCGTCGACGAGTCCACCA		0	0	999	chr6D	388231725	1	1.20614e-027	13:C>G	13	1	0.497717	0.506849	0.493151	0.502283	0.004566	0.49999	0.499906	0.499948	7.25532	7.81818	0.991667	1	1	1	0	2	1	1	1	1	0	0	1	1	1	1	1	1	1	1	1	1	0	1	0	0
5369519|F|0-19:C>T-19:C>T	TGCAGGAAGGGGTGGGGGTCGGGGTCGGGGTAGTCCGAGATCGGAAGAGCGGTTCAGCAGGAATGCCGA	TGCAGGAAGGGGTGGGGGTCGGGGTCGGGGTAGTGCG		0	0	999		0	0	999	19:C>T	19	1	0.506849	0.497717	0.502283	0.493151	0.004566	0.499906	0.49999	0.499948	7.37671	6.05072	1	0	0	1	0	1	0	1	0	0	1	0	0	0	1	0	0	0	1	1	0	1	0	0	1	1
3943111|F|0-32:A>G-32:A>G	TGCAGCTTCTGGAAAGGTCCGCGTCGATCCCCACCTTCGCTGCGCTTGGTTCGAACTGGTGTGCCCGAG	TGCAGCTTCTGGAAAGGTCCGCGTCGATCCCCACCTTCGCTGCGCTTGGTTCGAACTGGTGTGCCCGAG		0	0	999	chr4B	32811728	1	1.56024e-026	32:A>G	32	1	0.502283	0.506849	0.493151	0.497717	0.009132	0.49999	0.499906	0.499948	11.05797	9.51701	0.991667	0	1	0	0	1	0	1	0	0	1	1	1	0	0	0	0	0	0	1	0	1	0	0	1	0
2280745|F|0-14:A>G-14:A>G	TGCAGTGGATCACCATGAACTACATCCAGGAGGGGTCGTCCTGCCTAAGCCCCCGTCCGCCGTGCACGT	TGCAGTGGATCACCATGAACTACATCCAGGAGGGGTCGTCCTGCCTAAGCCCCCGTCCGCCGTGCACGT	2B|021.517615360|2280745|2280745	1	1	6.68514e-031	chr2B	23758555	1	5.61161e-026	14:A>G	14	0.630137	0.507246	0.5	0.5	0.492754	0.007246	0.499895	0.5	0.499947	5.86207	6.71264	1	1	-	-	0	0	-	0	1	1	0	1	-	-	1	-	1	1	1	1	-	1	1	-	-	1
1667384|F|0-38:G>A-38:G>A	TGCAGAGGCATGTCTCAGTCATGACGGTAAAAAGGCCAGGGACCTCGATTTGATTTGATTTGATTTGAT	TGCAGAGGCATGTCTCAGTCATGACGGTAAAAAGGCCAGGGACCTCGATTTGATTTGATTTGATTTGAT		0	0	999	chr7B	511901876	1	5.61161e-026	38:G>A	38	0.990868	0.502304	0.506912	0.493088	0.497696	0.009217	0.499989	0.499904	0.499947	16.14493	10.24306	1	1	0	0	1	0	1	0	1	1	0	0	1	1	1	1	1	1	0	0	1	0	1	1	0	1
1218444|F|0-7:C>G-7:C>G	TGCAGCTCTTCACTGCCACTTGCATCTCCCACGCCCACCAGCTACCGAGCAAGCCACCTGTGACACCTC	TGCAGCTCTTCACTGCCACTTGCATCTCCCACGCCCACCAGCTACCGAGCAAGCCACCTGTGACACCTC		0	0	999	chr1A	565758783	1	1.20614e-027	7:C>G	7	0.990868	0.502304	0.506912	0.493088	0.497696	0.009217	0.499989	0.499904	0.499947	8.78873	9.52518	1	0	0	-	1	1	1	1	1	1	1	1	1	0	0	0	0	1	0	0	0	1	0	1	1	1
1863647|F|0-51:G>T-51:G>T	TGCAGTGCCGCATGAGTCGGAGCGAGCCATCGACCTTGCACGAGTGTCTAGGAGGCAAGGTCGCGGGGC	TGCAGTGCCGCATGAGTCGGAGCGAGCCATCGACCTTGCACGAGTGTCTAGGAGGCAAGGTCGCGGGGC	1A|106.342292000|1863647|1863647	1	1	6.68514e-031	chr1A	484777339	1	1.20614e-027	51:G>T	51	0.990868	0.502304	0.506912	0.493088	0.497696	0.009217	0.499989	0.499904	0.499947	7.96429	8.94406	0.991667	2	1	0	0	1	1	0	1	1	1	0	1	1	0	1	1	1	1	1	1	1	1	0	1	0
12470647|F|0-19:C>A-19:C>A	TGCAGGACAAAATAGCACACCAAGTACTTCGTGTGCAGTAAAATTGATCTGGGTTGTTCACTATTAATC	TGCAGGACAAAATAGCACACCAAGTACTTCGTGTGCAGTAAAATTGATCTGGGTTGTTCACTATTAATC	7B|059.498071010|977335|977335	1	1	1.44708e-027	chr7B	611301435	1	5.61161e-026	19:C>A	19	0.442922	0.505155	0.494845	0.505155	0.494845	0	0.499947	0.499947	0.499947	12.63492	12.34921	1	1	0	1	0	-	-	-	-	-	-	0	-	1	-	0	1	-	-	0	-	-	0	-	1	-
5369257|F|0-14:G>A-14:G>A	TGCAGGAATGCAGAGTTTCATAGGCTAGCCGAGATCGGAAGAGCGGTTCAGCAGGAATGCCGAGACCGA	TGCAGGAATGCAGAGTTTCATAGGCTAGGCG		0	0	999		0	0	999	14:G>A	14	0.990868	0.506912	0.497696	0.502304	0.493088	0.004608	0.499904	0.499989	0.499947	15.97872	15.12766	1	1	0	0	0	1	0	1	0	0	1	1	0	1	1	0	0	0	1	0	0	0	0	0	0	1
1197731|F|0-67:G>T-67:G>T	TGCAGGTCCGTGTCTCAAAACCTCAGCTTCAGGACGGTGCAGATGTAATCGCAGCTTCAGATTATTTGT	TGCAGGTCCGTGTCTCAAAACCTCAGCTTCAGGACGGTGCAGATGTAATCGCAGCTTCAGATTATTTGT	2A|110.631512900|1197731|1197731	1	1	6.68514e-031	chr2A	743538778	1	1.56024e-026	67:G>T	67	0.981735	0.497674	0.506977	0.493023	0.502326	0.004651	0.499989	0.499903	0.499946	5.25	5	1	1	1	0	0	0	1	1	1	1	0	1	0	0	1	1	1	1	1	1	1	1	0	-	0	0
2260265|F|0-28:C>T-28:C>T	TGCAGGCTCAAGTCCGCCACAGTCGAAACGAAACAGAGAAGGGGAAAGGAGGAGCGTGCTAGCTGTACC	TGCAGGCTCAAGTCCGCCACAGTCGAAACGAAACAGAGAAGGGGAAAGGAGGAGCGTGCTAGCTGTACC		0	0	999		0	0	999	28:C>T	28	0.621005	0.507353	0.5	0.5	0.492647	0.007353	0.499892	0.5	0.499946	8.26087	9.03488	0.987179	-	1	-	1	-	-	1	-	-	-	0	1	-	0	-	-	-	-	0	-	-	1	-	0	-
2283051|F|0-5:G>T-5:G>T	TGCAGGGTGTCGTGGGAGACGGGGTGGCTACGACGGCAGCAGCGGGCCGATCCCCCCGATCCAATCGGG	TGCAGGGTGTCGTGGGAGACGGGGTGGCTACGACGGCAGCAGCGGGCCGATCCCCCCGATCCAATCGGG	5B|010.105800630|2283051|2283051	1	1	6.68514e-031		0	0	999	5:G>T	5	0.876712	0.505208	0.505208	0.494792	0.494792	0.010417	0.499946	0.499946	0.499946	8.30469	8.13934	0.990741	1	0	1	1	1	1	0	0	1	1	0	1	1	1	1	1	1	-	0	1	1	1	1	1	0
1150891|F|0-22:C>T-22:C>T	TGCAGCACGGAGCCGCGCCATGCCACGGCGATGTCGCGTCTCCCCATGGCCGCCACTCCCTCGTCCGTC	TGCAGCACGGAGCCGCGCCATGCCACGGCGATGTCGCGTCTCCCCATGGCCGCCACTCCCTCGTCCGTC		0	0	999	chr4A	598743728	1	1.20614e-027	22:C>T	22	0.981735	0.502326	0.506977	0.493023	0.497674	0.009302	0.499989	0.499903	0.499946	44.44286	13.33094	0.991379	0	0	0	1	1	1	1	1	1	1	1	1	-	0	0	0	1	0	0	0	1	0	1	1	1
5050354|F|0-58:C>T-58:C>T	TGCAGATGACTCGCGACATTTTCCCTGGTGAGCTTCTCGACGTTCATAAGCTCGAGTACTCTTTTAGGT	TGCAGATGACTCGCGACATTTTCCCTGGTGAGCTTCTCGACGTTCATAAGCTCGAGTACTCTTTTAGGT	7D|071.563657560|2252925|2252925	1	1	5.20462e-027	chr7B	49282249	1	1.20614e-027	58:C>T	58	0.981735	0.502326	0.506977	0.493023	0.497674	0.009302	0.499989	0.499903	0.499946	5.11511	4.64085	0.991667	1	0	0	1	1	0	1	1	1	1	0	0	0	1	0	0	1	1	0	0	1	0	0	1	0
1397766|F|0-17:A>G-17:A>G	TGCAGCGCTGATCCGCCACTGCCGCTTCTCCCGGACGACCTTCTCGTGGAGATCTTCCTCCTCCTCCCG	TGCAGCGCTGATCCGCCACTGCCGCTTCTCCCGGACGACCTTCTCGTGGAGATCTTCCTCCTCCTCCCG		0	0	999		0	0	999	17:A>G	17	0.86758	0.494737	0.505263	0.494737	0.505263	0	0.499945	0.499945	0.499945	3.57377	2.74336	1	0	0	1	0	0	0	1	1	0	1	1	0	1	-	0	1	0	0	0	1	0	0	0	1	1
2299018|F|0-47:G>A-47:G>A	TGCAGCTGCGCGGGGAAGGGAATCAGGCGTGGAGATCAAATCAAATCGAAGAGAAAGCATGGGCGAGGG	TGCAGCTGCGCGGGGAAGGGAATCAGGCGTGGAGATCAAATCAAATCGAAGAGAAAGCATGGGCGAGGG		0	0	999	chr2B	377725921	1	1.20614e-027	47:G>A	47	0.972603	0.507042	0.497653	0.502347	0.492958	0.004695	0.499901	0.499989	0.499945	3.96454	3.80451	1	1	0	1	1	0	1	0	1	1	0	0	1	1	0	1	1	1	1	1	1	0	0	1	0	1
1024888|F|0-56:T>G-56:T>G	TGCAGGATTGACACCCTCCGCAGGTCCCTGATGTGGGTGCACCGCACTGCTTGGCGTTGCATGGTCGGA	TGCAGGATTGACACCCTCCGCAGGTCCCTGATGTGGGTGCACCGCACTGCTTGGCGTTGCATGGTCGGA		0	0	999	chr6A	582480974	1	2.61083e-024	56:T>G	56	0.972603	0.502347	0.507042	0.492958	0.497653	0.00939	0.499989	0.499901	0.499945	5.25714	5.30657	1	0	1	0	1	1	0	-	1	0	0	0	1	0	1	0	1	0	0	1	0	1	0	0	1	1
992150|F|0-23:C>T-23:C>T	TGCAGGGATGGGTTGCCCCCACGCGGCCACGTACTAAACCAACCGACCGAGCTAGTACTGCTTGGTGGC	TGCAGGGATGGGTTGCCCCCACGCGGCCACGTACTAAACCAACCGACCGAGCTAGTACTGCTTGGTGGC		0	0	999	chr4B	610239090	1	5.61161e-026	23:C>T	23	0.972603	0.502347	0.507042	0.492958	0.497653	0.00939	0.499989	0.499901	0.499945	5.35338	3.27143	0.991071	1	1	0	0	0	1	1	-	0	0	1	0	1	0	1	1	0	0	0	0	0	1	0	0	-
995614|F|0-27:A>T-27:A>T	TGCAGGTTCGGCAGGGAGGAGATGAGGACCATACTACAACTCTGGAGCTCTTAATCCCTTTTGCGGAAC	TGCAGGTTCGGCAGGGAGGAGATGAGGACCATACTACAACTCTGGAGCTCTTAATCCCTTTTGCGGAAC	6B|011.967085420|995614|995614	1	1	6.68514e-031	chr6B	28712133	1	1.20614e-027	27:A>T	27	0.86758	0.505263	0.494737	0.505263	0.494737	0	0.499945	0.499945	0.499945	12.61157	9.61789	1	-	0	1	1	0	1	0	0	1	0	0	0	1	0	1	0	1	-	1	-	0	-	-	1	1
4992492|F|0-6:A>C-6:A>C	TGCAGTACACCACCACCGATGCCGCTCGGTTACCGTCCAGAACTTGCCACTTGCGATGATCCGAGGCCG	TGCAGTACACCACCACCGATGCCGCTCGGTTACCGTCCAGAACTTGCCACTTGCGATGATCCGAGGCCG	1B|116.801779800|4992492|4992492	1	1	6.68514e-031	chr1B	529063515	1	2.61083e-024	6:A>C	6	0.972603	0.497653	0.507042	0.492958	0.502347	0.004695	0.499989	0.499901	0.499945	12.8	11.57353	1	0	1	1	0	1	0	1	0	1	1	1	1	-	1	0	0	0	1	1	0	1	0	0	1	1
1039102|F|0-47:C>G-47:C>G	TGCAGCATCACCCTCTAAGCACGACGTGGTCACTTCACAGCTTGAACCACAATTCTACTTCACGTCTTC	TGCAGCATCACCCTCTAAGCACGACGTGGTCACTTCACAGCTTGAACCACAATTCTACTTCACGTCTTC		0	0	999	chr7A	25433255	2	5.61161e-026	47:C>G	47	0.86758	0.494737	0.505263	0.494737	0.505263	0	0.499945	0.499945	0.499945	7.66949	4.54918	1	1	1	0	-	1	0	0	0	0	1	1	1	1	0	0	0	0	0	-	0	0	1	0	1	0
2277846|F|0-19:G>C-19:G>C	TGCAGACGGTACTGTATGCGAATCACTGTAGCTTGGTGACTGTAGCTCGGATACAGTTCACGAAGATCC	TGCAGACGGTACTGTATGCGAATCACTGTAGCTTGGTGACTGTAGCTCGGATACAGTTCACGAAGATCC		0	0	999	chr6A	578442973	1	5.61161e-026	19:G>C	19	0.96347	0.49763	0.507109	0.492891	0.50237	0.004739	0.499989	0.499899	0.499944	10.72794	12.99275	1	1	1	1	0	0	1	1	1	1	1	1	0	1	0	1	1	-	-	0	1	0	1	1	0	1
1197948|F|0-38:T>C-38:T>C	TGCAGCCTCCACAAGGAGCGCAAGCAGAGGGCCCCCGCTGCCGTCGGCAGCTACAGCATGCCGATCTCC	TGCAGCCTCCACAAGGAGCGCAAGCAGAGGGCCCCCGCTGCCGTCGGCAGCTACAGCATGCCGATCTCC		0	0	999	chr6B	676537084	1	7.25908e-025	38:T>C	38	0.96347	0.507109	0.49763	0.50237	0.492891	0.004739	0.499899	0.499989	0.499944	6.86806	6.47727	1	1	0	0	1	0	1	1	0	0	1	1	0	0	0	-	0	1	1	0	0	1	1	1	0	-
7339686|F|0-25:A>T-25:A>T	TGCAGGAGCTCTACCAGCTGCTGCTAGCCGAGATCGGAAGAGCGGTTCAGCAGGAATGCCGAGACCGAT	TGCAGGAGCTCTACCAGCTGCTGCTAGGCG		0	0	999		0	0	999	25:A>T	25	0.611872	0.5	0.507463	0.492537	0.5	0.007463	0.5	0.499889	0.499944	4.1	5.81928	1	-	1	-	1	0	0	1	-	-	-	0	1	0	0	0	-	0	0	-	-	0	1	-	-	-
4009215|F|0-26:T>C-26:T>C	TGCAGCCATGAGGCCGAGACACTCGGTGGTGAGAGGCTTGAAGATGCGCTGCTCATCGGAGTCGAGCGC	TGCAGCCATGAGGCCGAGACACTCGGTGGTGAGAGGCTTGAAGATGCGCTGCTCATCGGAGTCGAGCGC		0	0	999	chr5A	692372923	1	5.61161e-026	26:T>C	26	0.96347	0.49763	0.507109	0.492891	0.50237	0.004739	0.499989	0.499899	0.499944	6.11511	6.18519	1	1	0	1	1	0	1	1	1	1	1	0	1	1	0	1	-	1	0	0	-	1	0	1	0	1
1250192|F|0-29:G>C-29:G>C	TGCAGCTTGGACAGCAGCTCGGAGATCTGGTCCTCCGAGATGGACGTCGAGCTTCCGAGATCGGAAGAG	TGCAGCTTGGACAGCAGCTCGGAGATCTGGTCCTCCGAGATGGACGTCGAGCTTGCG	2B|085.938747370|1250192|1250192	1	1	1.1478e-022	chr2B	747077267	2	1.8598e-019	29:G>C	29	0.96347	0.507109	0.50237	0.49763	0.492891	0.009479	0.499899	0.499989	0.499944	12.62759	9.43307	0.990909	-	1	1	1	1	0	1	0	0	-	1	0	0	1	0	0	0	0	0	0	1	1	0	1	0
1127543|F|0-45:T>G-45:T>G	TGCAGACATGCACATTTACTAGAAATACTTGATGCGCATATGTTTTTTTTGGAGGAGAGCGGAAGAGAC	TGCAGACATGCACATTTACTAGAAATACTTGATGCGCATATGTTTTTTTTGGAGGAGAGCGGAAGAGAC		0	0	999	chr3A	50904033	1	1.20614e-027	45:T>G	45	0.858447	0.494681	0.505319	0.494681	0.505319	0	0.499943	0.499943	0.499943	5.0339	8.2	1	-	0	0	1	0	0	1	1	0	0	0	0	0	0	0	0	0	0	0	-	0	1	0	1	1
1242547|F|0-55:G>C-55:G>C	TGCAGGAAACAAGAGCATGATCTTGCAGCTTTTCAAGTCTTCAGGGAGAGGCTATGTGTTGAATTTGAT	TGCAGGAAACAAGAGCATGATCTTGCAGCTTTTCAAGTCTTCAGGGAGAGGCTATGTGTTGAATTTGAT		0	0	999	chr3A	737478581	1	5.61161e-026	55:G>C	55	0.858447	0.494681	0.505319	0.494681	0.505319	0	0.499943	0.499943	0.499943	7.7094	3.40517	1	0	-	1	0	0	1	0	0	0	1	0	1	0	0	0	0	0	1	1	0	1	0	1	1	0
1210561|F|0-58:T>C-58:T>C	TGCAGCGGGGTTGCCTTCTCGCGCAGGGGAGCGCTTCCTGATCGTATGACATGGTGGCTCTGGACGGTG	TGCAGCGGGGTTGCCTTCTCGCGCAGGGGAGCGCTTCCTGATCGTATGACATGGTGGCTCTGGACGGTG	5B|031.340506750|1210561|1210561	1	1	6.68514e-031	chr5B	292000078	1	1.20614e-027	58:T>C	58	0.60274	0.5	0.507576	0.492424	0.5	0.007576	0.5	0.499885	0.499943	9.22093	8.47619	0.985294	0	1	0	-	-	-	1	0	-	-	1	-	-	0	0	-	-	-	0	-	1	1	1	1	-
6041364|F|0-20:T>C-20:T>C	TGCAGCCGCGCGGATAGGCGTGCTGGTTGGCCGAGATCGGAAGAGCGGTTCAGCAGGAATGCCGAGACC	TGCAGCCGCGCGGATAGGCGTGCTGGTTGGGCG		0	0	999		0	0	999	20:T>C	20	0.849315	0.505376	0.505376	0.494624	0.494624	0.010753	0.499942	0.499942	0.499942	6.97541	18.87395	0.990385	-	1	1	0	0	-	1	0	-	0	1	0	-	-	-	0	-	1	0	0	0	0	-	0	1
4911067|F|0-10:C>G-10:C>G	TGCAGATCCTCGGTTCGATACTTGGCTAGCGCGCATTTTTTTAGCCTTACAGGCTCGCGCTACAGTAAG	TGCAGATCCTCGGTTCGATACTTGGCTAGCGCGCATTTTTTTAGCCTTACAGGCTCGCGCTACAGTAAG	5B|055.604592270|4911067|4911067	1	1	6.68514e-031		0	0	999	10:C>G	10	0.945205	0.497585	0.507246	0.492754	0.502415	0.004831	0.499988	0.499895	0.499942	35.82222	13.59259	1	0	1	1	0	-	0	-	1	0	0	0	1	0	0	1	0	0	0	1	0	0	1	0	0	1
26672933|F|0-63:G>A-63:G>A	TGCAGCCGCGGCGGCAACTTCAGAGGGAGCTGCGCACCACCGCGGAGCAGCTGGCGGGCGCACGCGCGC	TGCAGCCGCGGCGGCAACTTCAGAGGGAGCTGCGCACCACCGCGGAGCAGCTGGCGGGCGCACGCGCGC		0	0	999	chr6B	630539552	1	5.61161e-026	63:G>A	63	0.936073	0.497561	0.507317	0.492683	0.502439	0.004878	0.499988	0.499893	0.499941	2.952	2.72727	1	1	1	0	0	0	0	1	0	0	1	1	0	1	1	0	0	0	0	1	0	1	1	0	1	-
1262929|F|0-30:G>C-30:G>C	TGCAGCCGCTTCGGCTGGTGCGGCTCTACCGCGGAGTACTGCGGTGACGGCTGCCAGAGCCAGTGCTCT	TGCAGCCGCTTCGGCTGGTGCGGCTCTACCGCGGAGTACTGCGGTGACGGCTGCCAGAGCCAGTGCTCT	7A|151.248180300|1262929|1262929	1	1	6.68514e-031	chr7A	722867711	1	1.20614e-027	30:G>C	30	0.593607	0.507692	0.5	0.5	0.492308	0.007692	0.499882	0.5	0.499941	10.15476	3.28947	0.982759	1	1	-	0	1	0	0	1	1	1	0	-	0	-	1	0	0	0	1	1	1	-	-	1	0
2284781|F|0-15:A>G-15:A>G	TGCAGTTTCGCATAGAAAGGTCTCTTCCTGGGCCGGCCCATGAACAAAACAAATCGGTAGCGAGCACGA	TGCAGTTTCGCATAGAAAGGTCTCTTCCTGGGCCGGCCCATGAACAAAACAAATCGGTAGCGAGCACGA		0	0	999	chrUn	90731348	1	2.61083e-024	15:A>G	15	0.593607	0.507692	0.5	0.5	0.492308	0.007692	0.499882	0.5	0.499941	6.10127	5.56044	1	1	0	1	0	0	-	0	-	-	0	0	-	-	-	1	1	-	-	-	1	-	0	-	0	-
1254972|F|0-40:G>T-40:G>T	TGCAGGGAACAAGCTAAAAATGATTTACTGCCTGAAGTGCGCATTTGGCCTCCAGAAGCTATGCCAGAC	TGCAGGGAACAAGCTAAAAATGATTTACTGCCTGAAGTGCGCATTTGGCCTCCAGAAGCTATGCCAGAC	3B|078.818658950|1254972|1254972	1	1	6.68514e-031	chr3B	671162800	1	1.20614e-027	40:G>T	40	0.821918	0.494444	0.505556	0.494444	0.505556	0	0.499938	0.499938	0.499938	6.05172	5.92982	1	1	0	0	-	1	0	1	0	0	1	1	0	1	1	1	0	0	-	0	0	0	0	0	0	1
2280408|F|0-42:A>G-42:A>G	TGCAGGCACCGCCGCCGCCTCCTACAAATGTGGGCATGGATCACGGCGGAGAAACATAGTCATCCTCGT	TGCAGGCACCGCCGCCGCCTCCTACAAATGTGGGCATGGATCACGGCGGAGAAACATAGTCATCCTCGT	2B|012.625773870|2280408|2280408	1	1	6.68514e-031	chr2B	16863446	1	1.20614e-027	42:A>G	42	0.917808	0.507463	0.497512	0.502488	0.492537	0.004975	0.499889	0.499988	0.499938	7.72993	6.944	1	0	0	0	1	1	0	1	1	-	0	0	0	1	0	-	-	-	1	0	0	1	0	0	1	1
1042782|F|0-66:C>T-66:C>T	TGCAGGTGTGGGTGCGATTTAGTGGGACTAACTAGTCCATCCCACTTAATTGGCTTTAATGGGCTCCCA	TGCAGGTGTGGGTGCGATTTAGTGGGACTAACTAGTCCATCCCACTTAATTGGCTTTAATGGGCTCCCA	1B|094.656055990|1042782|1042782	1	1	6.68514e-031	chr1B	430350708	2	1.20614e-027	66:C>T	66	0.917808	0.507463	0.497512	0.502488	0.492537	0.004975	0.499889	0.499988	0.499938	16.78358	18.86777	1	0	1	0	1	1	0	0	0	0	1	0	1	-	0	0	-	-	0	1	0	1	1	0	0	0
5324640|F|0-34:T>C-34:T>C	TGCAGTAAGCGCACATCACAACCAATCACTACCGTATTTTCTGACACCGAATCCACTTCTTGCTCTGAC	TGCAGTAAGCGCACATCACAACCAATCACTACCGTATTTTCTGACACCGAATCCACTTCTTGCTCTGAC		0	0	999	chr3B	3646456	2	1.20614e-027	34:T>C	34	0.821918	0.505556	0.505556	0.494444	0.494444	0.011111	0.499938	0.499938	0.499938	5.97414	6.2087	1	0	0	1	0	1	1	-	-	0	-	0	-	0	1	0	1	1	-	-	1	1	0	-	-	1
1096870|F|0-52:G>T-52:G>T	TGCAGCTGCTGCTGTGTGATAAGACCAGAATCATCATATATACATTCATATGGCTGCCAAATTTTCTAC	TGCAGCTGCTGCTGTGTGATAAGACCAGAATCATCATATATACATTCATATGGCTGCCAAATTTTCTAC	2B|063.739493980|1096870|1096870	1	1	6.68514e-031	chr2B	106955957	1	2.61083e-024	52:G>T	52	0.908676	0.507538	0.497487	0.502513	0.492462	0.005025	0.499886	0.499987	0.499937	4.5	2.61111	1	1	-	0	0	1	0	1	0	1	1	1	1	1	0	-	1	0	1	1	1	0	1	0	1	1
1110493|F|0-66:C>G-66:C>G	TGCAGTGAAATTAGAGCCGCGCTGCTGGCGACAACTGCAAGGTGTAACGCAAGGAGCAGGGAGCAGCGC	TGCAGTGAAATTAGAGCCGCGCTGCTGGCGACAACTGCAAGGTGTAACGCAAGGAGCAGGGAGCAGCGC	5A|012.605124830|1110493|1110493	1	1	6.68514e-031	chr5A	18923673	1	5.61161e-026	66:C>G	66	0.908676	0.507538	0.502513	0.497487	0.492462	0.01005	0.499886	0.499987	0.499937	15.81538	14.63492	1	0	-	1	1	0	0	1	0	1	0	0	1	0	1	0	0	1	1	0	1	0	1	0	0	1
5323750|F|0-56:G>T-56:G>T	TGCAGTTGGCGTCGTTGCACTGACCCGCGGAGGAATTGGGGCGTCTCCGCTGCGTAGGAGATCGGAAGA	TGCAGTTGGCGTCGTTGCACTGACCCGCGGAGGAATTGGGGCGTCTCCGCTGCGTGCG	2A|057.252043820|1092750|1092750	1	1	3.2753e-023	chr2A	71547471	2	5.34923e-020	56:G>T	56	0.56621	0.508065	0.5	0.5	0.491935	0.008065	0.49987	0.5	0.499935	3	2.79012	0.982759	-	0	1	0	1	1	1	-	1	1	0	1	0	-	-	1	1	1	1	-	1	0	-	-	1
3024912|F|0-36:T>C-36:T>C	TGCAGTACGCATCCATTTAGGAACCTTCTAGAGGTTTCCAGCCGAGATCGGAAGAGCGGTTCAGCAGGA	TGCAGTACGCATCCATTTAGGAACCTTCTAGAGGTTTCCAGGCG	3A|103.817681200|3024912|3024912	1	1	1.27258e-015	chr3A	699860021	1	1.83728e-012	36:T>C	36	0.794521	0.505747	0.494253	0.505747	0.494253	0	0.499934	0.499934	0.499934	4.62136	3.79091	1	0	1	-	0	1	0	-	0	0	-	0	-	-	-	-	1	0	0	0	1	1	0	-	1	-
1082430|F|0-21:G>T-21:G>T	TGCAGACTCTACAAGCGTTGCGAGTGCAGGATGAGTACGTTATTAAGTATAGAGTAATTCCACTGTTGT	TGCAGACTCTACAAGCGTTGCGAGTGCAGGATGAGTACGTTATTAAGTATAGAGTAATTCCACTGTTGT	6B|003.348782690|1082430|1082430	1	1	6.68514e-031	chr6B	1705759	2	5.61161e-026	21:G>T	21	0.890411	0.502564	0.507692	0.492308	0.497436	0.010256	0.499987	0.499882	0.499934	6.51181	7.08065	1	0	-	0	1	0	0	1	1	1	1	0	1	0	2	-	0	0	1	1	0	0	0	0	1	0
2280279|F|0-23:A>G-23:A>G	TGCAGTGCCAGACTGCGAGCAACATGGTAACAATCTATCCTAGTGAATTAGCTGTTACGATCAACGAAC	TGCAGTGCCAGACTGCGAGCAACATGGTAACAATCTATCCTAGTGAATTAGCTGTTACGATCAACGAAC		0	0	999		0	0	999	23:A>G	23	0.785388	0.505814	0.505814	0.494186	0.494186	0.011628	0.499932	0.499932	0.499932	4.9292	5.04762	1	1	-	-	1	1	1	0	0	-	1	1	0	1	1	1	-	-	1	-	1	1	1	0	0	1
2279631|F|0-40:G>A-40:G>A	TGCAGAGTTAACCAAAGCAAAAAAGAAATCGGTAAGATCAGAACCGTTTCGACGACAAATGGGAACTGA	TGCAGAGTTAACCAAAGCAAAAAAGAAATCGGTAAGATCAGAACCGTTTCGACGACAAATGGGAACTGA	4B|028.293904620|2279631|2279631	1	1	6.68514e-031	chr4B	32178415	1	5.61161e-026	40:G>A	40	0.767123	0.494048	0.505952	0.494048	0.505952	0	0.499929	0.499929	0.499929	3.29293	3.64545	1	0	0	1	1	0	1	0	-	1	-	-	0	0	1	1	0	1	-	0	1	-	1	-	0	1
979743|F|0-67:C>A-67:C>A	TGCAGTTTCACACAAGTCCTAACTGAGGCTTTAGTAAACTTCGTAGCAAACTAATTTTCAGACCACCCT	TGCAGTTTCACACAAGTCCTAACTGAGGCTTTAGTAAACTTCGTAGCAAACTAATTTTCAGACCACCCT	1A|252.189319000|979743|979743	1	1	6.68514e-031	chr1A	591623284	1	1.20614e-027	67:C>A	67	0.757991	0.506024	0.493976	0.506024	0.493976	0	0.499927	0.499927	0.499927	9.85	7.51818	1	0	1	-	0	0	-	1	-	0	-	1	-	0	0	0	1	0	0	-	1	0	0	-	0	1
4988957|F|0-26:A>G-26:A>G	TGCAGCGACGCGTCCTCTCCACCCCCAACCTATCTCTCGCTGTCCATGGGAGCCAGCCTGTGTCCCCTT	TGCAGCGACGCGTCCTCTCCACCCCCAACCTATCTCTCGCTGTCCATGGGAGCCAGCCTGTGTCCCCTT	6A|013.824215280|4988957|4988957	1	1	6.68514e-031	chrUn	72149679	4	1.20614e-027	26:A>G	26	0.757991	0.493976	0.506024	0.493976	0.506024	0	0.499927	0.499927	0.499927	4.52475	3.66071	1	-	-	0	0	-	0	0	0	-	1	1	1	1	-	1	1	1	0	0	1	1	0	-	-	-
26674071|F|0-16:T>C-16:T>C	TGCAGCCTCCATGCTGTGACAAGAAGAAAGATTAGCACGGCGTGGAGAAGATGGAGGCATCTGGTTGGC	TGCAGCCTCCATGCTGTGACAAGAAGAAAGATTAGCACGGCGTGGAGAAGATGGAGGCATCTGGTTGGC		0	0	999	chr7B	610445571	1	1.20614e-027	16:T>C	16	0.748858	0.506098	0.493902	0.506098	0.493902	0	0.499926	0.499926	0.499926	4.41176	3.86735	1	1	1	0	1	0	0	0	0	0	0	1	0	1	1	1	0	1	0	1	-	0	1	1	1	0
1373125|F|0-22:C>A-22:C>A	TGCAGGGTTTTTTTTTCATTTTCTTCTGCGGTTTTTTGCTTCCAGTTTTTCACTGTTTTATCCGAGATC	TGCAGGGTTTTTTTTTCATTTTCTTCTGCGGTTTTTTGCTTCCAGTTTTTCACTGTTTTATGCG		0	0	999		0	0	999	22:C>A	22	0.739726	0.506173	0.493827	0.506173	0.493827	0	0.499924	0.499924	0.499924	13.44554	9.09184	1	-	-	1	1	-	0	1	1	-	1	0	0	1	-	1	1	-	-	0	0	1	1	0	-	0
1206302|F|0-16:T>C-16:T>C	TGCAGATGGATGGGACTGAATTAATTAGTGCTGGTGACTACTTAATTGCATGACAGGCACCAACACCCG	TGCAGATGGATGGGACTGAATTAATTAGTGCTGGTGACTACTTAATTGCATGACAGGCACCAACACCCG	6B|080.823506260|1206302|1206302	1	1	6.68514e-031		0	0	999	16:T>C	16	0.520548	0.5	0.508772	0.491228	0.5	0.008772	0.5	0.499846	0.499923	12.77273	10.16	1	0	-	1	0	1	-	-	1	-	1	0	1	-	1	0	-	-	0	1	-	1	0	-	0	-
5579491|F|0-12:C>T-12:C>T	TGCAGAACAGTCCCATTTGTCAAACCAATTGTACCGCTGATTGATTAGGCAAAAGCCATTAAAGTAATA	TGCAGAACAGTCCCATTTGTCAAACCAATTGTACCGCTGATTGATTAGGCAAAAGCCATTAAAGTAATA		0	0	999	chr5A	606057278	1	2.61083e-024	12:C>T	12	0.730594	0.50625	0.49375	0.50625	0.49375	0	0.499922	0.499922	0.499922	6.65979	6.51923	1	0	-	1	1	0	1	0	1	1	0	-	1	-	-	1	1	1	1	1	1	-	-	1	-	0
1101006|F|0-6:G>T-6:G>T	TGCAGAGACGAAACAAGTCAGTACAAACTAGAAAGGCACATCACAAAGAAAGGCTTATTGCAATGCCAA	TGCAGAGACGAAACAAGTCAGTACAAACTAGAAAGGCACATCACAAAGAAAGGCTTATTGCAATGCCAA	2B|063.732704570|1101006|1101006	1	1	6.68514e-031	chr2B	135005603	1	1.20614e-027	6:G>T	6	0.721461	0.493671	0.506329	0.493671	0.506329	0	0.49992	0.49992	0.49992	13.84314	4.20408	1	0	-	-	-	1	-	0	-	1	0	0	0	1	1	-	1	1	1	1	0	1	-	1	0	1
2285242|F|0-9:G>C-9:G>C	TGCAGCGGGGAGCGGCTCCACCCCATTCATCGTCGTCATCATGGCCGTCTCCATCGAACCGTCCGGCCG	TGCAGCGGGGAGCGGCTCCACCCCATTCATCGTCGTCATCATGGCCGTCTCCATCGAACCGTCCGGCCG	1B|202.243144900|7339149|7339149	1	1	2.42147e-025	chr5B	574667802	1	1.20614e-027	9:G>C	9	0.712329	0.49359	0.50641	0.49359	0.50641	0	0.499918	0.499918	0.499918	3.45098	3.45745	1	1	0	1	1	-	-	1	1	1	0	1	0	0	0	-	-	1	0	1	-	0	0	-	0	1
1400650|F|0-65:T>C-65:T>C	TGCAGCTTCCTCTGAGGTGTTCCCGCTGTTGTCGTTCGTCGTTTGTGTGCAGCGGCCACAGCCGCTGGC	TGCAGCTTCCTCTGAGGTGTTCCCGCTGTTGTCGTTCGTCGTTTGTGTGCAGCGGCCACAGCCGCTGGC	2A|008.294105853|1400650|1400650	1	1	6.68514e-031	chrUn	12592605	1	1.2147e-022	65:T>C	65	0.712329	0.50641	0.49359	0.50641	0.49359	0	0.499918	0.499918	0.499918	16.63366	7.85294	1	-	0	0	0	-	1	0	0	-	0	1	0	-	0	1	1	1	1	0	1	0	-	-	0	1
1721472|F|0-16:G>A-16:G>A	TGCAGCATAGACCAGCGGTATAGGATGAGGGATGATGGTTTTAGTTTAGTTTAGACTTGGGATCCGAGA	TGCAGCATAGACCAGCGGTATAGGATGAGGGATGATGGTTTTAGTTTAGTTTAGACTTGGGATCCGAGA	1B|064.155107970|1114817|1114817	1	1	1.87191e-026		0	0	999	16:G>A	16	0.712329	0.50641	0.49359	0.50641	0.49359	0	0.499918	0.499918	0.499918	11.98947	5.11702	1	1	1	0	1	0	0	0	0	-	-	1	1	-	1	1	0	1	1	-	-	0	0	0	-	0
2244378|F|0-39:G>A-39:G>A	TGCAGCATGCATGTTTTACTTACTTTTATCTTCGAAGCCGCCACACCGTCCGAGATCGGAAGAGCGGTT	TGCAGCATGCATGTTTTACTTACTTTTATCTTCGAAGCCGCCACACCGTGCG		0	0	999	chr2D	598729290	4	4.30977e-015	39:G>A	39	0.502283	0.509091	0.5	0.5	0.490909	0.009091	0.499835	0.5	0.499917	28.2	23.92754	1	-	1	1	1	1	1	-	0	-	-	1	-	-	-	-	1	-	0	-	-	1	1	1	0	0
4990641|F|0-45:C>A-45:C>A	TGCAGGGGTTGCTGGAGAAGCTGAGCAGGGACGCCGACCAGGCAGCGGACCTGCTGGATGAGCTCCACT	TGCAGGGGTTGCTGGAGAAGCTGAGCAGGGACGCCGACCAGGCAGCGGACCTGCTGGATGAGCTCCACT	5D|153.633563400|1218163|1218163	1	1	1.44708e-027	chr5D	559396922	2	2.61083e-024	45:C>A	45	0.502283	0.509091	0.5	0.5	0.490909	0.009091	0.499835	0.5	0.499917	10.81081	9.79412	0.982759	1	0	-	0	-	1	-	1	1	1	-	0	-	-	-	-	1	1	0	-	1	-	1	0	1
1106248|F|0-34:C>T-34:C>T	TGCAGAAGGGCGGCTCATAAGATTAGCGAGTACTCTCTCCGTCCTATAATGTAAGATATTTTTTGACAC	TGCAGAAGGGCGGCTCATAAGATTAGCGAGTACTCTCTCCGTCCTATAATGTAAGATATTTTTTGACAC		0	0	999	chr4B	184890459	1	1.20614e-027	34:C>T	34	0.703196	0.493506	0.506494	0.493506	0.506494	0	0.499916	0.499916	0.499916	3.40594	2.75	1	0	-	0	1	1	0	1	0	0	0	1	-	0	-	0	0	0	-	-	-	0	1	0	-	0
1233947|F|0-36:A>G-36:A>G	TGCAGGGATGACGCACCCCCCGAGCGCGATCTCCAGATGCAGCTAGCTTCCTCGGCTCCACCAAATTCC	TGCAGGGATGACGCACCCCCCGAGCGCGATCTCCAGATGCAGCTAGCTTCCTCGGCTCCACCAAATTCC	2B|095.519946960|1233947|1233947	1	1	6.68514e-031	chr2B	771858016	1	2.61083e-024	36:A>G	36	0.789954	0.49711	0.508671	0.491329	0.50289	0.00578	0.499983	0.49985	0.499916	8.63964	10.92793	1	0	1	0	0	0	0	1	1	0	1	0	0	1	0	-	0	0	0	0	1	1	0	0	1	1
1116613|F|0-29:A>G-29:A>G	TGCAGAGGGGGCAGCGCCTCCTTTCAGCCATCGTGCGTGGCCTGCTTGCCGGCGCCGTCTTGACGCTTG	TGCAGAGGGGGCAGCGCCTCCTTTCAGCCATCGTGCGTGGCCTGCTTGCCGGCGCCGTCTTGACGCTTG	2A|008.842064646|1128568|1128568	1	1	6.7804e-021	chrUn	11944274	1	1.20614e-027	29:A>G	29	0.789954	0.508671	0.49711	0.50289	0.491329	0.00578	0.49985	0.499983	0.499916	5.0367	4.68421	1	0	1	1	1	-	0	1	1	0	1	0	1	0	0	0	0	0	-	1	0	1	-	-	1	0
2254818|F|0-52:A>G-52:A>G	TGCAGCTGGTAGCCAGTCGATCAGCTGTATTTATGCCCAGCAGCGTGTACTGATCTAGCCGTCCGAGAT	TGCAGCTGGTAGCCAGTCGATCAGCTGTATTTATGCCCAGCAGCGTGTACTGATCTAGCCGTCCGAGAT	1A|171.486715000|2254818|2254818	1	1	6.68514e-031	chr1A	546917988	1	2.0183e-025	52:A>G	52	0.995434	0.5	0.509174	0.490826	0.5	0.009174	0.5	0.499832	0.499916	22.95714	20.17361	1	0	1	0	0	1	0	1	0	1	0	0	1	0	1	1	0	0	0	1	0	1	1	0	1	0
3955691|F|0-50:G>T-50:G>T	TGCAGGTCCTGGGCGGAGATCATCTCCGAGCGGCTAGCGAGACCCACCCCGCACCTGTTCGCGCTCGAG	TGCAGGTCCTGGGCGGAGATCATCTCCGAGCGGCTAGCGAGACCCACCCCGCACCTGTTCGCGCTCGAG	7B|011.888218330|3955691|3955691	1	1	6.68514e-031	chr7B	7541679	1	1.20614e-027	50:G>T	50	0.995434	0.5	0.509174	0.490826	0.5	0.009174	0.5	0.499832	0.499916	7.32609	8.08904	1	1	0	0	1	1	1	0	0	0	0	1	0	1	2	1	0	1	1	1	1	0	1	1	1	0
1240420|F|0-42:G>A-42:G>A	TGCAGCCACACTCGCATGACAAATGCCCACTCGGTGTAGTTCGTGCGGGTCAGCGGGGGGAGCTACACC	TGCAGCCACACTCGCATGACAAATGCCCACTCGGTGTAGTTCGTGCGGGTCAGCGGGGGGAGCTACACC		0	0	999	chrUn	229944532	3	1.20614e-027	42:G>A	42	0.780822	0.508772	0.502924	0.497076	0.491228	0.011696	0.499846	0.499983	0.499915	6.69912	8.15596	1	1	-	0	1	1	1	0	1	1	0	-	0	1	2	1	-	1	1	1	1	0	1	1	0	-
1132880|F|0-21:G>A-21:G>A	TGCAGCAGGTGCAGACTTTGCGCAAGGCTCCACTTCTGGATAGGGCTCCGAGATCGGAAGAGCGGTTCA	TGCAGCAGGTGCAGACTTTGCGCAAGGCTCCACTTCTGGATAGGGCTGCG		0	0	999	chr6B	41761073	1	1.09842e-015	21:G>A	21	0.684932	0.493333	0.506667	0.493333	0.506667	0	0.499911	0.499911	0.499911	2.67816	2.57143	1	0	0	-	1	0	1	0	1	0	0	0	1	0	1	1	0	0	-	1	0	-	0	0	0	-
1717276|F|0-16:C>G-16:C>G	TGCAGGCGATGAGGGGCTGGGTCGTGGACCACAAGCTGCGGGCCGTAGGTGCGCCGCGGGGAACTCCCC	TGCAGGCGATGAGGGGCTGGGTCGTGGACCACAAGCTGCGGGCCGTAGGTGCGCCGCGGGGAACTCCCC	2B|060.941351950|1717276|1717276	1	1	3.11029e-029	chr2D	62034380	1	2.61083e-024	16:C>G	16	0.949772	0.509615	0.5	0.5	0.490385	0.009615	0.499815	0.5	0.499908	10.35507	8.60902	0.991228	0	0	0	0	0	0	-	1	0	-	1	1	0	1	0	0	0	0	0	1	0	0	0	-	1
1167568|F|0-37:C>T-37:C>T	TGCAGATCCTCCCCAGCAGCGCCGTGCGCCAGTTCTACGTCCGCATCAACGGCATGGAGTTGAACATGA	TGCAGATCCTCCCCAGCAGCGCCGTGCGCCAGTTCTACGTCCGCATCAACGGCATGGAGTTGAACATGA	1B|157.869927300|1209208|1209208	1	1	3.13237e-024	chr1A	532367958	1	1.20614e-027	37:C>T	37	1	0.506849	0.493151	0.506849	0.493151	0	0.499906	0.499906	0.499906	18.36301	17.94161	1	0	0	1	0	1	0	1	0	0	1	0	0	0	1	0	0	0	1	1	0	1	0	0	1	1
1023239|F|0-66:G>C-66:G>C	TGCAGCCATTTCTTTCTTTGAGAGGTCACCCGAGTGGCCAGCCAACCAATCTGCGGTGGTAAACTGGTA	TGCAGCCATTTCTTTCTTTGAGAGGTCACCCGAGTGGCCAGCCAACCAATCTGCGGTGGTAAACTGGTA	1A|143.633091800|1023239|1023239	1	1	6.68514e-031	chr1A	532763545	1	1.20614e-027	66:G>C	66	1	0.506849	0.493151	0.506849	0.493151	0	0.499906	0.499906	0.499906	12.94521	16.55474	1	0	0	1	0	1	0	1	0	0	1	0	0	0	1	0	0	0	1	1	0	1	0	0	1	1
1277717|F|0-57:G>C-57:G>C	TGCAGCCTTTCGCAGCTTCCACCATGGAGTACAGCGACACCACCACCACTGTCGGGTGGTCAACCGAGA	TGCAGCCTTTCGCAGCTTCCACCATGGAGTACAGCGACACCACCACCACTGTCGGGTGGTCAACCGAGA		0	0	999	chr7A	116416634	1	2.61083e-024	57:G>C	57	1	0.493151	0.506849	0.493151	0.506849	0	0.499906	0.499906	0.499906	14.39695	15.82895	1	1	0	1	1	0	1	0	1	1	0	0	1	1	1	1	1	1	0	1	0	0	0	1	0	0
2337361|F|0-68:G>C-68:G>C	TGCAGCTTGGTGGCATGGCATGGCAGCTCCCAACATTTTTTACTGCGCGCACTCGAGTTAATGTACTGG	TGCAGCTTGGTGGCATGGCATGGCAGCTCCCAACATTTTTTACTGCGCGCACTCGAGTTAATGTACTGG		0	0	999	chr3B	627783545	1	1.20614e-027	68:G>C	68	1	0.506849	0.493151	0.506849	0.493151	0	0.499906	0.499906	0.499906	7.20567	7.75352	1	0	1	0	0	0	0	0	1	0	0	1	1	0	0	0	1	0	1	1	0	1	1	0	0	1
2259728|F|0-24:C>G-24:C>G	TGCAGTAGTGTACATGGAGTAGTTCGAAACGCTTTTCTACTTGTTATTGTTTAGCCTCAGATGAACCAT	TGCAGTAGTGTACATGGAGTAGTTCGAAACGCTTTTCTACTTGTTATTGTTTAGCCTCAGATGAACCAT	2B|078.576413080|2259728|2259728	1	1	6.68514e-031	chr2B	666629252	1	1.20614e-027	24:C>G	24	1	0.506849	0.493151	0.506849	0.493151	0	0.499906	0.499906	0.499906	10.34014	11.03676	1	0	0	1	1	1	0	0	1	1	1	0	1	1	0	1	1	1	0	1	0	0	0	1	1	0
3064770|F|0-20:G>A-20:G>A	TGCAGGGGCAACGGGCATGCGTGACGACGACGGGAACGTGTGGTCCGAGATCGGAAGAGCGGTTCAGCA	TGCAGGGGCAACGGGCATGCGTGACGACGACGGGAACGTGTGGTGCG	7A|114.247132000|3064770|3064770	1	1	3.06345e-017	chr7A	688641650	1	4.64586e-014	20:G>A	20	1	0.493151	0.506849	0.493151	0.506849	0	0.499906	0.499906	0.499906	13.15278	13.41007	1	1	1	1	1	0	1	1	0	1	0	1	1	1	1	1	0	1	1	0	0	0	0	1	0	1
1072431|F|0-36:G>A-36:G>A	TGCAGTTTGTGATATTCAAAATTAATGCAAACCGACGCTCACTCCATCATCAGTGTGCCGAGATCGGAA	TGCAGTTTGTGATATTCAAAATTAATGCAAACCGACGCTCACTCCATCATCAGTGTGGCG	2B|078.311137340|1072431|1072431	1	1	2.66181e-024	chr2B	620850327	1	2.05219e-019	36:G>A	36	1	0.506849	0.493151	0.506849	0.493151	0	0.499906	0.499906	0.499906	31.91946	33.49254	1	0	1	0	1	0	0	1	0	0	1	0	0	0	1	0	0	0	0	0	0	1	1	0	0	1
987889|F|0-64:G>A-64:G>A	TGCAGGGGAGATTGGACTCCCATTTGGGCGGCTTCTCCAGTCCAGTTCTTGGGCAGTGGCAGCGGGGGC	TGCAGGGGAGATTGGACTCCCATTTGGGCGGCTTCTCCAGTCCAGTTCTTGGGCAGTGGCAGCGGGGGC	6B|054.410610310|987889|987889	1	1	6.68514e-031	chr3B	718313139	1	1.20614e-027	64:G>A	64	1	0.506849	0.506849	0.493151	0.493151	0.013699	0.499906	0.499906	0.499906	10.89437	10.11806	0.983333	0	0	1	0	0	0	0	1	0	0	1	1	0	1	0	0	0	0	1	0	1	0	0	0	1
1219644|F|0-12:C>T-12:C>T	TGCAGTTGGTGTCGGTGCATGTGGCAATGGGTCAGCATCAGAAACTGTGCCCATGGAGGCGAATGGCGT	TGCAGTTGGTGTCGGTGCATGTGGCAATGGGTCAGCATCAGAAACTGTGCCCATGGAGGCGAATGGCGT		0	0	999	chr1A	533265192	1	1.20614e-027	12:C>T	12	1	0.506849	0.493151	0.506849	0.493151	0	0.499906	0.499906	0.499906	9.93151	8.25547	1	0	0	1	0	1	0	1	0	0	1	0	0	0	1	0	0	0	1	1	0	1	0	0	1	1
1097392|F|0-11:G>C-11:G>C	TGCAGCGCCGCGCTCCTGGACGACGTCTGGTCGGCGATCCTCTGCCGCCGCCGAGATCGGAAGAGCGGT	TGCAGCGCCGCGCTCCTGGACGACGTCTGGTCGGCGATCCTCTGCCGCCGGCG		0	0	999		0	0	999	11:G>C	11	1	0.493151	0.506849	0.493151	0.506849	0	0.499906	0.499906	0.499906	7.23077	9.52518	1	1	0	0	1	0	0	1	0	0	1	1	0	0	1	0	0	0	0	0	0	1	0	0	0	1
4989134|F|0-35:G>C-35:G>C	TGCAGATTTCTATACAATTCTCGAGATCAAAGCTAGCAAGCTTGTCAAGGATTAACATGCCTAGTACCG	TGCAGATTTCTATACAATTCTCGAGATCAAAGCTAGCAAGCTTGTCAAGGATTAACATGCCTAGTACCG	2B|063.146068470|4989134|4989134	1	1	6.68514e-031	chr2D	82892673	1	2.61083e-024	35:G>C	35	0.666667	0.506849	0.493151	0.506849	0.493151	0	0.499906	0.499906	0.499906	8.52083	3.70652	1	0	-	-	-	1	-	0	-	1	0	0	0	1	1	-	1	-	1	1	0	1	-	1	0	-
5369680|F|0-6:C>T-6:C>T	TGCAGTCGTAGAGGATGACGGAGCGGAAGCGGCCCGAGATCGGAAGAGCGGTTCAGCAGGAATGCCGAG	TGCAGTCGTAGAGGATGACGGAGCGGAAGCGGCGCG		0	0	999	chr7D	486586552	1	2.72361e-008	6:C>T	6	1	0.493151	0.506849	0.493151	0.506849	0	0.499906	0.499906	0.499906	22.61268	21.3617	1	0	1	1	0	1	0	1	0	0	1	1	1	0	0	0	0	0	1	1	0	1	0	0	1	0
984274|F|0-19:A>T-19:A>T	TGCAGATGCAGCACATGTCAGCTAATTTGCTGATCACTATCACGGGATGTTTAGCTTTTAAATTACACC	TGCAGATGCAGCACATGTCAGCTAATTTGCTGATCACTATCACGGGATGTTTAGCTTTTAAATTACACC	5B|077.241651360|984274|984274	1	1	6.68514e-031	chr5B	561713329	1	1.20614e-027	19:A>T	19	0.990868	0.506912	0.493088	0.506912	0.493088	0	0.499904	0.499904	0.499904	15.71429	16.22857	1	-	0	1	1	0	0	0	1	0	1	1	1	1	0	1	0	0	0	0	0	0	1	0	1	0
1066189|F|0-34:A>T-34:A>T	TGCAGCCAGCGTCTGACTTCCGTGTCAACCGAAAAGCTTGAGGATTAATTAAGATTAGAGGACCAAAGG	TGCAGCCAGCGTCTGACTTCCGTGTCAACCGAAAAGCTTGAGGATTAATTAAGATTAGAGGACCAAAGG	1B|048.030186420|1066189|1066189	1	1	6.68514e-031	chr1B	21989913	1	1.20614e-027	34:A>T	34	0.990868	0.493088	0.506912	0.493088	0.506912	0	0.499904	0.499904	0.499904	13.09929	14.69925	1	0	1	0	1	1	0	1	0	0	0	1	0	0	1	0	1	0	1	0	0	1	0	0	0	1
2278574|F|0-41:T>C-41:T>C	TGCAGTTCATGTCGACTCCGACCTTGGACCTTGCTAGAGATTCTCGACACTTTGCCTAGACGAAGCTAT	TGCAGTTCATGTCGACTCCGACCTTGGACCTTGCTAGAGATTCTCGACACTTTGCCTAGACGAAGCTAT		0	0	999	chr4A	579845759	1	5.61161e-026	41:T>C	41	0.990868	0.493088	0.506912	0.493088	0.506912	0	0.499904	0.499904	0.499904	5.65217	5.33566	1	1	0	0	0	0	1	1	0	1	0	1	0	1	1	1	1	1	1	0	1	0	0	1	0	1
5578487|F|0-8:C>A-8:C>A	TGCAGTTTCAAAAATCGGGGCCCCGAGATCGGAAGAGCGGTTCAGCAGGAATGCCGAGACCGATCTCGT	TGCAGTTTCAAAAATCGGGGCCGCG		0	0	999		0	0	999	8:C>A	8	0.657534	0.493056	0.506944	0.493056	0.506944	0	0.499904	0.499904	0.499904	3.41111	5.96591	1	-	0	0	-	-	1	1	0	-	0	1	-	0	-	-	-	-	1	0	1	0	0	-	-	0
1057850|F|0-49:G>T-49:G>T	TGCAGGATGACTGCCTTGTGATCCAGTGCGACATTACCGTTCTCCTCAAGGAAATACCGAGATCGGAAG	TGCAGGATGACTGCCTTGTGATCCAGTGCGACATTACCGTTCTCCTCAAGGAAATAGCG		0	0	999	chr2B	763492863	1	1.53686e-020	49:G>T	49	0.931507	0.509804	0.5	0.5	0.490196	0.009804	0.499808	0.5	0.499904	16.93431	11.52459	0.99	-	1	0	1	1	0	0	0	0	1	0	1	0	1	-	2	0	0	1	0	0	0	0	0	1
1125397|F|0-26:A>G-26:A>G	TGCAGCAGATGCACCTTGACGTGACGAGAGGGAGGGCGCATTCAGTGCTGTGACCCCGAGATCGGAAGA	TGCAGCAGATGCACCTTGACGTGACGAGAGGGAGGGCGCATTCAGTGCTGTGACCGCG	5B|055.307194960|1125397|1125397	1	1	3.2753e-023	chr5B	517571310	1	2.48876e-018	26:A>G	26	0.990868	0.506912	0.506912	0.493088	0.493088	0.013825	0.499904	0.499904	0.499904	13.59441	28.86525	1	1	1	1	0	0	0	-	1	0	0	0	1	0	0	1	0	0	0	1	0	0	1	0	0	1
2269494|F|0-39:G>T-39:G>T	TGCAGGGATCACCCCAGGGGACAAAGCCATATCGATCGAGCGAGCTACACAAGCTTCTGCTTGAGCTTG	TGCAGGGATCACCCCAGGGGACAAAGCCATATCGATCGAGCGAGCTACACAAGCTTCTGCTTGAGCTTG	2B|088.928991310|2269494|2269494	1	1	6.68514e-031	chr2B	763473871	1	5.61161e-026	39:G>T	39	0.981735	0.506977	0.493023	0.506977	0.493023	0	0.499903	0.499903	0.499903	6.41007	10.42754	1	0	1	1	0	0	-	1	1	1	0	1	0	1	0	1	1	1	1	0	1	1	1	1	1	0
1256184|F|0-23:G>A-23:G>A	TGCAGCGACCCTCCATCGTCTCTGTGATTCGCCGCGAGCCGCCTTGCTCCCCTACCGAACTGCTCTGAG	TGCAGCGACCCTCCATCGTCTCTGTGATTCGCCGCGAGCCGCCTTGCTCCCCTACCGAACTGCTCTGAG	3B|068.624200420|1256184|1256184	1	1	6.68514e-031	chr3B	576144668	2	1.20614e-027	23:G>A	23	0.981735	0.506977	0.506977	0.493023	0.493023	0.013953	0.499903	0.499903	0.499903	7.25352	7.22302	0.991525	0	1	1	1	1	0	1	0	0	1	0	1	0	2	0	0	0	-	1	0	0	1	0	1	0
7336124|F|0-57:A>C-57:A>C	TGCAGCGCAACTTCGCCGCTTGTTCCTTGCCCATCGGCGCCTCGCCATCCATCATATACCGTCTCCAAG	TGCAGCGCAACTTCGCCGCTTGTTCCTTGCCCATCGGCGCCTCGCCATCCATCATATACCGTCTCCAAG	5B|104.995196500|1229313|1229313	1	1	1.44708e-027	chr5B	621209882	1	2.61083e-024	57:A>C	57	0.972603	0.507042	0.492958	0.507042	0.492958	0	0.499901	0.499901	0.499901	5.57857	5.29412	1	1	1	0	0	0	1	0	1	1	0	0	1	0	1	1	0	1	0	1	0	1	0	1	0	0
2279590|F|0-48:A>G-48:A>G	TGCAGCCATGGCTAACTGCGCCAACTCCATGTCCCTCTGAACCTCGTCATCATCGAAGTGGCTGTTCGC	TGCAGCCATGGCTAACTGCGCCAACTCCATGTCCCTCTGAACCTCGTCATCATCGAAGTGGCTGTTCGC	6B|008.187800574|2279590|2279590	1	1	6.68514e-031	chr6B	19125651	1	5.61161e-026	48:A>G	48	0.726027	0.496855	0.509434	0.490566	0.503145	0.006289	0.49998	0.499822	0.499901	9.25253	9.19	1	0	1	-	0	1	-	-	1	-	0	1	1	0	-	0	-	-	-	0	-	1	-	-	0	-
4993248|F|0-11:A>G-11:A>G	TGCAGGGGAGGACTTGCAGCGGCTTGCAAGGTGTTTCAAATTGGGTTGGTGAGTCAATCGGAACCCAAA	TGCAGGGGAGGACTTGCAGCGGCTTGCAAGGTGTTTCAAATTGGGTTGGTGAGTCAATCGGAACCCAAA		0	0	999	chr3A	9599179	1	5.61161e-026	11:A>G	11	0.954338	0.507177	0.492823	0.507177	0.492823	0	0.499897	0.499897	0.499897	6.79562	3.88722	1	1	0	-	0	0	0	0	1	0	0	-	1	1	0	1	1	0	0	1	0	0	0	-	0	1
1346992|F|0-58:T>C-58:T>C	TGCAGCATCCCGCTCGCCTCCGTCTTGTACGATATGGTGAACTTTGGCACCTTGAATGTGCCCACGGCA	TGCAGCATCCCGCTCGCCTCCGTCTTGTACGATATGGTGAACTTTGGCACCTTGAATGTGCCCACGGCA	3B|102.533288800|4992362|4992362	1	1	1.11866e-028	chr3B	761738127	1	1.20614e-027	58:T>C	58	0.954338	0.507177	0.492823	0.507177	0.492823	0	0.499897	0.499897	0.499897	12.07576	10.86957	1	0	1	1	0	0	0	1	-	1	1	1	1	0	0	0	1	0	0	0	0	-	1	-	1	1
12692277|F|0-37:C>T-37:C>T	TGCAGCTTCTTGAGCCTCCCGATGCTCGCCGGGATGGCGCCGCTGAGCTCGTTGTCGTAGAGCGTGACG	TGCAGCTTCTTGAGCCTCCCGATGCTCGCCGGGATGGCGCCGCTGAGCTCGTTGTCGTAGAGCGTGACG		0	0	999	chr5A	470193856	1	1.20614e-027	37:C>T	37	0.954338	0.507177	0.507177	0.492823	0.492823	0.014354	0.499897	0.499897	0.499897	3.57463	3.12782	0.970588	0	1	1	0	0	0	1	1	0	0	1	0	2	0	0	1	0	1	0	0	0	0	0	0	1
1234057|F|0-41:C>T-41:C>T	TGCAGAAAGCATATCACAGCTTGCCAGAGAAGTAGGTTTTTCAGCTGCTGCAACAACACAAAGTCCAGC	TGCAGAAAGCATATCACAGCTTGCCAGAGAAGTAGGTTTTTCAGCTGCTGCAACAACACAAAGTCCAGC		0	0	999	chr3A	696288263	1	4.36884e-022	41:C>T	41	0.630137	0.507246	0.492754	0.507246	0.492754	0	0.499895	0.499895	0.499895	4.14894	3.25316	1	-	-	-	1	0	0	1	-	-	-	1	0	-	1	-	1	-	-	0	1	-	-	0	-	1
1074580|F|0-58:A>G-58:A>G	TGCAGAGGTGCAGCTAGGGAAAGCAAAAGGTCAAGGTGAACAACGCGGTCCTCTTGGAAGACAAGCTAC	TGCAGAGGTGCAGCTAGGGAAAGCAAAAGGTCAAGGTGAACAACGCGGTCCTCTTGGAAGACAAGCTAC	4B|032.841772870|1074580|1074580	1	1	6.68514e-031	chr4B	144062963	1	1.20614e-027	58:A>G	58	0.995434	0.509174	0.495413	0.504587	0.490826	0.004587	0.499832	0.499958	0.499895	16.82482	16.62069	1	0	1	1	0	0	0	0	1	1	1	0	1	0	1	0	0	1	0	0	1	1	1	1	0	1
2278207|F|0-53:G>A-53:G>A	TGCAGCACAAGAACAGATTCATCACCATCACAATTTCACAATTCAAGCCTGTGGTAGGATTGAAAACTT	TGCAGCACAAGAACAGATTCATCACCATCACAATTTCACAATTCAAGCCTGTGGTAGGATTGAAAACTT		0	0	999	chr2B	612688179	1	5.61161e-026	53:G>A	53	0.995434	0.509174	0.495413	0.504587	0.490826	0.004587	0.499832	0.499958	0.499895	6.13043	6.48966	1	1	0	1	0	0	1	0	1	1	0	1	1	1	0	1	1	1	1	1	1	0	0	1	1	0
1126787|F|0-8:T>C-8:T>C	TGCAGCCGTCGCTCCAGGACGCCGTACGTGGTCACCACCTCGCCGCTCGGCACATGCACCAGCACTTTG	TGCAGCCGTCGCTCCAGGACGCCGTACGTGGTCACCACCTCGCCGCTCGGCACATGCACCAGCACTTTG	2B|074.142412410|1126787|1126787	1	1	6.68514e-031	chr2B	398394917	1	1.20614e-027	8:T>C	8	0.995434	0.495413	0.509174	0.490826	0.504587	0.004587	0.499958	0.499832	0.499895	15.21805	13.62	1	1	1	1	0	0	0	1	1	0	1	0	1	1	1	0	1	0	0	1	0	1	0	0	1	0
3030749|F|0-9:C>G-9:C>G	TGCAGAGATCAGAGACGAGCCGTGGCTCCGATCCGCCGAGATCGGAAGAGCGGTTCAGCAGGAATGCCG	TGCAGAGATCAGAGACGAGCCGTGGCTCCGATCCGGCG	7A|075.845678690|3030749|3030749	1	1	2.23753e-012	chr7A	134551098	1	2.57337e-009	9:C>G	9	0.995434	0.509174	0.495413	0.504587	0.490826	0.004587	0.499832	0.499958	0.499895	9.46853	10.29286	1	0	1	0	1	1	0	0	0	0	0	0	0	0	0	0	0	1	0	0	0	1	0	0	0	1
2282253|F|0-52:A>G-52:A>G	TGCAGTCAAGATTCAGGGGAGCGGCGCCCCATAGAGGGCCACGGCGACGGCGAACACGGCAGTCCGACT	TGCAGTCAAGATTCAGGGGAGCGGCGCCCCATAGAGGGCCACGGCGACGGCGAACACGGCAGTCCGACT	7A|044.673638470|2282253|2282253	1	1	6.68514e-031	chr7A	63334684	1	5.61161e-026	52:A>G	52	0.936073	0.492683	0.507317	0.492683	0.507317	0	0.499893	0.499893	0.499893	3.90909	4.17857	1	1	0	0	-	1	1	1	0	1	0	0	0	1	-	1	1	1	0	0	1	1	0	1	0	0
5323543|F|0-19:G>C-19:G>C	TGCAGCAGTCCTTCCTCCAGCCCGAGATCGGAAGAGCGGTTCAGCAGGAATGCCGAGACCGATCTCGTA	TGCAGCAGTCCTTCCTCCAGCGCG		0	0	999		0	0	999	19:G>C	19	0.986301	0.509259	0.49537	0.50463	0.490741	0.00463	0.499829	0.499957	0.499893	11.09559	8.34722	1	0	0	0	0	0	1	1	1	0	1	0	0	1	0	1	1	0	0	1	1	1	0	0	0	1
1115072|F|0-26:A>G-26:A>G	TGCAGACAAACCACCGTCAAAAACAGAACTCATATCCCCGTTACCTGACGAATCTAGGTAGCCACACAT	TGCAGACAAACCACCGTCAAAAACAGAACTCATATCCCCGTTACCTGACGAATCTAGGTAGCCACACAT	5B|114.899842100|1054225|1054225	1	1	4.08075e-018	chr5B	658563151	1	2.61083e-024	26:A>G	26	0.69863	0.509804	0.496732	0.503268	0.490196	0.006536	0.499808	0.499979	0.499893	7.79381	9.9899	1	-	1	-	1	0	1	1	-	-	-	1	-	0	0	-	-	-	1	0	-	0	1	1	1	1
2280301|F|0-45:T>C-45:T>C	TGCAGGAGTGTAGAAACTTGTGTAAGGAGAAACATATCTGTAGGGTCCCATCGCTGACACCTTCTCGAT	TGCAGGAGTGTAGAAACTTGTGTAAGGAGAAACATATCTGTAGGGTCCCATCGCTGACACCTTCTCGAT		0	0	999	chr4A	626992412	4	4.36884e-022	45:T>C	45	0.69863	0.509804	0.496732	0.503268	0.490196	0.006536	0.499808	0.499979	0.499893	2.62626	2.83696	0.985714	1	1	0	1	1	1	0	0	-	0	0	1	0	-	-	0	1	1	1	0	1	1	1	0	0
3022152|F|0-8:T>C-8:T>C	TGCAGGGCTTGATTAACTTTCTTTGCACCACCTACACCGAGATCGGAAGAGCGGTTCAGCAGGAATGCC	TGCAGGGCTTGATTAACTTTCTTTGCACCACCTACAGCG	6B|077.554908750|3022152|3022152	1	1	6.12715e-013	chr6B	704827169	1	7.80537e-010	8:T>C	8	0.621005	0.507353	0.492647	0.507353	0.492647	0	0.499892	0.499892	0.499892	6.93103	10.0875	1	-	1	-	-	0	-	1	0	1	-	1	-	1	-	-	-	1	-	-	-	-	1	-	1	-
1237152|F|0-38:T>C-38:T>C	TGCAGCTGCTCAAGCGGAAAATCCGCTGCTACTTGATGTCACCATCTGCGGAACTTGGTTACTTGCTCT	TGCAGCTGCTCAAGCGGAAAATCCGCTGCTACTTGATGTCACCATCTGCGGAACTTGGTTACTTGCTCT		0	0	999	chrUn	94783152	1	5.61161e-026	38:T>C	38	0.926941	0.492611	0.507389	0.492611	0.507389	0	0.499891	0.499891	0.499891	5.72	3.23485	1	1	1	-	0	0	1	0	1	1	0	0	0	1	1	1	1	1	1	1	1	0	0	1	1	0
2265426|F|0-36:T>C-36:T>C	TGCAGGCTTACAAGCGCCGCCTCGACGCCGCGGAGATGGTCGACCCAGCGAAGCGCCGGGAAGAAGTCC	TGCAGGCTTACAAGCGCCGCCTCGACGCCGCGGAGATGGTCGACCCAGCGAAGCGCCGGGAAGAAGTCC	2A|110.631512900|2253907|2253907	1	1	1.8852e-021	chr2A	743266211	1	1.20614e-027	36:T>C	36	0.926941	0.507389	0.492611	0.507389	0.492611	0	0.499891	0.499891	0.499891	4.38168	3.93939	1	0	0	1	1	1	0	0	0	0	1	0	1	1	0	0	0	0	0	0	0	0	1	0	1	-
1262236|F|0-21:T>C-21:T>C	TGCAGACTTTAGAAAACGGCCTGAAACACCCTCAATATGGCCTCAGATCAAAACGTATTCAACATGAAA	TGCAGACTTTAGAAAACGGCCTGAAACACCCTCAATATGGCCTCAGATCAAAACGTATTCAACATGAAA	2B|087.085840400|1262236|1262236	1	1	6.68514e-031	chr1B	284759437	1	1.20614e-027	21:T>C	21	0.689498	0.496689	0.509934	0.490066	0.503311	0.006623	0.499978	0.499803	0.49989	11.85263	2.67	1	-	1	-	1	-	-	1	1	-	0	1	0	-	0	-	1	1	-	1	-	-	0	-	0	-
3064404|F|0-26:A>G-26:A>G	TGCAGAAACCTGGGAGCAACAGGAAAACCGTGTCCACTTCAGCATTTGGGCGAATCGGACCAGAATCGT	TGCAGAAACCTGGGAGCAACAGGAAAACCGTGTCCACTTCAGCATTTGGGCGAATCGGACCAGAATCGT	2A|111.893985900|3064404|3064404	1	1	6.68514e-031	chr2A	728772675	1	1.20614e-027	26:A>G	26	0.968037	0.509434	0.495283	0.504717	0.490566	0.004717	0.499822	0.499956	0.499889	4.46259	4.80769	1	1	-	1	0	1	1	0	1	1	0	-	0	1	1	1	0	1	1	0	1	1	1	0	0	0
984538|F|0-12:G>C-12:G>C	TGCAGAAGTGGGGAGTTTCATAGGCTAGCTGGAGTTGCCTTTGTTTGTGTTCCTTTAGAAATGCCTACA	TGCAGAAGTGGGGAGTTTCATAGGCTAGCTGGAGTTGCCTTTGTTTGTGTTCCTTTAGAAATGCCTACA	3B|078.818658950|984538|984538	1	1	6.68514e-031	chr3B	671162603	1	1.20614e-027	12:G>C	12	0.968037	0.495283	0.509434	0.490566	0.504717	0.004717	0.499956	0.499822	0.499889	6.125	7.4539	1	1	0	0	0	1	0	1	0	0	1	1	0	1	1	0	0	0	1	0	0	0	0	0	0	1
1157061|F|0-53:A>G-53:A>G	TGCAGTGTGTCGTGTTGGGAGCCGGCCGCAGTTGTTACAGTATCAACACCTGGATTACAATCCCTGTTA	TGCAGTGTGTCGTGTTGGGAGCCGGCCGCAGTTGTTACAGTATCAACACCTGGATTACAATCCCTGTTA		0	0	999	chr7A	712020323	1	1.20614e-027	53:A>G	53	0.86758	0.5	0.510526	0.489474	0.5	0.010526	0.5	0.499778	0.499889	3.89076	3.73554	1	0	1	1	1	1	0	0	2	0	1	0	1	0	2	0	0	0	0	0	0	0	0	0	1	0
2280457|F|0-34:C>T-34:C>T	TGCAGGGTGATCTGTACGTACGCCCAACCTATGGCTGTGGAGCCGTAGAGCTATTTAGATGCATCAGAA	TGCAGGGTGATCTGTACGTACGCCCAACCTATGGCTGTGGAGCCGTAGAGCTATTTAGATGCATCAGAA		0	0	999	chr4B	611695040	1	1.20614e-027	34:C>T	34	0.968037	0.509434	0.504717	0.495283	0.490566	0.014151	0.499822	0.499956	0.499889	3.55714	3.4	0.982143	0	0	1	1	1	0	0	0	1	1	0	1	0	1	0	0	1	1	1	1	1	0	1	1	0
1024346|F|0-26:T>C-26:T>C	TGCAGGCGTGCGAGTGCAGTTGGGCCTGACCGACGGGCATGTAACTATAATTGTGTGCTATCGGTGTGC	TGCAGGCGTGCGAGTGCAGTTGGGCCTGACCGACGGGCATGTAACTATAATTGTGTGCTATCGGTGTGC	2A|121.308955300|1024346|1024346	1	1	6.68514e-031	chrUn	249575359	4	1.20614e-027	26:T>C	26	0.968037	0.509434	0.495283	0.504717	0.490566	0.004717	0.499822	0.499956	0.499889	14.42254	15.44615	1	1	1	1	0	1	0	0	0	0	2	0	1	1	1	1	0	0	1	1	0	1	1	0	0	1
4010113|F|0-5:T>C-5:T>C	TGCAGTCTCCAATCGAATCAGCAAGAGCAGCAGCTATTTTGGGAGCGGCGATCCGCAATCAAGCGGCTC	TGCAGTCTCCAATCGAATCAGCAAGAGCAGCAGCTATTTTGGGAGCGGCGATCCGCAATCAAGCGGCTC	6B|079.165044800|3022042|3022042	1	1	3.13237e-024	chr6A	611901303	2	4.36884e-022	5:T>C	5	0.917808	0.492537	0.507463	0.492537	0.507463	0	0.499889	0.499889	0.499889	10.46875	7.4	1	-	1	0	0	1	1	0	0	-	0	1	1	0	-	0	0	-	1	1	1	0	0	1	0	1
1184166|F|0-60:G>C-60:G>C	TGCAGTTGTACGCATTCAAATGTTCTCGCCCAGAACAGCAGTCCTGATCGCGAAACGAGTGACGCGTGC	TGCAGTTGTACGCATTCAAATGTTCTCGCCCAGAACAGCAGTCCTGATCGCGAAACGAGTGACGCGTGC	1B|090.367152190|1184166|1184166	1	1	6.68514e-031	chr1B	429386239	1	1.20614e-027	60:G>C	60	0.958904	0.509524	0.495238	0.504762	0.490476	0.004762	0.499819	0.499955	0.499887	4.68116	4.52273	1	1	1	0	-	0	0	0	0	0	1	0	1	1	0	0	1	1	0	1	0	0	-	0	0	0
1141272|F|0-22:T>A-22:T>A	TGCAGGAAGCTGTTTCTTGTCCTGGCAGGCCGTGGTAAAATGGTCATGTCGGTCGTGCCTGTGAGGCCG	TGCAGGAAGCTGTTTCTTGTCCTGGCAGGCCGTGGTAAAATGGTCATGTCGGTCGTGCCTGTGAGGCCG	6B|036.653204980|1141272|1141272	1	1	6.68514e-031	chr6B	631136408	2	5.61161e-026	22:T>A	22	0.958904	0.509524	0.495238	0.504762	0.490476	0.004762	0.499819	0.499955	0.499887	22.44526	16.55556	1	-	1	0	0	0	0	1	0	0	1	1	0	-	1	0	0	0	0	1	0	1	1	0	1	1
4910865|F|0-40:G>C-40:G>C	TGCAGTACTCGAAGTCGGCGGCGGCGGCGCAGGAGGCGGAGAGCAGGAGCGCCGCGGCGAGGAGGAGCA	TGCAGTACTCGAAGTCGGCGGCGGCGGCGCAGGAGGCGGAGAGCAGGAGCGCCGCGGCGAGGAGGAGCA		0	0	999		0	0	999	40:G>C	40	0.958904	0.509524	0.495238	0.504762	0.490476	0.004762	0.499819	0.499955	0.499887	3.72917	3.952	1	0	0	0	1	1	0	0	1	0	1	0	1	1	1	1	0	0	0	1	0	1	0	0	1	0
1047727|F|0-45:T>C-45:T>C	TGCAGTGTGGACTACCTGACAAGCTGCAACGTTGCCTGGGAAGAGTAGATGGTCTGGAACAATATTTGA	TGCAGTGTGGACTACCTGACAAGCTGCAACGTTGCCTGGGAAGAGTAGATGGTCTGGAACAATATTTGA		0	0	999	chr7A	46048162	3	1.20614e-027	45:T>C	45	0.680365	0.510067	0.496644	0.503356	0.489933	0.006711	0.499797	0.499977	0.499887	3.19192	2.88235	0.984848	-	1	1	1	0	0	0	0	-	1	0	-	1	1	1	-	-	-	-	-	0	-	0	0	1
1252218|F|0-27:T>C-27:T>C	TGCAGCGCCGAAGCTTCCCCTCTCCCTTTTTTTTGAGCAACCAAGCTTCCCCTCTCCTAATCGGGCCGT	TGCAGCGCCGAAGCTTCCCCTCTCCCTTTTTTTTGAGCAACCAAGCTTCCCCTCTCCTAATCGGGCCGT	4B|033.880258170|1252218|1252218	1	1	6.68514e-031	chr4B	109920383	1	1.20614e-027	27:T>C	27	0.908676	0.492462	0.507538	0.492462	0.507538	0	0.499886	0.499886	0.499886	2.96923	2.54472	1	0	1	0	1	0	0	0	0	0	0	1	0	0	-	0	0	0	-	-	0	1	1	0	0	1
2267216|F|0-14:T>C-14:T>C	TGCAGGATGCCCCATCTTGGGGAGGCAAGCCGCTGGGCCACGGACGTGCTCACGAGAGACGACTCACTC	TGCAGGATGCCCCATCTTGGGGAGGCAAGCCGCTGGGCCACGGACGTGCTCACGAGAGACGACTCACTC	6A|013.485476830|2267216|2267216	1	1	6.68514e-031	chr6A	12741349	1	2.61083e-024	14:T>C	14	0.60274	0.492424	0.507576	0.492424	0.507576	0	0.499885	0.499885	0.499885	6.06897	4.2439	1	-	-	-	1	-	-	1	-	1	-	-	1	-	-	-	-	-	1	-	-	-	1	-	0	0
1126295|F|0-43:C>T-43:C>T	TGCAGGAGAGATCCGATAGCCCAAGTAGGGAGCACCTGATAATCTGTCCGAGATCGGAAGAGCGGTTCA	TGCAGGAGAGATCCGATAGCCCAAGTAGGGAGCACCTGATAATCTGTGCG		0	0	999	chr5A	109936382	1	5.11045e-014	43:C>T	43	0.671233	0.496599	0.510204	0.489796	0.503401	0.006803	0.499977	0.499792	0.499884	8.43333	3.8	1	0	0	0	-	1	1	1	0	1	1	1	1	0	-	0	1	1	-	2	-	0	0	1	-	-
2280014|F|0-56:A>G-56:A>G	TGCAGGCGGATGGTGCTTCATTTGAGCGTGCAAGAGGTGAGATGTCGAGGTGCTGCACAATGTGGTGCA	TGCAGGCGGATGGTGCTTCATTTGAGCGTGCAAGAGGTGAGATGTCGAGGTGCTGCACAATGTGGTGCA		0	0	999	chr6B	4265422	1	5.61161e-026	56:A>G	56	0.899543	0.507614	0.492386	0.507614	0.492386	0	0.499884	0.499884	0.499884	4.46032	5.65385	1	-	0	-	0	0	1	1	0	1	1	-	1	1	0	-	1	1	1	1	1	0	0	1	1	0
3960386|F|0-39:C>T-39:C>T	TGCAGCCGTAGTTGTCGACGCGGAAGGCGACGGCACCGTCGGGGCCGTACACCGTGCAGCCGTTGCCGT	TGCAGCCGTAGTTGTCGACGCGGAAGGCGACGGCACCGTCGGGGCCGTACACCGTGCAGCCGTTGCCGT	3B|088.142947920|3960386|3960386	1	1	6.68514e-031	chr3B	731493565	7	1.20614e-027	39:C>T	39	0.899543	0.507614	0.492386	0.507614	0.492386	0	0.499884	0.499884	0.499884	15.15038	12.84677	1	0	1	1	1	0	-	1	0	-	1	1	1	0	0	0	1	0	0	1	1	1	1	1	0	0
1088178|F|0-63:G>T-63:G>T	TGCAGTCTGGTTCCTGATCAATGGTGCGTGCTCCAGTAAGCAGGCGTGCAGAGTAGCATCTCTGGAATA	TGCAGTCTGGTTCCTGATCAATGGTGCGTGCTCCAGTAAGCAGGCGTGCAGAGTAGCATCTCTGGAATA	3A|084.473604180|1088178|1088178	1	1	6.68514e-031	chr4B	634322246	1	1.20614e-027	63:G>T	63	0.593607	0.507692	0.492308	0.507692	0.492308	0	0.499882	0.499882	0.499882	8.63415	9.72941	1	1	-	1	-	0	1	0	1	1	1	-	1	-	1	1	1	1	0	1	0	-	-	1	-	-
989084|F|0-52:T>A-52:T>A	TGCAGACTGCTTATGGTTGGTGCTGCTGTCAAACATTCAATTGTATTCAAAATTTTTGGTGCAATTGAG	TGCAGACTGCTTATGGTTGGTGCTGCTGTCAAACATTCAATTGTATTCAAAATTTTTGGTGCAATTGAG	7A|008.956132040|989084|989084	1	1	6.68514e-031	chr7A	12806584	1	1.20614e-027	52:T>A	52	0.890411	0.507692	0.492308	0.507692	0.492308	0	0.499882	0.499882	0.499882	3.60484	7.5	1	0	1	0	0	0	-	0	-	-	0	1	0	0	1	0	0	0	0	1	0	-	-	1	1	1
4538957|F|0-63:T>C-63:T>C	TGCAGCTGCTTACACATTTGAGGGATGATATGACGCGAGCTGCGCCACATCATGCGTGACGAATCTCGG	TGCAGCTGCTTACACATTTGAGGGATGATATGACGCGAGCTGCGCCACATCATGCGTGACGAATCTCGG	2B|105.467681300|4538957|4538957	1	1	3.11029e-029	chr2B	780857763	1	5.61161e-026	63:T>C	63	0.940639	0.509709	0.495146	0.504854	0.490291	0.004854	0.499811	0.499953	0.499882	13.25564	12.13953	1	-	1	0	0	1	0	1	1	0	0	1	0	0	0	0	0	0	0	0	0	0	1	0	1	1
1007283|F|0-52:G>C-52:G>C	TGCAGCCGCTCGTCGGCCCCCTCCAGCTCCCACAGGAACCCCACCTTGGCGTGGTCGCTGGGGTCCCTC	TGCAGCCGCTCGTCGGCCCCCTCCAGCTCCCACAGGAACCCCACCTTGGCGTGGTCGCTGGGGTCCCTC	3B|017.446633550|1007283|1007283	1	1	6.68514e-031	chr3B	16689357	1	5.61161e-026	52:G>C	52	0.890411	0.507692	0.492308	0.507692	0.492308	0	0.499882	0.499882	0.499882	6.69048	7.584	1	1	0	0	0	0	1	1	1	0	1	1	1	1	1	0	1	1	0	1	1	0	-	1	0	-
7342941|F|0-6:C>T-6:C>T	TGCAGGCTGGCTTACCTCGTCGTCGCCGCCGAGATCGGAAGAGCGGTTCAGCAGGAATGCCGAGACCGA	TGCAGGCTGGCTTACCTCGTCGTCGCCGGCG		0	0	999		0	0	999	6:C>T	6	0.593607	0.492308	0.507692	0.492308	0.507692	0	0.499882	0.499882	0.499882	7.35366	6.32955	1	-	-	0	-	0	1	0	0	-	-	-	-	-	-	-	1	-	1	0	0	-	0	1	0	-
4004866|F|0-7:T>C-7:T>C	TGCAGATTGTTTGCTTCGTTCTCCCCTCTCTTGATCCTCATGTCGAACACAACCAGCTGCTTGACATAT	TGCAGATTGTTTGCTTCGTTCTCCCCTCTCTTGATCCTCATGTCGAACACAACCAGCTGCTTGACATAT	4B|050.093641030|1078162|1078162	1	1	2.42147e-025	chr4B	629958485	1	4.36884e-022	7:T>C	7	0.940639	0.509709	0.495146	0.504854	0.490291	0.004854	0.499811	0.499953	0.499882	22.3937	15.14286	1	0	1	0	0	0	0	1	1	0	0	1	0	1	0	0	0	1	-	0	1	0	1	0	1	1
2279393|F|0-22:C>T-22:C>T	TGCAGCAATAGGAGGTCGATGGCGGAGCAGCAGCAGGACGAAGAGCTCGGCGGCCTGGACTCGCCGAGA	TGCAGCAATAGGAGGTCGATGGCGGAGCAGCAGCAGGACGAAGAGCTCGGCGGCCTGGACTCGCCGAGA	3A|012.410706070|2279393|2279393	1	1	3.11029e-029	chr7A	399750475	2	5.61161e-026	22:C>T	22	0.420091	0.5	0.51087	0.48913	0.5	0.01087	0.5	0.499764	0.499882	13.79688	12.33871	1	0	-	1	-	-	1	-	0	0	-	-	0	1	0	1	1	0	0	0	-	-	-	1	-	-
3064692|F|0-47:C>G-47:C>G	TGCAGCGGCTGCCGCAGCGGTGCAACTTTCTTCGTTCAAGTAAGATCCGTGAAACGGGAGCCGAGCTCC	TGCAGCGGCTGCCGCAGCGGTGCAACTTTCTTCGTTCAAGTAAGATCCGTGAAACGGGAGCCGAGCTCC		0	0	999	chr7A	634957220	1	5.61161e-026	47:C>G	47	0.83105	0.510989	0.5	0.5	0.489011	0.010989	0.499758	0.5	0.499879	11.36	9.59821	1	0	0	0	-	0	0	1	0	-	0	1	-	0	-	1	1	-	1	0	1	0	0	-	0	0
4536814|F|0-32:T>C-32:T>C	TGCAGCGACGACGATTTGACCGTCAGGTCGCCTTTATTGAAAGAAACCCTGGCGAGGCAGAGCTTGCGC	TGCAGCGACGACGATTTGACCGTCAGGTCGCCTTTATTGAAAGAAACCCTGGCGAGGCAGAGCTTGCGC		0	0	999		0	0	999	32:T>C	32	0.652968	0.51049	0.496503	0.503497	0.48951	0.006993	0.49978	0.499976	0.499878	6.21978	6.98925	0.986486	-	-	0	-	2	1	1	0	1	0	0	1	-	1	-	1	1	1	0	0	1	-	0	1	1
4993184|F|0-11:T>C-11:T>C	TGCAGCCGCCATGATCTCCTTGCCTGTATTCGACTTGCCCTTCAAGTGCTTTCCCAAGATCACGAACGA	TGCAGCCGCCATGATCTCCTTGCCTGTATTCGACTTGCCCTTCAAGTGCTTTCCCAAGATCACGAACGA		0	0	999	chr6B	9425290	1	1.20614e-027	11:T>C	11	0.652968	0.496503	0.51049	0.48951	0.503497	0.006993	0.499976	0.49978	0.499878	6.66667	12.13483	1	-	1	-	-	1	0	0	0	0	2	-	1	0	1	0	-	-	1	1	-	0	1	0	0	1
26673020|F|0-7:A>C-7:A>C	TGCAGGAAGCAGGTGGCGTCGGGCACTGCCCGTGGCTGCCAGCGAGCCGAGGCAAATGGCGGCGTGGTT	TGCAGGAAGCAGGTGGCGTCGGGCACTGCCCGTGGCTGCCAGCGAGCCGAGGCAAATGGCGGCGTGGTT		0	0	999	chr2B	359069750	1	1.20614e-027	7:A>C	7	0.922374	0.509901	0.49505	0.50495	0.490099	0.00495	0.499804	0.499951	0.499877	3.31818	3.20155	1	1	0	1	1	0	1	-	1	1	0	0	1	1	0	1	1	1	1	1	1	0	0	1	0	1
1002184|F|0-36:A>G-36:A>G	TGCAGTAAAACCCTTGGTGGCGAAGCTATTTACAGAAGCGTACAAAAACGATACGTTTAGTCAACCCTA	TGCAGTAAAACCCTTGGTGGCGAAGCTATTTACAGAAGCGTACAAAAACGATACGTTTAGTCAACCCTA	1B|152.020779900|1002184|1002184	1	1	6.68514e-031	chr1B	584725384	1	1.20614e-027	36:A>G	36	0.922374	0.49505	0.509901	0.490099	0.50495	0.00495	0.499951	0.499804	0.499877	3.36	3.50746	0.990385	1	0	0	1	0	0	1	1	1	1	0	-	1	1	0	1	1	-	1	0	0	0	0	1	0
4664122|F|0-41:A>G-41:A>G	TGCAGCCCTACTGCTACGAGCACATCCCACAGCTCAGGCGCATGACCGGCGTCGAGCAAGTCCTTGGGC	TGCAGCCCTACTGCTACGAGCACATCCCACAGCTCAGGCGCATGACCGGCGTCGAGCAAGTCCTTGGGC	7A|156.081554700|4664122|4664122	1	1	6.68514e-031	chr7A	730167197	1	1.20614e-027	41:A>G	41	0.410959	0.5	0.511111	0.488889	0.5	0.011111	0.5	0.499753	0.499877	4.30159	4.07407	0.961538	-	-	-	-	-	0	1	1	1	0	0	0	-	1	1	0	1	-	0	0	1	-	1	1	0
4329742|F|0-58:G>C-58:G>C	TGCAGAAGCCGGCGCTCCCTGCCGCCCAGCCAGTGCGGGTGGTGAGCCCCCTGGCCGAGGCCGCGCCCC	TGCAGAAGCCGGCGCTCCCTGCCGCCCAGCCAGTGCGGGTGGTGAGCCCCCTGGCCGAGGCCGCGCCCC	6A|069.553403320|4329742|4329742	1	1	6.68514e-031	chr6A	582810940	1	1.20614e-027	58:G>C	58	0.863014	0.507937	0.492063	0.507937	0.492063	0	0.499874	0.499874	0.499874	3.31967	2.85321	1	0	1	0	1	1	0	1	1	0	0	-	1	0	-	0	1	0	0	1	0	1	0	0	1	1
1257193|F|0-21:T>C-21:T>C	TGCAGAGAGATAAGCAGAGCATTATCACTGCCACTACTTGGAGAGAGATAGGCAGAGCCAAGGGCAGCC	TGCAGAGAGATAAGCAGAGCATTATCACTGCCACTACTTGGAGAGAGATAGGCAGAGCCAAGGGCAGCC		0	0	999	chr3B	756940957	1	1.20614e-027	21:T>C	21	0.575342	0.492063	0.507937	0.492063	0.507937	0	0.499874	0.499874	0.499874	2.77027	2.76923	1	1	1	-	0	0	-	1	-	-	0	0	-	1	0	-	0	-	0	0	-	-	-	0	-	1
1008571|F|0-61:G>A-61:G>A	TGCAGCGCACCAACGTAAAGCTACGTCTGGGACCTGGGGGTCATGTCAAGGCAACACCAGTGGCAAAGG	TGCAGCGCACCAACGTAAAGCTACGTCTGGGACCTGGGGGTCATGTCAAGGCAACACCAGTGGCAAAGG		0	0	999	chr6B	35797615	1	1.20614e-027	61:G>A	61	0.575342	0.492063	0.507937	0.492063	0.507937	0	0.499874	0.499874	0.499874	5.22619	5.0641	1	0	-	-	1	0	-	-	0	0	-	1	1	-	-	-	-	0	0	-	-	-	0	0	-	1
4542207|F|0-51:A>G-51:A>G	TGCAGTCCGTCCAGCCCGAGACGCTGTGGGTCATTGCTGCGAGGGACACCTAGAAAGCCGTGCGCACCA	TGCAGTCCGTCCAGCCCGAGACGCTGTGGGTCATTGCTGCGAGGGACACCTAGAAAGCCGTGCGCACCA	4A|123.529985100|4542207|4542207	1	1	3.11029e-029	chr4A	719747854	1	2.61083e-024	51:A>G	51	0.634703	0.503597	0.510791	0.489209	0.496403	0.014388	0.499974	0.499767	0.499871	14.01136	13.37755	1	-	1	-	-	0	0	0	-	0	1	-	-	0	2	-	-	-	0	-	0	-	-	0	1	-
6045771|F|0-15:C>G-15:C>G	TGCAGGGTTTTCTTTCGCTTTCTTCTCCTACCGCCGAGATCGGAAGAGCGGTTCAGCAGGAATGCCGAG	TGCAGGGTTTTCTTTCGCTTTCTTCTCCTACCGGCG		0	0	999	chr6B	36132225	1	2.72361e-008	15:C>G	15	0.557078	0.508197	0.491803	0.508197	0.491803	0	0.499866	0.499866	0.499866	6.76829	10.9589	1	-	-	-	1	0	-	-	0	-	1	1	1	0	-	-	0	-	0	-	-	0	-	0	0	1
4260589|F|0-43:A>G-43:A>G	TGCAGGTGGCCGCGCACGGGCCGGTCTCGGCTCCGTGTTGAACAGGCCGAGATCGGAAGAGCGGTTCAG	TGCAGGTGGCCGCGCACGGGCCGGTCTCGGCTCCGTGTTGAACAGGGCG		0	0	999	chr6A	568514669	1	4.87816e-014	43:A>G	43	0.876712	0.505208	0.510417	0.489583	0.494792	0.015625	0.499946	0.499783	0.499864	3.52459	3.136	0.989583	0	1	0	0	1	0	1	0	1	0	0	1	0	1	0	0	1	0	0	0	1	0	0	1	0
1129031|F|0-37:A>G-37:A>G	TGCAGCTCCGCCAGCGCCATGCGTTTCACAATGTCACACGAAGAGGTGCCTGGACGGGGAGTGATGTCC	TGCAGCTCCGCCAGCGCCATGCGTTTCACAATGTCACACGAAGAGGTGCCTGGACGGGGAGTGATGTCC	7B|039.735099370|1129031|1129031	1	1	6.68514e-031	chr7B	126714517	1	1.20614e-027	37:A>G	37	1	0.497717	0.511416	0.488584	0.502283	0.009132	0.49999	0.499739	0.499864	21.84507	17.6993	0.991667	1	1	0	1	0	1	0	0	1	0	1	1	1	1	1	1	1	1	0	1	0	1	1	0	1
2281223|F|0-55:C>G-55:C>G	TGCAGTAGTATGCCATCGACGGGCGCAGGGCGAGGTGGAGATACGTTAGGTTCCTCCACCAGCTGACGA	TGCAGTAGTATGCCATCGACGGGCGCAGGGCGAGGTGGAGATACGTTAGGTTCCTCCACCAGCTGACGA	2B|034.083072790|2281223|2281223	1	1	6.68514e-031	chr2B	50713629	1	2.61083e-024	55:C>G	55	1	0.497717	0.511416	0.488584	0.502283	0.009132	0.49999	0.499739	0.499864	8.93836	4.4058	1	0	1	0	1	0	0	0	0	0	0	1	1	0	0	0	0	0	0	0	0	1	1	0	1	1
5582797|F|0-27:T>C-27:T>C	TGCAGCCTGCGCTTCCAGCGCTGCTCCTGTGGCTCGCCCTCCGCGACGGCTCCTTCCTCAGCCTCCCCG	TGCAGCCTGCGCTTCCAGCGCTGCTCCTGTGGCTCGCCCTCCGCGACGGCTCCTTCCTCAGCCTCCCCG		0	0	999	chr3A	51579766	4	5.61161e-026	27:T>C	27	1	0.497717	0.511416	0.488584	0.502283	0.009132	0.49999	0.499739	0.499864	12.23448	11.27143	0.991667	1	0	0	1	0	0	1	1	0	0	0	0	0	0	1	0	0	0	0	1	0	1	0	1	1
993646|F|0-27:C>T-27:C>T	TGCAGCGCCCATGCACATTGCATTAACCAAAACAATGCTGCTTGGGAACAAGCTCTCTAAAACAGACAA	TGCAGCGCCCATGCACATTGCATTAACCAAAACAATGCTGCTTGGGAACAAGCTCTCTAAAACAGACAA		0	0	999	chr6D	399031027	1	5.61161e-026	27:C>T	27	0.826484	0.508287	0.491713	0.508287	0.491713	0	0.499863	0.499863	0.499863	3.69643	3.44628	1	0	0	0	0	0	1	0	-	-	0	0	1	-	1	0	1	1	-	-	1	-	-	1	0	-
1008164|F|0-59:C>A-59:C>A	TGCAGCTCTTGTACTCTTTGGCCCCAAAGTAGTGGCTCTCCCAGTCGCCAGACCTCTCCCCCTCCTCCT	TGCAGCTCTTGTACTCTTTGGCCCCAAAGTAGTGGCTCTCCCAGTCGCCAGACCTCTCCCCCTCCTCCT	2B|034.775838460|1008164|1008164	1	1	6.68514e-031		0	0	999	59:C>A	59	0.990868	0.511521	0.497696	0.502304	0.488479	0.009217	0.499735	0.499989	0.499862	7.02899	7.44828	0.991667	2	0	1	0	1	1	1	1	1	1	0	0	1	1	1	1	1	1	1	1	0	0	1	0	0
7354199|F|0-10:G>A-10:G>A	TGCAGGCGACGTCGCGTAAGGTCCGAGATCGGAAGAGCGGTTCAGCAGGAATGCCGAGACCGATCTCGT	TGCAGGCGACGTCGCGTAAGGTGCG		0	0	999		0	0	999	10:G>A	10	0.990868	0.511521	0.497696	0.502304	0.488479	0.009217	0.499735	0.499989	0.499862	13.92199	14.49645	1	1	0	0	0	0	1	0	1	1	0	1	0	1	2	1	1	1	0	0	1	1	0	1	0	1
1090571|F|0-35:G>A-35:G>A	TGCAGCGCAATCTAACGCCTTAAGTGCTAACGAGGGGAAAATCCTATGCACCGCTCATTGCAGCAAAAT	TGCAGCGCAATCTAACGCCTTAAGTGCTAACGAGGGGAAAATCCTATGCACCGCTCATTGCAGCAAAAT	1B|100.890459700|1090571|1090571	1	1	6.68514e-031	chr1B	328367875	1	5.61161e-026	35:G>A	35	0.990868	0.511521	0.502304	0.497696	0.488479	0.013825	0.499735	0.499989	0.499862	10.96	10.96269	1	1	0	1	1	1	1	0	2	1	1	1	1	1	0	0	0	1	1	0	0	1	0	1	0	1
4406108|F|0-18:A>G-18:A>G	TGCAGTCCAGCTCGGGCAACACGTCCCACCTGCCGAGATCGGAAGAGCGGTTCAGCAGGAATGCCGAGA	TGCAGTCCAGCTCGGGCAACACGTCCCACCTGGCG	3A|041.216248420|4406108|4406108	1	1	8.84867e-011		0	0	999	18:A>G	18	0.990868	0.502304	0.511521	0.488479	0.497696	0.013825	0.499989	0.499735	0.499862	11.85616	11.23188	0.991667	1	0	0	1	0	0	1	1	0	0	0	0	0	0	1	0	0	0	0	1	0	1	0	1	1
2281223|F|0-31:G>A-31:G>A	TGCAGTAGTATGCCATCGACGGGCGCAGGGCGAGGTGGAGATACGTTAGGTTCCTCCACCAGCTGACGA	TGCAGTAGTATGCCATCGACGGGCGCAGGGCGAGGTGGAGATACGTTAGGTTCCTCCACCAGCTGACGA	2B|034.083072790|2281223|2281223	1	1	6.68514e-031	chr2B	50713629	1	2.61083e-024	31:G>A	31	0.990868	0.502304	0.511521	0.488479	0.497696	0.013825	0.499989	0.499735	0.499862	8.93836	4.77536	0.991667	0	1	0	1	0	0	0	0	0	0	1	1	0	0	0	0	0	0	0	0	-	1	0	1	1
1111780|F|0-51:T>G-51:T>G	TGCAGATGGAGTAAAACCATTTTCGTGGTAAATGGTAGTGAAAATAGAATGTGCGGTGCTACGTGTCGG	TGCAGATGGAGTAAAACCATTTTCGTGGTAAATGGTAGTGAAAATAGAATGTGCGGTGCTACGTGTCGG		0	0	999	chr7A	119511655	3	1.20614e-027	51:T>G	51	0.547945	0.491667	0.508333	0.491667	0.508333	0	0.499861	0.499861	0.499861	3.01333	2.62319	1	-	-	1	0	1	0	-	1	-	-	-	-	1	-	-	1	0	1	1	-	-	1	0	1	-
1237962|F|0-11:C>T-11:C>T	TGCAGATCGGACAAGATGCCCCTCAAAGATGACCTTTCGGGCGACCCTCCGAGATCGGAAGAGCGGTTC	TGCAGATCGGACAAGATGCCCCTCAAAGATGACCTTTCGGGCGACCCTGCG	2B|107.031464100|1674010|1674010	1	1	2.09226e-019		0	0	999	11:C>T	11	0.547945	0.491667	0.508333	0.491667	0.508333	0	0.499861	0.499861	0.499861	15.94737	15.73684	1	-	0	0	1	1	0	1	-	-	-	1	0	-	-	-	0	-	1	0	0	1	1	0	-	-
1229908|F|0-22:A>G-22:A>G	TGCAGGCGCAGAGCAAGGTGGCAGCGCTGGCGTGGATCGGCTTCGCCGCCCTGATCGCGCACGTCGGCC	TGCAGGCGCAGAGCAAGGTGGCAGCGCTGGCGTGGATCGGCTTCGCCGCCCTGATCGCGCACGTCGGCC	6B|078.748041400|1229908|1229908	1	1	6.68514e-031	chr6B	705490625	1	2.61083e-024	22:A>G	22	0.86758	0.510526	0.505263	0.494737	0.489474	0.015789	0.499778	0.499945	0.499861	12.376	11.5082	1	-	0	1	1	1	-	1	1	0	1	0	1	-	1	0	-	0	0	1	0	1	0	0	0	-
1169367|F|0-38:G>C-38:G>C	TGCAGATATACTATTCAACAGCTTGATGCTAGTATATTGCGACAACATAATGTTAGGGTGTGTTTGGTG	TGCAGATATACTATTCAACAGCTTGATGCTAGTATATTGCGACAACATAATGTTAGGGTGTGTTTGGTG		0	0	999	chr5A	666526130	1	1.20614e-027	38:G>C	38	0.817352	0.49162	0.50838	0.49162	0.50838	0	0.49986	0.49986	0.49986	5.23214	5.53846	1	0	-	0	1	1	0	1	1	-	1	0	1	-	-	0	-	1	-	1	0	1	-	-	0	1
3028938|F|0-25:A>G-25:A>G	TGCAGATGTACTCGCGTGTAAGCCAACAACTGGGCTGCCGAGATCGGAAGAGCGGTTCAGCAGGAATGC	TGCAGATGTACTCGCGTGTAAGCCAACAACTGGGCTGGCG	3A|032.238816240|3028938|3028938	1	1	1.78875e-013	chr3A	36785592	1	2.35103e-010	25:A>G	25	0.538813	0.508475	0.491525	0.508475	0.491525	0	0.499856	0.499856	0.499856	10.21053	8.87013	1	-	1	0	1	1	-	1	-	-	0	0	-	0	0	0	1	0	-	-	1	1	-	-	1	-
4664194|F|0-63:C>A-63:C>A	TGCAGCCGGCGACGCTTCGACGTGATCTTCTCTTTCGCCAGGTCGAAGCGCGCGCACCTGTAGCTGCGA	TGCAGCCGGCGACGCTTCGACGTGATCTTCTCTTTCGCCAGGTCGAAGCGCGCGCACCTGTAGCTGCGA	5B|055.058318130|4664194|4664194	1	1	6.68514e-031	chr5B	505148064	1	5.61161e-026	63:C>A	63	0.849315	0.494624	0.510753	0.489247	0.505376	0.005376	0.499942	0.499769	0.499855	4.43966	3.97368	1	1	0	1	1	1	1	0	1	0	1	0	0	0	0	0	0	0	0	1	0	1	0	0	1	1
2280116|F|0-26:C>T-26:C>T	TGCAGCTAAATTTCACCAGGGTCCAGCTGCCTCCCACCCCGCCCATCTCGGTCGACTCGCCATCGTCCA	TGCAGCTAAATTTCACCAGGGTCCAGCTGCCTCCCACCCCGCCCATCTCGGTCGACTCGCCATCGTCCA	2B|095.082194480|2280116|2280116	1	1	6.68514e-031	chr2B	768054550	1	5.61161e-026	26:C>T	26	0.96347	0.511848	0.49763	0.50237	0.488152	0.009479	0.499719	0.499989	0.499854	4.38571	4.3609	0.991071	1	0	1	1	1	1	1	1	1	1	0	-	1	0	1	1	1	0	0	1	0	0	1	0	0
3027136|F|0-14:C>G-14:C>G	TGCAGTAGCGAAGTCGCTGAACGATTCGAGGAGCACTTGAAGTTCCGAGATCGGAAGAGCGGTTCAGCA	TGCAGTAGCGAAGTCGCTGAACGATTCGAGGAGCACTTGAAGTTGCG		0	0	999	chr3A	702963888	1	4.64586e-014	14:C>G	14	0.799087	0.491429	0.508571	0.491429	0.508571	0	0.499853	0.499853	0.499853	11.42727	15.59292	1	0	-	1	1	0	0	1	1	0	1	1	1	0	1	0	0	0	0	-	0	0	-	0	-	1
1120021|F|0-56:C>A-56:C>A	TGCAGAAATCCATCAATGCATCCGCTCTGAACTTTTGCTCCTGAACCAATGCTGGGCAGATGGGGATCC	TGCAGAAATCCATCAATGCATCCGCTCTGAACTTTTGCTCCTGAACCAATGCTGGGCAGATGGGGATCC	1A|149.393802300|1120021|1120021	1	1	6.68514e-031	chr1A	551138644	1	1.20614e-027	56:C>A	56	0.954338	0.511962	0.502392	0.497608	0.488038	0.014354	0.499714	0.499989	0.499851	7.56589	7.92361	0.982456	1	0	1	0	0	1	0	1	1	0	0	1	0	0	0	1	1	0	1	1	0	-	1	0	1
996006|F|0-32:A>G-32:A>G	TGCAGCAACACACGGGGAATCTTCCAGTAACAAAAAAAAAATGCTCCTAGACCCCTCCACCTATCACTC	TGCAGCAACACACGGGGAATCTTCCAGTAACAAAAAAAAAATGCTCCTAGACCCCTCCACCTATCACTC	1A|023.194696210|996006|996006	1	1	6.68514e-031	chr1A	12041123	1	5.61161e-026	32:A>G	32	0.589041	0.511628	0.496124	0.503876	0.488372	0.007752	0.49973	0.49997	0.49985	3.91954	5.40506	1	0	0	0	-	0	1	0	1	1	0	-	0	1	0	1	1	-	1	1	-	1	1	1	0	1
1116992|F|0-59:C>T-59:C>T	TGCAGATCCGCATGGTTCATGTCAACCATGATCATCCACTCCTTGCCAGCAAATTCCTTCGCCCTCAGC	TGCAGATCCGCATGGTTCATGTCAACCATGATCATCCACTCCTTGCCAGCAAATTCCTTCGCCCTCAGC		0	0	999	chr5A	626512112	4	1.20614e-027	59:C>T	59	0.83105	0.494505	0.510989	0.489011	0.505495	0.005495	0.49994	0.499758	0.499849	10.21552	3.90265	0.988372	1	1	0	1	1	0	1	0	0	0	1	0	1	1	1	0	0	0	0	1	0	0	0	-	1
2281038|F|0-24:T>C-24:T>C	TGCAGCTGGCAGACGAGCCAAACTTATTCATATTTCCAACCACTTTGCTGGTCGACCAAGCCCCCGCGT	TGCAGCTGGCAGACGAGCCAAACTTATTCATATTTCCAACCACTTTGCTGGTCGACCAAGCCCCCGCGT		0	0	999	chr7A	115593491	1	5.61161e-026	24:T>C	24	0.520548	0.508772	0.491228	0.508772	0.491228	0	0.499846	0.499846	0.499846	4.01471	3.9589	1	1	0	-	-	0	-	0	-	1	0	-	1	1	-	1	-	1	0	1	1	0	0	-	-	0
4992440|F|0-33:G>C-33:G>C	TGCAGGCAGAAAGCAATACGACAGTTAGCCAGCGAGAACAAGGAGACACGTACGTACGATACACAATCC	TGCAGGCAGAAAGCAATACGACAGTTAGCCAGCGAGAACAAGGAGACACGTACGTACGATACACAATCC	6B|001.634293166|4992440|4992440	1	1	6.68514e-031	chr6B	9018949	1	1.20614e-027	33:G>C	33	0.520548	0.491228	0.508772	0.491228	0.508772	0	0.499846	0.499846	0.499846	7.81944	7.89873	1	1	0	0	-	-	1	0	0	1	0	-	-	1	-	0	0	0	1	-	0	0	-	0	0	-
5412113|F|0-13:A>G-13:A>G	TGCAGCACCTGCTACGCGTACTCCGAGATCGGAAGAGCGGTTCAGCAGGAATGCCGAGACCGATCTCGT	TGCAGCACCTGCTACGCGTACTGCG		0	0	999		0	0	999	13:A>G	13	0.936073	0.512195	0.497561	0.502439	0.487805	0.009756	0.499703	0.499988	0.499845	15.84444	16.5	1	-	0	-	0	1	-	0	1	-	0	0	0	1	0	1	0	1	0	1	1	1	0	1	0	0
1050807|F|0-19:G>C-19:G>C	TGCAGGGCACTTCAGTTAGGCACTGTACTACACTCATGTCGGGAACCACCCACATACAATACAGGTAGA	TGCAGGGCACTTCAGTTAGGCACTGTACTACACTCATGTCGGGAACCACCCACATACAATACAGGTAGA	3B|068.811657750|1050807|1050807	1	1	6.68514e-031	chr3B	592047801	2	1.20614e-027	19:G>C	19	0.812785	0.494382	0.511236	0.488764	0.505618	0.005618	0.499937	0.499748	0.499842	11.06557	10.38318	1	0	0	0	1	-	0	0	-	0	1	1	-	0	2	0	0	0	-	1	0	-	1	0	0	-
2261022|F|0-35:T>C-35:T>C	TGCAGCACGGATCGAGCAAATCGAGCATCAGCAAATCGAATCAAGCAAAAGATCAGCAGAATGGATCAA	TGCAGCACGGATCGAGCAAATCGAGCATCAGCAAATCGAATCAAGCAAAAGATCAGCAGAATGGATCAA	1B|038.671854950|2261022|2261022	1	1	6.68514e-031	chr1B	28955846	2	1.20614e-027	35:T>C	35	0.511416	0.508929	0.491071	0.508929	0.491071	0	0.499841	0.499841	0.499841	5.07407	4.94444	1	1	-	-	-	-	1	-	-	0	1	0	1	0	0	1	0	0	-	-	1	-	1	1	1	-
1221135|F|0-51:C>T-51:C>T	TGCAGGAAGTAGCTGGTGAGAATGCAGGTATTCAGCGTTTCTGTTTGGAAACATAGCTGTTTGGGGAGA	TGCAGGAAGTAGCTGGTGAGAATGCAGGTATTCAGCGTTTCTGTTTGGAAACATAGCTGTTTGGGGAGA	2D|114.688699100|1057875|1057875	1	1	6.7326e-026	chr2A	116014717	1	1.20614e-027	51:C>T	51	0.511416	0.491071	0.508929	0.491071	0.508929	0	0.499841	0.499841	0.499841	5.42188	6.68919	1	1	-	1	0	-	1	0	1	-	1	-	0	1	-	1	1	1	1	1	-	-	1	-	-	-
1129269|F|0-66:G>A-66:G>A	TGCAGCAATAAAACCTCCTTTGCAGTCCCGTAGAATTGCACCACAAGAACCAGCACCTCTGTCCACGTG	TGCAGCAATAAAACCTCCTTTGCAGTCCCGTAGAATTGCACCACAAGAACCAGCACCTCTGTCCACGTG	3B|083.450606730|1129269|1129269	1	1	6.68514e-031	chr3B	673545388	1	1.20614e-027	66:G>A	66	0.803653	0.494318	0.511364	0.488636	0.505682	0.005682	0.499935	0.499742	0.499839	7.03478	5.48276	1	-	1	0	-	1	0	0	0	0	0	1	0	-	1	-	1	0	1	0	0	0	1	0	1	1
3385379|F|0-40:T>A-40:T>A	TGCAGAAAAACATACATATATATAGCCTGTTCGAATTTCCTTGCCCCGAGATCGGAAGAGCGGTTCAGC	TGCAGAAAAACATACATATATATAGCCTGTTCGAATTTCCTTGCCGCG	3A|132.450745900|3385379|3385379	1	1	8.82173e-018	chr6B	708059056	1	7.77418e-012	40:T>A	40	0.762557	0.491018	0.508982	0.491018	0.508982	0	0.499839	0.499839	0.499839	12.40594	10.12844	1	1	0	0	-	-	1	1	0	1	-	1	-	1	-	1	1	1	0	0	-	0	1	1	0	1
1229376|F|0-18:G>A-18:G>A	TGCAGGAAACCTGGATTCGGGTCTTTGGCATCCCGGACAAGCTGAGACAAGAACCTCTCATCAAAGAAA	TGCAGGAAACCTGGATTCGGGTCTTTGGCATCCCGGACAAGCTGAGACAAGAACCTCTCATCAAAGAAA	2A|117.051724700|1229376|1229376	1	1	3.11029e-029	chr2A	760762644	2	1.20614e-027	18:G>A	18	0.794521	0.511494	0.494253	0.505747	0.488506	0.005747	0.499736	0.499934	0.499835	4.94958	3.80952	1	1	-	1	0	-	1	0	0	1	2	0	1	1	-	1	0	0	1	1	0	1	-	1	0	-
1187863|F|0-45:T>A-45:T>A	TGCAGCGTTCGCATCCTAGTTTGAATCCCACTACTAGCAGAATATTGTTCCTTTTTGTCCGATTTATTT	TGCAGCGTTCGCATCCTAGTTTGAATCCCACTACTAGCAGAATATTGTTCCTTTTTGTCCGATTTATTT	1A|058.718735370|1187863|1187863	1	1	6.68514e-031	chr1A	48362338	1	5.61161e-026	45:T>A	45	0.995434	0.490826	0.509174	0.490826	0.509174	0	0.499832	0.499832	0.499832	8.09353	7.5	1	-	1	1	1	0	1	0	0	1	0	0	1	0	1	1	1	1	1	1	1	0	0	0	0	0
2266417|F|0-61:C>T-61:C>T	TGCAGCTCTTCCTCTCCAACGCCTGCACGTAGTAGGTGTACCAGTCATAGGCCCTCTCGCCCTTTGTCT	TGCAGCTCTTCCTCTCCAACGCCTGCACGTAGTAGGTGTACCAGTCATAGGCCCTCTCGCCCTTTGTCT	2B|081.950242220|2266417|2266417	1	1	6.68514e-031	chr2B	712830783	1	1.20614e-027	61:C>T	61	0.995434	0.509174	0.490826	0.509174	0.490826	0	0.499832	0.499832	0.499832	12.33333	10.63889	1	0	1	1	0	1	1	0	1	1	0	1	1	1	0	1	1	0	0	1	1	0	0	0	1	0
3032580|F|0-7:G>A-7:G>A	TGCAGTAGACCAAACGGGGAGCTCCTAATCAGCGCCGAGATCGGAAGAGCGGTTCAGCAGGAATGCCGA	TGCAGTAGACCAAACGGGGAGCTCCTAATCAGCGGCG		0	0	999	chrUn	36302265	1	8.41407e-009	7:G>A	7	0.785388	0.511628	0.494186	0.505814	0.488372	0.005814	0.49973	0.499932	0.499831	16.20721	18.51818	1	0	1	0	1	0	0	-	0	0	0	1	0	1	1	0	0	1	-	0	-	0	0	1	-	1
1011541|F|0-41:T>C-41:T>C	TGCAGATCGCCCTCGGCGGCCGCTCCACCTACTAGCTGATCTGTGCTTGCACTAGCGGCAGTGATTTCC	TGCAGATCGCCCTCGGCGGCCGCTCCACCTACTAGCTGATCTGTGCTTGCACTAGCGGCAGTGATTTCC	7A|025.902513260|1011541|1011541	1	1	6.68514e-031	chr7A	36290534	1	1.20614e-027	41:T>C	41	0.785388	0.505814	0.511628	0.488372	0.494186	0.017442	0.499932	0.49973	0.499831	10.42609	9.84071	0.989796	0	1	1	1	0	0	-	0	0	1	1	-	0	0	-	0	0	1	1	0	0	-	-	1	0
1090750|F|0-9:C>G-9:C>G	TGCAGAGGACAGATCCACGTGTGTGTACTACGGAACAGAAGAGGAAAATAAGAAAGAAAAGGAAAGAGG	TGCAGAGGACAGATCCACGTGTGTGTACTACGGAACAGAAGAGGAAAATAAGAAAGAAAAGGAAAGAGG	4B|048.269127220|1090750|1090750	1	1	6.68514e-031	chr4B	626604193	1	1.20614e-027	9:C>G	9	0.986301	0.490741	0.509259	0.490741	0.509259	0	0.499829	0.499829	0.499829	24.34848	22.93197	1	0	1	0	0	0	1	1	0	1	0	1	0	1	1	0	0	1	1	0	1	0	1	1	1	1
1197015|F|0-11:A>G-11:A>G	TGCAGGGCCATACACGGGCAGCTGCTCCCGGCGGCGTGCGATTCGTCGCCATGGGCTCCATGCCGTCAG	TGCAGGGCCATACACGGGCAGCTGCTCCCGGCGGCGTGCGATTCGTCGCCATGGGCTCCATGCCGTCAG	6A|017.573110400|5368591|5368591	1	1	1.44708e-027	chr6A	12497216	1	2.61083e-024	11:A>G	11	0.552511	0.495868	0.512397	0.487603	0.504132	0.008264	0.499966	0.499693	0.499829	5.65854	5.375	1	1	1	-	-	1	-	-	-	-	-	1	-	1	1	1	1	1	-	-	1	1	-	0	0	-
5579553|F|0-48:C>G-48:C>G	TGCAGCAGAAAGCATCATGTCCACAAGGCGTGTCATGAATGATGCTGACGAGGGGAATGCACTGTTTTC	TGCAGCAGAAAGCATCATGTCCACAAGGCGTGTCATGAATGATGCTGACGAGGGGAATGCACTGTTTTC	3D|083.403627150|1665833|1665833	1	1	1.44708e-027	chr3B	677219484	1	1.20614e-027	48:C>G	48	0.986301	0.490741	0.509259	0.490741	0.509259	0	0.499829	0.499829	0.499829	7.01471	7.64085	1	0	1	0	1	0	0	0	0	0	0	1	0	0	1	0	1	0	1	1	0	0	1	0	1	1
12776989|F|0-12:A>T-12:A>T	TGCAGCTCTAAGATATCTGATCATTGTAGGGCACTCGCACCGAGATCGGAAGAGCGGTTCAGCAGGAAT	TGCAGCTCTAAGATATCTGATCATTGTAGGGCACTCGCAGCG		0	0	999		0	0	999	12:A>T	12	0.493151	0.490741	0.509259	0.490741	0.509259	0	0.499829	0.499829	0.499829	5.04478	5.1831	1	-	1	0	1	0	0	-	0	-	1	-	1	0	-	-	-	0	0	0	0	-	1	0	1	1
3064590|F|0-39:T>A-39:T>A	TGCAGAATCAGGTTGTCCACGTCGACGAATCGAACCTGGTGCTGGGCTTCCTCTTTCGCTTGGGCCTTG	TGCAGAATCAGGTTGTCCACGTCGACGAATCGAACCTGGTGCTGGGCTTCCTCTTTCGCTTGGGCCTTG	5A|048.570058080|3064590|3064590	1	1	6.68514e-031	chr5A	470186523	1	1.20614e-027	39:T>A	39	1	0.493151	0.511416	0.488584	0.506849	0.004566	0.499906	0.499739	0.499823	13.52899	12.4726	1	0	1	1	0	0	0	1	1	0	0	1	0	0	0	0	1	0	1	0	0	0	0	0	0	1
1017971|F|0-45:G>C-45:G>C	TGCAGAGCGTCTGATCGGATGACTCTGGAGGCGGCTAAAATCATCGTGGTGATTTGTAGTAGCCACCCA	TGCAGAGCGTCTGATCGGATGACTCTGGAGGCGGCTAAAATCATCGTGGTGATTTGTAGTAGCCACCCA	2B|074.142412410|1017971|1017971	1	1	6.68514e-031	chr2B	256966785	1	1.20614e-027	45:G>C	45	1	0.511416	0.493151	0.506849	0.488584	0.004566	0.499739	0.499906	0.499823	11.40411	12.06522	1	1	0	1	1	0	1	0	1	1	0	0	1	1	0	1	1	1	1	1	1	0	0	1	0	1
1100480|F|0-63:A>T-63:A>T	TGCAGCAACGTCAGATTAAAACCATGTGGACACAAGTTGGGCAGAGTTGCGTGGATGGATCCGAGATCG	TGCAGCAACGTCAGATTAAAACCATGTGGACACAAGTTGGGCAGAGTTGCGTGGATGGATGCG	1A|175.466693300|1100480|1100480	1	1	6.13981e-026	chr1A	545487115	1	1.03694e-022	63:A>T	63	1	0.493151	0.511416	0.488584	0.506849	0.004566	0.499906	0.499739	0.499823	30.08966	7.01439	1	0	1	0	1	1	0	1	0	0	0	0	1	1	1	1	0	0	0	1	0	1	1	0	0	0
2280875|F|0-67:C>T-67:C>T	TGCAGCGTGCCGTCCTGCCACAGCACGTCGACGGTTGTGCGCGTGGCGGAAACGCTCATGGGCAGCTCC	TGCAGCGTGCCGTCCTGCCACAGCACGTCGACGGTTGTGCGCGTGGCGGAAACGCTCATGGGCAGCTCC		0	0	999	chr7B	126197291	1	1.20614e-027	67:C>T	67	1	0.511416	0.493151	0.506849	0.488584	0.004566	0.499739	0.499906	0.499823	6.76923	6.28369	1	0	0	1	0	1	0	1	1	0	1	0	0	0	0	0	0	0	0	1	0	1	0	0	1	0
1020607|F|0-26:C>G-26:C>G	TGCAGCTGCATGATGGTGGATTGATGCTATATTCATGTCTTGCTAGTAGGAGTAGTACAGTAGTATCTT	TGCAGCTGCATGATGGTGGATTGATGCTATATTCATGTCTTGCTAGTAGGAGTAGTACAGTAGTATCTT	1A|106.038902000|1020607|1020607	1	1	6.68514e-031	chr1A	483894892	1	5.61161e-026	26:C>G	26	1	0.493151	0.511416	0.488584	0.506849	0.004566	0.499906	0.499739	0.499823	5.35	6.00699	0.991525	0	0	1	1	0	0	1	0	0	0	1	1	0	1	0	0	0	0	0	0	0	0	0	0	1
3064527|F|0-5:C>G-5:C>G	TGCAGCTTGACAAAATAATCACACCCCTGGAGTCTCGAAGAATCATACCAGCGCCCGCTTTATCATCCG	TGCAGCTTGACAAAATAATCACACCCCTGGAGTCTCGAAGAATCATACCAGCGCCCGCTTTATCATCCG	5B|075.210484960|1116707|1116707	1	1	6.7326e-026	chr5B	550166732	1	1.20614e-027	5:C>G	5	1	0.511416	0.493151	0.506849	0.488584	0.004566	0.499739	0.499906	0.499823	12.22297	10.33824	1	0	1	1	1	0	1	1	1	0	0	1	0	0	0	0	1	1	0	1	1	0	1	0	1	1
2277485|F|0-63:G>T-63:G>T	TGCAGGAACGACTCAGTAGCAGTGTCGAACACAATTATCATGTTGCTTTCACTCTCATGCTGTGGTAGG	TGCAGGAACGACTCAGTAGCAGTGTCGAACACAATTATCATGTTGCTTTCACTCTCATGCTGTGGTAGG		0	0	999	chr3A	700209754	1	1.20614e-027	63:G>T	63	1	0.511416	0.493151	0.506849	0.488584	0.004566	0.499739	0.499906	0.499823	9.84211	8.72185	1	0	1	0	0	1	1	0	0	0	0	0	0	0	0	0	1	1	0	0	1	1	0	1	1	0
1084162|F|0-42:C>A-42:C>A	TGCAGTGCAGCGCATCGGCAACACTGACGCGCGAGTCCAAGGCCATCATGCAAAATATAAAACGACAAT	TGCAGTGCAGCGCATCGGCAACACTGACGCGCGAGTCCAAGGCCATCATGCAAAATATAAAACGACAAT	5A|083.179660100|1084162|1084162	1	1	6.68514e-031	chr5A	572010313	1	1.20614e-027	42:C>A	42	1	0.493151	0.511416	0.488584	0.506849	0.004566	0.499906	0.499739	0.499823	13.38346	15.01987	1	0	1	0	0	0	1	0	0	1	0	0	0	0	0	0	1	1	1	0	1	0	0	1	1	0
1088029|F|0-18:C>G-18:C>G	TGCAGAAATATGACAAAGCACGGCCATGGGCGGAATTCCAGAGTAAGGTACCGAGATCGGAAGAGCGGT	TGCAGAAATATGACAAAGCACGGCCATGGGCGGAATTCCAGAGTAAGGTAGCG	2B|074.142412410|1088029|1088029	1	1	1.7185e-020	chr2B	288935921	1	2.68284e-017	18:C>G	18	1	0.511416	0.493151	0.506849	0.488584	0.004566	0.499739	0.499906	0.499823	22.81507	23.22464	1	1	0	1	1	0	1	0	1	1	0	0	1	1	0	1	1	1	1	1	1	0	0	1	0	1
3939254|F|0-27:G>C-27:G>C	TGCAGAAGCTGCTTCTTGATCAGAATGGGTTCACCGAGATCGGAAGAGCGGTTCAGCAGGAATGCCGAG	TGCAGAAGCTGCTTCTTGATCAGAATGGGTTCAGCG		0	0	999	chr2B	361195663	1	2.72361e-008	27:G>C	27	1	0.511416	0.493151	0.506849	0.488584	0.004566	0.499739	0.499906	0.499823	25.5137	25.31159	1	1	0	1	1	0	1	0	1	1	0	0	1	1	0	1	1	1	1	1	1	0	0	1	0	1
2279163|F|0-56:T>C-56:T>C	TGCAGCCACGTGCTCCTCGACGGCATCAGCGCCGCGCTGCTTTGCCGCCTCCGTTGTGCCGAGATCGGA	TGCAGCCACGTGCTCCTCGACGGCATCAGCGCCGCGCTGCTTTGCCGCCTCCGTTGTGGCG	2B|034.083072790|2279163|2279163	1	1	7.58132e-025		0	0	999	56:T>C	56	1	0.493151	0.511416	0.488584	0.506849	0.004566	0.499906	0.499739	0.499823	16.69655	11.18116	1	0	1	0	1	0	0	0	0	0	0	1	1	0	0	0	0	0	0	0	0	1	1	0	1	1
1196354|F|0-48:C>T-48:C>T	TGCAGCGTAGCTGTGGTCTGGGTTGATGTTGCTGGTGCCGGCGACGAGCTCGTGCATATTGGTCTTGCC	TGCAGCGTAGCTGTGGTCTGGGTTGATGTTGCTGGTGCCGGCGACGAGCTCGTGCATATTGGTCTTGCC		0	0	999	chr4A	719673502	1	1.20614e-027	48:C>T	48	0.543379	0.495798	0.512605	0.487395	0.504202	0.008403	0.499965	0.499682	0.499823	3.10294	3.10526	1	0	-	0	0	1	1	1	0	1	-	0	0	1	1	0	-	0	1	0	1	0	0	1	-	0
1250220|F|0-55:G>A-55:G>A	TGCAGGGGCGCCCAGCATGTTAAGAAATGACAAACATATAAAACTATATTGGTGGGATCTCCCGAGATC	TGCAGGGGCGCCCAGCATGTTAAGAAATGACAAACATATAAAACTATATTGGTGGGATCTCGCG		0	0	999	chr4A	134537774	1	2.96545e-023	55:G>A	55	0.484018	0.509434	0.490566	0.509434	0.490566	0	0.499822	0.499822	0.499822	4.29231	4.31148	1	1	0	-	0	1	0	-	1	-	-	0	1	1	0	1	0	0	0	0	-	-	1	-	-	1
3064623|F|0-29:C>T-29:C>T	TGCAGCAGCAGCACCACGCCGCGGCACCTCGCTGAGATCCCAGGCCGAGATCGGAAGAGCGGTTCAGCA	TGCAGCAGCAGCACCACGCCGCGGCACCTCGCTGAGATCCCAGGGCG	5B|059.684485190|3064623|3064623	1	1	3.06345e-017	chr5B	517797816	1	4.64586e-014	29:C>T	29	0.990868	0.511521	0.493088	0.506912	0.488479	0.004608	0.499735	0.499904	0.499819	17.34722	18.76812	1	1	1	1	0	0	0	-	1	0	0	0	1	0	0	1	0	0	0	1	0	0	1	0	0	1
1022129|F|0-27:A>G-27:A>G	TGCAGAACCTGAGGTTCGGTGAATCGGACATACCCAACATCCTAGCCACCTGCAAGCGGCTGGAGTCGT	TGCAGAACCTGAGGTTCGGTGAATCGGACATACCCAACATCCTAGCCACCTGCAAGCGGCTGGAGTCGT	6A|098.162581750|1022129|1022129	1	1	6.68514e-031	chr6A	608662012	1	1.20614e-027	27:A>G	27	0.990868	0.493088	0.511521	0.488479	0.506912	0.004608	0.499904	0.499735	0.499819	24.30147	18.60417	1	0	0	1	1	0	1	1	1	1	2	0	0	0	1	0	1	1	0	0	1	1	1	1	1	0
7333575|F|0-6:T>C-6:T>C	TGCAGCTCCCGCAGTGCCGCGAGGCCCGAGATCGGAAGAGCGGTTCAGCAGGAATGCCGAGACCGATCT	TGCAGCTCCCGCAGTGCCGCGAGGCGCG		0	0	999		0	0	999	6:T>C	6	0.981735	0.493023	0.511628	0.488372	0.506977	0.004651	0.499903	0.49973	0.499816	12.46269	17.93056	1	0	0	1	1	1	0	0	0	0	1	0	1	1	0	0	0	0	0	0	0	0	1	0	1	1
2281504|F|0-67:C>G-67:C>G	TGCAGCGGCAGCGTCGAGGAGATTGCAAAGAGGTGGCCACGGCGACGGCATGCTCGCCTAGCAACCCCG	TGCAGCGGCAGCGTCGAGGAGATTGCAAAGAGGTGGCCACGGCGACGGCATGCTCGCCTAGCAACCCCG		0	0	999	chr3A	700207360	1	1.56024e-026	67:C>G	67	0.981735	0.511628	0.493023	0.506977	0.488372	0.004651	0.49973	0.499903	0.499816	16.68627	15.464	1	1	0	1	1	0	0	1	1	1	1	1	1	-	1	1	0	0	1	1	0	0	1	0	0	1
1210857|F|0-6:C>T-6:C>T	TGCAGTCCATGGCGTTACCATCCTCCTACCGCCCCAGCTCGCTGCTCGTCTCCATCCACGCCCGCGCGT	TGCAGTCCATGGCGTTACCATCCTCCTACCGCCCCAGCTCGCTGCTCGTCTCCATCCACGCCCGCGCGT	6B|037.371999340|1210857|1210857	1	1	6.68514e-031	chr6B	205902023	1	1.20614e-027	6:C>T	6	0.981735	0.511628	0.493023	0.506977	0.488372	0.004651	0.49973	0.499903	0.499816	11.46528	11.97794	1	0	0	0	1	1	0	0	1	0	0	0	0	0	0	0	0	0	0	1	0	1	0	0	1	1
5324769|F|0-30:C>T-30:C>T	TGCAGTTCATGCGGCAGTCCTCCTCGCATGCCGTCGTTCCTACCGCAGCCGAGATCGGAAGAGCGGTTC	TGCAGTTCATGCGGCAGTCCTCCTCGCATGCCGTCGTTCCTACCGCAGGCG	7A|028.728655350|1083969|1083969	1	1	4.52894e-016	chr6B	12740959	1	6.91128e-013	30:C>T	30	0.474886	0.509615	0.490385	0.509615	0.490385	0	0.499815	0.499815	0.499815	6.77143	3.94737	1	0	1	1	0	1	0	1	-	-	1	-	1	-	1	0	0	0	1	1	0	1	-	-	1	-
1224063|F|0-52:C>G-52:C>G	TGCAGCAGCTAGCAAGCAGCGACGGCAAGCAACATCAACAGCGGCGGCGTCGCTAGCAGCAAGGCAGGA	TGCAGCAGCTAGCAAGCAGCGACGGCAAGCAACATCAACAGCGGCGGCGTCGCTAGCAGCAAGGCAGGA		0	0	999		0	0	999	52:C>G	52	0.972603	0.492958	0.511737	0.488263	0.507042	0.004695	0.499901	0.499724	0.499813	6.69504	5.76642	1	0	0	0	1	1	0	0	1	0	1	0	1	0	1	-	0	1	0	1	0	1	1	1	0	1
1164727|F|0-38:G>C-38:G>C	TGCAGAAACACCAAGAGTGCATCAAGCCAAAACGGCACGATCAAAGAGACGACAAAGAGAGTGGGGAGC	TGCAGAAACACCAAGAGTGCATCAAGCCAAAACGGCACGATCAAAGAGACGACAAAGAGAGTGGGGAGC		0	0	999	chr1D	240599576	1	1.20614e-027	38:G>C	38	0.707763	0.490323	0.509677	0.490323	0.509677	0	0.499813	0.499813	0.499813	12.59048	11.82178	1	1	0	1	1	1	-	-	1	1	-	-	-	0	-	1	1	1	1	1	1	1	0	1	0	-
2264334|F|0-9:C>T-9:C>T	TGCAGCAGTCCAAGATGGGTCGATCCATTCTATATTTCTCCTTCCTGTTTTGGAAACGTCAAAAAGAGT	TGCAGCAGTCCAAGATGGGTCGATCCATTCTATATTTCTCCTTCCTGTTTTGGAAACGTCAAAAAGAGT		0	0	999	chr2B	360250110	2	5.61161e-026	9:C>T	9	0.972603	0.511737	0.507042	0.492958	0.488263	0.018779	0.499724	0.499901	0.499813	8.45324	7.8156	0.991525	0	1	0	0	1	0	1	0	0	1	1	0	0	1	0	0	0	0	0	0	1	1	0	1	0
5325443|F|0-9:T>G-9:T>G	TGCAGCGGCTCGCATGGCGCCGGGGTGACGCCGAGATCGGAAGAGCGGTTCAGCAGGAATGCCGAGACC	TGCAGCGGCTCGCATGGCGCCGGGGTGACGGCG	5B|034.827691270|5325443|5325443	1	1	1.00998e-009		0	0	999	9:T>G	9	0.972603	0.492958	0.511737	0.488263	0.507042	0.004695	0.499901	0.499724	0.499813	4.79231	4.2446	1	0	1	0	1	0	0	0	0	0	0	1	0	0	1	0	0	0	0	1	0	0	0	0	1	0
1125277|F|0-38:C>T-38:C>T	TGCAGTGCGCCCCGTTTTTTATGCTATCTGCTGGTGGGCTGGGTTCAGCGTCAGTAGGCCCTATGCCAT	TGCAGTGCGCCCCGTTTTTTATGCTATCTGCTGGTGGGCTGGGTTCAGCGTCAGTAGGCCCTATGCCAT		0	0	999	chr7D	139133277	1	1.20614e-027	38:C>T	38	0.940639	0.509709	0.490291	0.509709	0.490291	0	0.499811	0.499811	0.499811	4.54545	6.03759	1	0	0	1	-	0	1	-	1	0	1	1	-	0	1	1	1	1	-	1	0	0	1	1	1	0
1206012|F|0-6:C>T-6:C>T	TGCAGACCGAGGGGGCGGCCTCTTATATAGCCGAGGCTCTCCGATCCCTTCTCTTCCTCACGCGAGGTG	TGCAGACCGAGGGGGCGGCCTCTTATATAGCCGAGGCTCTCCGATCCCTTCTCTTCCTCACGCGAGGTG	5B|098.492940190|1206012|1206012	1	1	6.68514e-031	chr5B	612000621	1	5.61161e-026	6:C>T	6	0.940639	0.509709	0.490291	0.509709	0.490291	0	0.499811	0.499811	0.499811	9.625	9.87692	1	-	1	0	0	0	0	0	0	0	0	1	0	-	1	-	0	0	0	1	1	1	1	0	1	1
1229282|F|0-34:C>T-34:C>T	TGCAGCTCCCGCTCCGATACCTTCAGATTGAAGGCCTGGACGACATGATCGCGCAGCCAGCTTGCGCCG	TGCAGCTCCCGCTCCGATACCTTCAGATTGAAGGCCTGGACGACATGATCGCGCAGCCAGCTTGCGCCG	1A|053.829259310|1229282|1229282	1	1	6.68514e-031	chr1A	29711651	1	1.20614e-027	34:C>T	34	0.940639	0.509709	0.490291	0.509709	0.490291	0	0.499811	0.499811	0.499811	3.17164	3.33333	1	0	0	-	1	1	1	0	1	1	0	1	0	0	-	-	0	1	0	0	1	0	0	1	0	0
12770640|F|0-10:A>G-10:A>G	TGCAGGCGACATCGCGTAAGGTCCGGCCGCTGTGGTGCGGCGGAGGAGCACCGAGATCGGAAGAGCGGT	TGCAGGCGACATCGCGTAAGGTCCGGCCGCTGTGGTGCGGCGGAGGAGCAGCG		0	0	999	chr3B	576145065	1	2.68284e-017	10:A>G	10	0.844749	0.497297	0.513514	0.486486	0.502703	0.010811	0.499985	0.499635	0.49981	3.31092	3.05983	1	0	1	1	1	1	0	1	0	0	1	0	1	0	2	0	0	0	1	1	0	0	1	0	1	0
1207280|F|0-20:G>C-20:G>C	TGCAGAGACAAGGCACCACAGCACACCACACCACAATGACGGCGTGACGCAGAATTGGCGGGAGCTGAC	TGCAGAGACAAGGCACCACAGCACACCACACCACAATGACGGCGTGACGCAGAATTGGCGGGAGCTGAC	1B|147.804067700|1207280|1207280	1	1	6.68514e-031	chr1B	584729210	1	5.61161e-026	20:G>C	20	0.96347	0.492891	0.511848	0.488152	0.507109	0.004739	0.499899	0.499719	0.499809	4.15942	3.48148	1	0	1	1	0	1	1	0	0	0	0	1	0	0	0	1	0	0	1	0	1	1	1	1	0	-
26673109|F|0-13:C>T-13:C>T	TGCAGTACATTGACATGTCGTCCAACAATCTCGGCGGCGCGATCTCCATCCGGCCGGATTGCCTTCTCC	TGCAGTACATTGACATGTCGTCCAACAATCTCGGCGGCGCGATCTCCATCCGGCCGGATTGCCTTCTCC	7B|022.493158370|1395348|1395348	1	1	1.8852e-021	chr7B	57889839	1	2.61083e-024	13:C>T	13	0.96347	0.492891	0.511848	0.488152	0.507109	0.004739	0.499899	0.499719	0.499809	3.92537	3.31852	1	1	1	0	1	1	1	1	1	1	1	0	0	1	2	1	1	1	1	0	1	1	0	1	1	0
3023892|F|0-8:C>T-8:C>T	TGCAGCAACGTCAGATTGTTTCATCCGTAACTCAACGCTCCGAGATCGGAAGAGCGGTTCAGCAGGAAT	TGCAGCAACGTCAGATTGTTTCATCCGTAACTCAACGCTGCG		0	0	999	chr2B	347248218	1	2.09707e-011	8:C>T	8	0.96347	0.511848	0.507109	0.492891	0.488152	0.018957	0.499719	0.499899	0.499809	9.53571	6.08955	0.990909	0	-	0	0	1	0	1	0	0	1	1	0	0	1	0	0	0	0	0	0	1	1	0	1	0
2300120|F|0-8:G>C-8:G>C	TGCAGCTTGGTCGAATCTGCGTTGGTTGTCTCTCACTTGGGCTTGCTTTTTAGCCTCCGCCTTTTCTTT	TGCAGCTTGGTCGAATCTGCGTTGGTTGTCTCTCACTTGGGCTTGCTTTTTAGCCTCCGCCTTTTCTTT		0	0	999	chr3B	823561201	1	1.20614e-027	8:G>C	8	0.931507	0.509804	0.490196	0.509804	0.490196	0	0.499808	0.499808	0.499808	2.83465	7.46875	1	-	0	0	0	1	0	1	1	0	0	1	0	1	1	0	0	0	1	0	0	1	1	0	1	1
1220101|F|0-27:G>C-27:G>C	TGCAGCAGCTAGAAAAATTTCCCATTTGCCATGGTTATTTACTTATTTTCCACCCTTCTCCCAACCACA	TGCAGCAGCTAGAAAAATTTCCCATTTGCCATGGTTATTTACTTATTTTCCACCCTTCTCCCAACCACA	5A|050.396802610|1220101|1220101	1	1	6.68514e-031		0	0	999	27:G>C	27	0.730594	0.5125	0.49375	0.50625	0.4875	0.00625	0.499687	0.499922	0.499805	11.97248	12.14433	1	0	0	-	-	1	-	0	-	0	1	1	1	0	0	0	0	0	0	0	-	0	1	-	1	1
1014770|F|0-11:T>C-11:T>C	TGCAGCTGGTCTACTGGCCCAGTTTCTAGAGGCAACCAATGTGAGTACACGTCTGAAAAACTTTTTTTT	TGCAGCTGGTCTACTGGCCCAGTTTCTAGAGGCAACCAATGTGAGTACACGTCTGAAAAACTTTTTTTT		0	0	999	chr4B	611673762	1	5.61161e-026	11:T>C	11	0.945205	0.492754	0.512077	0.487923	0.507246	0.004831	0.499895	0.499708	0.499802	3.52672	3.51852	1	1	1	0	0	0	1	1	1	0	-	1	0	0	0	1	1	0	1	0	0	1	1	0	0	1
5969551|F|0-56:T>C-56:T>C	TGCAGCCACGTGCTCCTCGACGGCATCAGCGCCGCGCTGCTTTGCCGCCTCCGTTGTGCCGGCCGCCAC	TGCAGCCACGTGCTCCTCGACGGCATCAGCGCCGCGCTGCTTTGCCGCCTCCGTTGTGCCGGCCGCCAC	2B|034.083072790|2279163|2279163	1	1	1.87191e-026		0	0	999	56:T>C	56	0.945205	0.512077	0.507246	0.492754	0.487923	0.019324	0.499708	0.499895	0.499802	4.5035	3.62791	0.991228	0	1	0	1	0	0	2	0	0	0	1	1	0	0	0	0	0	0	0	0	1	1	0	1	1
987321|F|0-14:A>C-14:A>C	TGCAGTTGGCCAGGAACGTCCCCCAACCTGATCGGATCCCCATATGTTCTGGCATGCGCTGCAAGCCAT	TGCAGTTGGCCAGGAACGTCCCCCAACCTGATCGGATCCCCATATGTTCTGGCATGCGCTGCAAGCCAT	6A|099.373502020|987321|987321	1	1	6.68514e-031	chr6A	616370658	1	1.20614e-027	14:A>C	14	0.945205	0.512077	0.507246	0.492754	0.487923	0.019324	0.499708	0.499895	0.499802	9.48837	7.45	0.990741	0	-	1	0	0	1	1	0	1	2	1	0	1	1	0	0	1	1	1	1	1	1	1	1	1
1108963|F|0-24:G>C-24:G>C	TGCAGTGCATATGCAACTGCCAAAGTGGATAAATGTTAGAGCGATATATCTTGTCTTGTCATGATAGAG	TGCAGTGCATATGCAACTGCCAAAGTGGATAAATGTTAGAGCGATATATCTTGTCTTGTCATGATAGAG	2B|074.142412410|1108963|1108963	1	1	6.68514e-031	chr2B	362137450	1	1.20614e-027	24:G>C	24	0.913242	0.51	0.49	0.51	0.49	0	0.4998	0.4998	0.4998	4.16541	4.08	1	1	0	-	-	-	1	0	1	1	0	0	1	1	0	-	1	1	1	1	1	0	0	1	0	1
1064807|F|0-57:A>G-57:A>G	TGCAGTTTTAGGTGTCTTTTTCTTCAGCACATGGTCACGGGATCAGACTGTAGAAGAATACATCAGTTA	TGCAGTTTTAGGTGTCTTTTTCTTCAGCACATGGTCACGGGATCAGACTGTAGAAGAATACATCAGTTA	1B|130.006155400|1064807|1064807	1	1	6.68514e-031	chr1B	542921815	1	2.61083e-024	57:A>G	57	0.968037	0.514151	0.5	0.5	0.485849	0.014151	0.4996	0.5	0.4998	10.74101	9.13333	1	0	1	0	1	1	0	0	0	0	0	1	0	1	1	0	1	0	0	0	0	0	1	0	1	0
2279224|F|0-8:G>A-8:G>A	TGCAGATTGTCAATTCGTCGCCGCTTGATTTGCATCAATTCGAGCAGGTTCCCGCCCCTCCACTGCTCG	TGCAGATTGTCAATTCGTCGCCGCTTGATTTGCATCAATTCGAGCAGGTTCCCGCCCCTCCACTGCTCG		0	0	999		0	0	999	8:G>A	8	0.721461	0.512658	0.493671	0.506329	0.487342	0.006329	0.49968	0.49992	0.4998	8.39048	15.21	1	-	0	1	1	-	1	0	1	-	0	0	1	-	0	-	1	-	-	0	1	1	0	1	0	0
4004866|F|0-65:A>T-65:A>T	TGCAGATTGTTTGCTTCGTTCTCCCCTCTCTTGATCCTCATGTCGAACACAACCAGCTGCTTGACATAT	TGCAGATTGTTTGCTTCGTTCTCCCCTCTCTTGATCCTCATGTCGAACACAACCAGCTGCTTGACATAT	4B|050.093641030|1078162|1078162	1	1	2.42147e-025	chr4B	629958485	1	4.36884e-022	65:A>T	65	0.936073	0.512195	0.492683	0.507317	0.487805	0.004878	0.499703	0.499893	0.499798	22.3937	12.56115	1	0	1	0	0	0	0	1	1	0	0	1	0	1	0	0	0	1	-	0	1	0	1	0	1	1
2285856|F|0-23:A>C-23:A>C	TGCAGGTAGCCATGGACGGCCACAGCCACGGGCCGCGCAAGATTCTGGCGCTCGAGGCGTACGCATGCA	TGCAGGTAGCCATGGACGGCCACAGCCACGGGCCGCGCAAGATTCTGGCGCTCGAGGCGTACGCATGCA		0	0	999	chr1B	21331748	1	5.61161e-026	23:A>C	23	0.926941	0.492611	0.512315	0.487685	0.507389	0.004926	0.499891	0.499697	0.499794	5.725	6.85507	1	1	0	1	0	0	1	0	1	1	1	0	1	1	1	1	1	1	0	1	1	0	1	2	1	0
1037387|F|0-24:T>A-24:T>A	TGCAGGATCAACGCTAGAATCAAGTAGCTGAAATAAAGGGAAACCAGAATACACTCATTAGATGATTGA	TGCAGGATCAACGCTAGAATCAAGTAGCTGAAATAAAGGGAAACCAGAATACACTCATTAGATGATTGA		0	0	999	chr3A	700960935	1	1.20614e-027	24:T>A	24	0.926941	0.492611	0.512315	0.487685	0.507389	0.004926	0.499891	0.499697	0.499794	13.7561	13.42254	1	1	1	0	0	1	1	0	0	1	0	0	0	0	0	1	1	1	1	0	1	1	0	1	1	-
3960386|F|0-5:C>T-5:C>T	TGCAGCCGTAGTTGTCGACGCGGAAGGCGACGGCACCGTCGGGGCCGTACACCGTGCAGCCGTTGCCGT	TGCAGCCGTAGTTGTCGACGCGGAAGGCGACGGCACCGTCGGGGCCGTACACCGTGCAGCCGTTGCCGT	3B|088.142947920|3960386|3960386	1	1	6.68514e-031	chr3B	731493565	7	1.20614e-027	5:C>T	5	0.926941	0.492611	0.512315	0.487685	0.507389	0.004926	0.499891	0.499697	0.499794	15.15038	13.47727	1	0	1	1	1	0	-	1	0	-	1	1	1	0	0	0	1	0	0	1	1	1	1	1	0	0
1002352|F|0-10:G>A-10:G>A	TGCAGGCGAAGCCAACACCGTGGACGATGCGATGCCATCAATTCAGCCCCGTCTCACCAATGATGTGGT	TGCAGGCGAAGCCAACACCGTGGACGATGCGATGCCATCAATTCAGCCCCGTCTCACCAATGATGTGGT	2A|083.251175210|1002352|1002352	1	1	6.68514e-031	chr2A	692632425	1	1.20614e-027	10:G>A	10	0.949772	0.514423	0.5	0.5	0.485577	0.014423	0.499584	0.5	0.499792	5.08696	4.47761	1	0	1	1	0	0	0	0	1	0	0	0	1	0	1	0	0	0	0	0	0	1	1	0	0	-
2279983|F|0-16:C>T-16:C>T	TGCAGATTATAATAGGCAATGTTAACCAACGGATAAGGGAAGTTTTGTGTGCTAGGAAATGAGAGAAAT	TGCAGATTATAATAGGCAATGTTAACCAACGGATAAGGGAAGTTTTGTGTGCTAGGAAATGAGAGAAAT		0	0	999	chr1B	557353811	1	1.20614e-027	16:C>T	16	0.894977	0.489796	0.510204	0.489796	0.510204	0	0.499792	0.499792	0.499792	4.136	3.33333	1	0	1	0	1	0	0	1	0	0	1	0	1	0	1	-	0	1	1	1	0	1	0	0	1	1
1101395|F|0-52:C>T-52:C>T	TGCAGCAGCACAAGATGAGCAATTGCAAGATCAGTTGTTGGGTAGGATATGCCGCTGGTAGGAATAGAA	TGCAGCAGCACAAGATGAGCAATTGCAAGATCAGTTGTTGGGTAGGATATGCCGCTGGTAGGAATAGAA	7B|097.054312200|1101395|1101395	1	1	6.68514e-031	chr7B	691975928	1	1.20614e-027	52:C>T	52	0.671233	0.489796	0.510204	0.489796	0.510204	0	0.499792	0.499792	0.499792	12.48352	13	1	0	1	-	-	0	-	0	-	0	-	-	1	0	1	0	-	1	-	-	-	1	1	0	-	1
1116814|F|0-17:C>T-17:C>T	TGCAGACAACATATGGACAATGAGCGCGAAATTTAGCAACGGCACTGTTTGCAAGCCTGAAACTGTGGG	TGCAGACAACATATGGACAATGAGCGCGAAATTTAGCAACGGCACTGTTTGCAAGCCTGAAACTGTGGG	2B|092.018060080|1116814|1116814	1	1	6.68514e-031	chr2B	770091016	1	1.20614e-027	17:C>T	17	0.995434	0.495413	0.513761	0.486239	0.504587	0.009174	0.499958	0.499621	0.49979	10.67391	10.37671	1	0	0	1	1	1	1	0	0	1	0	1	0	1	1	0	1	1	1	1	1	0	1	1	1	0
990019|F|0-65:A>G-65:A>G	TGCAGCCAGGGCGGCTCAGAGGCGTAAGGTAGGGCTGGATATGGAGGTGGCAGCTTGAAGGTGACACCG	TGCAGCCAGGGCGGCTCAGAGGCGTAAGGTAGGGCTGGATATGGAGGTGGCAGCTTGAAGGTGACACCG	3B|065.592085030|990019|990019	1	1	6.68514e-031	chr3B	576144816	2	1.20614e-027	65:A>G	65	0.995434	0.495413	0.513761	0.486239	0.504587	0.009174	0.499958	0.499621	0.49979	15.06383	16.26056	1	0	1	1	1	1	0	1	0	0	1	0	1	0	2	0	0	0	1	1	0	0	1	0	1	0
1126997|F|0-22:T>G-22:T>G	TGCAGTATTCTAGACCGTACTTTGTCACTGGCTAAAAGTTTATTCTGAGAAACAAAGTACAGATGTGGG	TGCAGTATTCTAGACCGTACTTTGTCACTGGCTAAAAGTTTATTCTGAGAAACAAAGTACAGATGTGGG	2B|088.915441460|1126997|1126997	1	1	6.68514e-031	chr2B	763653384	1	5.61161e-026	22:T>G	22	0.995434	0.495413	0.513761	0.486239	0.504587	0.009174	0.499958	0.499621	0.49979	7.94853	7.61644	0.991525	1	1	1	0	0	1	1	1	1	0	1	0	1	0	1	1	1	1	0	1	1	1	1	1	0
3954178|F|0-5:C>T-5:C>T	TGCAGCGACGAACTTCTGTCTCCTCACCTTTGGTCCAATCGTCCGAGATCGGAAGAGCGGTTCAGCAGG	TGCAGCGACGAACTTCTGTCTCCTCACCTTTGGTCCAATCGTGCG	2B|034.209653060|3954178|3954178	1	1	3.67977e-016	chrUn	17511736	1	5.40883e-013	5:C>T	5	0.995434	0.495413	0.513761	0.486239	0.504587	0.009174	0.499958	0.499621	0.49979	24.45517	32.76259	1	0	1	0	1	0	0	0	0	0	0	1	1	0	0	0	0	0	0	0	0	1	1	0	1	1
1161023|F|0-38:T>C-38:T>C	TGCAGACCTCGCCGTGGCAAAGAAGGCGGCGGCGGCGGTGCACCAGCCGAGATCGGAAGAGCGGTTCAG	TGCAGACCTCGCCGTGGCAAAGAAGGCGGCGGCGGCGGTGCACCAGGCG		0	0	999	chr3B	716844750	1	3.77105e-015	38:T>C	38	0.995434	0.504587	0.513761	0.486239	0.495413	0.018349	0.499958	0.499621	0.49979	6.58865	6.19718	0.991228	0	0	1	0	0	0	0	1	0	0	1	1	0	1	0	0	0	0	1	0	1	0	0	0	1
1862554|F|0-37:G>A-37:G>A	TGCAGATGGAACCATCCTAGTGTTTGGAAGAAGAAAAGGATTTACCTCGAGGAGAGGAACCGTGGTGTC	TGCAGATGGAACCATCCTAGTGTTTGGAAGAAGAAAAGGATTTACCTCGAGGAGAGGAACCGTGGTGTC	2A|122.313999900|1862554|1862554	1	1	6.68514e-031	chr2A	772348989	1	5.61161e-026	37:G>A	37	0.917808	0.512438	0.507463	0.492537	0.487562	0.0199	0.499691	0.499889	0.49979	6.25926	7.48438	0.990741	-	1	1	1	0	0	1	1	-	2	1	0	-	-	1	0	-	-	0	0	1	1	0	1	1
1064113|F|0-37:A>C-37:A>C	TGCAGTGCAGTAAATCCACGCGACCACACTATCCTCCATGGTCGGCGGCGTTCTCACCCCACCTCCCCC	TGCAGTGCAGTAAATCCACGCGACCACACTATCCTCCATGGTCGGCGGCGTTCTCACCCCACCTCCCCC	1B|085.231968150|1064113|1064113	1	1	6.68514e-031	chr1B	336190796	1	5.61161e-026	37:A>C	37	0.6621	0.510345	0.489655	0.510345	0.489655	0	0.499786	0.499786	0.499786	4.9375	5.23711	1	0	1	0	0	0	-	-	0	0	-	-	-	0	-	0	0	0	0	0	0	0	1	-	1	-
2279863|F|0-19:A>G-19:A>G	TGCAGCTCCCTGCCTCTACAATTGTAGCACCGCGTGGGCACCGCCGCGTCTTCCGATCGAGTTTGCAGC	TGCAGCTCCCTGCCTCTACAATTGTAGCACCGCGTGGGCACCGCCGCGTCTTCCGATCGAGTTTGCAGC		0	0	999		0	0	999	19:A>G	19	0.986301	0.513889	0.49537	0.50463	0.486111	0.009259	0.499614	0.499957	0.499786	11.62044	7.3617	1	1	0	1	0	1	1	1	1	1	1	0	0	1	1	1	1	1	1	1	-	0	0	1	0	0
5581502|F|0-13:T>C-13:T>C	TGCAGGCTAGAAGTCAAGGAGGAAACGGTGAAGTTTCAGCGCCATGGCCGAGATCGGAAGAGCGGTTCA	TGCAGGCTAGAAGTCAAGGAGGAAACGGTGAAGTTTCAGCGCCATGGGCG		0	0	999	chr1A	483523970	1	5.11045e-014	13:T>C	13	0.986301	0.513889	0.49537	0.50463	0.486111	0.009259	0.499614	0.499957	0.499786	5.72535	5.53237	0.991525	1	1	0	0	1	1	0	1	1	1	0	0	1	0	1	1	1	1	1	1	1	1	1	1	0
1094345|F|0-7:A>G-7:A>G	TGCAGCAACAGCATGATGACAACGATGGAGGCCACGAACGACGTGGCGTTGCAGTAGAAGAATGCCTGG	TGCAGCAACAGCATGATGACAACGATGGAGGCCACGAACGACGTGGCGTTGCAGTAGAAGAATGCCTGG	5A|156.041927200|1094345|1094345	1	1	6.68514e-031	chr5A	704972970	1	1.20614e-027	7:A>G	7	0.6621	0.489655	0.510345	0.489655	0.510345	0	0.499786	0.499786	0.499786	8.70968	7.64894	1	-	0	0	1	-	-	-	0	0	1	1	1	0	0	-	0	0	0	0	-	0	0	-	1	1
1126484|F|0-43:T>A-43:T>A	TGCAGGCACTTTTCGCTTTCTCCTGGTTCCTAGAAACTGAGGCTTCCACATTAATCTTGGCAAAACCGA	TGCAGGCACTTTTCGCTTTCTCCTGGTTCCTAGAAACTGAGGCTTCCACATTAATCTTGGCAAAACCGA	1A|091.116900340|1126484|1126484	1	1	6.68514e-031	chr1A	29900217	1	4.33804e-027	43:T>A	43	0.876712	0.489583	0.510417	0.489583	0.510417	0	0.499783	0.499783	0.499783	5.06897	4.60163	1	-	0	-	0	0	1	0	0	1	1	1	-	0	-	1	1	0	0	1	0	0	1	1	1	0
1248567|F|0-20:G>A-20:G>A	TGCAGTCCATGGCACATGATGTTGCATTTGTACAAATTCAGCATTGCTAGGGATTTATGTTTACTGAGC	TGCAGTCCATGGCACATGATGTTGCATTTGTACAAATTCAGCATTGCTAGGGATTTATGTTTACTGAGC	7B|129.765304800|1248567|1248567	1	1	6.68514e-031	chr7B	733724023	1	5.61161e-026	20:G>A	20	0.438356	0.489583	0.510417	0.489583	0.510417	0	0.499783	0.499783	0.499783	13.14062	11.25424	1	-	-	-	-	1	-	-	-	1	-	-	0	-	-	-	-	-	-	0	-	1	-	-	-	-
3064533|F|0-5:A>T-5:A>T	TGCAGATTTCTTGGCTTCGAAATCCTACATAACATGACCGAACGATTTGCCCTCTGCCACCCTAAAAAC	TGCAGATTTCTTGGCTTCGAAATCCTACATAACATGACCGAACGATTTGCCCTCTGCCACCCTAAAAAC	7B|057.868489870|3064533|3064533	1	1	3.11029e-029	chr7B	594027595	1	5.61161e-026	5:A>T	5	0.876712	0.489583	0.510417	0.489583	0.510417	0	0.499783	0.499783	0.499783	8.35593	6.80469	1	-	1	1	0	0	-	1	1	1	1	1	1	-	0	-	0	0	0	1	0	1	0	0	1	1
1009924|F|0-24:T>C-24:T>C	TGCAGCCTCGCGCCGCTCGTGCCGTAGCCTGGTTTGCCGCCTTGCGCCCTTGCCGCGTCGCCGAGATCG	TGCAGCCTCGCGCCGCTCGTGCCGTAGCCTGGTTTGCCGCCTTGCGCCCTTGCCGCGTCGGCG	1B|144.805412300|1009924|1009924	1	1	6.13981e-026	chr1B	569285685	1	1.03694e-022	24:T>C	24	0.789954	0.49711	0.514451	0.485549	0.50289	0.011561	0.499983	0.499582	0.499783	9.82203	7.76786	1	0	0	1	1	0	1	1	1	0	-	0	-	0	0	0	1	0	1	1	0	-	-	0	1	1
2295906|F|0-5:A>T-5:A>T	TGCAGAGGCTAGCATAGAACACGCTAGTCCACAAGGTCGCCGGTTCGAATGTCATACCCGCGTATTCCT	TGCAGAGGCTAGCATAGAACACGCTAGTCCACAAGGTCGCCGGTTCGAATGTCATACCCGCGTATTCCT	4A|096.082244080|2295906|2295906	1	1	6.68514e-031	chr4A	660199915	1	1.20614e-027	5:A>T	5	0.789954	0.49711	0.514451	0.485549	0.50289	0.011561	0.499983	0.499582	0.499783	16.64486	16.82609	1	1	1	-	0	1	0	0	0	1	0	1	1	-	2	1	1	0	1	1	1	1	1	0	0	0
12780386|F|0-37:T>G-37:T>G	TGCAGCTCCAAGTACTGGACGATGTCGTGGGGGTTGCTGCGGCGTAGCGGGTGGTCGAGGCCACACAGC	TGCAGCTCCAAGTACTGGACGATGTCGTGGGGGTTGCTGCGGCGTAGCGGGTGGTCGAGGCCACACAGC		0	0	999	chr7B	744149931	2	1.2147e-022	37:T>G	37	0.438356	0.489583	0.510417	0.489583	0.510417	0	0.499783	0.499783	0.499783	9.98333	11.06154	1	1	-	1	-	-	1	-	-	1	-	0	-	1	-	1	1	-	-	-	1	-	0	-	-	0
5370927|F|0-23:C>T-23:C>T	TGCAGGGTGGCGTGTGAGGACTTCGATTTGGCCGAGATCGGAAGAGCGGTTCAGCAGGAATGCCGAGAC	TGCAGGGTGGCGTGTGAGGACTTCGATTTGGGCG		0	0	999		0	0	999	23:C>T	23	0.488584	0.514019	0.495327	0.504673	0.485981	0.009346	0.499607	0.499956	0.499782	9.71233	8.13514	1	0	1	-	-	0	-	-	-	-	0	0	-	0	-	0	0	-	-	-	-	-	0	-	0	-
995032|F|0-39:T>C-39:T>C	TGCAGCTCTTGGTTTAACTTGTCAAAACATTCTTCTTCTTTTGCAGAAGTCTCTCATTGTCCTTCGTAA	TGCAGCTCTTGGTTTAACTTGTCAAAACATTCTTCTTCTTTTGCAGAAGTCTCTCATTGTCCTTCGTAA		0	0	999	chr4A	719764966	1	5.61161e-026	39:T>C	39	0.652968	0.48951	0.51049	0.48951	0.51049	0	0.49978	0.49978	0.49978	6.45556	7.51685	1	1	-	-	1	0	0	0	1	0	-	-	1	0	0	1	1	1	0	1	0	-	1	0	-	1
2307994|F|0-49:A>C-49:A>C	TGCAGTATCTCGCCGTCTCCGGCAACGAGCTGTCAGGGAAGATACCCCCAGAACTGGGAAACTTGACGA	TGCAGTATCTCGCCGTCTCCGGCAACGAGCTGTCAGGGAAGATACCCCCAGAACTGGGAAACTTGACGA		0	0	999	chr2B	361194793	1	1.20614e-027	49:A>C	49	0.86758	0.510526	0.489474	0.510526	0.489474	0	0.499778	0.499778	0.499778	2.78571	2.79167	1	1	0	1	1	0	1	0	1	1	0	0	1	1	0	1	1	1	1	1	1	0	0	1	0	1
5050428|F|0-63:T>A-63:T>A	TGCAGGCTCATCCTCGACGGCTTCAGGAAGCAGTGCAGAAGCGACATTCGCGCCAAACTGCTATTGTGC	TGCAGGCTCATCCTCGACGGCTTCAGGAAGCAGTGCAGAAGCGACATTCGCGCCAAACTGCTATTGTGC	5A|047.786975310|5050428|5050428	1	1	6.68514e-031	chr5A	455092981	1	1.20614e-027	63:T>A	63	0.684932	0.493333	0.513333	0.486667	0.506667	0.006667	0.499911	0.499644	0.499778	12.78571	12.26	1	-	-	0	-	-	1	1	0	-	0	0	0	0	-	1	1	-	1	0	1	-	0	1	1	0
3022881|F|0-34:C>A-34:C>A	TGCAGCTGGAATCTCTCCGTGAGTCAGTCTTAGTCCATATCCGAGATCGGAAGAGCGGTTCAGCAGGAA	TGCAGCTGGAATCTCTCCGTGAGTCAGTCTTAGTCCATATGCG	4A|125.795449500|3022881|3022881	1	1	4.39392e-015	chrUn	264404729	1	6.21934e-012	34:C>A	34	0.611872	0.514925	0.5	0.5	0.485075	0.014925	0.499554	0.5	0.499777	9.2875	11.17857	1	0	0	1	-	1	-	1	1	-	1	0	-	0	-	-	-	0	0	0	0	0	0	1	1	-
2291632|F|0-47:T>G-47:T>G	TGCAGAGGGACTGGCCGCCCGACGGCTGCAAGCTTTGGGACAGAACATGGCATGGAGCTCGAGACCTAT	TGCAGAGGGACTGGCCGCCCGACGGCTGCAAGCTTTGGGACAGAACATGGCATGGAGCTCGAGACCTAT	4B|033.516266120|2291632|2291632	1	1	6.68514e-031	chr4B	245464196	1	1.20614e-027	47:T>G	47	0.429224	0.489362	0.510638	0.489362	0.510638	0	0.499774	0.499774	0.499774	6.16667	6.36508	1	0	-	0	-	1	0	-	0	-	0	-	-	0	-	0	0	-	-	-	-	-	-	0	-	-
1007172|F|0-31:C>G-31:C>G	TGCAGCGTTTTGCCTTACCACAAGAAGAAATCTTGCAATGTACGAATGAAGTATTGTGCATGTGATTTT	TGCAGCGTTTTGCCTTACCACAAGAAGAAATCTTGCAATGTACGAATGAAGTATTGTGCATGTGATTTT		0	0	999		0	0	999	31:C>G	31	0.429224	0.489362	0.510638	0.489362	0.510638	0	0.499774	0.499774	0.499774	4.40678	3.71429	1	-	-	-	-	0	0	0	-	-	-	-	-	-	-	0	-	-	-	-	0	-	-	0	1	1
1053664|F|0-59:G>A-59:G>A	TGCAGATATGGTTTTTCCTCACATCAGAGTACCAAAACTTTCAGTTTATGTAACTGATGGCATCAGCAA	TGCAGATATGGTTTTTCCTCACATCAGAGTACCAAAACTTTCAGTTTATGTAACTGATGGCATCAGCAA		0	0	999	chr4A	724507718	2	5.61161e-026	59:G>A	59	0.429224	0.489362	0.510638	0.489362	0.510638	0	0.499774	0.499774	0.499774	5.73016	7.67925	1	0	-	-	1	-	0	-	-	0	-	1	-	0	0	0	-	0	0	1	0	1	1	-	-	1
3064869|F|0-15:T>A-15:T>A	TGCAGCGGCAAGAAGTGGAGGAAAGGGAATCCCCATCAACGGCCGAGATCGGAAGAGCGGTTCAGCAGG	TGCAGCGGCAAGAAGTGGAGGAAAGGGAATCCCCATCAACGGGCG		0	0	999		0	0	999	15:T>A	15	0.858447	0.510638	0.489362	0.510638	0.489362	0	0.499774	0.499774	0.499774	11.45902	10.17886	1	-	0	1	0	1	1	-	0	1	0	0	0	1	0	1	1	1	0	0	1	0	-	1	1	0
1067534|F|0-54:G>A-54:G>A	TGCAGTCCTTCTCTCCCCATTTCCATGCGTACCGATCGTCTTTGTAACGGCAGAGAGTATGGATCCAGT	TGCAGTCCTTCTCTCCCCATTTCCATGCGTACCGATCGTCTTTGTAACGGCAGAGAGTATGGATCCAGT	3B|083.450606730|1067534|1067534	1	1	6.68514e-031	chr3B	671162537	1	1.20614e-027	54:G>A	54	0.958904	0.514286	0.504762	0.495238	0.485714	0.019048	0.499592	0.499955	0.499773	16.21014	9.89855	0.974138	-	0	0	0	1	0	1	0	0	1	1	0	1	1	0	0	0	1	0	0	0	0	0	0	1
1091474|F|0-60:T>C-60:T>C	TGCAGACACCTGTATTTCTACAAAACTACCGAGAAAATGAATCTGCTCGTATCCACTAAATGGGTCGGG	TGCAGACACCTGTATTTCTACAAAACTACCGAGAAAATGAATCTGCTCGTATCCACTAAATGGGTCGGG	5A|129.644830300|1091474|1091474	1	1	6.68514e-031	chr5A	670537605	2	5.61161e-026	60:T>C	60	0.958904	0.495238	0.514286	0.485714	0.504762	0.009524	0.499955	0.499592	0.499773	13.5625	11.17241	0.991228	1	1	1	1	0	0	0	1	1	0	1	0	1	0	-	1	1	1	0	1	0	0	0	0	0
2280724|F|0-43:G>T-43:G>T	TGCAGAGGTATGGGAAATGAAGAAGCAGATTTGGGGGAGAGGAGAAGTCGGAAGTACTAGAAGACGCAA	TGCAGAGGTATGGGAAATGAAGAAGCAGATTTGGGGGAGAGGAGAAGTCGGAAGTACTAGAAGACGCAA		0	0	999	chr6B	10051603	1	5.61161e-026	43:G>T	43	0.634703	0.510791	0.489209	0.510791	0.489209	0	0.499767	0.499767	0.499767	5.60976	4.68085	1	-	0	-	-	0	1	1	1	1	1	-	-	1	0	-	-	-	1	0	-	1	0	1	1	0
1083900|F|0-39:A>G-39:A>G	TGCAGGCAAAAATGGCAACCAAGTTAATTTTGGCGAGTTAGCCTATCCTGTACATTTTGTGGGCAAATC	TGCAGGCAAAAATGGCAACCAAGTTAATTTTGGCGAGTTAGCCTATCCTGTACATTTTGTGGGCAAATC	6A|099.373502020|1083900|1083900	1	1	6.68514e-031	chr6A	616706434	1	1.20614e-027	39:A>G	39	0.872146	0.513089	0.507853	0.492147	0.486911	0.020942	0.499657	0.499877	0.499767	20.32773	18.08	0.977778	0	-	1	0	-	1	1	0	1	2	1	0	1	1	0	-	1	1	2	-	1	1	-	1	1
3023435|F|0-35:T>C-35:T>C	TGCAGTTCCTCACTCAAGCCGAACAGCCAAGCCTTTGCCACCGAGATCGGAAGAGCGGTTCAGCAGGAA	TGCAGTTCCTCACTCAAGCCGAACAGCCAAGCCTTTGCCAGCG		0	0	999	chr7D	611825037	2	6.21934e-012	35:T>C	35	0.863014	0.513228	0.507937	0.492063	0.486772	0.021164	0.49965	0.499874	0.499762	17.30645	9.95868	1	0	0	1	0	-	-	0	1	1	1	-	1	0	1	0	1	1	-	0	-	0	0	1	1	-
1023982|F|0-13:G>T-13:G>T	TGCAGGGATGCAAGCATTGTGCGGCCACCATGCCTACCAAAGCAGCAGTAAGAATTTCCTCCTTACCTC	TGCAGGGATGCAAGCATTGTGCGGCCACCATGCCTACCAAAGCAGCAGTAAGAATTTCCTCCTTACCTC	3A|009.170318880|1023982|1023982	1	1	6.68514e-031	chr3A	18155805	1	1.20614e-027	13:G>T	13	0.83105	0.489011	0.510989	0.489011	0.510989	0	0.499758	0.499758	0.499758	10.70161	14.68103	1	-	0	1	-	1	0	1	1	0	-	0	1	0	-	0	0	0	1	1	0	1	1	0	0	0
9721794|F|0-31:T>C-31:T>C	TGCAGGCACCCGTTTGCAAATTGCACTATAATGGGCGTCTCCAGCGCCAAATAGGAAATGCCCTCGATC	TGCAGGCACCCGTTTGCAAATTGCACTATAATGGGCGTCTCCAGCGCCAAATAGGAAATGCCCTCGATC		0	0	999	chr2B	360302098	2	5.61161e-026	31:T>C	31	0.853881	0.491979	0.513369	0.486631	0.508021	0.005348	0.499871	0.499643	0.499757	2.6789	2.63333	1	0	1	0	0	1	0	1	0	0	-	1	-	0	1	0	0	0	0	0	-	1	1	0	1	0
1103287|F|0-11:C>T-11:C>T	TGCAGTGACGCCTGGCCACACTACAGCAAGGAGGAGGGGAAGATGGAGGCACGGCGCCTGAGCCTGGCA	TGCAGTGACGCCTGGCCACACTACAGCAAGGAGGAGGGGAAGATGGAGGCACGGCGCCTGAGCCTGGCA	1A|102.010749000|1103287|1103287	1	1	6.68514e-031	chr1A	479857875	1	1.20614e-027	11:C>T	11	0.853881	0.513369	0.491979	0.508021	0.486631	0.005348	0.499643	0.499871	0.499757	5.29688	6.30508	0.990741	0	0	0	1	0	0	1	-	1	0	1	1	0	1	0	0	0	0	0	-	0	-	0	0	1
986329|F|0-16:C>A-16:C>A	TGCAGCTCTCGCCCAACAATGGGGGACAGGCAGATCAAGTAAATTTATCAGCTGAACATATCGTATTTT	TGCAGCTCTCGCCCAACAATGGGGGACAGGCAGATCAAGTAAATTTATCAGCTGAACATATCGTATTTT	2B|015.072883380|986329|986329	1	1	3.11029e-029	chr2B	15462130	1	1.20614e-027	16:C>A	16	0.922374	0.514851	0.49505	0.50495	0.485149	0.009901	0.499559	0.499951	0.499755	17.31159	17.02344	0.991379	0	0	0	1	1	0	1	-	0	0	0	0	1	0	0	0	0	1	0	1	-	-	0	1	1
9724071|F|0-38:A>G-38:A>G	TGCAGAGCTTGGAGGGGCGTGCCATACGAGTGAGTGCCATGGAGGTGCCAGGCATGGCCGTAAGCAAGG	TGCAGAGCTTGGAGGGGCGTGCCATACGAGTGAGTGCCATGGAGGTGCCAGGCATGGCCGTAAGCAAGG	7B|057.232934650|1202514|1202514	1	1	1.44708e-027	chr7B	590160604	1	2.61083e-024	38:A>G	38	0.616438	0.488889	0.511111	0.488889	0.511111	0	0.499753	0.499753	0.499753	8.32911	7.64368	1	0	-	-	-	1	1	-	0	-	1	0	-	0	-	0	0	-	0	1	-	1	1	-	1	0
1003934|F|0-68:T>C-68:T>C	TGCAGCAAAAATTTGATTCAAATATTTCAATCCTCTGTTGTGCTTGCATGGTGACCAGGTGATCGGCGT	TGCAGCAAAAATTTGATTCAAATATTTCAATCCTCTGTTGTGCTTGCATGGTGACCAGGTGATCGGCGT	1A|106.695576500|1003934|1003934	1	1	6.68514e-031	chr1A	494416641	1	1.20614e-027	68:T>C	68	0.607306	0.488722	0.511278	0.488722	0.511278	0	0.499746	0.499746	0.499746	5.56	5.29213	1	1	1	1	0	1	-	0	0	-	0	1	0	-	0	1	1	1	1	1	-	1	-	-	-	-
5363351|F|0-7:A>G-7:A>G	TGCAGCCACGCGGACAGCCGTGCTGGTTGGCCGAGATCGGAAGAGCGGTTCAGCAGGAATGCCGAGACC	TGCAGCCACGCGGACAGCCGTGCTGGTTGGGCG		0	0	999		0	0	999	7:A>G	7	0.835616	0.491803	0.513661	0.486339	0.508197	0.005464	0.499866	0.499627	0.499746	8.50847	18.87395	0.990385	-	1	1	0	0	-	1	0	-	0	1	0	-	-	-	0	-	1	0	-	0	0	-	0	1
1021949|F|0-31:G>T-31:G>T	TGCAGGCAATTCAAGAAATCTATACAACCTAGAAAAATAAGTGATTGATATTTGATCATAGGCATCCTT	TGCAGGCAATTCAAGAAATCTATACAACCTAGAAAAATAAGTGATTGATATTTGATCATAGGCATCCTT		0	0	999	chr1D	60431955	1	1.20614e-027	31:G>T	31	0.607306	0.488722	0.511278	0.488722	0.511278	0	0.499746	0.499746	0.499746	4.39241	3.1375	1	-	-	-	1	0	-	-	1	-	1	0	0	-	-	-	1	-	0	-	-	1	1	0	1	0
23884452|F|0-59:T>G-59:T>G	TGCAGCCTGTTCTGTCCAACCCCGTCCTTGGTCGACATCATCGTCAACAAGTACAACCTTCGCAGCGAC	TGCAGCCTGTTCTGTCCAACCCCGTCCTTGGTCGACATCATCGTCAACAAGTACAACCTTCGCAGCGAC	4A|127.563024800|2277296|2277296	1	1	1.44708e-027	chr7A	18737363	1	1.22333e-017	59:T>G	59	0.639269	0.514286	0.492857	0.507143	0.485714	0.007143	0.499592	0.499898	0.499745	8.44706	14.17204	0.986111	-	-	0	-	0	-	0	0	-	0	1	0	1	0	-	-	-	0	-	-	-	0	-	1	0
1114587|F|0-32:G>A-32:G>A	TGCAGAATTCACCAGCACGAATCTTGAGCGCTGTGGACGGACGGGATAACCGAGATCGGAAGAGCGGTT	TGCAGAATTCACCAGCACGAATCTTGAGCGCTGTGGACGGACGGGATAAGCG	2B|049.586762350|1114587|1114587	1	1	5.99905e-020	chr2B	77917582	1	9.26324e-017	32:G>A	32	0.401826	0.488636	0.511364	0.488636	0.511364	0	0.499742	0.499742	0.499742	14.07692	7.89831	1	-	-	-	-	1	-	1	0	-	1	-	-	-	1	-	-	-	-	0	-	-	-	-	1	1
4536832|F|0-21:A>T-21:A>T	TGCAGGGATGACAAGGTGCAAAGGGTGTCAAACGCCCATGGAGTGCCGAGATCGGAAGAGCGGTTCAGC	TGCAGGGATGACAAGGTGCAAAGGGTGTCAAACGCCCATGGAGTGGCG		0	0	999	chr4A	741814748	1	1.29172e-014	21:A>T	21	0.401826	0.511364	0.488636	0.511364	0.488636	0	0.499742	0.499742	0.499742	13.65	12.29091	1	-	-	0	1	-	0	-	-	0	-	-	1	-	-	-	-	1	-	-	-	-	0	-	-	-
3961022|F|0-30:A>G-30:A>G	TGCAGCCTCTTCGTCCTGCTCCCCTCCTCGAGCCCTCGTCTGCGCCTTCGCCATGGGTCCGCGCGGGAA	TGCAGCCTCTTCGTCCTGCTCCCCTCCTCGAGCCCTCGTCTGCGCCTTCGCCATGGGTCCGCGCGGGAA	3A|061.934234200|3961022|3961022	1	1	3.11029e-029	chr3A	646859734	1	1.20614e-027	30:A>G	30	1	0.511416	0.488584	0.511416	0.488584	0	0.499739	0.499739	0.499739	22.95683	21.16667	1	1	0	0	1	0	0	0	0	1	0	1	0	1	1	1	0	1	0	0	1	0	0	0	1	0
10983750|F|0-21:A>G-21:A>G	TGCAGCATCTTGTACGCGGCGACGACCGCATCTCGATCGGCTCGGTGGTATCCAGATGGATCGAGGGTG	TGCAGCATCTTGTACGCGGCGACGACCGCATCTCGATCGGCTCGGTGGTATCCAGATGGATCGAGGGTG		0	0	999	chr3B	672302118	1	2.03262e-020	21:A>G	21	1	0.488584	0.511416	0.488584	0.511416	0	0.499739	0.499739	0.499739	6.2029	5.64138	1	1	1	1	0	0	1	1	1	1	1	0	1	1	0	1	0	1	0	0	1	1	0	1	0	0
1694759|F|0-7:G>C-7:G>C	TGCAGCTGTGGGGAAGCCGCTGAGGTCGACGGAACCAGCCGACGCGGAGGGAACCGAGATCGGAAGAGC	TGCAGCTGTGGGGAAGCCGCTGAGGTCGACGGAACCAGCCGACGCGGAGGGAAGCG	5A|088.781310340|1694759|1694759	1	1	4.01959e-022	chr5A	595393559	1	3.00478e-017	7:G>C	7	1	0.511416	0.488584	0.511416	0.488584	0	0.499739	0.499739	0.499739	13.34586	13.64667	1	0	1	1	0	0	0	1	1	1	1	1	1	1	1	0	1	1	0	1	1	0	0	0	1	0
1108956|F|0-15:T>C-15:T>C	TGCAGGGTCTCCAGGTCCAGCGACGGCCACTGTGCGAGGCAGAGGGCGCGCCACGTCGCCGAGATCGGA	TGCAGGGTCTCCAGGTCCAGCGACGGCCACTGTGCGAGGCAGAGGGCGCGCCACGTCGGCG	3B|093.647661540|1108956|1108956	1	1	7.58132e-025	chr5A	653563533	1	1.26472e-021	15:T>C	15	1	0.511416	0.488584	0.511416	0.488584	0	0.499739	0.499739	0.499739	20.33803	21.04255	1	1	1	1	0	0	1	1	0	1	0	1	0	1	1	1	1	1	1	0	1	1	0	1	1	1
990768|F|0-57:C>T-57:C>T	TGCAGAAGAAGCACGTCTCAGCACAGGAATTACAGTGAGCAACCGCAACAGTGAAAACACTCATGCATT	TGCAGAAGAAGCACGTCTCAGCACAGGAATTACAGTGAGCAACCGCAACAGTGAAAACACTCATGCATT	7D|084.671098520|990768|990768	1	1	3.11029e-029	chr7A	139038885	1	1.20614e-027	57:C>T	57	1	0.515982	0.497717	0.502283	0.484018	0.013699	0.499489	0.49999	0.499739	10.03472	10.02113	0.983333	0	0	1	1	0	1	1	1	0	1	1	1	0	1	1	1	1	0	1	0	0	1	1	1	0
1294255|F|0-30:A>G-30:A>G	TGCAGTTTTGGGCGGTACATGACATGGCACATGATGATGGGCAGGGCAGGGCACCGACAGGGCCATGAG	TGCAGTTTTGGGCGGTACATGACATGGCACATGATGATGGGCAGGGCAGGGCACCGACAGGGCCATGAG	5A|110.879721000|1294255|1294255	1	1	6.68514e-031	chr5A	611631186	1	1.20614e-027	30:A>G	30	1	0.497717	0.515982	0.484018	0.502283	0.013699	0.49999	0.499489	0.499739	10.4527	9.56204	0.991525	0	0	0	1	1	0	0	1	0	1	0	1	1	1	1	0	0	1	1	0	1	0	0	1	0
4009857|F|0-31:C>A-31:C>A	TGCAGACGTCGACACATCGTACTGCATCAAGCGAGGATTTGCTTTAACTAATTGTTTTCGCAGCCGAGA	TGCAGACGTCGACACATCGTACTGCATCAAGCGAGGATTTGCTTTAACTAATTGTTTTCGCAGCCGAGA	5B|077.710661410|1135260|1135260	1	1	1.44708e-027	chr5B	559839472	1	5.61161e-026	31:C>A	31	1	0.511416	0.488584	0.511416	0.488584	0	0.499739	0.499739	0.499739	21.29861	18.84173	1	1	0	1	1	0	0	0	1	0	1	1	1	0	0	1	0	0	0	0	0	0	1	0	0	0
2260280|F|0-19:C>T-19:C>T	TGCAGGATCGCCTTGGCTACGACCAGCCCAGCAAGGCCGTCGAGTGGCTCATCAAGGCTGCCGCCGCCG	TGCAGGATCGCCTTGGCTACGACCAGCCCAGCAAGGCCGTCGAGTGGCTCATCAAGGCTGCCGCCGCCG		0	0	999	chr2D	302253071	1	1.20614e-027	19:C>T	19	1	0.502283	0.515982	0.484018	0.497717	0.018265	0.49999	0.499489	0.499739	10.67143	10.32653	0.983333	0	1	0	0	1	0	1	0	0	1	1	0	0	1	0	0	0	0	0	0	1	1	0	1	0
1265562|F|0-34:T>C-34:T>C	TGCAGGCCGTGGTGGAGCTCAAGGACTTCCTGGATCACACCGCCATGCTCGCCATGCCCAGTCAGAGGA	TGCAGGCCGTGGTGGAGCTCAAGGACTTCCTGGATCACACCGCCATGCTCGCCATGCCCAGTCAGAGGA	1A|101.303483500|1265562|1265562	1	1	6.68514e-031	chr1A	481352770	1	5.61161e-026	34:T>C	34	1	0.502283	0.515982	0.484018	0.497717	0.018265	0.49999	0.499489	0.499739	9.49296	9.73793	1	1	1	0	0	1	1	0	1	1	1	0	0	1	0	1	1	1	1	1	1	1	1	1	1	0
3222132|F|0-31:T>C-31:T>C	TGCAGATATTGCCACTGAATGCCTGTCTTTCTCTTTCGAGAAAGGAGGAGCAAATCTCCTTGGATGTCC	TGCAGATATTGCCACTGAATGCCTGTCTTTCTCTTTCGAGAAAGGAGGAGCAAATCTCCTTGGATGTCC	7B|047.221245450|3222132|3222132	1	1	6.68514e-031	chr7B	426500603	1	1.20614e-027	31:T>C	31	1	0.488584	0.511416	0.488584	0.511416	0	0.499739	0.499739	0.499739	23.0922	21.08451	1	0	0	1	1	0	0	1	1	0	1	1	0	0	0	0	0	0	0	0	0	1	0	0	1	1
4663945|F|0-21:G>A-21:G>A	TGCAGGACCATGCCTTCGCCAGCCGAGATCGGAAGAGCGGTTCAGCAGGAATGCCGAGACCGATCTCGT	TGCAGGACCATGCCTTCGCCAGGCG		0	0	999		0	0	999	21:G>A	21	1	0.515982	0.502283	0.497717	0.484018	0.018265	0.499489	0.49999	0.499739	18.3125	10.9507	0.991525	1	1	0	0	1	1	0	0	1	0	0	0	0	1	0	0	1	1	0	0	0	1	1	0	0
1245663|F|0-13:G>A-13:G>A	TGCAGTGACGTCCGCGGTGGTCAGTGGCCGATCGTTGATTCCTTTTGAGGTCCAACCGAGCTGTGGCGA	TGCAGTGACGTCCGCGGTGGTCAGTGGCCGATCGTTGATTCCTTTTGAGGTCCAACCGAGCTGTGGCGA		0	0	999	chr4A	621177603	1	1.20614e-027	13:G>A	13	0.598174	0.51145	0.48855	0.51145	0.48855	0	0.499738	0.499738	0.499738	4.76744	4	1	-	-	-	1	0	1	-	-	1	1	0	-	-	1	-	1	1	1	-	0	-	-	1	1	0
1236915|F|0-59:T>G-59:T>G	TGCAGCTGTGGAACACTTGTCGTGGAGGCGTCTGGAACAAGGACGTTGTAGATCCGTTCTAGGCGGCGG	TGCAGCTGTGGAACACTTGTCGTGGAGGCGTCTGGAACAAGGACGTTGTAGATCCGTTCTAGGCGGCGG	2B|012.351178520|1236915|1236915	1	1	6.68514e-031		0	0	999	59:T>G	59	0.598174	0.48855	0.51145	0.48855	0.51145	0	0.499738	0.499738	0.499738	11.10127	13.52874	1	-	1	1	0	-	-	0	-	0	1	-	1	0	-	-	-	0	-	-	-	-	1	-	0	1
1129529|F|0-42:G>A-42:G>A	TGCAGCCTGCTCTGCACACGTGGCGTGGGTACGTAGTGAACGGTCTGTGGTGGCTGCGTGCGTGCATGC	TGCAGCCTGCTCTGCACACGTGGCGTGGGTACGTAGTGAACGGTCTGTGGTGGCTGCGTGCGTGCATGC	2B|078.311137340|1129529|1129529	1	1	6.68514e-031	chr2B	616934904	1	5.61161e-026	42:G>A	42	0.794521	0.488506	0.511494	0.488506	0.511494	0	0.499736	0.499736	0.499736	16.56	17.73109	1	-	0	1	0	1	-	0	1	1	0	1	1	-	0	-	-	1	1	1	1	0	0	1	1	0
1012210|F|0-5:G>A-5:G>A	TGCAGGCGGCGGGGGAGCTGAAGCACGTGCAGGAGGCCATCAGGTGGGGCACCGACTACATCCTCAAGT	TGCAGGCGGCGGGGGAGCTGAAGCACGTGCAGGAGGCCATCAGGTGGGGCACCGACTACATCCTCAAGT		0	0	999	chr6D	426336447	1	1.20614e-027	5:G>A	5	0.990868	0.511521	0.488479	0.511521	0.488479	0	0.499735	0.499735	0.499735	3.76296	4.17021	1	0	1	0	0	1	0	1	0	1	0	0	1	0	1	0	0	1	0	0	1	1	0	0	1	0
1081189|F|0-30:T>C-30:T>C	TGCAGTGTCCATTCCAAAGTTGGGAAGGCTTAAGGTTCCTTGAGCCGTCCCGAGAAACTCGCCTACATA	TGCAGTGTCCATTCCAAAGTTGGGAAGGCTTAAGGTTCCTTGAGCCGTCCCGAGAAACTCGCCTACATA	5B|026.128529620|1081189|1081189	1	1	6.68514e-031	chr5B	48311248	1	1.20614e-027	30:T>C	30	0.990868	0.488479	0.511521	0.488479	0.511521	0	0.499735	0.499735	0.499735	8.99254	10.04795	1	0	0	1	1	1	0	1	1	0	1	1	0	0	1	0	0	0	0	1	0	0	1	0	1	0
2361497|F|0-22:T>C-22:T>C	TGCAGGCGGCGCTGGGAATGGGTTATCGTCGTGTTTCCTCGATTCTTGCTGTTGCGGGTCCGACGATAG	TGCAGGCGGCGCTGGGAATGGGTTATCGTCGTGTTTCCTCGATTCTTGCTGTTGCGGGTCCGACGATAG	3B|017.475448160|2361497|2361497	1	1	6.68514e-031	chr3B	16074758	1	5.61161e-026	22:T>C	22	0.817352	0.49162	0.513966	0.486034	0.50838	0.005587	0.49986	0.49961	0.499735	6.30909	6.08	0.990385	0	1	-	-	0	1	-	0	-	0	0	0	1	1	-	0	1	0	0	0	0	1	0	1	1
2282266|F|0-26:G>A-26:G>A	TGCAGGTTGTTCCCCAGGGGTCCCACGCGCTGGTCGTCTCCACGGAGACCATCACGCCGAACTACTACG	TGCAGGTTGTTCCCCAGGGGTCCCACGCGCTGGTCGTCTCCACGGAGACCATCACGCCGAACTACTACG	7A|149.032171300|2282266|2282266	1	1	6.68514e-031	chr7A	710885270	2	1.20614e-027	26:G>A	26	0.990868	0.497696	0.516129	0.483871	0.502304	0.013825	0.499989	0.49948	0.499735	6.8	7.12162	0.991525	0	1	1	1	1	0	0	0	0	1	0	1	0	1	0	0	0	0	0	0	0	0	0	1	0
3022330|F|0-38:A>G-38:A>G	TGCAGTGATACATCTCGCTACTCTGCATCGCTTGCTATATGGGCCGAGATCGGAAGAGCGGTTCAGCAG	TGCAGTGATACATCTCGCTACTCTGCATCGCTTGCTATATGGGGCG	7B|135.512727600|3022330|3022330	1	1	1.06246e-016	chr7B	748351995	1	7.38547e-012	38:A>G	38	0.990868	0.497696	0.516129	0.483871	0.502304	0.013825	0.499989	0.49948	0.499735	13.31544	9.27407	0.983333	1	0	1	1	0	1	1	0	0	1	1	0	0	1	0	0	2	1	0	0	1	1	1	1	1
1109894|F|0-17:C>G-17:C>G	TGCAGGAACTTCTGCGTCGGGAAGTTGATGGCCAGCGCGAACATCTGCGGGATGATGCGCAGCGTGAAC	TGCAGGAACTTCTGCGTCGGGAAGTTGATGGCCAGCGCGAACATCTGCGGGATGATGCGCAGCGTGAAC	6B|072.430952040|1109894|1109894	1	1	3.11029e-029	chr6B	705490559	1	5.61161e-026	17:C>G	17	0.885845	0.515464	0.494845	0.505155	0.484536	0.010309	0.499522	0.499947	0.499734	30.19048	28.66129	1	-	1	0	0	0	-	0	0	1	0	1	0	-	0	1	-	1	1	0	1	0	1	1	1	0
2284613|F|0-36:T>C-36:T>C	TGCAGCACTCTGTGCCAAGGCCCCTGTGCCTCGCGCTACAGGCCTCACCGCCTGCCGATCGAGCCGCTG	TGCAGCACTCTGTGCCAAGGCCCCTGTGCCTCGCGCTACAGGCCTCACCGCCTGCCGATCGAGCCGCTG		0	0	999	chr3A	699580664	1	2.61083e-024	36:T>C	36	0.808219	0.491525	0.514124	0.485876	0.508475	0.00565	0.499856	0.499601	0.499729	2.77228	2.63934	1	0	1	0	0	1	-	0	0	-	0	-	0	0	0	-	1	-	0	-	1	1	0	-	1	0
1166058|F|0-63:T>A-63:T>A	TGCAGCCGCCCTCTCGCCGTCGCTGCTGGTGGTGGTGCTGGTGCTAAGAGATCACTGCTCTATTGCAGG	TGCAGCCGCCCTCTCGCCGTCGCTGCTGGTGGTGGTGCTGGTGCTAAGAGATCACTGCTCTATTGCAGG	6A|061.342023620|1240274|1240274	1	1	2.47341e-010	chr6B	631192392	1	1.20614e-027	63:T>A	63	0.995434	0.513761	0.490826	0.509174	0.486239	0.004587	0.499621	0.499832	0.499726	4.97945	5.35766	1	0	0	1	1	1	1	0	1	1	0	0	1	0	0	1	1	1	1	0	1	0	0	1	0	0
2281385|F|0-25:T>G-25:T>G	TGCAGCGCCTGGAGGCAGATGGAGCTTGGCAACTGGCGGAGGAGCTTGTCGCCTGGAGCGCCCACAGGC	TGCAGCGCCTGGAGGCAGATGGAGCTTGGCAACTGGCGGAGGAGCTTGTCGCCTGGAGCGCCCACAGGC	2B|092.441617970|2281385|2281385	1	1	6.68514e-031	chr2B	768369490	1	1.20614e-027	25:T>G	25	0.995434	0.513761	0.490826	0.509174	0.486239	0.004587	0.499621	0.499832	0.499726	8.62416	8.58955	1	0	1	1	1	1	1	1	1	0	1	0	1	1	1	0	1	0	0	0	1	1	0	1	0	1
2337273|F|0-67:A>G-67:A>G	TGCAGTAGATTTCCACCCTCGACTTTGACGGTCAGGTGCATGTGGCGGTGGCTTACGCAATGCGGGGAC	TGCAGTAGATTTCCACCCTCGACTTTGACGGTCAGGTGCATGTGGCGGTGGCTTACGCAATGCGGGGAC	5B|067.240986080|2337273|2337273	1	1	6.68514e-031	chr7B	653988152	1	1.20614e-027	67:A>G	67	0.995434	0.490826	0.513761	0.486239	0.509174	0.004587	0.499832	0.499621	0.499726	7.23776	7.38571	1	0	0	1	1	1	1	0	1	0	1	1	1	1	1	1	1	0	0	1	0	0	0	1	1	1
1113739|F|0-38:T>C-38:T>C	TGCAGCTTAAAAATAAGAGAATGAGACCTAAGAGGAGATCACAAAGTCAAGCGCATAATTTCATATATT	TGCAGCTTAAAAATAAGAGAATGAGACCTAAGAGGAGATCACAAAGTCAAGCGCATAATTTCATATATT	1A|104.677536400|1113739|1113739	1	1	6.68514e-031	chr1A	483895155	1	1.20614e-027	38:T>C	38	0.995434	0.490826	0.513761	0.486239	0.509174	0.004587	0.499832	0.499621	0.499726	12.15827	11.51389	1	0	0	1	1	0	0	1	0	0	0	1	1	0	1	0	0	0	0	0	0	0	0	0	0	1
1695740|F|0-26:G>A-26:G>A	TGCAGTGAAAGTTGCACTTGGCTCCCGACAGGCTGCATGCTGGTTACATCTACTTCGAAGAGAAGCCGA	TGCAGTGAAAGTTGCACTTGGCTCCCGACAGGCTGCATGCTGGTTACATCTACTTCGAAGAGAAGCCGA	2B|074.142412410|1695740|1695740	1	1	6.68514e-031	chr2B	340594863	1	4.33804e-027	26:G>A	26	0.995434	0.513761	0.490826	0.509174	0.486239	0.004587	0.499621	0.499832	0.499726	20.19863	14.23358	1	1	0	1	1	0	1	0	1	1	0	0	1	1	0	1	1	1	1	1	1	0	0	1	0	1
12010089|F|0-23:G>A-23:G>A	TGCAGTCGCTCTGTCTCAAGGTCGTCACGGCGAGCGTCACCACCGTGGCCGAGATCGGAAGAGCGGTTC	TGCAGTCGCTCTGTCTCAAGGTCGTCACGGCGAGCGTCACCACCGTGGGCG		0	0	999		0	0	999	23:G>A	23	0.995434	0.490826	0.513761	0.486239	0.509174	0.004587	0.499832	0.499621	0.499726	11.39394	11.09934	1	1	1	1	0	0	0	1	1	0	1	0	1	1	1	0	1	0	0	1	0	1	0	0	1	0
3064528|F|0-24:A>G-24:A>G	TGCAGCCCTGAACAAGGAGGAGAAAGATCGATACGGTTCAGATCCGCGATCTAGAATTCGAGATGGATG	TGCAGCCCTGAACAAGGAGGAGAAAGATCGATACGGTTCAGATCCGCGATCTAGAATTCGAGATGGATG	2B|074.142412410|3064528|3064528	1	1	6.68514e-031	chr2B	266962288	1	1.20614e-027	24:A>G	24	0.995434	0.513761	0.490826	0.509174	0.486239	0.004587	0.499621	0.499832	0.499726	15.63014	18.22628	1	1	0	1	1	0	1	0	1	1	0	0	1	1	0	1	1	1	1	1	1	0	0	1	0	1
1074457|F|0-32:C>A-32:C>A	TGCAGATTTTTCAAGAGCGTCTCAGGCTAGACCAACTGGTACATCCCTAGTCTTGAAAATGTACATAAG	TGCAGATTTTTCAAGAGCGTCTCAGGCTAGACCAACTGGTACATCCCTAGTCTTGAAAATGTACATAAG	7A|076.085202380|1074457|1074457	1	1	6.68514e-031	chr7A	154309458	1	5.61161e-026	32:C>A	32	0.972603	0.488263	0.511737	0.488263	0.511737	0	0.499724	0.499724	0.499724	6.91667	6.83333	1	0	0	1	0	1	0	0	1	1	0	0	1	0	1	0	1	0	0	1	0	1	0	0	0	1
1123222|F|0-19:C>T-19:C>T	TGCAGCGCTAAATAGGATTCGCCGTCGGATACCGCTTAGGGCCTATCCTTAATTTAGCACCGAGATCGG	TGCAGCGCTAAATAGGATTCGCCGTCGGATACCGCTTAGGGCCTATCCTTAATTTAGCAGCG	5B|057.017779550|1123222|1123222	1	1	2.15808e-025	chr5B	522926375	1	3.62294e-022	19:C>T	19	0.972603	0.511737	0.488263	0.511737	0.488263	0	0.499724	0.499724	0.499724	13.81295	12.69853	1	0	0	0	-	0	0	-	0	1	0	0	0	0	0	0	-	1	0	0	0	0	1	0	1	0
1080557|F|0-23:C>G-23:C>G	TGCAGCTTAAAAGTGAAGCTAGCCAGACGATTGCCAGTGAGTGTTTGATGCTTGGGACACTGGAGCATT	TGCAGCTTAAAAGTGAAGCTAGCCAGACGATTGCCAGTGAGTGTTTGATGCTTGGGACACTGGAGCATT		0	0	999		0	0	999	23:C>G	23	0.776256	0.488235	0.511765	0.488235	0.511765	0	0.499723	0.499723	0.499723	6.44118	4.62376	1	0	1	-	0	0	0	1	1	0	-	1	-	0	1	0	1	0	0	1	0	1	0	-	0	-
2280234|F|0-7:T>C-7:T>C	TGCAGCTTTCTAAGATTCTCGATAGAGTCCGGCACGATTGTCAAGTCCTTGCACCGAGATCGGAAGAGC	TGCAGCTTTCTAAGATTCTCGATAGAGTCCGGCACGATTGTCAAGTCCTTGCAGCG	7B|128.710060300|2280234|2280234	1	1	4.01959e-022		0	0	999	7:T>C	7	0.43379	0.505263	0.515789	0.484211	0.494737	0.021053	0.499945	0.499501	0.499723	6.19048	9.68519	1	-	-	-	1	-	-	1	-	0	1	-	-	0	1	0	0	1	1	-	0	1	-	-	1	-
4991857|F|0-27:G>T-27:G>T	TGCAGGAGAGGATGCAAGACGTCATGTGTCGGCCGAGATCGGAAGAGCGGTTCAGCAGGAATGCCGAGA	TGCAGGAGAGGATGCAAGACGTCATGTGTCGGGCG	3A|003.563919677|1256343|1256343	1	1	8.84867e-011	chr3A	10156336	1	9.79585e-008	27:G>T	27	0.776256	0.511765	0.488235	0.511765	0.488235	0	0.499723	0.499723	0.499723	15.89286	15.81132	1	-	1	0	1	1	1	-	0	0	1	0	0	-	0	-	0	0	1	0	1	1	-	0	0	-
2279542|F|0-18:G>C-18:G>C	TGCAGCTGATCTCGAAGCGTTGTTCGATAGCACAGCCAGCACCAATGCCAAATGGATAGGGGATCTCTA	TGCAGCTGATCTCGAAGCGTTGTTCGATAGCACAGCCAGCACCAATGCCAAATGGATAGGGGATCTCTA	5A|059.467824360|2279542|2279542	1	1	6.68514e-031	chr5A	535531306	1	1.20614e-027	18:G>C	18	0.776256	0.488235	0.511765	0.488235	0.511765	0	0.499723	0.499723	0.499723	7.75728	5.79048	1	1	0	1	0	1	-	-	-	1	1	1	1	1	1	1	-	1	-	0	0	0	1	-	1	1
4412035|F|0-40:A>G-40:A>G	TGCAGCGGCTGCTCTCGAGCTGCCCGCGCCTTGCCAGCCTAACGCTGGAGGAGTGCCCGAGATCGGAAG	TGCAGCGGCTGCTCTCGAGCTGCCCGCGCCTTGCCAGCCTAACGCTGGAGGAGTGCGCG		0	0	999	chr2B	712001469	1	7.15033e-019	40:A>G	40	0.96347	0.511848	0.488152	0.511848	0.488152	0	0.499719	0.499719	0.499719	15.89855	13.51493	1	1	1	0	0	1	0	1	0	1	0	1	0	1	1	1	0	0	0	0	0	1	1	0	1	0
1080496|F|0-31:A>G-31:A>G	TGCAGGAATACACAATGGCGTGGGGCAGGGGACGTACGTGCATGCGTACTACATACACAAGTGGGTGCC	TGCAGGAATACACAATGGCGTGGGGCAGGGGACGTACGTGCATGCGTACTACATACACAAGTGGGTGCC	6B|030.951829030|1080496|1080496	1	1	6.68514e-031	chr6B	202346911	1	1.20614e-027	31:A>G	31	0.96347	0.516588	0.50237	0.49763	0.483412	0.018957	0.49945	0.499989	0.499719	5.58219	6.55303	0.974576	1	0	0	1	1	0	0	1	0	0	0	0	0	1	-	0	0	0	1	-	1	0	0	1	1
1150755|F|0-8:T>C-8:T>C	TGCAGTAGTGCACGATGGCCGTCGGGATCGGCGCCGCCCGTGCGCCTCCTCATCGCCGAGATCGGAAGA	TGCAGTAGTGCACGATGGCCGTCGGGATCGGCGCCGCCCGTGCGCCTCCTCATCGGCG	3B|017.539210780|1150755|1150755	1	1	3.2753e-023	chr3B	16356142	1	5.34923e-020	8:T>C	8	0.767123	0.511905	0.488095	0.511905	0.488095	0	0.499717	0.499717	0.499717	13.34513	5.22549	1	1	0	0	-	0	0	-	1	-	1	-	1	-	0	0	1	0	1	1	1	1	0	1	-	-
2276661|F|0-27:G>A-27:G>A	TGCAGGAACCCTGTTGATCATGAGCGCGGCAAGCGTATTGACACGCGTTAGCACTTAGATCGAACAAGC	TGCAGGAACCCTGTTGATCATGAGCGCGGCAAGCGTATTGACACGCGTTAGCACTTAGATCGAACAAGC	1A|251.183259100|2276661|2276661	1	1	6.68514e-031	chr1A	588647447	1	5.61161e-026	27:G>A	27	0.977169	0.490654	0.514019	0.485981	0.509346	0.004673	0.499825	0.499607	0.499716	20.46809	21.91241	1	0	1	1	1	1	1	0	1	0	1	0	1	0	0	0	0	0	0	1	0	1	0	1	0	0
1182188|F|0-46:A>G-46:A>G	TGCAGGTCTGTATTGTTTCCGGCCGGAAATACTCTAATCCAGTAAGATACACTTGTAAAATTGATATAC	TGCAGGTCTGTATTGTTTCCGGCCGGAAATACTCTAATCCAGTAAGATACACTTGTAAAATTGATATAC		0	0	999	chr7B	723903855	1	1.20614e-027	46:A>G	46	0.789954	0.514451	0.491329	0.508671	0.485549	0.00578	0.499582	0.49985	0.499716	3.20755	3.08738	1	0	-	0	1	0	0	-	1	1	0	0	1	0	0	-	1	0	-	1	1	0	1	1	0	0
1111938|F|0-27:G>A-27:G>A	TGCAGTGTTTACTTCTACGCACTTGCTGTTGAGACTCACACAAGCATATCCGAGATCGGAAGAGCGGTT	TGCAGTGTTTACTTCTACGCACTTGCTGTTGAGACTCACACAAGCATATGCG		0	0	999	chr3D	605683201	1	9.26324e-017	27:G>A	27	0.789954	0.514451	0.491329	0.508671	0.485549	0.00578	0.499582	0.49985	0.499716	5.43243	4.31633	1	1	0	-	1	-	0	1	1	1	0	1	1	-	-	-	-	1	0	0	1	-	1	0	0	1
1118663|F|0-44:T>A-44:T>A	TGCAGCAGTGGGGTAACTGGCGGACAATTGGCGTATGCGCGTAATTGATACTACTCCCAGATCGCCAAA	TGCAGCAGTGGGGTAACTGGCGGACAATTGGCGTATGCGCGTAATTGATACTACTCCCAGATCGCCAAA	2B|078.860610110|1118663|1118663	1	1	6.68514e-031	chr2B	676133475	1	5.61161e-026	44:T>A	44	0.977169	0.514019	0.490654	0.509346	0.485981	0.004673	0.499607	0.499825	0.499716	8.10417	9.06015	1	0	0	0	0	0	0	1	0	1	1	1	1	-	0	0	0	1	0	1	-	1	1	1	1	1
2265432|F|0-20:C>G-20:C>G	TGCAGGCTGCACCGCCGTACCGCGAGGACGGTAGAAGATAGCAAGGAAACTGCATGCAGCTGGACTCCC	TGCAGGCTGCACCGCCGTACCGCGAGGACGGTAGAAGATAGCAAGGAAACTGCATGCAGCTGGACTCCC	5A|068.990869490|1089955|1089955	1	1	3.13237e-024	chr6B	586661626	1	1.20614e-027	20:C>G	20	0.977169	0.490654	0.514019	0.485981	0.509346	0.004673	0.499825	0.499607	0.499716	4.05556	8.02685	1	0	0	1	0	0	1	0	1	1	0	1	1	1	0	1	1	1	0	0	1	0	1	1	0	1
3023892|F|0-5:C>G-5:C>G	TGCAGCAACGTCAGATTGTTTCATCCGTAACTCAACGCTCCGAGATCGGAAGAGCGGTTCAGCAGGAAT	TGCAGCAACGTCAGATTGTTTCATCCGTAACTCAACGCTGCG		0	0	999	chr2B	347248218	1	2.09707e-011	5:C>G	5	0.954338	0.516746	0.502392	0.497608	0.483254	0.019139	0.499439	0.499989	0.499714	9.53571	4.57778	1	0	1	0	0	1	0	1	0	0	1	1	0	0	1	0	0	0	0	0	0	1	1	0	1	0
16153751|F|0-19:G>A-19:G>A	TGCAGCTGCATTCGCCTGAGGATCGGCTTTGTTGCTCACCGGCGACAGCGACATCCGAGATCGGAAGAG	TGCAGCTGCATTCGCCTGAGGATCGGCTTTGTTGCTCACCGGCGACAGCGACATGCG		0	0	999		0	0	999	19:G>A	19	0.570776	0.512	0.488	0.512	0.488	0	0.499712	0.499712	0.499712	9.02597	6.62667	1	1	0	0	0	0	1	0	-	-	0	0	1	-	-	1	1	1	1	1	1	0	-	1	0	0
1162310|F|0-19:A>T-19:A>T	TGCAGGCGATAAAGAGTATAAAAAAGGCGTCCATCAAAGTCCTGGTACACAGGCGTGAAGACAAAGGCT	TGCAGGCGATAAAGAGTATAAAAAAGGCGTCCATCAAAGTCCTGGTACACAGGCGTGAAGACAAAGGCT		0	0	999	chr5B	519199787	1	1.20614e-027	19:A>T	19	0.570776	0.512	0.488	0.512	0.488	0	0.499712	0.499712	0.499712	3.5625	3.75949	1	-	-	0	-	0	-	-	0	-	0	-	0	-	0	-	-	0	-	0	-	-	1	0	0	0
26674225|F|0-15:T>G-15:T>G	TGCAGCTGCACGGGGTTTGGGATCGGGATGAGGTGCGGGTCCGAGGACCACCGATCTGAGCTTGCTGAT	TGCAGCTGCACGGGGTTTGGGATCGGGATGAGGTGCGGGTCCGAGGACCACCGATCTGAGCTTGCTGAT		0	0	999	chr2B	800637994	2	5.65145e-021	15:T>G	15	0.570776	0.512	0.488	0.512	0.488	0	0.499712	0.499712	0.499712	4.31579	3.81707	1	1	-	0	-	-	0	-	0	1	1	-	1	1	1	-	-	1	0	-	1	-	-	-	-	1
1077630|F|0-14:T>C-14:T>C	TGCAGGCTTGCTGGTAACTGCACACGTGGCGGTCTGGTATCGGGGACGTGTAAATGCATGGTGGTGTAC	TGCAGGCTTGCTGGTAACTGCACACGTGGCGGTCTGGTATCGGGGACGTGTAAATGCATGGTGGTGTAC		0	0	999	chr5A	619960132	1	1.20614e-027	14:T>C	14	0.968037	0.514151	0.490566	0.509434	0.485849	0.004717	0.4996	0.499822	0.499711	3.97887	3.66667	0.991379	1	0	0	1	1	-	0	-	1	0	0	0	1	0	1	1	1	0	0	1	0	1	1	1	1
1176177|F|0-18:A>G-18:A>G	TGCAGTCCAGCTCGGGCAACACGTCCCACCTGCCGGCGAGCGTGTCGCACACAGCCAAGCGAAGGACAT	TGCAGTCCAGCTCGGGCAACACGTCCCACCTGCCGGCGAGCGTGTCGCACACAGCCAAGCGAAGGACAT	3A|041.216248420|1176177|1176177	1	1	6.68514e-031	chr3A	50910283	2	5.61161e-026	18:A>G	18	0.968037	0.514151	0.490566	0.509434	0.485849	0.004717	0.4996	0.499822	0.499711	6.25517	6.0229	1	1	0	0	1	0	0	1	1	0	0	0	0	0	0	1	0	0	0	0	1	0	1	0	1	1
4910990|F|0-13:G>A-13:G>A	TGCAGACAGCGCTGAAACGGAGGAAGTCGACCGCATCGCGAAGGCGACTGGAGATGTCATGTAGCACGT	TGCAGACAGCGCTGAAACGGAGGAAGTCGACCGCATCGCGAAGGCGACTGGAGATGTCATGTAGCACGT	3B|147.872244400|1673156|1673156	1	1	1.44708e-027	chrUn	323440748	5	1.20614e-027	13:G>A	13	0.424658	0.505376	0.516129	0.483871	0.494624	0.021505	0.499942	0.49948	0.499711	6.79661	19.41379	0.97619	0	1	0	1	-	0	0	-	0	-	1	-	-	-	-	-	0	0	0	-	1	-	0	1	0
3024477|F|0-14:G>A-14:G>A	TGCAGAATTATCTGGACGACAAGGTTTATCTGGAGGAGCCGAGATCGGAAGAGCGGTTCAGCAGGAATG	TGCAGAATTATCTGGACGACAAGGTTTATCTGGAGGAGGCG	1B|051.289701790|3024477|3024477	1	1	5.21023e-014		0	0	999	14:G>A	14	0.945205	0.502415	0.516908	0.483092	0.497585	0.019324	0.499988	0.499428	0.499708	19.35878	9.86131	0.990566	0	0	1	0	1	1	1	1	1	0	0	0	0	0	0	1	0	0	1	0	1	1	1	1	1
1150201|F|0-16:G>A-16:G>A	TGCAGGGCTCGTGATTGGGCCAGACCCAGAGCGCCTCGCGCCTTTGCCACGAGCCGAGATCGGAAGAGC	TGCAGGGCTCGTGATTGGGCCAGACCCAGAGCGCCTCGCGCCTTTGCCACGAGGCG	1A|007.337672939|1095069|1095069	1	1	4.01959e-022	chr1A	7009560	1	6.45836e-019	16:G>A	16	0.52968	0.5	0.517241	0.482759	0.5	0.017241	0.5	0.499405	0.499703	5.52055	8.12162	0.982143	0	0	0	1	0	0	1	-	-	0	-	-	-	-	-	0	0	0	-	-	-	1	0	0	-
7912046|F|0-68:G>A-68:G>A	TGCAGTGGCGCGTGGCCGCCCTCGACAGGGAGTTGGTCCGGCCATCCACGACGATGCCTTGGCGCACGG	TGCAGTGGCGCGTGGCCGCCCTCGACAGGGAGTTGGTCCGGCCATCCACGACGATGCCTTGGCGCACGG	6A|098.734368580|5355521|5355521	1	1	1.44708e-027	chr6A	610211663	1	2.61083e-024	68:G>A	68	0.748858	0.512195	0.487805	0.512195	0.487805	0	0.499703	0.499703	0.499703	3.25962	2.52525	1	0	0	1	1	-	0	1	1	0	1	0	-	0	0	0	1	0	0	0	0	1	1	0	1	0
3943093|F|0-29:T>A-29:T>A	TGCAGGCGGAGCACCTCGCGGCTGAAGATTTTATTGGCCGAGATCGGAAGAGCGGTTCAGCAGGAATGC	TGCAGGCGGAGCACCTCGCGGCTGAAGATTTTATTGGGCG		0	0	999	chr3B	670611798	1	2.35103e-010	29:T>A	29	0.748858	0.512195	0.487805	0.512195	0.487805	0	0.499703	0.499703	0.499703	14.48113	14.68	1	0	1	0	0	1	0	-	0	0	1	1	0	-	-	0	0	0	0	0	-	1	1	0	-	-
1378989|F|0-40:T>C-40:T>C	TGCAGCGCCGGCGGCGGGCGCGAGAGAGGACGAGGGCTGGTTCTCGGGCATCTCCTTCAGCCGAGATCG	TGCAGCGCCGGCGGCGGGCGCGAGAGAGGACGAGGGCTGGTTCTCGGGCATCTCCTTCAGGCG		0	0	999	chr2A	805260	1	1.03694e-022	40:T>C	40	0.561644	0.487805	0.512195	0.487805	0.512195	0	0.499703	0.499703	0.499703	5.23611	8.38272	1	0	0	1	0	0	-	0	-	-	-	-	-	0	-	0	-	-	0	-	0	-	1	-	1	-
977296|F|0-58:T>C-58:T>C	TGCAGGAGTTGGCGATGGGTGCAGCAAGCCAACCAATACAAAGTTCATCCAAAGTTAATATCGTTAGCT	TGCAGGAGTTGGCGATGGGTGCAGCAAGCCAACCAATACAAAGTTCATCCAAAGTTAATATCGTTAGCT	1B|199.334678500|977296|977296	1	1	6.68514e-031	chr1B	633899624	1	1.20614e-027	58:T>C	58	1	0.515982	0.493151	0.506849	0.484018	0.009132	0.499489	0.499906	0.499698	18.375	18.65957	1	1	0	1	0	1	1	0	0	1	2	0	1	0	0	0	0	0	1	1	0	0	0	1	0	0
1106143|F|0-37:T>C-37:T>C	TGCAGGCTCCGAGGTCCCCTGGGCGGGCGAGCACGGATCTCTTCAAGTTCGCGGGCGGGAGAGCGAGCG	TGCAGGCTCCGAGGTCCCCTGGGCGGGCGAGCACGGATCTCTTCAAGTTCGCGGGCGGGAGAGCGAGCG	5B|029.943448230|1106143|1106143	1	1	6.68514e-031	chr5B	339287942	2	1.20614e-027	37:T>C	37	1	0.515982	0.493151	0.506849	0.484018	0.009132	0.499489	0.499906	0.499698	12.44755	12.23944	0.991667	0	1	0	0	0	0	1	0	0	0	1	0	0	1	0	0	0	0	0	1	0	1	0	1	1
1091243|F|0-68:G>A-68:G>A	TGCAGGAGGCGGTTCGTACAAATCGCGGCAAAGAAACGGCGAGCGGGTGGAGAGGCCGACTCACCGACG	TGCAGGAGGCGGTTCGTACAAATCGCGGCAAAGAAACGGCGAGCGGGTGGAGAGGCCGACTCACCGACG	3B|150.153617600|1091243|1091243	1	1	6.68514e-031	chr4B	34034083	1	1.20614e-027	68:G>A	68	1	0.493151	0.515982	0.484018	0.506849	0.009132	0.499906	0.499489	0.499698	20.36765	21.81208	1	0	1	0	0	1	0	1	0	0	1	1	1	0	0	0	0	0	0	1	0	1	0	0	1	0
988366|F|0-32:G>A-32:G>A	TGCAGGGCCTTGGTCATGTTGAGGGTGACGCCGTAGTCCTGGCCGCCCTGGAAGGCCTGGCAGAGGCAG	TGCAGGGCCTTGGTCATGTTGAGGGTGACGCCGTAGTCCTGGCCGCCCTGGAAGGCCTGGCAGAGGCAG		0	0	999	chr4D	437683989	1	1.20614e-027	32:G>A	32	1	0.515982	0.493151	0.506849	0.484018	0.009132	0.499489	0.499906	0.499698	13.13768	13.42857	1	1	0	1	0	1	1	0	0	1	2	0	1	1	1	0	1	1	1	1	1	0	0	1	0	0
4541240|F|0-13:T>C-13:T>C	TGCAGGACCATGCTTTCGCCAACCGAGATCGGAAGAGCGGTTCAGCAGGAATGCCGAGACCGATCTCGT	TGCAGGACCATGCTTTCGCCAAGCG		0	0	999		0	0	999	13:T>C	13	1	0.515982	0.506849	0.493151	0.484018	0.022831	0.499489	0.499906	0.499698	17.39583	10.88112	0.974576	1	1	0	0	1	1	0	0	1	0	0	0	0	1	0	0	1	1	0	0	0	1	1	2	0
1233106|F|0-15:T>A-15:T>A	TGCAGTTTTTACGGATAACTACTACATGGCCAAATCAATCAGCATGTGCTAACTCAGCTACACCTTAAA	TGCAGTTTTTACGGATAACTACTACATGGCCAAATCAATCAGCATGTGCTAACTCAGCTACACCTTAAA	3B|093.960400760|1233106|1233106	1	1	6.68514e-031	chr3B	750253212	1	1.20614e-027	15:T>A	15	0.926941	0.487685	0.512315	0.487685	0.512315	0	0.499697	0.499697	0.499697	20.03937	14.77941	1	-	1	0	0	-	0	1	0	0	1	1	0	-	1	-	0	0	0	1	0	0	1	0	1	1
1201293|F|0-64:C>G-64:C>G	TGCAGGTACCTTGCTGTAGCTGATGAAAACCAACCACGCGGCCAGTGAACTATCTACCTCACCACGCGG	TGCAGGTACCTTGCTGTAGCTGATGAAAACCAACCACGCGGCCAGTGAACTATCTACCTCACCACGCGG		0	0	999	chr7A	143108178	1	1.20614e-027	64:C>G	64	0.926941	0.487685	0.512315	0.487685	0.512315	0	0.499697	0.499697	0.499697	3.06452	2.81343	1	0	0	1	1	0	1	1	1	0	-	1	1	0	0	1	1	1	0	1	1	0	1	1	1	0
1765017|F|0-8:T>G-8:T>G	TGCAGGATTGCAAGAGTGGTTTGCATGCTCGGCTCTCCGACTTCGACCTTCTGGAACCGAGATCGGAAG	TGCAGGATTGCAAGAGTGGTTTGCATGCTCGGCTCTCCGACTTCGACCTTCTGGAAGCG		0	0	999	chr7A	24599405	1	1.53686e-020	8:T>G	8	0.739726	0.512346	0.487654	0.512346	0.487654	0	0.499695	0.499695	0.499695	15.36538	30.7549	1	-	0	1	1	-	1	1	1	1	0	-	0	0	1	1	1	1	1	1	1	1	0	1	-	-
1072591|F|0-58:C>T-58:C>T	TGCAGTCCCCTAGAGGAAGGAGAGCAAGAGCAATGTCTAAGTTGATCAAGGAGCTACACTCTCTGTCCA	TGCAGTCCCCTAGAGGAAGGAGAGCAAGAGCAATGTCTAAGTTGATCAAGGAGCTACACTCTCTGTCCA		0	0	999	chr3A	690997404	1	1.20614e-027	58:C>T	58	0.940639	0.490291	0.514563	0.485437	0.509709	0.004854	0.499811	0.499576	0.499694	3.3254	3.05882	1	0	0	0	0	0	0	1	0	1	1	1	0	1	2	-	1	1	1	0	1	0	0	1	0	1
1269578|F|0-16:T>G-16:T>G	TGCAGTAATAGGGAACTAAATCCACATTGTGGTTTATCGGAATTTTAGCGCTAGCAGTTTGGTTTCAAA	TGCAGTAATAGGGAACTAAATCCACATTGTGGTTTATCGGAATTTTAGCGCTAGCAGTTTGGTTTCAAA		0	0	999	chr6A	605224307	1	1.20614e-027	16:T>G	16	0.552511	0.512397	0.487603	0.512397	0.487603	0	0.499693	0.499693	0.499693	4.725	5.68	1	0	1	0	1	-	1	-	0	-	-	-	-	-	0	0	-	-	-	0	-	-	1	0	1	-
4535959|F|0-13:G>C-13:G>C	TGCAGTGAATCTAGCTCCCGCACCGAGATCGGAAGAGCGGTTCAGCAGGAATGCCGAGACCGATCTCGT	TGCAGTGAATCTAGCTCCCGCAGCG		0	0	999		0	0	999	13:G>C	13	0.552511	0.512397	0.487603	0.512397	0.487603	0	0.499693	0.499693	0.499693	15.80519	15.24324	1	0	1	1	-	0	0	-	-	0	1	-	1	0	0	0	-	-	0	1	-	1	1	0	-	0
4992982|F|0-46:C>G-46:C>G	TGCAGGGCAGCCGCTTGGAAGGAGGCCTCGGCAGGGCACTGATCGTCGGTGGTGCTATGCACTGGTTGT	TGCAGGGCAGCCGCTTGGAAGGAGGCCTCGGCAGGGCACTGATCGTCGGTGGTGCTATGCACTGGTTGT	6B|004.009964132|4992982|4992982	1	1	6.68514e-031	chrUn	232802785	1	1.2147e-022	46:C>G	46	0.552511	0.487603	0.512397	0.487603	0.512397	0	0.499693	0.499693	0.499693	13.46053	11.95181	1	1	1	-	-	0	0	1	1	0	1	-	1	1	-	-	-	-	-	-	-	1	0	-	1	-
1003263|F|0-50:G>T-50:G>T	TGCAGTATAAATCGCTGCTAGCAGTGGGCGCGAACACGGTAGCGCGGCTGGAGTACGAGCTTGCTGTGC	TGCAGTATAAATCGCTGCTAGCAGTGGGCGCGAACACGGTAGCGCGGCTGGAGTACGAGCTTGCTGTGC	2B|074.142412410|1003263|1003263	1	1	6.68514e-031	chr2B	377748208	1	1.20614e-027	50:G>T	50	0.990868	0.516129	0.493088	0.506912	0.483871	0.009217	0.49948	0.499904	0.499692	6.49315	6.18978	1	1	0	1	1	0	1	0	1	1	0	0	1	1	0	1	1	1	1	1	1	0	0	1	0	1
4910709|F|0-10:T>C-10:T>C	TGCAGTCTCCTTTCTCGTCGTGGTATGGAACCTTCTCAATGGCTGGCTGAGGGCGACATGTGATCCATC	TGCAGTCTCCTTTCTCGTCGTGGTATGGAACCTTCTCAATGGCTGGCTGAGGGCGACATGTGATCCATC	6B|027.143645630|4910709|4910709	1	1	6.68514e-031	chr6B	143197611	1	1.20614e-027	10:T>C	10	0.990868	0.516129	0.493088	0.506912	0.483871	0.009217	0.49948	0.499904	0.499692	5.40426	6.15493	0.991667	1	0	1	0	2	1	0	1	1	0	0	0	1	0	-	1	1	1	1	1	0	0	0	1	0
1352957|F|0-68:C>T-68:C>T	TGCAGGAGCAATCACAGGGCCATTGGATGCCCTCTTCCGCTTCAGCTGCTTCTGCACTTGTACAACGGC	TGCAGGAGCAATCACAGGGCCATTGGATGCCCTCTTCCGCTTCAGCTGCTTCTGCACTTGTACAACGGC	5B|054.592308800|1352957|1352957	1	1	6.68514e-031	chr5B	518684572	1	4.33804e-027	68:C>T	68	0.990868	0.493088	0.516129	0.483871	0.506912	0.009217	0.499904	0.49948	0.499692	7.55319	8.02817	0.991667	1	0	1	0	1	0	-	1	0	1	0	1	0	0	1	0	0	0	1	0	0	1	0	0	1
2261059|F|0-64:G>A-64:G>A	TGCAGATCCATCGATAGATATAGAGTATTAAGGGCATCTCCGAACATCGACCCGCAAACCTACCGTATC	TGCAGATCCATCGATAGATATAGAGTATTAAGGGCATCTCCGAACATCGACCCGCAAACCTACCGTATC		0	0	999	chr4A	10940465	1	5.61161e-026	64:G>A	64	0.821918	0.494444	0.516667	0.483333	0.505556	0.011111	0.499938	0.499444	0.499691	3.35577	4.48361	1	0	-	-	1	-	1	1	0	1	-	-	-	0	1	-	-	-	-	1	1	1	0	-	1	1
1124137|F|0-13:C>A-13:C>A	TGCAGTTTCAATTCTTTTTGCATATGCGAAAAAAGTTCGTGTCTACGATGTTTTTCAGATATGCAAAAA	TGCAGTTTCAATTCTTTTTGCATATGCGAAAAAAGTTCGTGTCTACGATGTTTTTCAGATATGCAAAAA		0	0	999	chr2B	767369256	1	1.20614e-027	13:C>A	13	0.931507	0.490196	0.514706	0.485294	0.509804	0.004902	0.499808	0.499567	0.499688	5.32308	4.90299	1	1	0	1	1	1	1	0	1	1	1	0	0	1	0	-	1	1	1	0	1	0	1	1	0	0
2283390|F|0-26:G>C-26:G>C	TGCAGGTGCTGCACCTCGTGTGCTGCGTCTGCCGCGGCACCGAGGTCTTGACCGTCGACGCCCACATGT	TGCAGGTGCTGCACCTCGTGTGCTGCGTCTGCCGCGGCACCGAGGTCTTGACCGTCGACGCCCACATGT	2B|085.938747370|2283390|2283390	1	1	6.68514e-031	chr2B	742083677	1	5.61161e-026	26:G>C	26	0.730594	0.4875	0.5125	0.4875	0.5125	0	0.499688	0.499687	0.499688	7.01942	5.7619	1	-	-	0	-	0	0	1	1	0	0	1	0	0	-	0	1	1	-	-	1	1	1	0	-	-
7940657|F|0-9:C>T-9:C>T	TGCAGCTCCCGCACGTGCCGCACGACCTCGCCCAGCAACGCCGCCTTGTCCATCTGCACGCACGAACGT	TGCAGCTCCCGCACGTGCCGCACGACCTCGCCCAGCAACGCCGCCTTGTCCATCTGCACGCACGAACGT		0	0	999	chr2B	691712250	1	1.20614e-027	9:C>T	9	0.981735	0.493023	0.516279	0.483721	0.506977	0.009302	0.499903	0.49947	0.499686	4.65957	5.19286	0.991667	0	0	1	1	1	1	1	1	0	0	0	1	0	1	0	0	0	-	1	0	0	0	1	1	1
9766808|F|0-42:C>T-42:C>T	TGCAGAAGACAACCTGTCAAGGACCTTGATTCAAGGACTCACCTCGTTGAGCAGCAGAGAAGGAGACCA	TGCAGAAGACAACCTGTCAAGGACCTTGATTCAAGGACTCACCTCGTTGAGCAGCAGAGAAGGAGACCA	1B|098.030992940|1193978|1193978	1	1	6.7804e-021	chr1A	365871451	1	5.61161e-026	42:C>T	42	0.908676	0.487437	0.512563	0.487437	0.512563	0	0.499684	0.499684	0.499684	8.90769	9.21875	1	-	1	0	1	0	0	1	1	-	1	1	1	-	0	-	0	0	0	0	0	0	1	0	1	1
1129921|F|0-38:C>T-38:C>T	TGCAGGCAAGAACGCAAAGTTGGCACTTACAAAGGTCTCTGTCGCCAAGTGCACGCATGCGAGCAATAC	TGCAGGCAAGAACGCAAAGTTGGCACTTACAAAGGTCTCTGTCGCCAAGTGCACGCATGCGAGCAATAC	7B|059.581473560|1129921|1129921	1	1	6.68514e-031	chr7B	611572226	1	5.61161e-026	38:C>T	38	0.543379	0.487395	0.512605	0.487395	0.512605	0	0.499682	0.499682	0.499682	3.75	4.65823	1	-	-	-	-	0	1	0	0	0	0	-	1	1	-	-	1	1	0	-	1	-	1	1	-	0
1122175|F|0-20:G>A-20:G>A	TGCAGGTGCCGCCCCGTTCAGCGACATGTTGGGTTGCTGCCTCTGTGGAGTTCCGAATTTGCCCGAGAT	TGCAGGTGCCGCCCCGTTCAGCGACATGTTGGGTTGCTGCCTCTGTGGAGTTCCGAATTTGCCCGAGAT	7B|100.186082100|1122175|1122175	1	1	6.68514e-031	chr7B	699485838	1	4.36884e-022	20:G>A	20	0.543379	0.487395	0.512605	0.487395	0.512605	0	0.499682	0.499682	0.499682	14.51389	18.56098	1	0	-	1	-	-	1	0	1	0	1	-	-	0	-	0	1	0	-	1	1	0	0	0	0	-
4260780|F|0-66:G>A-66:G>A	TGCAGGTGTCATGCACCGCCAGTGAGGTCCGCGACCTCCCGGCGGTGATGTCGGTAAACGGCTTCGGGA	TGCAGGTGTCATGCACCGCCAGTGAGGTCCGCGACCTCCCGGCGGTGATGTCGGTAAACGGCTTCGGGA		0	0	999	chr6A	606095022	1	1.20614e-027	66:G>A	66	0.922374	0.514851	0.490099	0.509901	0.485149	0.00495	0.499559	0.499804	0.499681	2.84375	3.30709	1	1	1	0	2	1	1	0	0	1	0	0	0	0	1	0	1	1	1	1	1	0	1	-	1	-
1012526|F|0-25:A>G-25:A>G	TGCAGCGCTGAAAGGAAATTTTTGCAGAGTGATTGAATCATCACATTTTGCATACCCCACTCTGCAACC	TGCAGCGCTGAAAGGAAATTTTTGCAGAGTGATTGAATCATCACATTTTGCATACCCCACTCTGCAACC	3A|009.170318880|1012526|1012526	1	1	6.68514e-031	chr3A	19055885	1	5.61161e-026	25:A>G	25	0.721461	0.487342	0.512658	0.487342	0.512658	0	0.49968	0.49968	0.49968	3.34375	3.22523	1	0	1	0	0	-	1	-	-	1	0	1	0	0	-	1	1	1	-	-	1	-	-	1	1	-
1128621|F|0-67:A>G-67:A>G	TGCAGACATCAATCCAAATCGGCACCGCATCTCATCCATGATGGATGCATGGCACGTTGTTGGCCCGAG	TGCAGACATCAATCCAAATCGGCACCGCATCTCATCCATGATGGATGCATGGCACGTTGTTGGCCCGAG	5B|057.315820660|1128621|1128621	1	1	6.68514e-031	chr7B	629063730	1	7.25908e-025	67:A>G	67	0.721461	0.487342	0.512658	0.487342	0.512658	0	0.49968	0.49968	0.49968	8.25773	3.20588	1	0	1	1	1	0	-	0	-	0	1	-	0	1	0	0	1	0	0	-	-	0	1	1	1	1
1127156|F|0-41:G>A-41:G>A	TGCAGTGCTTGCACGCATTCTTCCCATTCTTTGGATGGCATGGCTTTTGCTTTCCAAGTTTCCGAGATC	TGCAGTGCTTGCACGCATTCTTCCCATTCTTTGGATGGCATGGCTTTTGCTTTCCAAGTTTGCG		0	0	999	chr2B	400995666	1	2.96545e-023	41:G>A	41	0.899543	0.497462	0.517766	0.482234	0.502538	0.015228	0.499987	0.499369	0.499678	9.00833	9.59701	0.98	2	1	1	0	0	0	-	-	0	1	0	1	1	-	0	1	0	0	1	-	1	0	0	1	0
1196480|F|0-19:C>G-19:C>G	TGCAGTGTGGAGTCCCTTGCCGAGGCCGCGGCTTCGGCGATGGCCATCATGTGCACCGTCTGGAATCTA	TGCAGTGTGGAGTCCCTTGCCGAGGCCGCGGCTTCGGCGATGGCCATCATGTGCACCGTCTGGAATCTA	6B|030.951829030|1196480|1196480	1	1	6.68514e-031	chr6B	470986978	1	1.20614e-027	19:C>G	19	0.899543	0.48731	0.51269	0.48731	0.51269	0	0.499678	0.499678	0.499678	6.99145	4.625	1	1	1	0	0	-	1	0	0	1	0	1	0	1	1	1	1	0	0	0	0	0	1	0	-	1
1047092|F|0-60:G>A-60:G>A	TGCAGTCGCATAAAGCAGGAAACTTAAATCAGTTCAGATACATGTTTTTTTTAATGTTTTGTTAATCCT	TGCAGTCGCATAAAGCAGGAAACTTAAATCAGTTCAGATACATGTTTTTTTTAATGTTTTGTTAATCCT	2B|074.142412410|1047092|1047092	1	1	6.68514e-031	chr2B	405272218	1	1.20614e-027	60:G>A	60	0.913242	0.49	0.515	0.485	0.51	0.005	0.4998	0.49955	0.499675	8.5	4.39259	1	1	1	1	0	0	0	-	1	0	-	0	1	1	1	1	1	0	0	1	0	1	0	0	-	0
26673112|F|0-60:C>A-60:C>A	TGCAGTACCGGCACTACTCCCGCCGCAGGCTCTGCCCCTTCGACTGGTTCGGGAAGGCCGCCTTCGGGG	TGCAGTACCGGCACTACTCCCGCCGCAGGCTCTGCCCCTTCGACTGGTTCGGGAAGGCCGCCTTCGGGG		0	0	999	chrUn	17499556	1	5.61161e-026	60:C>A	60	0.712329	0.487179	0.512821	0.487179	0.512821	0	0.499671	0.499671	0.499671	3.05495	2.65049	1	1	0	1	0	1	1	1	1	1	1	0	0	1	-	1	1	1	1	-	1	0	0	1	0	0
2279283|F|0-39:G>A-39:G>A	TGCAGTCAGACTGGATCGAGAATTCTTTTAGCGACCGCGGCCGTATCCGCCACCTGGTGGATCGCCGAG	TGCAGTCAGACTGGATCGAGAATTCTTTTAGCGACCGCGGCCGTATCCGCCACCTGGTGGATCGCCGAG	5B|055.706769000|2279283|2279283	1	1	6.68514e-031	chr5B	519859381	1	1.56024e-026	39:G>A	39	0.534247	0.512821	0.487179	0.512821	0.487179	0	0.499671	0.499671	0.499671	15.30769	14.88158	1	1	-	1	-	-	-	-	1	-	1	-	1	1	-	1	-	-	1	1	1	1	0	-	-	-
995079|F|0-37:A>G-37:A>G	TGCAGCGCCGCTTTGTTCCTATGTTTAGTACCACACTACTCGGCTAAGAAGGAACCACGCGACTTAAAT	TGCAGCGCCGCTTTGTTCCTATGTTTAGTACCACACTACTCGGCTAAGAAGGAACCACGCGACTTAAAT	7B|111.707473300|995079|995079	1	1	6.68514e-031	chr7B	714637999	1	5.61161e-026	37:A>G	37	0.890411	0.517949	0.502564	0.497436	0.482051	0.020513	0.499356	0.499987	0.499671	23.66165	16.8	1	1	0	-	1	1	1	0	0	0	0	0	0	-	1	1	-	1	-	1	0	1	1	0	0	0
1242037|F|0-40:A>G-40:A>G	TGCAGCTTGAGGAGCTCACTCTGGCCATCAAACATCGGACAAGGCTCCTCTGACGTACTGCAGGAAGCA	TGCAGCTTGAGGAGCTCACTCTGGCCATCAAACATCGGACAAGGCTCCTCTGACGTACTGCAGGAAGCA		0	0	999	chr3B	761732808	1	1.20614e-027	40:A>G	40	0.881279	0.512953	0.487047	0.512953	0.487047	0	0.499664	0.499664	0.499664	3.5082	2.81818	1	0	1	1	0	0	0	1	1	1	1	1	1	0	0	-	1	0	0	0	0	1	1	0	1	1
1005366|F|0-25:A>G-25:A>G	TGCAGTTGCTTGAAGCTGCGGAAAGATACGATCTCCAAAAGTTGAAGTTGATCTGTGAAGAGAAGTTGG	TGCAGTTGCTTGAAGCTGCGGAAAGATACGATCTCCAAAAGTTGAAGTTGATCTGTGAAGAGAAGTTGG	6B|006.611187338|304560|wPt-0151	762	1	6.68514e-031	chr6B	4559282	3	1.20614e-027	25:A>G	25	0.726027	0.490566	0.515723	0.484277	0.509434	0.006289	0.499822	0.499506	0.499664	4.62105	4.53846	1	-	-	-	1	0	0	-	1	1	2	-	-	0	0	-	0	0	1	1	-	-	-	0	1	-
2279488|F|0-6:C>A-6:C>A	TGCAGACGACGACAGCATCGAAGACGGGTCGCCACTCGTCGCACATGCTACAACCGAGATCGGAAGAGC	TGCAGACGACGACAGCATCGAAGACGGGTCGCCACTCGTCGCACATGCTACAAGCG		0	0	999	chr7A	636623320	1	6.45836e-019	6:C>A	6	0.703196	0.512987	0.487013	0.512987	0.487013	0	0.499663	0.499663	0.499663	10.09184	9.78723	1	0	-	-	-	-	1	1	0	0	0	1	-	0	-	0	0	-	1	-	1	0	0	-	-	0
2307267|F|0-29:A>G-29:A>G	TGCAGGACCCCGTAGTCGCGCTCCTCGGCAGCCTCCATGACATGAAGCCTGCCGCCGTCGACGGCAACG	TGCAGGACCCCGTAGTCGCGCTCCTCGGCAGCCTCCATGACATGAAGCCTGCCGCCGTCGACGGCAACG		0	0	999	chr6A	616842080	1	1.20614e-027	29:A>G	29	0.995434	0.5	0.518349	0.481651	0.5	0.018349	0.5	0.499327	0.499663	4.98507	4.84106	0.983051	0	1	1	0	0	1	1	0	1	2	1	0	1	1	0	0	1	1	1	1	1	1	1	1	1
1221397|F|0-8:A>G-8:A>G	TGCAGGGGAACAAGAAGAGGGGGGCGGAGTGGATGGAAGAGGGGTCCGAGAGGCAGCGCTGGCCGCGGG	TGCAGGGGAACAAGAAGAGGGGGGCGGAGTGGATGGAAGAGGGGTCCGAGAGGCAGCGCTGGCCGCGGG	1B|238.310468700|1221397|1221397	1	1	6.68514e-031	chr1B	659708637	2	1.20614e-027	8:A>G	8	0.995434	0.518349	0.5	0.5	0.481651	0.018349	0.499327	0.5	0.499663	11.30822	9.92857	0.991667	1	1	0	0	0	0	1	0	1	1	0	0	1	1	0	0	0	1	1	0	1	1	0	1	1
4009906|F|0-5:T>C-5:T>C	TGCAGTCAGGTGCACATGGCCATGTACATCTCGCTGGCCGCCGCCGAGATCGGAAGAGCGGTTCAGCAG	TGCAGTCAGGTGCACATGGCCATGTACATCTCGCTGGCCGCCGGCG		0	0	999	chr5A	620400852	1	7.38547e-012	5:T>C	5	0.995434	0.5	0.518349	0.481651	0.5	0.018349	0.5	0.499327	0.499663	11.51079	7.62069	0.991525	0	1	1	0	0	0	1	1	0	1	1	1	0	1	0	0	0	1	1	0	1	0	0	0	0
1151070|F|0-33:G>T-33:G>T	TGCAGCCGCTAGGGTTTTACGCAGATGGCCGCCGCCGCAGCAGCCGCCGAGATCGGAAGAGCGGTTCAG	TGCAGCCGCTAGGGTTTTACGCAGATGGCCGCCGCCGCAGCAGCCGGCG	7A|015.342809000|1151070|1151070	1	1	2.53735e-018	chr7A	23293967	1	2.9359e-011	33:G>T	33	0.945205	0.516908	0.492754	0.507246	0.483092	0.009662	0.499428	0.499895	0.499662	8.9854	7.9697	0.991071	1	-	0	0	1	0	0	0	0	1	1	1	1	0	0	0	0	0	0	0	0	1	0	1	1
26673228|F|0-43:A>G-43:A>G	TGCAGGCTTGTGCATCAAGGACACCGAAGAAGACAAACGCACGATGATCCTTATCAAGTCCAAGAAAAT	TGCAGGCTTGTGCATCAAGGACACCGAAGAAGACAAACGCACGATGATCCTTATCAAGTCCAAGAAAAT		0	0	999	chr3A	691739876	1	2.61083e-024	43:A>G	43	0.525114	0.486957	0.513043	0.486957	0.513043	0	0.49966	0.49966	0.49966	3.52	3.24324	1	1	0	-	1	0	1	-	-	1	-	-	-	1	1	1	1	1	1	-	1	0	0	-	0	-
4393896|F|0-20:C>G-20:C>G	TGCAGCGGCGGCTAGGGTTTCTGGCTGCTTGCCCTGGGTCGAGGGATTGAGGCGCCGAGATCGGAAGAG	TGCAGCGGCGGCTAGGGTTTCTGGCTGCTTGCCCTGGGTCGAGGGATTGAGGCGGCG	5A|048.669259190|4393896|4393896	1	1	1.1478e-022	chr5D	367980710	1	4.02575e-016	20:C>G	20	0.872146	0.486911	0.513089	0.486911	0.513089	0	0.499657	0.499657	0.499657	13.94118	24.61719	1	-	0	0	1	1	-	0	1	1	1	0	1	-	1	-	1	1	0	1	1	1	1	-	1	0
1068366|F|0-23:T>C-23:T>C	TGCAGTTGTGGATATAGGTAGATTTGATTCGCCAGTGTTAGTTGTGTTGTCACCGAGATGTGTGTTTTC	TGCAGTTGTGGATATAGGTAGATTTGATTCGCCAGTGTTAGTTGTGTTGTCACCGAGATGTGTGTTTTC	3B|067.772049640|1068366|1068366	1	1	6.68514e-031	chr3B	623870945	1	1.20614e-027	23:T>C	23	0.885845	0.489691	0.515464	0.484536	0.510309	0.005155	0.499787	0.499522	0.499655	3.12712	3.864	1	-	1	0	0	1	0	0	1	0	0	1	-	1	0	1	0	0	1	-	0	1	1	0	0	1
3945045|F|0-16:C>G-16:C>G	TGCAGCTAGGCGTGGGCCGCGACCAGGCCTTCATCACCGAGATCGGAAGAGCGGTTCAGCAGGAATGCC	TGCAGCTAGGCGTGGGCCGCGACCAGGCCTTCATCAGCG		0	0	999		0	0	999	16:C>G	16	0.515982	0.513274	0.486726	0.513274	0.486726	0	0.499648	0.499648	0.499648	6.15278	7.21429	1	1	1	-	1	1	0	-	-	0	-	1	-	1	0	1	0	0	-	-	-	1	-	0	0	-
1076268|F|0-6:T>A-6:T>A	TGCAGCTTTTTCTCATTAATCTTCAGATTATTTGTGCATCAATTAAGGAACAGAAAAACCTCCACGCTG	TGCAGCTTTTTCTCATTAATCTTCAGATTATTTGTGCATCAATTAAGGAACAGAAAAACCTCCACGCTG	7A|152.865042100|1076268|1076268	1	1	6.68514e-031	chrUn	84587037	3	5.61161e-026	6:T>A	6	0.515982	0.486726	0.513274	0.486726	0.513274	0	0.499648	0.499648	0.499648	11.70833	10.45	1	-	1	-	-	-	0	-	-	-	1	0	1	0	1	0	0	0	-	1	-	-	1	0	1	0
1099385|F|0-7:A>G-7:A>G	TGCAGACATGACAACCTCGGACGTACGTACGCGTGTACTCTCGGCCACTATTCAACTCAGTGCGATTGC	TGCAGACATGACAACCTCGGACGTACGTACGCGTGTACTCTCGGCCACTATTCAACTCAGTGCGATTGC	2A|008.294105853|1099385|1099385	1	1	6.68514e-031	chr2A	10847132	1	1.20614e-027	7:A>G	7	0.684932	0.486667	0.513333	0.486667	0.513333	0	0.499644	0.499644	0.499644	22.57732	14.89899	1	-	1	1	1	-	0	1	1	0	1	0	1	-	0	0	0	0	-	1	0	1	-	-	1	0
1234816|F|0-48:A>G-48:A>G	TGCAGGTGGAAGCAGAGGGACGCGCCGGCTGACGAAGCGCGAGCTGAGAGGCATAATCGCGCTGAAGCC	TGCAGGTGGAAGCAGAGGGACGCGCCGGCTGACGAAGCGCGAGCTGAGAGGCATAATCGCGCTGAAGCC		0	0	999	chr7A	25000436	1	5.61161e-026	48:A>G	48	0.538813	0.516949	0.491525	0.508475	0.483051	0.008475	0.499425	0.499856	0.499641	3.37662	3.24638	0.98	0	0	1	1	0	1	1	1	-	0	0	0	0	-	-	1	-	-	-	-	1	0	1	0	1
2278725|F|0-62:C>G-62:C>G	TGCAGGGCCGCCGAACCGCAGCCAAACCGGGCTCTTCATGCCGGACACCTGTGCAGGGAGTTCGTCTGT	TGCAGGGCCGCCGAACCGCAGCCAAACCGGGCTCTTCATGCCGGACACCTGTGCAGGGAGTTCGTCTGT		0	0	999	chr2B	33771064	1	1.20614e-027	62:C>G	62	0.86758	0.515789	0.489474	0.510526	0.484211	0.005263	0.499501	0.499778	0.49964	9.05556	8.8547	0.989796	-	1	0	1	2	0	1	0	0	0	1	0	-	0	-	0	0	0	0	1	1	1	0	0	0
1143400|F|0-67:C>T-67:C>T	TGCAGCGTGGCCAGATATGGCCAACTGCGGATCCTCCATTGCAACCTTCTTCTAGCCGACCGTCCAGCG	TGCAGCGTGGCCAGATATGGCCAACTGCGGATCCTCCATTGCAACCTTCTTCTAGCCGACCGTCCAGCG	2B|074.142412410|1143400|1143400	1	1	6.68514e-031	chr2B	257523298	1	1.20614e-027	67:C>T	67	0.986301	0.518519	0.49537	0.50463	0.481481	0.013889	0.499314	0.499957	0.499636	9.81507	9.13869	0.991667	1	0	-	1	0	1	0	1	1	0	0	1	1	0	1	1	1	1	1	1	0	0	1	0	1
2279869|F|0-12:C>T-12:C>T	TGCAGCCTGCTCCGCTCCGAGAGCGCAGTCGAGAGAGCGAAGAGGAACCGAACATGCACTAATACGAAA	TGCAGCCTGCTCCGCTCCGAGAGCGCAGTCGAGAGAGCGAAGAGGAACCGAACATGCACTAATACGAAA		0	0	999	chr4B	642729314	1	2.61083e-024	12:C>T	12	0.675799	0.513514	0.486486	0.513514	0.486486	0	0.499635	0.499635	0.499635	7.15686	4.48936	1	0	0	0	-	0	1	1	0	1	1	0	1	1	0	0	1	1	1	1	-	0	1	0	1	-
4910393|F|0-20:G>A-20:G>A	TGCAGGTGCAAGCGTGAGGTGACCCCGAGATCGGAAGAGCGGTTCAGCAGGAATGCCGAGACCGATCTC	TGCAGGTGCAAGCGTGAGGTGACCGCG		0	0	999		0	0	999	20:G>A	20	0.675799	0.513514	0.486486	0.513514	0.486486	0	0.499635	0.499635	0.499635	14.94898	16.12088	1	0	1	0	1	1	-	1	0	0	-	0	-	0	-	0	-	0	0	0	0	0	1	0	-	-
3939083|F|0-20:G>A-20:G>A	TGCAGAATCAATGGAAGCAGGGACCGAGATCGGAAGAGCGGTTCAGCAGGAATGCCGAGACCGATCTCG	TGCAGAATCAATGGAAGCAGGGAGCG		0	0	999		0	0	999	20:G>A	20	0.506849	0.513514	0.486486	0.513514	0.486486	0	0.499635	0.499635	0.499635	25.83333	21.45588	1	-	1	-	-	1	-	1	0	-	-	1	-	-	-	-	-	-	-	-	-	-	1	-	1	0
14394440|F|0-8:T>G-8:T>G	TGCAGCCATCAGGCAGCGAGCTGGCCGAGATCGGAAGAGCGGTTCAGCAGGAATGCCGAGACCGATCTC	TGCAGCCATCAGGCAGCGAGCTGGGCG		0	0	999		0	0	999	8:T>G	8	0.506849	0.513514	0.513514	0.486486	0.486486	0.027027	0.499635	0.499635	0.499635	3.64706	3.63014	1	1	-	-	-	0	1	-	1	1	-	0	0	1	1	1	1	1	1	1	1	1	0	-	-	0
1008589|F|0-58:T>C-58:T>C	TGCAGCGACCTGGCCACGGCAGAAAGGCCCTTCATGGCATGGCCTCCTCGGGCAGCCCTGCCGAGATCG	TGCAGCGACCTGGCCACGGCAGAAAGGCCCTTCATGGCATGGCCTCCTCGGGCAGCCCTGGCG	4B|035.953112260|1008589|1008589	1	1	6.13981e-026	chr4B	419221273	1	1.03694e-022	58:T>C	58	0.977169	0.504673	0.518692	0.481308	0.495327	0.023364	0.499956	0.499301	0.499629	7.65441	8.9375	0.974138	1	0	0	1	0	1	0	0	1	0	1	0	1	0	1	1	1	0	0	0	0	1	1	1	0
7331670|F|0-51:G>A-51:G>A	TGCAGTGCGTGAAGAACCAACCTCCATTACGGCGGTGCAAGCTTAACTTTAGTAGATAATACCCGAGAT	TGCAGTGCGTGAAGAACCAACCTCCATTACGGCGGTGCAAGCTTAACTTTAGTAGATAATACCCGAGAT		0	0	999	chr2A	8518368	1	2.0183e-025	51:G>A	51	0.52968	0.517241	0.491379	0.508621	0.482759	0.008621	0.499405	0.499851	0.499628	8.35211	7.0137	0.98	0	-	-	-	-	1	-	-	-	-	-	-	0	0	-	0	1	1	-	1	-	0	0	-	-
1086709|F|0-35:C>A-35:C>A	TGCAGCAGGCCAGAGAGGAGGGGGTCGGGCGGCGGCGCTCCGCGCTTCGCGGAGCACGCGGTGCCCCTG	TGCAGCAGGCCAGAGAGGAGGGGGTCGGGCGGCGGCGCTCCGCGCTTCGCGGAGCACGCGGTGCCCCTG		0	0	999	chr4B	635006636	1	1.20614e-027	35:C>A	35	0.835616	0.486339	0.513661	0.486339	0.513661	0	0.499627	0.499627	0.499627	5.05405	7.06504	1	1	1	1	0	0	1	-	1	1	1	0	1	1	1	1	1	1	-	1	-	0	0	1	1	0
1319425|F|0-54:T>A-54:T>A	TGCAGCGAATTGAGACGGTACAACAAATAGACAAGTACAACAAATAGACAAAAATTTCTAAAAAAAACA	TGCAGCGAATTGAGACGGTACAACAAATAGACAAGTACAACAAATAGACAAAAATTTCTAAAAAAAACA		0	0	999		0	0	999	54:T>A	54	0.835616	0.513661	0.486339	0.513661	0.486339	0	0.499627	0.499627	0.499627	3.20168	3.1913	1	-	-	1	1	1	1	0	0	1	0	0	1	-	1	-	0	-	-	1	1	1	-	1	1	0
1109649|F|0-11:G>A-11:G>A	TGCAGTTTTCAGTTAACCACAAAGGCATTTGTGCGCTAACTCCCAGCGTTACTGGTGCACACTAAGGAC	TGCAGTTTTCAGTTAACCACAAAGGCATTTGTGCGCTAACTCCCAGCGTTACTGGTGCACACTAAGGAC	6B|026.631758840|1109649|1109649	1	1	6.68514e-031	chr6B	143710964	1	1.20614e-027	11:G>A	11	0.666667	0.486301	0.513699	0.486301	0.513699	0	0.499625	0.499625	0.499625	3.32184	3.04396	1	-	-	0	-	1	-	-	1	-	-	1	1	-	1	-	0	-	0	0	-	-	1	0	-	-
9724179|F|0-26:C>G-26:C>G	TGCAGCCGACGGAGGTCGTCGGGGCTCTTCATCATCTCCGTCATTGCCCACTCGATCCCCGATGCCACC	TGCAGCCGACGGAGGTCGTCGGGGCTCTTCATCATCTCCGTCATTGCCCACTCGATCCCCGATGCCACC		0	0	999	chr2B	712959036	1	2.61083e-024	26:C>G	26	0.995434	0.513761	0.486239	0.513761	0.486239	0	0.499621	0.499621	0.499621	7.73381	5.91549	1	0	1	1	0	1	1	0	1	1	0	1	1	1	0	1	1	0	0	1	1	0	0	0	1	0
4992032|F|0-50:G>T-50:G>T	TGCAGTCCAAATGTCGTATCCTAAACCTACAACGGCTACCAGTAGTCTACGGACCACACGCGCACCAAT	TGCAGTCCAAATGTCGTATCCTAAACCTACAACGGCTACCAGTAGTCTACGGACCACACGCGCACCAAT	7A|078.466969660|4992032|4992032	1	1	6.68514e-031	chr7A	127223223	1	2.61083e-024	50:G>T	50	0.995434	0.513761	0.486239	0.513761	0.486239	0	0.499621	0.499621	0.499621	10.6875	10.26087	1	1	1	0	0	1	0	1	0	0	0	0	0	1	0	1	0	0	1	0	0	1	0	0	0	1
1151704|F|0-39:C>A-39:C>A	TGCAGTAACACGGCCCAGCCCACACAGGCCTCCTTCTACCTCCCGCTAAAGGAGGCAGAGAGGTCGTGG	TGCAGTAACACGGCCCAGCCCACACAGGCCTCCTTCTACCTCCCGCTAAAGGAGGCAGAGAGGTCGTGG	2A|074.271953570|980015|980015	1	1	1.44708e-027	chr6A	454345169	2	1.20614e-027	39:C>A	39	0.995434	0.486239	0.513761	0.486239	0.513761	0	0.499621	0.499621	0.499621	8.67391	8.67361	1	0	0	0	0	1	0	1	1	0	1	1	1	1	0	1	0	0	0	0	0	1	1	0	1	0
1204800|F|0-21:A>G-21:A>G	TGCAGCTGTCCTTTGGTTTTTAATGGTGCCACTTGGTTGTCTTTGAAACAGATTTGGTCTCTGCTTTTA	TGCAGCTGTCCTTTGGTTTTTAATGGTGCCACTTGGTTGTCTTTGAAACAGATTTGGTCTCTGCTTTTA	1B|149.757003300|1204800|1204800	1	1	6.68514e-031	chr1B	571098888	1	1.20614e-027	21:A>G	21	0.986301	0.513889	0.486111	0.513889	0.486111	0	0.499614	0.499614	0.499614	7.29496	7.86525	1	0	1	0	0	1	1	0	0	0	1	0	1	1	0	1	0	0	0	1	0	1	1	0	0	0
1096661|F|0-28:T>A-28:T>A	TGCAGCCAGGCTGCTGCCTACACGTGCATACACACCCCCTTGGTGGGCTCACGACGTGAAAAATCGTCA	TGCAGCCAGGCTGCTGCCTACACGTGCATACACACCCCCTTGGTGGGCTCACGACGTGAAAAATCGTCA	2B|106.032564900|1096661|1096661	1	1	6.68514e-031	chr2B	785026738	1	1.20614e-027	28:T>A	28	1	0.488584	0.515982	0.484018	0.511416	0.004566	0.499739	0.499489	0.499614	14.27586	10.57554	1	1	1	1	1	1	0	0	0	1	0	1	1	0	1	0	0	1	1	0	0	1	1	1	1	0
1092756|F|0-43:A>C-43:A>C	TGCAGCGGGCACTTGCGAGGCATCGCGGCTGGAGAATTCTGGGACCCGACGTGACGAGGTACGTACGTA	TGCAGCGGGCACTTGCGAGGCATCGCGGCTGGAGAATTCTGGGACCCGACGTGACGAGGTACGTACGTA	3A|014.477635150|1092756|1092756	1	1	6.68514e-031	chr3A	20391840	1	1.20614e-027	43:A>C	43	1	0.515982	0.488584	0.511416	0.484018	0.004566	0.499489	0.499739	0.499614	10.86207	10.97842	0.991667	0	1	1	0	0	0	1	0	1	0	1	0	0	1	0	0	0	1	0	0	1	0	1	0	0
1062794|F|0-65:C>G-65:C>G	TGCAGGCACTAAAAACGGGCAGGGGCAGTAAAACTGGGCTGGGGGGAAAGTTAAATTTCTGCAATCATG	TGCAGGCACTAAAAACGGGCAGGGGCAGTAAAACTGGGCTGGGGGGAAAGTTAAATTTCTGCAATCATG	4B|031.358909660|1062794|1062794	1	1	6.68514e-031	chr4B	55308200	1	1.20614e-027	65:C>G	65	1	0.488584	0.515982	0.484018	0.511416	0.004566	0.499739	0.499489	0.499614	12.22449	10.18978	1	0	1	0	1	1	0	0	0	0	0	1	0	0	1	0	0	0	0	1	0	1	1	1	0	1
6027069|F|0-42:G>A-42:G>A	TGCAGGCGGGCCGAAGCAAACAGACAGCAGAGTGGTAGTGGCGGTACACGCGCCTTTATTGCCGAGATC	TGCAGGCGGGCCGAAGCAAACAGACAGCAGAGTGGTAGTGGCGGTACACGCGCCTTTATTGGCG	4A|024.015021470|6027069|6027069	1	1	1.74589e-026	chr4A	10929596	1	2.96545e-023	42:G>A	42	1	0.515982	0.488584	0.511416	0.484018	0.004566	0.499489	0.499739	0.499614	17.15217	17.37671	1	0	1	0	1	1	1	1	0	1	0	1	0	0	1	0	1	1	1	1	1	1	0	1	1	1
1118883|F|0-16:G>C-16:G>C	TGCAGGGTGCAGCGCAGGAGGAACAGTGGCCTGTAAATCTCAAAATGGCGCTGATGAACGGCGAAACGC	TGCAGGGTGCAGCGCAGGAGGAACAGTGGCCTGTAAATCTCAAAATGGCGCTGATGAACGGCGAAACGC	3A|040.624928230|1118883|1118883	1	1	6.68514e-031	chr3A	71785228	1	1.20614e-027	16:G>C	16	1	0.515982	0.488584	0.511416	0.484018	0.004566	0.499489	0.499739	0.499614	14.92568	14.03676	1	0	1	1	1	0	1	0	0	1	2	0	1	1	1	0	1	1	1	1	1	1	1	0	0	0
1127900|F|0-15:A>C-15:A>C	TGCAGATCCCCGCCGAGCAGGCCGCGCTGGTGCTCGCCGCCGTGCTCCCCGAGATCGGAAGAGCGGTTC	TGCAGATCCCCGCCGAGCAGGCCGCGCTGGTGCTCGCCGCCGTGCTCCGCG	2B|073.136737040|1127900|1127900	1	1	2.09226e-019	chr2B	250520151	1	3.19284e-016	15:A>C	15	1	0.488584	0.515982	0.484018	0.511416	0.004566	0.499739	0.499489	0.499614	13.81022	13.61905	1	0	1	0	0	1	0	1	0	0	1	1	0	0	1	0	0	0	0	0	0	1	1	0	1	0
3954653|F|0-40:A>G-40:A>G	TGCAGCAGTCTATTGCGAGAGCGTTTTTCAACTTCCGTTTATCCGAGATCGGAAGAGCGGTTCAGCAGG	TGCAGCAGTCTATTGCGAGAGCGTTTTTCAACTTCCGTTTATGCG	7B|121.823340100|1370387|1370387	1	1	3.67977e-016	chr7B	724704335	1	5.40883e-013	40:A>G	40	1	0.488584	0.515982	0.484018	0.511416	0.004566	0.499739	0.499489	0.499614	17.70073	16.29252	1	1	0	0	1	0	0	0	1	1	0	0	1	0	0	1	1	0	0	1	1	0	1	1	0	0
4910679|F|0-24:T>A-24:T>A	TGCAGCGCCAACTTCATCCAAACATACCCGAGATCGGAAGAGCGGTTCAGCAGGAATGCCGAGACCGAT	TGCAGCGCCAACTTCATCCAAACATACGCG		0	0	999		0	0	999	24:T>A	24	0.986301	0.486111	0.513889	0.486111	0.513889	0	0.499614	0.499614	0.499614	10.48201	10.58156	1	0	1	1	1	0	0	1	1	0	1	1	1	0	0	0	0	0	0	1	0	1	0	0	1	1
1055292|F|0-68:A>G-68:A>G	TGCAGAAAAGCAACCATCCACCGCCGACGACACACACGCACAGCACACACACACTACAGACCGTGAAGA	TGCAGAAAAGCAACCATCCACCGCCGACGACACACACGCACAGCACACACACACTACAGACCGTGAAGA	7B|049.020917190|1055292|1055292	1	1	6.68514e-031	chr7B	511038902	1	1.20614e-027	68:A>G	68	1	0.515982	0.488584	0.511416	0.484018	0.004566	0.499489	0.499739	0.499614	10.62329	11.54745	1	0	1	1	0	1	0	1	0	0	1	1	0	0	0	0	0	0	1	1	0	1	0	0	1	0
3943138|F|0-17:T>G-17:T>G	TGCAGCCGAGGGCCAAATGGACGGTCTCAAACCCGAGATCGGAAGAGCGGTTCAGCAGGAATGCCGAGA	TGCAGCCGAGGGCCAAATGGACGGTCTCAAACGCG	1B|160.982138700|3943138|3943138	1	1	8.84867e-011		0	0	999	17:T>G	17	1	0.488584	0.515982	0.484018	0.511416	0.004566	0.499739	0.499489	0.499614	17.65185	17.48649	1	0	0	1	0	1	1	1	0	0	0	0	0	1	0	1	0	1	1	0	1	0	0	1	0	1
4910039|F|0-10:C>T-10:C>T	TGCAGGTTCGCTTTCCCTGCTCGCCCCCCGAGATCGGAAGAGCGGTTCAGCAGGAATGCCGAGACCGAT	TGCAGGTTCGCTTTCCCTGCTCGCCCCGCG		0	0	999		0	0	999	10:C>T	10	1	0.488584	0.515982	0.484018	0.511416	0.004566	0.499739	0.499489	0.499614	9.07576	9.89474	1	1	0	0	1	0	1	0	1	1	0	0	0	1	0	1	1	1	0	0	1	1	1	1	0	0
1218125|F|0-46:G>A-46:G>A	TGCAGAGAGCAAAAAAATAGAGGGAGCGGAGCTCAGGTAGGAGATGGAGAGCACGGGGAGGAGGAGAGG	TGCAGAGAGCAAAAAAATAGAGGGAGCGGAGCTCAGGTAGGAGATGGAGAGCACGGGGAGGAGGAGAGG	7B|049.275372020|1218125|1218125	1	1	6.68514e-031	chr2B	309802071	1	1.20614e-027	46:G>A	46	1	0.515982	0.488584	0.511416	0.484018	0.004566	0.499489	0.499739	0.499614	15.12245	14.60584	1	1	0	1	1	0	1	0	1	1	0	0	1	1	0	1	1	1	1	1	1	0	0	1	0	1
1218066|F|0-27:T>C-27:T>C	TGCAGGCGATGAGCACGAACGGGCTCATGCCCGTATCCAGCGAGAGCTTGGAGAGCACATTCATGCCGA	TGCAGGCGATGAGCACGAACGGGCTCATGCCCGTATCCAGCGAGAGCTTGGAGAGCACATTCATGCCGA	7A|143.843648900|1218066|1218066	1	1	6.68514e-031	chr7A	708273867	2	4.33804e-027	27:T>C	27	0.881279	0.518135	0.492228	0.507772	0.481865	0.010363	0.499342	0.499879	0.499611	13.58915	15.032	1	1	0	1	1	0	1	0	1	1	1	-	1	1	2	1	0	1	0	1	1	1	1	1	0	-
3022078|F|0-34:C>G-34:C>G	TGCAGGTGGTAGATTAGCAATGGAGAACTCCATCCTCCGAGATCGGAAGAGCGGTTCAGCAGGAATGCC	TGCAGGTGGTAGATTAGCAATGGAGAACTCCATCCTGCG	7A|136.375494800|3022078|3022078	1	1	6.12715e-013	chr7A	699849336	1	7.80537e-010	34:C>G	34	0.817352	0.513966	0.486034	0.513966	0.486034	0	0.49961	0.49961	0.49961	29.3	35.09174	1	0	-	0	1	0	0	0	0	1	0	1	0	-	1	0	0	1	1	0	0	-	1	1	1	1
15328023|F|0-22:C>G-22:C>G	TGCAGGTTAAATAAAACTGGAGCAGAAAAAGATGCCTTCAACCACAATGTATCTTAGAGGCACTTGTAC	TGCAGGTTAAATAAAACTGGAGCAGAAAAAGATGCCTTCAACCACAATGTATCTTAGAGGCACTTGTAC	5B|140.271575600|1089579|1089579	1	1	1.44708e-027	chr5B	696346621	1	5.61161e-026	22:C>G	22	0.589041	0.51938	0.496124	0.503876	0.48062	0.015504	0.499249	0.49997	0.499609	7.21429	7.72152	1	-	-	-	0	1	0	0	1	1	1	-	0	-	-	-	-	1	1	-	-	1	0	1	-	1
5971123|F|0-6:A>G-6:A>G	TGCAGTAAAGTGCCGCCAGGGTCGTTGAAGCTCCGAGATCGGAAGAGCGGTTCAGCAGGAATGCCGAGA	TGCAGTAAAGTGCCGCCAGGGTCGTTGAAGCTGCG		0	0	999		0	0	999	6:A>G	6	0.990868	0.488479	0.516129	0.483871	0.511521	0.004608	0.499735	0.49948	0.499607	15.11111	14.76712	1	0	1	0	0	1	0	1	0	0	1	1	0	0	1	0	0	0	0	0	0	1	1	0	1	0
1204549|F|0-14:G>A-14:G>A	TGCAGATGACGACCGCATATTGTGCACTGAAAGTCACCAATATCAAGAGAAGTAACTGTCCGAGTGTGG	TGCAGATGACGACCGCATATTGTGCACTGAAAGTCACCAATATCAAGAGAAGTAACTGTCCGAGTGTGG	3B|034.912693500|1204549|1204549	1	1	6.68514e-031	chr4A	658078022	1	1.2147e-022	14:G>A	14	0.488584	0.514019	0.485981	0.514019	0.485981	0	0.499607	0.499607	0.499607	54.10145	25.91304	1	0	0	-	-	-	-	1	0	-	-	1	-	-	1	-	0	-	0	0	-	0	1	0	-	-
2279054|F|0-11:A>T-11:A>T	TGCAGCCTTCGACACCAGAAATTGTGCCACTATCCTGTCGAATGCATTCCCGCTGTATTTCTCGATGCT	TGCAGCCTTCGACACCAGAAATTGTGCCACTATCCTGTCGAATGCATTCCCGCTGTATTTCTCGATGCT		0	0	999	chr2B	50713256	1	5.61161e-026	11:A>T	11	0.990868	0.516129	0.488479	0.511521	0.483871	0.004608	0.49948	0.499735	0.499607	5.23913	9.70629	1	1	0	1	0	1	1	1	1	1	1	0	0	1	1	1	1	1	1	1	1	0	0	1	0	0
1263468|F|0-16:C>T-16:C>T	TGCAGCACGGCTTCCCCGGCGTCGCTCCTGGCTGGTTCATGCACGAATCCTGGCTCCCGCCATTGAGCC	TGCAGCACGGCTTCCCCGGCGTCGCTCCTGGCTGGTTCATGCACGAATCCTGGCTCCCGCCATTGAGCC		0	0	999	chr7B	41561242	1	2.61083e-024	16:C>T	16	0.488584	0.485981	0.514019	0.485981	0.514019	0	0.499607	0.499607	0.499607	3.68182	6.70149	1	0	-	0	1	0	-	-	1	-	0	1	0	-	-	-	1	-	1	-	-	1	0	-	1	1
1083306|F|0-8:G>A-8:G>A	TGCAGAACGAAAATGGGAGCATTTTTTATGTAGAGACGGATAAAAAATGGAACGACATTTTCCGGTGGA	TGCAGAACGAAAATGGGAGCATTTTTTATGTAGAGACGGATAAAAAATGGAACGACATTTTCCGGTGGA		0	0	999	chr7A	25785363	1	2.0183e-025	8:G>A	8	0.808219	0.514124	0.485876	0.514124	0.485876	0	0.499601	0.499601	0.499601	3.27027	2.85455	1	1	1	0	0	1	0	0	0	0	1	-	1	-	0	0	0	0	0	0	0	0	-	0	-	0
1267157|F|0-14:T>C-14:T>C	TGCAGCCAAAATTGTTACTCTTGCAAGCATTAAGCCTCAAGCACCCATAGATTCCGAAAATCCTATTTA	TGCAGCCAAAATTGTTACTCTTGCAAGCATTAAGCCTCAAGCACCCATAGATTCCGAAAATCCTATTTA	3A|133.672963100|1100561|1100561	1	1	3.15461e-019	chr3B	812448974	1	1.20614e-027	14:T>C	14	0.511416	0.517857	0.491071	0.508929	0.482143	0.008929	0.499362	0.499841	0.499601	4.48485	4.80952	1	0	-	0	1	-	-	-	-	-	1	1	1	-	-	0	0	0	1	0	0	-	1	0	1	1
5411634|F|0-18:A>G-18:A>G	TGCAGAGGTCAGGAATGGACTCGAGACTCTGAAGAAGAGGAGACTTGAGAGGATGCGTTTGAGTGCTCA	TGCAGAGGTCAGGAATGGACTCGAGACTCTGAAGAAGAGGAGACTTGAGAGGATGCGTTTGAGTGCTCA		0	0	999	chr1B	381726371	1	5.61161e-026	18:A>G	18	0.981735	0.488372	0.516279	0.483721	0.511628	0.004651	0.49973	0.49947	0.4996	13.66176	13.3	0.991071	0	1	0	0	1	1	0	1	0	0	1	0	0	0	0	0	0	0	0	0	1	1	1	1	1
2279191|F|0-25:C>T-25:C>T	TGCAGATTAAGCTTGCAAGGACAGCCTCTACTCTCAGAAAATGGGATAAGCAAAATAGGGTCGAACGCA	TGCAGATTAAGCTTGCAAGGACAGCCTCTACTCTCAGAAAATGGGATAAGCAAAATAGGGTCGAACGCA		0	0	999	chr5A	619972043	1	1.20614e-027	25:C>T	25	0.981735	0.516279	0.488372	0.511628	0.483721	0.004651	0.49947	0.49973	0.4996	5.06897	5.17164	0.991525	1	0	0	1	1	1	0	0	1	0	0	0	1	0	-	1	1	0	0	1	0	1	1	1	1
1088755|F|0-23:T>C-23:T>C	TGCAGCGTGTACATTTTTGTTTTTTATTTCTCCCTACTGCTGACAGATGGGCCTTTATCCTTCTCCCCT	TGCAGCGTGTACATTTTTGTTTTTTATTTCTCCCTACTGCTGACAGATGGGCCTTTATCCTTCTCCCCT	4B|010.216298080|1088755|1088755	1	1	6.68514e-031	chr4B	5260268	1	1.20614e-027	23:T>C	23	0.821918	0.488889	0.516667	0.483333	0.511111	0.005556	0.499753	0.499444	0.499599	14.31897	18.21368	1	0	0	0	1	1	-	1	0	0	1	-	1	0	-	0	0	0	1	1	0	1	1	0	0	0
4535890|F|0-30:A>G-30:A>G	TGCAGCTTCAGGACCTTCCGCTTCTGGACAAGCGGTCTACGTGGTAAAATCACCATGATTTGCCGAGAT	TGCAGCTTCAGGACCTTCCGCTTCTGGACAAGCGGTCTACGTGGTAAAATCACCATGATTTGCCGAGAT	5A|048.775031760|1131031|1131031	1	1	1.44708e-027	chr5A	473093367	2	9.45688e-019	30:A>G	30	0.799087	0.485714	0.514286	0.485714	0.514286	0	0.499592	0.499592	0.499592	10.63	8.67544	1	1	-	0	1	1	1	0	0	1	1	0	1	1	1	0	0	1	0	1	1	1	1	1	1	-
3952894|F|0-6:G>C-6:G>C	TGCAGCGTCAGGATCCCGGGGCGGAGGCGAACCACCGAGATCGGAAGAGCGGTTCAGCAGGAATGCCGA	TGCAGCGTCAGGATCCCGGGGCGGAGGCGAACCAGCG		0	0	999	chr3A	71778533	1	8.41407e-009	6:G>C	6	0.931507	0.495098	0.519608	0.480392	0.504902	0.014706	0.499952	0.499231	0.499592	3.63158	4.02256	0.990909	2	1	1	1	0	1	2	0	1	2	0	1	1	1	0	1	1	1	1	1	1	1	0	0	0
1019633|F|0-57:T>A-57:T>A	TGCAGACGTTGTGGACTCGCCAACGCCCTTGGCTCCTCCGTGGGTTGTCACACCCCATGCACAGCTCAC	TGCAGACGTTGTGGACTCGCCAACGCCCTTGGCTCCTCCGTGGGTTGTCACACCCCATGCACAGCTCAC		0	0	999	chr2D	524583775	1	1.20614e-027	57:T>A	57	0.949772	0.485577	0.514423	0.485577	0.514423	0	0.499584	0.499584	0.499584	2.83471	3.07857	1	1	0	1	0	1	1	0	1	1	0	-	1	1	-	1	1	1	1	1	1	0	0	1	1	0
4910263|F|0-23:A>G-23:A>G	TGCAGCGCAATGGAAATACGACTAGGCCGAGATCGGAAGAGCGGTTCAGCAGGAATGCCGAGACCGATC	TGCAGCGCAATGGAAATACGACTAGGGCG		0	0	999		0	0	999	23:A>G	23	0.96347	0.488152	0.516588	0.483412	0.511848	0.004739	0.499719	0.49945	0.499584	20.44697	18.93007	1	0	1	0	0	1	0	1	0	0	1	1	0	0	1	0	0	0	-	0	0	1	1	0	1	0
10984365|F|0-46:G>T-46:G>T	TGCAGAGAGGTATGGTAGAGAGCAAAGGACCCGTGTTGACCGACAAGAGAAAACATCTCAAGGGCTCCT	TGCAGAGAGGTATGGTAGAGAGCAAAGGACCCGTGTTGACCGACAAGAGAAAACATCTCAAGGGCTCCT	7B|128.033892600|1257811|1257811	1	1	6.7326e-026	chr7D	634411154	1	2.61083e-024	46:G>T	46	0.570776	0.52	0.496	0.504	0.48	0.016	0.4992	0.499968	0.499584	7.27778	6.34211	1	-	0	-	0	0	-	0	1	-	0	1	1	-	-	-	-	0	0	-	-	0	1	0	0	1
1110904|F|0-32:A>T-32:A>T	TGCAGGTACTGCCATTATTTCTGATATCACAAAGTTCACTTAATCTTCTAAGATGTATCTACTTTGTAA	TGCAGGTACTGCCATTATTTCTGATATCACAAAGTTCACTTAATCTTCTAAGATGTATCTACTTTGTAA	5B|132.520527500|1110904|1110904	1	1	6.68514e-031	chr5B	684062122	1	1.20614e-027	32:A>T	32	0.922374	0.519802	0.49505	0.50495	0.480198	0.014851	0.499216	0.499951	0.499583	6.11765	3.52	0.972222	1	1	0	1	1	-	0	0	-	0	0	1	1	0	1	2	1	1	1	0	1	1	1	0	0
1110526|F|0-63:A>G-63:A>G	TGCAGGCGCATCGTCATGAAACGCTTCGCCGGTTCTCAGGAAACCTTTGGATCAACACCTCCTACTGAT	TGCAGGCGCATCGTCATGAAACGCTTCGCCGGTTCTCAGGAAACCTTTGGATCAACACCTCCTACTGAT	3B|093.999069550|1110526|1110526	1	1	6.68514e-031	chr3B	748836465	2	1.20614e-027	63:A>G	63	0.789954	0.49711	0.520231	0.479769	0.50289	0.017341	0.499983	0.499181	0.499582	8.72727	3.96429	0.988095	0	1	0	0	0	2	1	0	-	1	1	0	1	1	-	0	-	-	1	0	0	1	0	1	1
1160298|F|0-36:G>T-36:G>T	TGCAGGTGAGGTCAGGAGGCCGGAGGCACGCGGATCGGTGGCAGCGACATTCGGGGTCACCGAGATCGG	TGCAGGTGAGGTCAGGAGGCCGGAGGCACGCGGATCGGTGGCAGCGACATTCGGGGTCAGCG		0	0	999		0	0	999	36:G>T	36	0.630137	0.485507	0.514493	0.485507	0.514493	0	0.49958	0.49958	0.49958	3.30337	3.45977	1	0	1	1	-	-	1	1	1	-	0	-	0	-	0	-	1	0	0	1	0	-	0	-	-	-
1260123|F|0-50:A>G-50:A>G	TGCAGATCATGATGTACATGCGGGGGAACCCCTTGACACACCAGTGCTCCATATCTTGATCAAGCCCAC	TGCAGATCATGATGTACATGCGGGGGAACCCCTTGACACACCAGTGCTCCATATCTTGATCAAGCCCAC	3B|030.766029520|1260123|1260123	1	1	6.68514e-031	chr7A	250097015	1	2.61083e-024	50:A>G	50	0.630137	0.514493	0.485507	0.514493	0.485507	0	0.49958	0.49958	0.49958	13.31818	13.16867	1	-	1	0	0	1	-	-	0	0	1	-	0	-	0	-	-	0	0	0	0	1	-	-	-	1
1713715|F|0-38:C>T-38:C>T	TGCAGCCACTTCTATGCTACGTTGAACATCGGTGAACCCGCGAAGCCCTACTTCCTGGATGTCGACACT	TGCAGCCACTTCTATGCTACGTTGAACATCGGTGAACCCGCGAAGCCCTACTTCCTGGATGTCGACACT		0	0	999	chr5A	698333164	1	1.20614e-027	38:C>T	38	0.995434	0.518349	0.490826	0.509174	0.481651	0.009174	0.499327	0.499832	0.499579	14.50633	6.01587	1	0	0	1	1	0	0	0	0	0	1	0	1	0	1	0	0	0	0	1	0	1	1	0	0	1
5372746|F|0-29:G>A-29:G>A	TGCAGCGTGGGCAGAAAAGCCATGGCCTCGCCGTCGATGGCGAGAGTCTCCTCATCGTCCATGAAGCAC	TGCAGCGTGGGCAGAAAAGCCATGGCCTCGCCGTCGATGGCGAGAGTCTCCTCATCGTCCATGAAGCAC		0	0	999	chr1A	546980299	2	1.20614e-027	29:G>A	29	0.995434	0.490826	0.518349	0.481651	0.509174	0.009174	0.499832	0.499327	0.499579	5.1087	5.18621	1	0	1	0	0	1	0	1	0	1	0	0	1	0	1	1	0	0	0	1	-	1	1	0	1	0
1125335|F|0-13:A>G-13:A>G	TGCAGGCGTTCTCAGCATTTCGGCATATGGTCCTCTACACTCCAGCCAGCCTGCGATGTGTCATGGCAT	TGCAGGCGTTCTCAGCATTTCGGCATATGGTCCTCTACACTCCAGCCAGCCTGCGATGTGTCATGGCAT	3B|058.465750710|1125335|1125335	1	1	6.68514e-031	chr3B	469462600	1	1.20614e-027	13:A>G	13	0.940639	0.514563	0.485437	0.514563	0.485437	0	0.499576	0.499576	0.499576	14.6087	12.89922	1	-	1	0	1	0	0	1	1	0	0	0	0	-	0	-	1	0	0	0	0	1	0	0	1	1
1265896|F|0-28:G>A-28:G>A	TGCAGGTCATGGTGCAACGCGCCTAAAAGCAAAAGGGGCCTCCTGCCATGGCTCGTCGCGCCGTCCGTC	TGCAGGTCATGGTGCAACGCGCCTAAAAGCAAAAGGGGCCTCCTGCCATGGCTCGTCGCGCCGTCCGTC		0	0	999	chr7B	633700204	1	1.20614e-027	28:G>A	28	0.47032	0.514563	0.485437	0.514563	0.485437	0	0.499576	0.499576	0.499576	7.75	7.5	1	0	0	-	1	1	0	1	-	0	-	0	1	0	0	0	-	0	-	-	-	-	0	-	-	-
6037471|F|0-8:G>C-8:G>C	TGCAGACGGCGTGGAAGCGGACGGCGTCGGACGTGGCGTGGAGGCGGCCGAGATCGGAAGAGCGGTTCA	TGCAGACGGCGTGGAAGCGGACGGCGTCGGACGTGGCGTGGAGGCGGGCG		0	0	999	chr7B	633700157	1	5.11045e-014	8:G>C	8	0.47032	0.485437	0.514563	0.485437	0.514563	0	0.499576	0.499576	0.499576	17.6	12.35526	1	1	1	-	0	0	1	0	-	1	-	1	0	1	1	1	-	1	-	-	-	-	1	-	-	-
1230466|F|0-32:G>C-32:G>C	TGCAGCCGCGCCAGCGCCCACTGCGGCGAGCTGGACGCCGTCGTCGGCGCCGTCAAGGTGCCCTGCCCC	TGCAGCCGCGCCAGCGCCCACTGCGGCGAGCTGGACGCCGTCGTCGGCGCCGTCAAGGTGCCCTGCCCC	3B|010.965791050|1230466|1230466	1	1	6.68514e-031	chrUn	41527738	1	1.20614e-027	32:G>C	32	0.954338	0.516746	0.488038	0.511962	0.483254	0.004785	0.499439	0.499714	0.499576	6.07914	8.17424	1	1	-	1	0	0	0	1	1	1	1	1	1	0	0	1	0	0	0	0	1	1	0	0	1	1
1096677|F|0-15:C>A-15:C>A	TGCAGAAATAAGGTGCGAGAAATGCCTCCTGTTACAGCCTTACATGTGAAGCGAAATAAGCATTTTGTA	TGCAGAAATAAGGTGCGAGAAATGCCTCCTGTTACAGCCTTACATGTGAAGCGAAATAAGCATTTTGTA		0	0	999	chr2B	654444993	1	1.20614e-027	15:C>A	15	0.780822	0.51462	0.48538	0.51462	0.48538	0	0.499573	0.499573	0.499573	3.88182	3.07216	1	0	0	0	0	1	0	1	0	1	1	0	1	0	1	0	0	0	1	1	-	1	0	0	1	-
4406548|F|0-39:A>G-39:A>G	TGCAGGTGCACGCGGCACGGATGAGGTGGGCAGGCGAGGAGAGGCGCAGGAACACCACCTCGAGAAGCT	TGCAGGTGCACGCGGCACGGATGAGGTGGGCAGGCGAGGAGAGGCGCAGGAACACCACCTCGAGAAGCT	5B|060.776933820|1696537|1696537	1	1	1.44708e-027	chr5B	518319578	1	1.20614e-027	39:A>G	39	1	0.520548	0.497717	0.502283	0.479452	0.018265	0.499156	0.49999	0.499573	8.07534	7.91429	0.983051	0	0	0	1	0	1	1	0	1	0	1	0	1	1	0	1	1	1	0	1	1	0	1	1	0
2259716|F|0-19:G>A-19:G>A	TGCAGTCTACAGTTTGATCGATCAACCGAAACGGGATATGGTAAGGGTAACCCTCCACGAACCGATGAC	TGCAGTCTACAGTTTGATCGATCAACCGAAACGGGATATGGTAAGGGTAACCCTCCACGAACCGATGAC	4A|019.842224820|2259716|2259716	1	1	6.68514e-031	chr4A	59371930	1	5.61161e-026	19:G>A	19	1	0.520548	0.497717	0.502283	0.479452	0.018265	0.499156	0.49999	0.499573	12.02649	12.19853	0.991667	1	1	1	1	0	0	0	1	0	1	0	1	0	2	1	0	1	0	0	1	1	1	0	1	0
1127813|F|0-25:C>T-25:C>T	TGCAGTAGCGGCGTGTCCACCACGGCGAACTCCTCAACCTTGGACAGCCCAACGAGCGCGCACCTGAGG	TGCAGTAGCGGCGTGTCCACCACGGCGAACTCCTCAACCTTGGACAGCCCAACGAGCGCGCACCTGAGG	7B|050.737016090|1127813|1127813	1	1	6.68514e-031	chr7B	516328909	1	1.20614e-027	25:C>T	25	1	0.497717	0.520548	0.479452	0.502283	0.018265	0.49999	0.499156	0.499573	5.97887	5.93103	0.991667	1	1	1	0	1	0	1	0	0	1	1	1	0	0	0	0	0	1	1	0	1	0	0	1	0
4991461|F|0-41:A>G-41:A>G	TGCAGTTCGACAAATAGTTACTGTATGCTAAACAAATGTATAAAAGAATCACCTAAGCTATATGAATTG	TGCAGTTCGACAAATAGTTACTGTATGCTAAACAAATGTATAAAAGAATCACCTAAGCTATATGAATTG	1B|157.869927300|4991461|4991461	1	1	6.68514e-031	chr1B	575115845	1	5.61161e-026	41:A>G	41	1	0.520548	0.497717	0.502283	0.479452	0.018265	0.499156	0.49999	0.499573	6.52381	7.99275	0.982759	2	1	1	0	1	0	0	0	0	1	1	1	0	0	1	0	0	0	1	0	1	1	2	0	0
1211311|F|0-21:C>T-21:C>T	TGCAGTTCAAACATACATACCCTATAATGATGAACGAAACAAATCATTCCTGCTCGGAGTTTATGTTGT	TGCAGTTCAAACATACATACCCTATAATGATGAACGAAACAAATCATTCCTGCTCGGAGTTTATGTTGT		0	0	999	chr5B	386383806	1	1.20614e-027	21:C>T	21	0.643836	0.489362	0.51773	0.48227	0.510638	0.007092	0.499774	0.499371	0.499572	3.04598	3.70526	1	0	1	0	-	0	-	0	0	1	0	-	0	0	1	-	0	0	1	0	-	0	-	-	1	-
1115016|F|0-30:A>G-30:A>G	TGCAGCAGTGACTTGAGGCAGAGGGCCGCGACCAGCGACGCCAGGTCATAAGGGTACGTCGCCGAGATC	TGCAGCAGTGACTTGAGGCAGAGGGCCGCGACCAGCGACGCCAGGTCATAAGGGTACGTCGGCG		0	0	999	chr4B	626604937	1	2.96545e-023	30:A>G	30	0.986301	0.490741	0.518519	0.481481	0.509259	0.009259	0.499829	0.499314	0.499571	7.45865	8.78523	0.983333	0	1	0	0	2	1	1	0	1	0	1	0	1	1	0	0	1	1	0	1	0	1	1	1	1
2264630|F|0-19:A>G-19:A>G	TGCAGTATATATGTCCAAAATGTTCTTTACAATCACCGCCTGCTCCTCCGATGCCTGAAAAAATAAGAG	TGCAGTATATATGTCCAAAATGTTCTTTACAATCACCGCCTGCTCCTCCGATGCCTGAAAAAATAAGAG	2B|061.223247400|2264630|2264630	1	1	6.68514e-031	chr6B	643583146	1	5.61161e-026	19:A>G	19	0.621005	0.485294	0.514706	0.485294	0.514706	0	0.499567	0.499567	0.499567	8.4625	4.35714	1	-	0	0	-	1	0	-	1	0	0	0	-	1	-	0	0	0	-	-	-	-	0	0	0	0
2269420|F|0-16:T>C-16:T>C	TGCAGGTAGGCATGCATCCGTCGACCCGTGTGTCGTCATAATTTTCAGGCGGGAAGCTGTTTAGAAACC	TGCAGGTAGGCATGCATCCGTCGACCCGTGTGTCGTCATAATTTTCAGGCGGGAAGCTGTTTAGAAACC		0	0	999	chrUn	88806060	1	5.61161e-026	16:T>C	16	0.621005	0.514706	0.485294	0.514706	0.485294	0	0.499567	0.499567	0.499567	4.26744	4.78082	1	1	-	-	0	1	0	-	0	0	-	0	0	1	1	1	-	1	1	0	0	1	0	-	1	0
5578480|F|0-19:T>G-19:T>G	TGCAGTTGCATGCATGCTTTTGACAGTTGCATCCCGAGATCGGAAGAGCGGTTCAGCAGGAATGCCGAG	TGCAGTTGCATGCATGCTTTTGACAGTTGCATCGCG		0	0	999		0	0	999	19:T>G	19	0.621005	0.485294	0.514706	0.485294	0.514706	0	0.499567	0.499567	0.499567	14.9875	13.54651	1	-	-	-	1	1	-	0	-	-	1	0	-	1	-	1	-	-	-	1	-	0	0	-	1	0
1279646|F|0-58:A>G-58:A>G	TGCAGCTTCTATATACACGGCAAATGACACCATATATACATATGCCAGTAGCAGGGTCAAGGTCCAGAA	TGCAGCTTCTATATACACGGCAAATGACACCATATATACATATGCCAGTAGCAGGGTCAAGGTCCAGAA		0	0	999	chr5A	406448517	1	5.61161e-026	58:A>G	58	0.90411	0.520202	0.494949	0.505051	0.479798	0.015152	0.499184	0.499949	0.499566	4.36719	3.65574	0.988889	1	0	0	0	1	1	0	0	-	0	0	2	1	1	1	1	1	1	0	1	1	1	1	1	0
2264334|F|0-20:T>C-20:T>C	TGCAGCAGTCCAAGATGGGTTGATCCATTCTATATTTCTCCTTCCTGTTTTGGAAACGTCAAAAAGAGT	TGCAGCAGTCCAAGATGGGTTGATCCATTCTATATTTCTCCTTCCTGTTTTGGAAACGTCAAAAAGAGT		0	0	999	chr2B	360250110	2	1.20614e-027	20:T>C	20	0.977169	0.518692	0.509346	0.490654	0.481308	0.028037	0.499301	0.499825	0.499563	8.65493	8.45324	1	1	0	1	1	0	1	0	1	1	0	0	1	1	0	1	1	1	1	1	1	0	0	1	0	1
2281810|F|0-30:A>C-30:A>C	TGCAGCAACCGCCACACCGCATGACCGATCATCCGCCCAGCCCAGCTTCCCCCTCGTTGTCCCTCTTCC	TGCAGCAACCGCCACACCGCATGACCGATCATCCGCCCAGCCCAGCTTCCCCCTCGTTGTCCCTCTTCC		0	0	999	chr5A	599465593	1	5.65145e-021	30:A>C	30	0.771689	0.485207	0.514793	0.485207	0.514793	0	0.499562	0.499562	0.499562	3.79798	4.11607	1	-	1	-	1	0	-	0	1	-	1	-	1	1	1	1	-	-	-	1	-	0	1	-	0	0
1323287|F|0-19:G>A-19:G>A	TGCAGGCAACACGAGCCGCGGGGAGGTGGGCGCGGAGGCAAACCTGAAGCCGTGTCTCCTGAAGAAGAG	TGCAGGCAACACGAGCCGCGGGGAGGTGGGCGCGGAGGCAAACCTGAAGCCGTGTCTCCTGAAGAAGAG		0	0	999	chr4A	632950330	1	1.20614e-027	19:G>A	19	0.936073	0.487805	0.517073	0.482927	0.512195	0.004878	0.499703	0.499417	0.49956	4.83607	6.14815	1	0	1	1	0	1	0	1	1	0	1	1	1	0	0	-	0	1	0	1	0	1	0	0	1	0
1097894|F|0-41:C>T-41:C>T	TGCAGCGGCACGCCGTCGTCGGAGACGGGGCGCGTGGCGGCCACCTCCCGAGATCGGAAGAGCGGTTCA	TGCAGCGGCACGCCGTCGTCGGAGACGGGGCGCGTGGCGGCCACCTCGCG		0	0	999	chr1A	550875645	1	5.11045e-014	41:C>T	41	0.936073	0.517073	0.487805	0.512195	0.482927	0.004878	0.499417	0.499703	0.49956	4.27206	5.82258	1	0	1	1	1	1	0	0	1	0	2	1	1	0	0	0	1	0	0	1	0	1	0	0	0	1
2279877|F|0-18:A>T-18:A>T	TGCAGATCCACCAGACCTAACCTGTCCCTGCCTAGGCTCTCCCGCTTCCGATCCATGGAGGAGGCGGAT	TGCAGATCCACCAGACCTAACCTGTCCCTGCCTAGGCTCTCCCGCTTCCGATCCATGGAGGAGGCGGAT	5A|143.867257500|2279877|2279877	1	1	6.68514e-031	chr5A	691820950	1	1.20614e-027	18:A>T	18	0.461187	0.514851	0.485149	0.514851	0.485149	0	0.499559	0.499559	0.499559	15.73438	14.95161	1	1	-	1	0	-	1	-	0	1	0	-	0	-	-	-	1	1	-	-	1	0	-	1	-	-
4329258|F|0-35:A>C-35:A>C	TGCAGCTTGGCCTCCACCTGCGTTTTTTTCCTCGGAGCCAGCCGAGATCGGAAGAGCGGTTCAGCAGGA	TGCAGCTTGGCCTCCACCTGCGTTTTTTTCCTCGGAGCCAGGCG		0	0	999		0	0	999	35:A>C	35	0.461187	0.485149	0.514851	0.485149	0.514851	0	0.499559	0.499559	0.499559	9.21667	5.53333	1	1	0	-	1	-	0	1	1	-	-	-	1	-	-	-	0	1	1	1	-	1	-	0	0	0
1351806|F|0-40:G>A-40:G>A	TGCAGGCAGCAGCAGCAAGCAGTAGCGTGCGCAGGCAGCGGCGAGGGCGGCCGAGATCGGAAGAGCGGT	TGCAGGCAGCAGCAGCAAGCAGTAGCGTGCGCAGGCAGCGGCGAGGGCGGGCG	4B|035.038451890|1351806|1351806	1	1	7.99542e-019	chr4B	438999654	2	1.2482e-015	40:G>A	40	0.461187	0.485149	0.514851	0.485149	0.514851	0	0.499559	0.499559	0.499559	13.27941	5.74627	1	1	1	1	-	-	-	-	1	1	-	0	1	1	-	-	-	1	-	1	-	-	-	-	1	0
2360968|F|0-21:C>T-21:C>T	TGCAGTCAAACTCGATTTTCACCCCACGGTTGTTTCGGTTGGCCAATGACGGGTGGGCTCGTCTCGCAC	TGCAGTCAAACTCGATTTTCACCCCACGGTTGTTTCGGTTGGCCAATGACGGGTGGGCTCGTCTCGCAC	2B|077.190055800|2360968|2360968	1	1	6.68514e-031	chr2B	543862712	2	1.20614e-027	21:C>T	21	0.922374	0.514851	0.485149	0.514851	0.485149	0	0.499559	0.499559	0.499559	10.65441	2.55645	1	0	1	-	1	1	0	0	1	0	0	0	0	0	1	0	1	0	-	0	1	1	0	0	1	-
2260740|F|0-51:C>T-51:C>T	TGCAGATCTCCTTGGCCAGCCATTGTTTTCTTCCTCCTCTTCGACCACTTGCTGTTTGCCAATGGTAGA	TGCAGATCTCCTTGGCCAGCCATTGTTTTCTTCCTCCTCTTCGACCACTTGCTGTTTGCCAATGGTAGA	7A|148.382262800|2260740|2260740	1	1	6.68514e-031	chr7A	709751709	1	1.20614e-027	51:C>T	51	0.981735	0.502326	0.52093	0.47907	0.497674	0.023256	0.499989	0.499124	0.499557	8.77037	16.03356	0.975	0	1	1	0	1	0	0	0	0	1	0	1	0	2	0	0	0	0	0	0	0	-	0	1	0
1107737|F|0-47:A>G-47:A>G	TGCAGACAGGGCAAAGACCATCCTTGCTCTGGCCTCCCCTGACTCCAAGCCCAGTGATCTCAGAAGGCC	TGCAGACAGGGCAAAGACCATCCTTGCTCTGGCCTCCCCTGACTCCAAGCCCAGTGATCTCAGAAGGCC	1A|101.835586500|1107737|1107737	1	1	6.68514e-031	chr1A	482364821	1	1.20614e-027	47:A>G	47	0.981735	0.52093	0.497674	0.502326	0.47907	0.018605	0.499124	0.499989	0.499557	17.57931	9.4963	0.973684	0	0	1	1	0	0	1	0	0	0	1	1	0	1	0	0	0	0	0	0	0	0	0	0	1
1095550|F|0-16:A>G-16:A>G	TGCAGCACCGACCAGCACGGCGCAGTTCTTGGTCTTGCGGCAGAGGATGGAGACGACGCGGTCAATCTC	TGCAGCACCGACCAGCACGGCGCAGTTCTTGGTCTTGCGGCAGAGGATGGAGACGACGCGGTCAATCTC	7B|071.148657970|1095550|1095550	1	1	6.68514e-031	chr7B	617801401	3	7.25908e-025	16:A>G	16	0.894977	0.520408	0.494898	0.505102	0.479592	0.015306	0.499167	0.499948	0.499557	11.31818	7.54918	0.990196	1	0	-	1	1	0	1	0	0	0	1	0	0	1	0	-	0	0	1	-	0	1	0	1	0
4009300|F|0-12:G>T-12:G>T	TGCAGCCGCCAAGACCGCACTCGGCAGTCGACGCCCGAGATCGGAAGAGCGGTTCAGCAGGAATGCCGA	TGCAGCCGCCAAGACCGCACTCGGCAGTCGACGCGCG	5B|090.140724160|4009300|4009300	1	1	7.6452e-012		0	0	999	12:G>T	12	0.611872	0.514925	0.485075	0.514925	0.485075	0	0.499554	0.499554	0.499554	21.125	13.68235	1	1	1	1	0	0	1	-	1	-	1	-	1	1	-	1	-	-	1	0	0	-	-	1	0	-
4537113|F|0-20:G>T-20:G>T	TGCAGTTGCATGCATGCTTGGGACAGTTGCATCCCGGTCGGTCCATCAGGTCGACATGCCGTCGGGCAG	TGCAGTTGCATGCATGCTTGGGACAGTTGCATCCCGGTCGGTCCATCAGGTCGACATGCCGTCGGGCAG		0	0	999	chr2B	666188663	1	9.39022e-024	20:G>T	20	0.611872	0.514925	0.485075	0.514925	0.485075	0	0.499554	0.499554	0.499554	4.46429	4.05128	1	-	-	-	0	0	-	1	-	-	0	1	-	0	-	0	-	-	-	0	-	1	1	-	0	1
2258990|F|0-18:G>T-18:G>T	TGCAGAAGAACCAATACCGGAAGTAGGTCTGTGAAGCCTCGAAGCTTGCCCGAACCTCATGAGGCTCCC	TGCAGAAGAACCAATACCGGAAGTAGGTCTGTGAAGCCTCGAAGCTTGCCCGAACCTCATGAGGCTCCC	3A|062.187892100|2258990|2258990	1	1	6.68514e-031	chr3A	646117717	1	1.20614e-027	18:G>T	18	0.762557	0.51497	0.48503	0.51497	0.48503	0	0.499552	0.499552	0.499552	6.24299	8.59259	1	-	0	0	1	0	-	0	-	1	-	1	0	1	1	-	0	1	-	0	1	0	-	-	0	0
1269271|F|0-21:C>T-21:C>T	TGCAGTAGAGCCGTTTGGTAGCTCAGGAGGCTCGTATTCTTGAGGCCACGCGTTCTATTTCCGTCTCCG	TGCAGTAGAGCCGTTTGGTAGCTCAGGAGGCTCGTATTCTTGAGGCCACGCGTTCTATTTCCGTCTCCG		0	0	999	chr2D	13618380	1	5.61161e-026	21:C>T	21	0.776256	0.488235	0.517647	0.482353	0.511765	0.005882	0.499723	0.499377	0.49955	3.34653	3.08182	0.986842	0	-	-	1	0	1	0	0	-	0	1	0	-	-	-	1	-	1	0	1	1	1	1	0	-
3942463|F|0-24:A>G-24:A>G	TGCAGTGCCATGGCCAAACCACGAAACCGAGATCGGAAGAGCGGTTCAGCAGGAATGCCGAGACCGATC	TGCAGTGCCATGGCCAAACCACGAAAGCG		0	0	999		0	0	999	24:A>G	24	0.913242	0.515	0.485	0.515	0.485	0	0.49955	0.49955	0.49955	21.68116	17.36066	1	1	0	0	1	1	1	-	0	-	0	1	0	1	1	1	1	-	-	1	0	0	0	1	1	1
2304742|F|0-37:G>A-37:G>A	TGCAGCTGCAAGTCAAGGTACGCGACGATCGGTCATCGATGCGTCGACTACTCTTTCGACCCAATTCAC	TGCAGCTGCAAGTCAAGGTACGCGACGATCGGTCATCGATGCGTCGACTACTCTTTCGACCCAATTCAC	3B|012.621927070|2304742|2304742	1	1	6.68514e-031	chr3B	3634940	2	1.20614e-027	37:G>A	37	0.817352	0.49162	0.519553	0.480447	0.50838	0.011173	0.49986	0.499235	0.499547	4.54867	3.2069	1	0	0	1	0	1	1	-	-	0	1	-	1	0	-	0	1	-	-	0	1	1	0	1	-	1
4411976|F|0-6:C>T-6:C>T	TGCAGACAAAGGGCGGCAGCGGCGCCGCTCGATTTGATCTGCGGGAGAGAGAAGATGAGAGGGAGGAAG	TGCAGACAAAGGGCGGCAGCGGCGCCGCTCGATTTGATCTGCGGGAGAGAGAAGATGAGAGGGAGGAAG		0	0	999	chr2B	276234012	4	1.20614e-027	6:C>T	6	0.958904	0.519048	0.490476	0.509524	0.480952	0.009524	0.499274	0.499819	0.499546	6.07746	6.46212	0.991379	-	0	1	1	0	1	0	1	1	0	0	1	1	0	1	1	1	1	1	1	0	0	1	0	1
2351076|F|0-59:C>T-59:C>T	TGCAGCCTGATTGGGGATGCTCAAGACTCAACGGGGCCTAATCGAAGATTCGTCATCTCCCCTCGTCTC	TGCAGCCTGATTGGGGATGCTCAAGACTCAACGGGGCCTAATCGAAGATTCGTCATCTCCCCTCGTCTC	3B|053.310366430|2351076|2351076	1	1	6.68514e-031	chr3B	188023575	1	1.20614e-027	59:C>T	59	0.917808	0.487562	0.517413	0.482587	0.512438	0.004975	0.499691	0.499394	0.499542	2.55932	2.72059	1	0	1	0	0	0	0	1	-	0	0	0	1	0	2	0	0	0	0	0	1	0	1	0	0	1
1208964|F|0-14:G>A-14:G>A	TGCAGGCCTTCGTCGGTGGTGACGCTCTTCTGTTCAACGCCCGCCATCTCCACCACCAAACCTTCCTCT	TGCAGGCCTTCGTCGGTGGTGACGCTCTTCTGTTCAACGCCCGCCATCTCCACCACCAAACCTTCCTCT		0	0	999	chr7B	587909704	1	1.20614e-027	14:G>A	14	0.917808	0.517413	0.487562	0.512438	0.482587	0.004975	0.499394	0.499691	0.499542	5.92969	5.54545	1	0	1	1	0	1	1	0	1	1	1	1	0	-	1	-	0	1	0	0	1	0	0	1	1	1
1110688|F|0-43:G>A-43:G>A	TGCAGACGAGCATGTGGAGCACATAGTTGAAGGTCTTGGTGGAGGGCCAGCAGCCGTACTCGGGCATCG	TGCAGACGAGCATGTGGAGCACATAGTTGAAGGTCTTGGTGGAGGGCCAGCAGCCGTACTCGGGCATCG	2B|080.309937670|1110688|1110688	1	1	6.68514e-031	chr2B	679904091	1	1.20614e-027	43:G>A	43	0.917808	0.517413	0.487562	0.512438	0.482587	0.004975	0.499394	0.499691	0.499542	11.41667	11.72581	0.990196	0	0	0	0	0	1	1	0	0	1	1	1	0	0	0	0	0	1	1	0	1	1	0	1	1
1244891|F|0-11:G>A-11:G>A	TGCAGCAGGGAGACGCTTCTAGGGAGCTACGGCAGGCATGGAGATGATCAGAATCAGTACAATGCAGCT	TGCAGCAGGGAGACGCTTCTAGGGAGCTACGGCAGGCATGGAGATGATCAGAATCAGTACAATGCAGCT		0	0	999	chrUn	76898879	1	1.20614e-027	11:G>A	11	0.616438	0.488889	0.518519	0.481481	0.511111	0.007407	0.499753	0.499314	0.499534	4.29545	4.10714	1	-	-	-	-	1	0	0	0	0	2	-	1	0	1	-	-	-	0	1	-	0	1	0	0	1
4538068|F|0-14:G>A-14:G>A	TGCAGGGAGAGGCAGCGAACCAGCAGCCGAGATCGGAAGAGCGGTTCAGCAGGAATGCCGAGACCGATC	TGCAGGGAGAGGCAGCGAACCAGCAGGCG		0	0	999		0	0	999	14:G>A	14	0.616438	0.518519	0.511111	0.488889	0.481481	0.02963	0.499314	0.499753	0.499534	16.12632	13.85882	1	1	-	1	1	-	1	1	-	1	1	0	1	-	-	-	0	-	1	1	0	-	-	-	1	0
1183921|F|0-38:T>C-38:T>C	TGCAGACATCAAGCAACTTAACCCTCGCCAAATCTTACTGAATCAAGCTTCTAAAAACTTCTAAAACCC	TGCAGACATCAAGCAACTTAACCCTCGCCAAATCTTACTGAATCAAGCTTCTAAAAACTTCTAAAACCC	1B|265.491436200|1183921|1183921	1	1	6.68514e-031	chr1B	673440942	1	1.20614e-027	38:T>C	38	0.744292	0.515337	0.484663	0.515337	0.484663	0	0.49953	0.49953	0.49953	3.09821	3.20408	1	1	1	-	1	0	0	0	-	0	0	0	-	1	1	1	-	1	1	0	-	-	-	1	0	1
1258140|F|0-68:C>T-68:C>T	TGCAGTAGATCAGCTCAGCGCGGTGCAGCGGTCACTACAGTCGTTCAGATCACTATAGTACTTGCTTTC	TGCAGTAGATCAGCTCAGCGCGGTGCAGCGGTCACTACAGTCGTTCAGATCACTATAGTACTTGCTTTC		0	0	999	chr2B	379878513	1	1.20614e-027	68:C>T	68	0.940639	0.519417	0.490291	0.509709	0.480583	0.009709	0.499246	0.499811	0.499529	4.86331	4.72308	1	1	0	1	1	0	1	-	1	1	0	0	1	1	0	-	1	1	1	1	1	0	0	1	0	1
1151571|F|0-27:G>A-27:G>A	TGCAGTGCTGCTTGCTCAAGCGGCGGCGGCGGCAGTGTGGTCCCTCGCGTTCCGAGATCGGAAGAGCGG	TGCAGTGCTGCTTGCTCAAGCGGCGGCGGCGGCAGTGTGGTCCCTCGCGTTGCG	7A|016.453429290|1151571|1151571	1	1	4.91861e-021	chr7A	21856536	4	7.75767e-018	27:G>A	27	0.630137	0.521739	0.5	0.5	0.478261	0.021739	0.499055	0.5	0.499527	9.30851	8.64045	0.974359	-	0	1	-	-	1	-	1	-	0	0	0	1	-	1	1	-	1	1	1	-	-	1	-	-
4910800|F|0-57:G>C-57:G>C	TGCAGTGCGACGAGGACAGGGGGAATCTACTGGAGGAGGATGATTGGTGAAAGGGTCGATCCATGACTG	TGCAGTGCGACGAGGACAGGGGGAATCTACTGGAGGAGGATGATTGGTGAAAGGGTCGATCCATGACTG	3B|017.030024730|4910800|4910800	1	1	6.68514e-031	chr3B	17522580	1	1.20614e-027	57:G>C	57	0.899543	0.48731	0.517766	0.482234	0.51269	0.005076	0.499678	0.499369	0.499523	2.94167	2.85496	1	0	1	1	1	0	0	1	0	1	1	1	1	0	0	0	0	0	-	1	0	1	0	0	0	1
26673334|F|0-28:G>C-28:G>C	TGCAGTGACGAGTAGCTAATATTGCGGTGGAGTGGCTGGGTAAAACTAAATAATTGTAACGAGGGCACA	TGCAGTGACGAGTAGCTAATATTGCGGTGGAGTGGCTGGGTAAAACTAAATAATTGTAACGAGGGCACA		0	0	999		0	0	999	28:G>C	28	0.442922	0.515464	0.484536	0.515464	0.484536	0	0.499522	0.499522	0.499522	4.22034	3.9661	1	-	0	1	-	1	0	-	1	0	-	1	-	0	0	-	0	-	1	-	-	-	-	1	-	-
1151279|F|0-66:G>C-66:G>C	TGCAGCTCGGTTGCTGGAGGGAGGGCGGTGGTGATGTGCGGTCATGGGGGTTGGATGCCCAGCGCCGTC	TGCAGCTCGGTTGCTGGAGGGAGGGCGGTGGTGATGTGCGGTCATGGGGGTTGGATGCCCAGCGCCGTC	2B|074.142412410|1151279|1151279	1	1	6.68514e-031	chr2B	262470770	4	1.20614e-027	66:G>C	66	0.990868	0.520737	0.493088	0.506912	0.479263	0.013825	0.49914	0.499904	0.499522	10.26531	10.59854	1	1	0	1	1	0	1	0	1	1	0	0	1	1	0	1	1	1	1	1	1	0	0	1	0	1
16933544|F|0-42:C>T-42:C>T	TGCAGTATTTTTGGTTGATGCCTTGTTGGAGGGAGATCAATTCCCACACGCTCTTGGATGTTTTTTTTA	TGCAGTATTTTTGGTTGATGCCTTGTTGGAGGGAGATCAATTCCCACACGCTCTTGGATGTTTTTTTTA	3A|106.335698900|1127608|1127608	1	1	1.44708e-027	chr3A	699522861	1	1.2147e-022	42:C>T	42	0.607306	0.518797	0.488722	0.511278	0.481203	0.007519	0.499293	0.499746	0.499519	6.8875	6.84706	1	-	1	0	0	1	-	0	0	-	0	0	-	0	0	-	1	-	-	0	-	1	0	1	1	0
5366837|F|0-29:C>G-29:C>G	TGCAGGTACGGCAGCGGCGGCCATGGAAGCAGAAGCACTGCCTCCGTGGCCTCCGAGATCGGAAGAGCG	TGCAGGTACGGCAGCGGCGGCCATGGAAGCAGAAGCACTGCCTCCGTGGCCTGCG		0	0	999	chr3A	695671254	1	4.84849e-015	29:C>G	29	0.748858	0.518293	0.487805	0.512195	0.481707	0.006098	0.499331	0.499703	0.499517	16.27103	13.85	1	0	-	0	1	-	0	1	1	0	0	1	0	1	0	1	1	0	1	0	1	-	-	0	-	0
1117029|F|0-6:T>C-6:T>C	TGCAGGTTGAGCACCACGCAATGCGCTCTGGCTAAACAGAAAAGCGGCAGCGTCCACACTAGATGAGGC	TGCAGGTTGAGCACCACGCAATGCGCTCTGGCTAAACAGAAAAGCGGCAGCGTCCACACTAGATGAGGC	5B|052.276929540|1117029|1117029	1	1	6.68514e-031	chrUn	1605703	1	1.20614e-027	6:T>C	6	0.890411	0.487179	0.517949	0.482051	0.512821	0.005128	0.499671	0.499356	0.499513	12.62069	18.9542	1	0	0	0	1	1	1	1	1	1	1	1	1	0	0	0	0	1	0	0	0	1	0	1	1	1
2278231|F|0-33:T>A-33:T>A	TGCAGTGGTTACAGGGCCTTGTCAGTGAACGTTTGCATCTGTGTTTGAATCCTACGTTTTGCAATTTTA	TGCAGTGGTTACAGGGCCTTGTCAGTGAACGTTTGCATCTGTGTTTGAATCCTACGTTTTGCAATTTTA	5B|012.137336990|2278231|2278231	1	1	6.68514e-031	chr5B	18523119	1	1.20614e-027	33:T>A	33	0.981735	0.52093	0.493023	0.506977	0.47907	0.013953	0.499124	0.499903	0.499513	13.10458	11.70079	1	0	0	1	1	0	0	0	0	-	2	0	1	0	0	0	1	-	1	0	0	0	1	0	0	0
1061804|F|0-49:C>G-49:C>G	TGCAGTAGCAGCCAACTTGACACGTGCTCACATAAGCTCGTTTTAGCTACATTTTCTCCGAGATCGGAA	TGCAGTAGCAGCCAACTTGACACGTGCTCACATAAGCTCGTTTTAGCTACATTTTCTGCG	3A|007.634672589|1061804|1061804	1	1	2.66181e-024	chr3A	19301043	1	2.05219e-019	49:C>G	49	0.584475	0.515625	0.484375	0.515625	0.484375	0	0.499512	0.499512	0.499512	31.86047	31.03529	1	1	-	0	-	-	1	-	-	1	-	1	0	0	-	1	1	1	-	-	-	-	-	1	1	1
4010113|F|0-29:G>T-29:G>T	TGCAGTCTCCAATCGAATCAGCAAGAGCAGCAGCTATTTTGGGAGCGGCGATCCGCAATCAAGCGGCTC	TGCAGTCTCCAATCGAATCAGCAAGAGCAGCAGCTATTTTGGGAGCGGCGATCCGCAATCAAGCGGCTC	6B|079.165044800|3022042|3022042	1	1	3.13237e-024	chr6A	611901303	2	4.36884e-022	29:G>T	29	0.876712	0.515625	0.484375	0.515625	0.484375	0	0.499512	0.499512	0.499512	10.46875	6.07759	1	-	1	0	0	1	1	0	0	-	0	1	1	0	-	0	0	-	1	1	-	0	0	1	0	-
23884350|F|0-9:T>C-9:T>C	TGCAGCGCCTCGAACTGGGCCGGCCCATTCGAGTATCTCTTCTCTGTTTTCCGAAAACGCCAAAAAGTG	TGCAGCGCCTCGAACTGGGCCGGCCCATTCGAGTATCTCTTCTCTGTTTTCCGAAAACGCCAAAAAGTG		0	0	999	chr3B	748958559	1	1.2147e-022	9:T>C	9	0.726027	0.515723	0.484277	0.515723	0.484277	0	0.499506	0.499506	0.499506	3.72381	3.33673	1	1	0	1	1	-	1	0	1	-	0	0	1	-	0	1	1	1	-	0	1	1	0	1	0	0
4909589|F|0-28:A>G-28:A>G	TGCAGGCGGCGTCATCAGGAGCTGGCCAACGAGGGCAGCGGCAGCGTTTTGCTCCGAGCGGCGGTGGTT	TGCAGGCGGCGTCATCAGGAGCTGGCCAACGAGGGCAGCGGCAGCGTTTTGCTCCGAGCGGCGGTGGTT	2B|074.142412410|4909589|4909589	1	1	6.68514e-031	chr2B	326274357	1	1.20614e-027	28:A>G	28	0.972603	0.521127	0.492958	0.507042	0.478873	0.014085	0.499107	0.499901	0.499504	6.50694	6.19259	0.991525	1	0	1	1	-	1	0	1	1	0	0	1	1	0	-	1	1	1	1	1	0	0	1	0	1
1127742|F|0-25:G>C-25:G>C	TGCAGCATCGGGCTCAGGTGGCCCTGGAACGGCAGCGGGAACATGAGCACGCGCCGAGATCGGAAGAGC	TGCAGCATCGGGCTCAGGTGGCCCTGGAACGGCAGCGGGAACATGAGCACGCGGCG	3A|130.071145800|1127742|1127742	1	1	4.01959e-022	chr3D	598044413	3	6.45836e-019	25:G>C	25	0.972603	0.492958	0.521127	0.478873	0.507042	0.014085	0.499901	0.499107	0.499504	6.13669	6.62857	1	0	1	1	1	1	0	0	1	0	-	0	0	0	0	0	0	0	1	1	0	1	0	0	1	0
1088391|F|0-17:C>A-17:C>A	TGCAGCACTTGGTTGTGCGGAGGATGGCCAGCATCAAGCGAATTAACGCCGAGATCGGAAGAGCGGTTC	TGCAGCACTTGGTTGTGCGGAGGATGGCCAGCATCAAGCGAATTAACGGCG	2A|122.189982600|1088391|1088391	1	1	2.09226e-019	chr2A	768930684	1	3.19284e-016	17:C>A	17	0.881279	0.518135	0.487047	0.512953	0.481865	0.005181	0.499342	0.499664	0.499503	9.50781	10.36667	1	1	0	1	0	1	1	0	0	-	2	0	1	-	0	1	1	0	0	1	1	0	1	1	0	1
5583063|F|0-6:G>A-6:G>A	TGCAGCGAGGAGTGCCGCCACGAGCAGATGCACCTCGACGCCGTGTGCGCCAGGCAGGCCGCCCGAGAT	TGCAGCGAGGAGTGCCGCCACGAGCAGATGCACCTCGACGCCGTGTGCGCCAGGCAGGCCGCCCGAGAT	1A|097.942718670|2259845|2259845	1	1	1.44708e-027	chr2D	562449408	11	4.36884e-022	6:G>A	6	0.86758	0.484211	0.515789	0.484211	0.515789	0	0.499501	0.499501	0.499501	6.76522	3.552	1	1	-	0	0	1	1	0	0	1	1	0	0	0	1	0	1	1	1	0	1	1	0	1	1	-
2281955|F|0-55:A>G-55:A>G	TGCAGCGGCAATGTCCATCGATTTGCTCAATGGGAGTAGGAGCGGAATGGGGAACAAGAAGAAAGAGGA	TGCAGCGGCAATGTCCATCGATTTGCTCAATGGGAGTAGGAGCGGAATGGGGAACAAGAAGAAAGAGGA		0	0	999	chr2A	4523497	1	1.20614e-027	55:A>G	55	0.456621	0.52	0.49	0.51	0.48	0.01	0.4992	0.4998	0.4995	4.11765	4.06349	0.982759	0	-	1	1	-	-	-	1	-	1	-	1	-	0	-	-	-	-	0	-	1	1	-	-	-
1233417|F|0-7:A>C-7:A>C	TGCAGGTATTACGTTTTCTGACTCTATCCGCCCTTCTTATTCTGATTCTGCTAGCTAGGCCACGAGATT	TGCAGGTATTACGTTTTCTGACTCTATCCGCCCTTCTTATTCTGATTCTGCTAGCTAGGCCACGAGATT	2B|106.859196000|1233417|1233417	1	1	6.68514e-031	chr2B	798283748	1	2.04706e-015	7:A>C	7	0.575342	0.484127	0.515873	0.484127	0.515873	0	0.499496	0.499496	0.499496	10.65385	9.92593	1	-	0	0	1	1	0	1	-	-	0	1	0	1	-	-	0	-	1	0	0	1	1	0	-	-
26673895|F|0-46:A>T-46:A>T	TGCAGGACTCGGAGTCTGTCGTTAATCTTCTCCCTTCTTCTCTGCAATGGACAGAACAAAACTCTGAAG	TGCAGGACTCGGAGTCTGTCGTTAATCTTCTCCCTTCTTCTCTGCAATGGACAGAACAAAACTCTGAAG		0	0	999	chr5A	594133470	1	2.61083e-024	46:A>T	46	0.716895	0.515924	0.484076	0.515924	0.484076	0	0.499493	0.499493	0.499493	5.18692	5.05495	1	1	0	-	0	1	1	-	0	-	0	-	0	-	0	1	-	-	1	0	-	1	0	1	-	1
5581092|F|0-37:A>G-37:A>G	TGCAGGTTCACCAATGCAGATTACAAGAAGCTACAAAAAATCAGCGAGATCCCCACCACGTATCGCCCG	TGCAGGTTCACCAATGCAGATTACAAGAAGCTACAAAAAATCAGCGAGATCCCCACCACGTATCGCCCG	2A|120.717029700|1070859|1070859	1	1	1.44708e-027	chr2A	760806524	1	2.61083e-024	37:A>G	37	0.872146	0.486911	0.518325	0.481675	0.513089	0.005236	0.499657	0.499328	0.499493	10.22609	9.82707	1	0	-	0	1	-	-	1	1	0	1	1	0	0	-	0	1	1	0	0	1	0	0	0	1	-
5325428|F|0-59:T>C-59:T>C	TGCAGAAGGCGTCCAGCATGATCTCCAAGTGGATGATGTCCCGGAGGTTCTTCGAGATGTCGATCTCCT	TGCAGAAGGCGTCCAGCATGATCTCCAAGTGGATGATGTCCCGGAGGTTCTTCGAGATGTCGATCTCCT		0	0	999	chr2B	771415663	1	1.20614e-027	59:T>C	59	0.716895	0.515924	0.484076	0.515924	0.484076	0	0.499493	0.499493	0.499493	4.20408	2.90625	1	0	-	0	0	0	0	1	1	0	-	-	0	-	0	-	0	-	0	0	0	1	1	-	0	-
2262894|F|0-36:T>G-36:T>G	TGCAGCAAAAAGGAGTAGGGAGCTCGATTCTCCTCATGCATCTCGAATGCAACACATGCTTCTGAATTC	TGCAGCAAAAAGGAGTAGGGAGCTCGATTCTCCTCATGCATCTCGAATGCAACACATGCTTCTGAATTC	4A|122.615746500|2262894|2262894	1	1	6.68514e-031	chr4A	720206545	1	5.61161e-026	36:T>G	36	0.730594	0.51875	0.4875	0.5125	0.48125	0.00625	0.499297	0.499688	0.499492	8.86486	6.28571	1	1	0	0	-	1	-	1	0	-	0	1	0	-	2	1	-	0	-	1	-	1	0	1	0	-
1080220|F|0-13:G>A-13:G>A	TGCAGGTTCCACCGTTGCTCTCCGTCAACCTCAAAGGTCTGCCTCACGAATCACGATTCGTTTGTTTTT	TGCAGGTTCCACCGTTGCTCTCCGTCAACCTCAAAGGTCTGCCTCACGAATCACGATTCGTTTGTTTTT	7A|149.943336500|1023153|1023153	1	1	6.7326e-026	chr7A	713268888	6	1.20614e-027	13:G>A	13	0.730594	0.4875	0.51875	0.48125	0.5125	0.00625	0.499688	0.499297	0.499492	6.35106	3.76699	1	0	-	1	1	1	0	-	0	0	-	0	-	0	2	0	0	0	0	0	0	1	-	-	1	-
26672963|F|0-16:C>T-16:C>T	TGCAGCGCGCCAACGCCGCTGACTTCTACACCACCAAATCTAGGAGAGAACCTGCATATGAACAAACAA	TGCAGCGCGCCAACGCCGCTGACTTCTACACCACCAAATCTAGGAGAGAACCTGCATATGAACAAACAA		0	0	999	chr7A	139065292	1	1.20614e-027	16:C>T	16	0.858447	0.484043	0.515957	0.484043	0.515957	0	0.499491	0.499491	0.499491	3.11966	2.88889	1	0	0	1	1	0	1	1	1	0	1	-	1	0	1	1	1	1	0	1	0	-	1	1	1	-
4008128|F|0-23:A>G-23:A>G	TGCAGATGGCAAAGCTCGAAGGCAGCAGCAAGGGCAAGGACGTGGACGAAGCCATGGAGAGGTGGCACG	TGCAGATGGCAAAGCTCGAAGGCAGCAGCAAGGGCAAGGACGTGGACGAAGCCATGGAGAGGTGGCACG		0	0	999		0	0	999	23:A>G	23	1	0.484018	0.515982	0.484018	0.515982	0	0.499489	0.499489	0.499489	15.11852	15.5	1	1	0	0	0	0	0	0	0	1	1	0	1	1	0	1	0	1	0	0	1	0	1	1	0	0
1125680|F|0-7:A>G-7:A>G	TGCAGCGAACGATGTTCACCGATGGGCCGCAGGGCGGCGCCGACGGGTGAGTTCGTGATTGCTATGCTC	TGCAGCGAACGATGTTCACCGATGGGCCGCAGGGCGGCGCCGACGGGTGAGTTCGTGATTGCTATGCTC	2B|081.471779800|1125680|1125680	1	1	6.68514e-031	chr2B	717929443	1	4.36884e-022	7:A>G	7	1	0.484018	0.515982	0.484018	0.515982	0	0.499489	0.499489	0.499489	11.87143	10.22378	1	0	1	1	1	0	0	1	1	0	1	1	1	0	0	0	0	0	0	1	0	1	0	0	1	1
1247554|F|0-67:C>A-67:C>A	TGCAGCGGCGGCACGACCACGAGCAGGAGCAGCTAATTCACAAGCTAGGGACCAAAGTAATAAGCACCG	TGCAGCGGCGGCACGACCACGAGCAGGAGCAGCTAATTCACAAGCTAGGGACCAAAGTAATAAGCACCG	6A|074.345057170|1247554|1247554	1	1	6.68514e-031	chr6A	599170259	1	1.20614e-027	67:C>A	67	1	0.484018	0.515982	0.484018	0.515982	0	0.499489	0.499489	0.499489	16.30657	16.58904	1	1	1	1	0	1	0	1	1	0	1	0	1	0	1	0	0	0	1	1	1	1	0	0	1	0
981013|F|0-17:A>C-17:A>C	TGCAGATCTCTGGGTCAATGTAGGCCTTGGTGATGATGGATGTGGCACCGTGGAAGCCGAGATCGGAAG	TGCAGATCTCTGGGTCAATGTAGGCCTTGGTGATGATGGATGTGGCACCGTGGAAGGCG	7B|026.123099560|981013|981013	1	1	9.34006e-024	chr7B	78225372	1	7.15033e-019	17:A>C	17	1	0.515982	0.484018	0.515982	0.484018	0	0.499489	0.499489	0.499489	21.58451	18.88652	1	0	1	1	1	0	1	0	1	1	1	0	1	1	1	0	0	1	1	1	0	1	0	1	1	0
1117688|F|0-18:A>G-18:A>G	TGCAGCGGTACCCCCCAAATCAGGAACCCGCCGCCATTAATAACCAGAGCATCAAGCACCGAGATCGGA	TGCAGCGGTACCCCCCAAATCAGGAACCCGCCGCCATTAATAACCAGAGCATCAAGCAGCG	6B|029.613152970|1117688|1117688	1	1	7.58132e-025	chr6B	152017066	1	1.26472e-021	18:A>G	18	1	0.515982	0.484018	0.515982	0.484018	0	0.499489	0.499489	0.499489	22.02013	21.15672	1	0	0	0	1	0	0	1	1	0	1	0	1	0	1	0	0	0	0	1	0	0	0	0	0	1
2255809|F|0-35:C>T-35:C>T	TGCAGCTTTCCATCGAACATACCAAATCGATCGGACAATGAAAACTGCATGACCGAGATCGGAAGAGCG	TGCAGCTTTCCATCGAACATACCAAATCGATCGGACAATGAAAACTGCATGAGCG	6A|063.761534600|2255809|2255809	1	1	1.40663e-021	chr6A	570488216	1	2.23988e-018	35:C>T	35	1	0.484018	0.515982	0.484018	0.515982	0	0.499489	0.499489	0.499489	25.24823	19.42254	1	1	0	1	1	0	1	0	1	0	1	1	0	1	0	1	1	0	1	1	0	0	1	1	0	1
1092216|F|0-10:C>G-10:C>G	TGCAGTGCAGCAGACAAGAGAGGGCGGCGGGGGGTCACGAGAGGGTGCAGGTCGCCGAGATCGGAAGAG	TGCAGTGCAGCAGACAAGAGAGGGCGGCGGGGGGTCACGAGAGGGTGCAGGTCGGCG	4B|012.639290520|1092216|1092216	1	1	1.1478e-022	chr4B	13088435	1	8.65279e-018	10:C>G	10	1	0.515982	0.484018	0.515982	0.484018	0	0.499489	0.499489	0.499489	16.44755	17.54286	1	1	0	0	0	0	1	0	0	1	0	1	0	1	1	1	1	1	1	0	0	0	1	1	1	0
5411368|F|0-14:T>C-14:T>C	TGCAGCCTAACTGCTCGAGCCTCCTGTGTACGTGCCTGTGGCTGTGGCCACCAAATCTCGTGTGTTGTG	TGCAGCCTAACTGCTCGAGCCTCCTGTGTACGTGCCTGTGGCTGTGGCCACCAAATCTCGTGTGTTGTG	2B|075.087545160|1093378|1093378	1	1	1.44708e-027	chr6B	579930191	1	1.20614e-027	14:T>C	14	1	0.515982	0.484018	0.515982	0.484018	0	0.499489	0.499489	0.499489	12.33562	10.94161	1	0	0	0	1	0	0	0	0	0	1	1	0	0	0	0	0	0	0	0	0	0	1	0	1	1
4408121|F|0-13:C>G-13:C>G	TGCAGCGAACCGCCCGCGGCGACAGATCCATGGCGGCGGCGCTCCGAGATCGGAAGAGCGGTTCAGCAG	TGCAGCGAACCGCCCGCGGCGACAGATCCATGGCGGCGGCGCTGCG	2B|081.254617300|4408121|4408121	1	1	1.06246e-016	chr2B	717929683	1	7.38547e-012	13:C>G	13	1	0.515982	0.484018	0.515982	0.484018	0	0.499489	0.499489	0.499489	13.53846	11.18571	1	1	0	0	0	1	1	0	0	1	0	0	0	1	1	1	1	1	1	0	1	0	1	1	0	0
3942658|F|0-25:A>G-25:A>G	TGCAGTGGGAAGTGCTTCTCGGCGTACTGCTTCGGTATCACCAGCCGAGATCGGAAGAGCGGTTCAGCA	TGCAGTGGGAAGTGCTTCTCGGCGTACTGCTTCGGTATCACCAGGCG	1B|172.616244300|3942658|3942658	1	1	3.06345e-017	chr1B	624481125	1	4.64586e-014	25:A>G	25	1	0.484018	0.515982	0.484018	0.515982	0	0.499489	0.499489	0.499489	31.43939	27.07285	1	1	1	1	0	0	0	0	1	1	1	0	1	0	1	0	0	1	1	1	1	1	0	0	0	0
2276728|F|0-16:G>T-16:G>T	TGCAGAGCTCAGCTCAGCTGGAATGGTTGCACTACCTGCTGTTCGGTGATAGTAACAGCACTCGATACA	TGCAGAGCTCAGCTCAGCTGGAATGGTTGCACTACCTGCTGTTCGGTGATAGTAACAGCACTCGATACA		0	0	999	chr1A	531587948	1	1.20614e-027	16:G>T	16	0.990868	0.516129	0.483871	0.516129	0.483871	0	0.49948	0.49948	0.49948	10.9726	15.57463	1	-	0	0	0	1	0	1	0	0	1	0	0	0	1	0	0	0	1	1	0	1	0	0	1	1
5010810|F|0-24:T>C-24:T>C	TGCAGGCGCGCGCGCCGCCCGGGCTGCTCCAAATCACCGAGATCGGAAGAGCGGTTCAGCAGGAATGCC	TGCAGGCGCGCGCGCCGCCCGGGCTGCTCCAAATCAGCG		0	0	999		0	0	999	24:T>C	24	0.56621	0.516129	0.483871	0.516129	0.483871	0	0.49948	0.49948	0.49948	5.25	5.23611	1	-	0	-	0	0	-	-	0	-	0	0	-	-	-	1	-	-	0	0	-	0	-	-	-	1
997528|F|0-34:G>C-34:G>C	TGCAGCTCCTCCCCAAGCCTCTCCCCGCAGCATCGGACCCGACCGCCCCAACCACCTCCTTCCTCTCGT	TGCAGCTCCTCCCCAAGCCTCTCCCCGCAGCATCGGACCCGACCGCCCCAACCACCTCCTTCCTCTCGT	4B|033.096374880|997528|997528	1	1	6.68514e-031	chr4B	151913813	1	5.61161e-026	34:G>C	34	0.721461	0.487342	0.518987	0.481013	0.512658	0.006329	0.49968	0.499279	0.499479	5.71698	4.70833	1	0	0	0	1	1	0	1	0	-	0	1	0	0	-	0	0	0	1	1	0	-	-	0	1	-
4990960|F|0-17:T>C-17:T>C	TGCAGCGTGGGCTGCGATCTCGCGCTGGGCTCCTACTACGCCCCCAAGGACACGAACATCACATATATC	TGCAGCGTGGGCTGCGATCTCGCGCTGGGCTCCTACTACGCCCCCAAGGACACGAACATCACATATATC	6B|083.700538020|4990960|4990960	1	1	6.68514e-031	chr6B	719438229	1	2.61083e-024	17:T>C	17	0.447489	0.520408	0.489796	0.510204	0.479592	0.010204	0.499167	0.499792	0.499479	7.63934	7	1	-	-	1	0	0	-	1	1	-	1	-	1	-	0	-	-	-	-	1	-	0	-	-	-	1
4411924|F|0-42:G>A-42:G>A	TGCAGCCGCAGCTGCGTCCACGTCACCCCCCTCGCCGACGGGGACGAGGCGGAGGACCTCAGAAATGGA	TGCAGCCGCAGCTGCGTCCACGTCACCCCCCTCGCCGACGGGGACGAGGCGGAGGACCTCAGAAATGGA		0	0	999	chr2B	269361015	1	1.20614e-027	42:G>A	42	0.995434	0.518349	0.486239	0.513761	0.481651	0.004587	0.499327	0.499621	0.499474	7.58503	6.98529	1	1	0	1	1	0	1	0	1	1	0	0	1	1	0	1	1	1	1	1	1	0	0	1	0	1
5410717|F|0-7:T>G-7:T>G	TGCAGGGTCGCCACGTTGGCAGGGGGTGTTCGTTCATTCATACCCATCGGCTTGGTAGGTGGGATTCGC	TGCAGGGTCGCCACGTTGGCAGGGGGTGTTCGTTCATTCATACCCATCGGCTTGGTAGGTGGGATTCGC		0	0	999	chr3A	71777169	1	2.61083e-024	7:T>G	7	0.995434	0.486239	0.518349	0.481651	0.513761	0.004587	0.499621	0.499327	0.499474	14.35556	13.07432	1	1	0	0	0	1	0	1	1	0	2	1	0	0	0	1	0	0	0	0	0	0	0	1	1	1
1264346|F|0-46:C>T-46:C>T	TGCAGATACAGCTGACCACCAACTCATGGCGCCCTTTCTGGATAGCCTCAGCGAAGAATAACAGATTGT	TGCAGATACAGCTGACCACCAACTCATGGCGCCCTTTCTGGATAGCCTCAGCGAAGAATAACAGATTGT		0	0	999	chr5A	598003660	1	1.20614e-027	46:C>T	46	0.995434	0.486239	0.518349	0.481651	0.513761	0.004587	0.499621	0.499327	0.499474	9.32331	9.60135	1	0	1	0	1	0	0	0	1	0	1	0	1	0	1	0	0	0	0	1	0	0	0	0	0	0
2266702|F|0-47:T>G-47:T>G	TGCAGATCTTGGAGGCGTAGAGGGACTTCCTCACATCCTCGATCAGCTGTGCCTTGTCGACAGTTTCGC	TGCAGATCTTGGAGGCGTAGAGGGACTTCCTCACATCCTCGATCAGCTGTGCCTTGTCGACAGTTTCGC	4A|127.027274300|2266702|2266702	1	1	6.68514e-031	chr4A	719094742	3	1.20614e-027	47:T>G	47	0.579909	0.519685	0.488189	0.511811	0.480315	0.007874	0.499225	0.499721	0.499473	4.98718	6.21429	1	-	1	-	-	0	0	-	-	0	1	-	-	-	2	-	-	-	-	0	-	0	0	-	1	0
7915248|F|0-12:A>T-12:A>T	TGCAGCGCCTCGAGCGCCTTCTCCTTGGCCGCCATGGCTCGCTCCCGCAGCGCCTCCCCGCCCTTGGAC	TGCAGCGCCTCGAGCGCCTTCTCCTTGGCCGCCATGGCTCGCTCCCGCAGCGCCTCCCCGCCCTTGGAC		0	0	999	chr1A	533041802	1	1.20614e-027	12:A>T	12	0.981735	0.516279	0.483721	0.516279	0.483721	0	0.49947	0.49947	0.49947	5.55862	5.15909	1	0	0	1	0	1	0	1	0	0	1	0	0	0	1	0	0	0	1	1	0	1	0	0	1	1
2278801|F|0-42:A>C-42:A>C	TGCAGGCCTCCAAGCAGGCACGGACGTCGAGGCAGCATCCCAACAACAACAGTCTACACTGGATGGAAG	TGCAGGCCTCCAAGCAGGCACGGACGTCGAGGCAGCATCCCAACAACAACAGTCTACACTGGATGGAAG		0	0	999	chr1B	21451833	1	5.61161e-026	42:A>C	42	0.981735	0.483721	0.516279	0.483721	0.516279	0	0.49947	0.49947	0.49947	5.96825	6.16667	1	1	0	1	0	0	1	0	1	1	1	0	1	1	1	1	0	1	0	-	1	0	1	1	1	0
1231046|F|0-60:G>A-60:G>A	TGCAGGCGAACAGAGGCGGGCGCACGGGATGGCAGCGACGGCGAGCACAGAGAGCAGGGCGGCTTGCGG	TGCAGGCGAACAGAGGCGGGCGCACGGGATGGCAGCGACGGCGAGCACAGAGAGCAGGGCGGCTTGCGG		0	0	999	chr7D	54616877	1	1.20614e-027	60:G>A	60	0.981735	0.516279	0.516279	0.483721	0.483721	0.032558	0.49947	0.49947	0.49947	9.75887	12.09155	0.991071	0	1	0	1	1	0	1	2	1	1	0	1	0	2	0	0	1	1	2	1	1	0	0	1	0
1265612|F|0-67:A>G-67:A>G	TGCAGGGTTGCTCATCGCTGAGCAGAGAAAAAGGGCAAAACGTACCCAAGCTTGAGGCGGTTCTCCGAG	TGCAGGGTTGCTCATCGCTGAGCAGAGAAAAAGGGCAAAACGTACCCAAGCTTGAGGCGGTTCTCCGAG		0	0	999	chr4B	32251828	1	1.57132e-021	67:A>G	67	0.981735	0.483721	0.516279	0.483721	0.516279	0	0.49947	0.49947	0.49947	16.93284	4.48227	1	1	0	1	1	0	1	0	0	1	0	0	0	1	1	1	1	1	1	0	1	0	1	1	0	1
12774675|F|0-21:A>G-21:A>G	TGCAGGAGAAGGTCGGCGGCCACCAGCTCCGCGGCCGTGAAGAGGCCCCCGAGCCAGCCGAGCTCCCAC	TGCAGGAGAAGGTCGGCGGCCACCAGCTCCGCGGCCGTGAAGAGGCCCCCGAGCCAGCCGAGCTCCCAC		0	0	999	chr5A	542063137	1	1.20614e-027	21:A>G	21	0.69863	0.522876	0.496732	0.503268	0.477124	0.019608	0.498953	0.499979	0.499466	7.74766	8.93333	1	0	-	0	1	1	0	1	-	0	2	1	0	1	2	0	-	0	0	-	0	-	-	0	-	1
988655|F|0-43:A>C-43:A>C	TGCAGAAATTACAGTATCAAAGATTAACTGATCCGTGGATAGCAAAAGAAGCTTTGACTGGTCAAGGGA	TGCAGAAATTACAGTATCAAAGATTAACTGATCCGTGGATAGCAAAAGAAGCTTTGACTGGTCAAGGGA	7A|081.656326050|988655|988655	1	1	6.68514e-031	chr7A	533522847	1	1.20614e-027	43:A>C	43	0.986301	0.518519	0.486111	0.513889	0.481481	0.00463	0.499314	0.499614	0.499464	6.4726	6.78947	1	0	1	0	0	0	0	1	1	0	1	1	1	0	0	0	0	0	0	1	0	1	1	0	0	0
4002764|F|0-26:A>G-26:A>G	TGCAGCTGCGCTCCTCGCCTGGCAGCAGCTGATGATGATACAGAGAGAGTACTGGCACGGCCACACCGA	TGCAGCTGCGCTCCTCGCCTGGCAGCAGCTGATGATGATACAGAGAGAGTACTGGCACGGCCACACCGA		0	0	999	chr4A	10929657	1	1.20614e-027	26:A>G	26	0.986301	0.518519	0.486111	0.513889	0.481481	0.00463	0.499314	0.499614	0.499464	4.89781	4.66901	1	0	1	0	1	1	1	1	0	1	0	1	0	0	1	0	1	1	1	1	-	1	0	1	1	1
5582251|F|0-19:T>C-19:T>C	TGCAGTAGTATGCCATCGATGGGCGCAGGGCGAGGTGGAGATACGTTAGGTTCCTGCACCAGCTGACGA	TGCAGTAGTATGCCATCGATGGGCGCAGGGCGAGGTGGAGATACGTTAGGTTCCTGCACCAGCTGACGA	2B|034.083072790|2281223|2281223	1	1	1.44708e-027	chr2B	50713629	1	1.20614e-027	19:T>C	19	0.986301	0.486111	0.518519	0.481481	0.513889	0.00463	0.499614	0.499314	0.499464	4.38406	4.4058	1	0	1	0	1	0	0	0	0	0	0	1	1	0	-	0	0	0	0	0	0	1	1	0	1	1
1258416|F|0-38:G>A-38:G>A	TGCAGGTCACCATCAACAAGTTTGAGGAGCTGAAGAAGGAGGAGGAGGCCGCCTCCGCCGCCGCAAGCA	TGCAGGTCACCATCAACAAGTTTGAGGAGCTGAAGAAGGAGGAGGAGGCCGCCTCCGCCGCCGCAAGCA	1B|052.561856290|1001163|1001163	1	1	8.771e-020	chr1B	17807848	2	1.20614e-027	38:G>A	38	0.557078	0.516393	0.483607	0.516393	0.483607	0	0.499463	0.499463	0.499463	5.5641	5.89855	1	0	-	-	-	1	0	-	-	-	-	1	0	0	-	0	-	-	0	-	0	-	-	0	-	1
3956252|F|0-11:A>G-11:A>G	TGCAGCGTGCTATTGAGCTCCTCGAGCGGCGCCACCACCTCCGAGATCGGAAGAGCGGTTCAGCAGGAA	TGCAGCGTGCTATTGAGCTCCTCGAGCGGCGCCACCACCTGCG	3B|009.015146228|3956252|3956252	1	1	4.39392e-015	chrUn	34428366	2	6.21934e-012	11:A>G	11	0.557078	0.516393	0.483607	0.516393	0.483607	0	0.499463	0.499463	0.499463	18.07407	16.45833	1	-	-	1	1	0	-	-	-	1	0	1	0	-	1	0	0	1	-	1	1	1	1	0	-	-
997801|F|0-68:G>A-68:G>A	TGCAGATCTTCCGCAAATTTGCGAAGGAAATTCTCTAGGGTTCATCTAATTACGTGCATCTCTGAATGG	TGCAGATCTTCCGCAAATTTGCGAAGGAAATTCTCTAGGGTTCATCTAATTACGTGCATCTCTGAATGG	5A|036.984449080|997801|997801	1	1	6.68514e-031	chr5A	109936316	1	4.33804e-027	68:G>A	68	0.621005	0.492647	0.522059	0.477941	0.507353	0.014706	0.499892	0.499027	0.499459	10.3494	2.80723	0.98	-	0	0	-	1	1	1	0	-	1	1	1	0	-	0	1	1	1	-	-	0	0	1	1	-
1163403|F|0-20:T>C-20:T>C	TGCAGAGCACCCTTGTGCCCTCTCCTCCTCCTCTTCTGAGCATCATCCTTCTTGGATGATGATACTGCC	TGCAGAGCACCCTTGTGCCCTCTCCTCCTCCTCTTCTGAGCATCATCCTTCTTGGATGATGATACTGCC		0	0	999	chr2A	695299406	1	5.61161e-026	20:T>C	20	0.438356	0.520833	0.510417	0.489583	0.479167	0.03125	0.499132	0.499783	0.499457	5.9	4.62903	0.954545	0	1	0	-	1	-	-	0	-	-	-	0	0	-	0	-	-	1	1	-	0	-	-	-	0
1724350|F|0-8:A>G-8:A>G	TGCAGATCAGACAAGATGCACCTCAAAGATGACCCTTCGGGCGACCCTCCGAGATCGGAAGAGCGGTTC	TGCAGATCAGACAAGATGCACCTCAAAGATGACCCTTCGGGCGACCCTGCG		0	0	999		0	0	999	8:A>G	8	0.415525	0.483516	0.516484	0.483516	0.516484	0	0.499457	0.499457	0.499457	20.0678	16.76667	1	-	-	0	-	-	-	-	-	1	0	-	0	-	1	1	0	1	-	0	0	-	-	-	-	-
4991548|F|0-6:A>G-6:A>G	TGCAGCATACCAACTCTTGTTCCTGTTGAAGAGATACAGTCACTGGCTCCTTAACAGACAGCTAAGATG	TGCAGCATACCAACTCTTGTTCCTGTTGAAGAGATACAGTCACTGGCTCCTTAACAGACAGCTAAGATG		0	0	999	chr3B	819163174	3	5.61161e-026	6:A>G	6	0.83105	0.516484	0.483516	0.516484	0.483516	0	0.499457	0.499457	0.499457	8.12	5.52679	1	-	0	-	1	1	-	1	1	0	0	1	0	0	0	-	1	0	0	1	1	-	0	-	1	1
1265575|F|0-20:C>T-20:C>T	TGCAGCATACCAACTCTTGTCCCTGTTGAAGAGATACAGTCACTGGCTCCTGAACAGACAGCTAAGATG	TGCAGCATACCAACTCTTGTCCCTGTTGAAGAGATACAGTCACTGGCTCCTGAACAGACAGCTAAGATG		0	0	999	chr3B	819282417	4	1.20614e-027	20:C>T	20	0.83105	0.483516	0.516484	0.483516	0.516484	0	0.499457	0.499457	0.499457	8.40179	8.12	1	-	1	0	0	0	0	0	0	1	1	0	1	1	1	-	0	1	1	0	-	-	1	-	0	0
2263157|F|0-19:T>C-19:T>C	TGCAGGATTGCCTTTCCCCTTTTTTTTTGCAGGTTTTTCGGGCTGACAATGATCAGCAGTACGGCCTTT	TGCAGGATTGCCTTTCCCCTTTTTTTTTGCAGGTTTTTCGGGCTGACAATGATCAGCAGTACGGCCTTT	5A|080.612531630|2263157|2263157	1	1	6.68514e-031	chr5A	574743561	1	1.20614e-027	19:T>C	19	0.977169	0.518692	0.485981	0.514019	0.481308	0.004673	0.499301	0.499607	0.499454	5.01342	5.03125	1	1	0	1	1	1	1	0	1	0	1	0	1	0	0	1	0	0	0	1	0	0	1	-	0	0
4910151|F|0-20:A>G-20:A>G	TGCAGCGGAGGACAGGGGCAACCGAGATCGGAAGAGCGGTTCAGCAGGAATGCCGAGACCGATCTCGTA	TGCAGCGGAGGACAGGGGCAAGCG		0	0	999		0	0	999	20:A>G	20	0.995434	0.495413	0.522936	0.477064	0.504587	0.018349	0.499958	0.498948	0.499453	12.44531	11.14557	0.991667	1	0	1	0	0	1	0	0	1	1	1	1	0	1	0	0	1	1	0	1	0	0	0	1	1
1239320|F|0-21:T>C-21:T>C	TGCAGGCGTGGTGGAAGGAGGTGCGCGAGGTGGGGCACGGCGACCTCAAGGTCGCGCCATGGTGGCCGA	TGCAGGCGTGGTGGAAGGAGGTGCGCGAGGTGGGGCACGGCGACCTCAAGGTCGCGCCATGGTGGCCGA	6B|047.671574260|1001245|1001245	1	1	5.24157e-022	chr4B	27251923	1	1.20614e-027	21:T>C	21	0.96347	0.516588	0.483412	0.516588	0.483412	0	0.49945	0.49945	0.49945	3.95139	4.05512	1	1	0	0	0	0	0	0	1	0	1	0	1	1	0	1	0	0	1	1	0	1	0	0	1	1
3960724|F|0-30:T>C-30:T>C	TGCAGCTGTTGGACTTGCGCACCACCGAGGTCGCCGCCGAGCTCAAGTACCAGGAGGTGGGCACGGAGG	TGCAGCTGTTGGACTTGCGCACCACCGAGGTCGCCGCCGAGCTCAAGTACCAGGAGGTGGGCACGGAGG	4D|056.524319880|2252129|2252129	1	1	6.7326e-026	chr2B	380821968	1	1.20614e-027	30:T>C	30	1	0.520548	0.488584	0.511416	0.479452	0.009132	0.499156	0.499739	0.499447	11.81757	11.23358	0.991667	1	0	1	1	0	1	0	1	1	0	0	1	1	0	1	1	2	1	1	1	0	0	1	0	1
3955790|F|0-26:C>A-26:C>A	TGCAGGGGCCGTGGAGGGAGCCGAACCCCGACGTCCGAGATCGGAAGAGCGGTTCAGCAGGAATGCCGA	TGCAGGGGCCGTGGAGGGAGCCGAACCCCGACGTGCG	6B|077.227416570|3955790|3955790	1	1	7.6452e-012		0	0	999	26:C>A	26	0.968037	0.485849	0.518868	0.481132	0.514151	0.004717	0.4996	0.499288	0.499444	13.79545	15.3169	1	0	0	1	1	1	1	0	1	0	1	0	1	0	1	0	1	0	0	1	0	1	0	0	0	0
3956728|F|0-5:T>C-5:T>C	TGCAGTCCCGACAGCGAACAGGGTCGCGACAGTCCCGAGATCGGAAGAGCGGTTCAGCAGGAATGCCGA	TGCAGTCCCGACAGCGAACAGGGTCGCGACAGTCGCG		0	0	999		0	0	999	5:T>C	5	0.821918	0.516667	0.483333	0.516667	0.483333	0	0.499444	0.499444	0.499444	16.49167	13.62931	1	-	-	0	0	0	0	1	1	1	-	0	1	0	0	0	0	0	0	0	0	1	-	0	1	0
3941001|F|0-8:A>T-8:A>T	TGCAGTGCAGTTTCTATGGGCCGAGATCGGAAGAGCGGTTCAGCAGGAATGCCGAGACCGATCTCGTAT	TGCAGTGCAGTTTCTATGGGGCG		0	0	999		0	0	999	8:A>T	8	0.954338	0.483254	0.516746	0.483254	0.516746	0	0.499439	0.499439	0.499439	24.13386	21.75714	1	1	0	1	1	0	0	1	1	0	1	0	1	-	-	1	0	-	1	1	0	1	0	0	1	1
1102883|F|0-47:G>A-47:G>A	TGCAGGCGCCCGTTTGCGAACGGGCGCTTAAGCGCCAAATAGGAAATGCCCCATTACCGCTCTTTGCGT	TGCAGGCGCCCGTTTGCGAACGGGCGCTTAAGCGCCAAATAGGAAATGCCCCATTACCGCTCTTTGCGT	6B|031.374131720|1102883|1102883	1	1	3.11029e-029	chr6B	209250406	2	5.61161e-026	47:G>A	47	0.680365	0.483221	0.516779	0.483221	0.516779	0	0.499437	0.499437	0.499437	10.69072	8.06522	1	-	1	-	1	0	-	1	0	-	-	1	-	-	1	-	-	-	1	0	-	0	1	-	0	0
1080916|F|0-63:G>A-63:G>A	TGCAGATTTAGTTTAGGAAATTTTAGGGGTGAATACCTAGGGTTAGCATATGCGGTGATGACAGCTTCC	TGCAGATTTAGTTTAGGAAATTTTAGGGGTGAATACCTAGGGTTAGCATATGCGGTGATGACAGCTTCC	3A|001.326484538|1080916|1080916	1	1	6.68514e-031	chr3A	827582	1	1.20614e-027	63:G>A	63	0.429224	0.521277	0.489362	0.510638	0.478723	0.010638	0.499095	0.499774	0.499434	6.12698	5.33871	0.981481	0	1	-	-	0	0	-	-	-	-	-	-	1	1	-	0	1	-	-	-	-	-	-	-	-
2279679|F|0-44:C>T-44:C>T	TGCAGGAAATTAAAAGCAGCTGCTAGGTCGGGTGGTAGGCAGCGCCTCCAAAGAGTGCGAGCATCCGTG	TGCAGGAAATTAAAAGCAGCTGCTAGGTCGGGTGGTAGGCAGCGCCTCCAAAGAGTGCGAGCATCCGTG		0	0	999	chr7B	513942922	1	5.61161e-026	44:C>T	44	0.812785	0.483146	0.516854	0.483146	0.516854	0	0.499432	0.499432	0.499432	3.01887	2.57759	1	1	-	0	1	0	1	0	1	-	-	0	1	-	1	1	1	1	0	0	1	-	1	-	0	1
1095287|F|0-46:G>A-46:G>A	TGCAGTAGGGCATCTAGCGCGTTGCGTGAAGCCTCCGCAGTAGCGTGTGCGTGTCAAGGGTTGACCGAG	TGCAGTAGGGCATCTAGCGCGTTGCGTGAAGCCTCCGCAGTAGCGTGTGCGTGTCAAGGGTTGACCGAG	7A|044.158952600|1095287|1095287	1	1	6.68514e-031	chrUn	83378047	1	1.56024e-026	46:G>A	46	0.977169	0.495327	0.523364	0.476636	0.504673	0.018692	0.499956	0.498908	0.499432	23.95522	21.38356	1	1	0	1	0	0	0	0	2	0	0	1	0	1	2	1	-	0	0	0	0	0	1	0	0	1
5568032|F|0-16:A>T-16:A>T	TGCAGCCGAGCCTTTCACGTGGCGTCGGCCGAGATCGGAAGAGCGGTTCAGCAGGAATGCCGAGACCGA	TGCAGCCGAGCCTTTCACGTGGCGTCGGGCG		0	0	999		0	0	999	16:A>T	16	0.538813	0.516949	0.483051	0.516949	0.483051	0	0.499425	0.499425	0.499425	14.42105	15.58571	1	0	-	0	1	0	-	-	1	-	0	1	0	-	-	-	1	-	1	-	-	1	0	-	1	1
1721211|F|0-5:A>G-5:A>G	TGCAGATGACCCGCGCGGGGCCGTGGTCCCACCTCTCGGGCGGGATTCGTCGCGCCGAGGCGGCCGCTG	TGCAGATGACCCGCGCGGGGCCGTGGTCCCACCTCTCGGGCGGGATTCGTCGCGCCGAGGCGGCCGCTG	1B|241.932641900|1721211|1721211	1	1	6.68514e-031	chr1B	661008340	1	1.2147e-022	5:A>G	5	0.817352	0.519553	0.486034	0.513966	0.480447	0.005587	0.499235	0.49961	0.499423	8.36207	8.75893	1	1	0	0	1	1	1	0	0	1	0	0	1	1	1	-	0	-	1	1	-	0	-	0	0	-
1083592|F|0-29:G>A-29:G>A	TGCAGGAGTGTGTTATTGGAGAGCGTGGAGAGGAGGAAGCTGAGGCAGTGTTGATCCCGTGTCACCCAC	TGCAGGAGTGTGTTATTGGAGAGCGTGGAGAGGAGGAAGCTGAGGCAGTGTTGATCCCGTGTCACCCAC	6B|030.945306150|1083592|1083592	1	1	6.68514e-031	chr6B	157948389	1	1.20614e-027	29:G>A	29	0.817352	0.486034	0.519553	0.480447	0.513966	0.005587	0.49961	0.499235	0.499423	10.22222	13.10833	1	0	0	0	-	1	0	1	1	0	1	0	1	-	1	-	0	0	0	1	0	1	0	0	1	1
2256926|F|0-61:C>T-61:C>T	TGCAGGTATCCCGGCTTCACGTTAGGAAGAACGGGCATGGACTCGACATTGGTGTAGTAGTCGGAGATG	TGCAGGTATCCCGGCTTCACGTTAGGAAGAACGGGCATGGACTCGACATTGGTGTAGTAGTCGGAGATG	1B|053.028205810|2256926|2256926	1	1	6.68514e-031	chr1B	50761526	2	1.20614e-027	61:C>T	61	0.817352	0.519553	0.486034	0.513966	0.480447	0.005587	0.499235	0.49961	0.499423	8.65041	5.17143	1	1	0	0	1	1	0	-	0	0	1	1	1	0	0	1	0	0	0	0	0	1	1	0	-	1
6026788|F|0-38:C>T-38:C>T	TGCAGCGCGAGCCTCGTCAGGTTAGGAAAGGAGGGGAACCCATTGTCGAAGGACCTCGCCGGGAGGCGT	TGCAGCGCGAGCCTCGTCAGGTTAGGAAAGGAGGGGAACCCATTGTCGAAGGACCTCGCCGGGAGGCGT		0	0	999	chr2A	723161674	1	1.20614e-027	38:C>T	38	0.949772	0.485577	0.519231	0.480769	0.514423	0.004808	0.499584	0.49926	0.499422	3.21538	3.51825	0.990741	1	0	1	1	0	1	0	1	1	1	0	1	0	0	0	1	1	1	1	1	0	0	1	0	1
1240134|F|0-24:C>G-24:C>G	TGCAGGACCAGCCTAAGGCTAGCTCAATAGCTGGTGCGTTCAGGTGCTGCTAATTATAGCATGTTTAGG	TGCAGGACCAGCCTAAGGCTAGCTCAATAGCTGGTGCGTTCAGGTGCTGCTAATTATAGCATGTTTAGG		0	0	999	chr2A	78559411	1	1.20614e-027	24:C>G	24	0.949772	0.485577	0.519231	0.480769	0.514423	0.004808	0.499584	0.49926	0.499422	3.25203	3.7234	1	0	1	1	1	1	1	1	0	0	1	1	1	1	1	1	0	0	0	1	1	0	0	1	0	1
1206817|F|0-57:C>T-57:C>T	TGCAGCTGTCATAAGGAAGGAAGCAAATCTCCATACCAACCATCCCAGGTTAACTCTCTATGGAGTAAT	TGCAGCTGTCATAAGGAAGGAAGCAAATCTCCATACCAACCATCCCAGGTTAACTCTCTATGGAGTAAT		0	0	999	chr1B	27949375	3	1.20614e-027	57:C>T	57	0.671233	0.517007	0.482993	0.517007	0.482993	0	0.499422	0.499422	0.499422	2.82979	4.23864	1	0	0	0	1	1	0	1	0	1	1	0	1	0	-	-	0	1	0	0	-	1	1	-	1	-
4993296|F|0-46:G>C-46:G>C	TGCAGTGACGGTTAGCTTGCTTTTGATATTCTTTTCGTGTTGTATCGAACGGCTTGGGCGGTAAGGATC	TGCAGTGACGGTTAGCTTGCTTTTGATATTCTTTTCGTGTTGTATCGAACGGCTTGGGCGGTAAGGATC		0	0	999	chr3A	574226737	1	5.61161e-026	46:G>C	46	0.936073	0.482927	0.517073	0.482927	0.517073	0	0.499417	0.499417	0.499417	3.25	4.14599	1	1	1	-	0	1	1	1	0	1	1	0	-	0	1	1	0	1	0	1	0	0	0	-	1	1
1165099|F|0-7:C>A-7:C>A	TGCAGAGCAGCAGCACCGTTAATTAATAAGAGTTCACGCTGCCACGCCGAGATCGGAAGAGCGGTTCAG	TGCAGAGCAGCAGCACCGTTAATTAATAAGAGTTCACGCTGCCACGGCG	2B|083.323338590|1165099|1165099	1	1	2.53735e-018	chr2B	742460025	1	3.77105e-015	7:C>A	7	0.936073	0.517073	0.482927	0.517073	0.482927	0	0.499417	0.499417	0.499417	10.35294	10.17969	1	-	0	1	0	1	1	0	1	0	0	1	1	1	-	1	0	0	0	0	1	0	0	1	0	-
1095444|F|0-50:C>T-50:C>T	TGCAGAGCCCGCTCCTCGGCGACGACACGACGGTGTCGCTGGACGCGACCCCGCGCCGCCGTTCGTGCG	TGCAGAGCCCGCTCCTCGGCGACGACACGACGGTGTCGCTGGACGCGACCCCGCGCCGCCGTTCGTGCG		0	0	999	chr3A	47492072	1	5.61161e-026	50:C>T	50	0.936073	0.482927	0.517073	0.482927	0.517073	0	0.499417	0.499417	0.499417	5.54032	5.26241	1	-	1	1	0	1	1	0	0	1	1	1	1	1	1	1	1	1	1	1	0	1	0	1	0	0
7344089|F|0-27:C>T-27:C>T	TGCAGGGGTGTTGCGAGGAGTTAGAGGCCGTGCACCGAGATCGGAAGAGCGGTTCAGCAGGAATGCCGA	TGCAGGGGTGTTGCGAGGAGTTAGAGGCCGTGCAGCG		0	0	999		0	0	999	27:C>T	27	0.972603	0.488263	0.521127	0.478873	0.511737	0.00939	0.499724	0.499107	0.499416	5.26119	6.29577	0.991379	0	1	0	0	1	0	1	0	0	1	1	0	0	1	0	0	0	0	0	0	1	1	0	1	0
23884196|F|0-9:C>T-9:C>T	TGCAGCTGACATCTTCGAGGTGACTAACATGAGGGAGACTTTCACAGTGGGGAGAGGGGATGAACAACC	TGCAGCTGACATCTTCGAGGTGACTAACATGAGGGAGACTTTCACAGTGGGGAGAGGGGATGAACAACC		0	0	999	chr2A	768849728	1	1.20614e-027	9:C>T	9	0.940639	0.519417	0.485437	0.514563	0.480583	0.004854	0.499246	0.499576	0.499411	12.1223	11.89764	1	1	0	1	0	1	1	0	0	-	2	0	1	-	0	1	1	0	0	1	1	0	1	1	0	1
10984274|F|0-51:G>A-51:G>A	TGCAGCTTCACAGTATCGTACTGGCTCTCTTGTCCCCGAGTCTTTTGATGCGGAAATAGAAGCTTTCTT	TGCAGCTTCACAGTATCGTACTGGCTCTCTTGTCCCCGAGTCTTTTGATGCGGAAATAGAAGCTTTCTT	6B|042.425281000|1237494|1237494	1	1	6.7326e-026	chr6A	591899530	1	1.20614e-027	51:G>A	51	0.940639	0.485437	0.519417	0.480583	0.514563	0.004854	0.499576	0.499246	0.499411	4.60976	5.22143	1	0	1	1	2	0	0	1	1	0	1	0	1	1	-	1	1	0	0	0	1	1	0	0	1	1
2246945|F|0-60:C>A-60:C>A	TGCAGCTTGTGGAGGTCGTGCAGGTACACGTGCTTCAGGTTGGGGAACTCCAGTGTACCACTTATGAAC	TGCAGCTTGTGGAGGTCGTGCAGGTACACGTGCTTCAGGTTGGGGAACTCCAGTGTACCACTTATGAAC		0	0	999	chr7D	573779093	1	5.61161e-026	60:C>A	60	0.675799	0.52027	0.486486	0.513514	0.47973	0.006757	0.499178	0.499635	0.499407	4.1978	4.04545	0.965517	0	-	1	0	0	-	1	1	-	1	-	1	0	1	0	1	0	1	-	1	-	1	-	0	0
5971170|F|0-34:A>C-34:A>C	TGCAGCTTACGATATGCACGGTGGTCATCAAGTGATGAGAAGGACCGTAGCATCCTGATCCGATCATCA	TGCAGCTTACGATATGCACGGTGGTCATCAAGTGATGAGAAGGACCGTAGCATCCTGATCCGATCATCA	6A|098.697997540|1082656|1082656	1	1	1.44708e-027	chr6A	615099238	1	2.61083e-024	34:A>C	34	0.6621	0.517241	0.482759	0.517241	0.482759	0	0.499405	0.499405	0.499405	5.59375	3.54023	1	-	1	0	0	0	0	-	0	1	0	1	0	-	0	1	1	1	-	0	-	0	-	-	1	1
5582640|F|0-16:C>T-16:C>T	TGCAGCTTCCATGGCACTGGCTCCGAGATCGGAAGAGCGGTTCAGCAGGAATGCCGAGACCGATCTCGT	TGCAGCTTCCATGGCACTGGCTGCG		0	0	999		0	0	999	16:C>T	16	0.926941	0.517241	0.482759	0.517241	0.482759	0	0.499405	0.499405	0.499405	12.64336	14.58678	1	0	1	1	1	1	0	1	1	0	1	1	1	-	0	-	0	0	0	1	0	1	0	-	0	0
1092428|F|0-34:G>A-34:G>A	TGCAGCAAGCATGTTCCTCGTCCTCTGCTGATTGGGGACCCCTTGGAGTGCTGTTCCGTGAGGCAAGGT	TGCAGCAAGCATGTTCCTCGTCCTCTGCTGATTGGGGACCCCTTGGAGTGCTGTTCCGTGAGGCAAGGT	2A|016.176217130|1092428|1092428	1	1	6.68514e-031	chr2A	22186642	1	1.20614e-027	34:G>A	34	0.931507	0.519608	0.485294	0.514706	0.480392	0.004902	0.499231	0.499567	0.499399	7.40441	9.34375	0.990909	1	0	1	1	0	1	0	0	1	0	1	0	-	0	-	1	1	0	1	1	0	0	1	0	1
1207403|F|0-16:C>T-16:C>T	TGCAGCCGCTTCACCGCTGGTGTCACACGCTCATACCGATGCGCTTTGTTCCACCTCTCATGTGTTGTT	TGCAGCCGCTTCACCGCTGGTGTCACACGCTCATACCGATGCGCTTTGTTCCACCTCTCATGTGTTGTT		0	0	999	chr3A	698830111	1	1.20614e-027	16:C>T	16	0.931507	0.519608	0.485294	0.514706	0.480392	0.004902	0.499231	0.499567	0.499399	4.71233	6.83471	1	-	0	1	1	0	1	1	1	0	1	1	1	1	1	-	0	0	-	1	0	0	1	0	0	1
1084047|F|0-11:G>A-11:G>A	TGCAGGGCCTCGGGCTGCGCCTGCCGTTTGACCATAGCGCCGCCCACTTCTCGGAGATGCTGGAGGAAT	TGCAGGGCCTCGGGCTGCGCCTGCCGTTTGACCATAGCGCCGCCCACTTCTCGGAGATGCTGGAGGAAT	3B|101.597768800|3064709|3064709	1	1	8.771e-020	chr3A	708920655	2	1.20614e-027	11:G>A	11	0.767123	0.52381	0.494048	0.505952	0.47619	0.017857	0.498866	0.499929	0.499398	4.83761	4.82243	1	0	0	1	1	-	0	-	0	0	2	-	1	0	2	0	0	0	0	1	0	0	-	0	0	1
3064545|F|0-20:T>C-20:T>C	TGCAGGCTCATCCTCGACGGTTTCAGGAAGCAGTGCAGAAGCGACATTCGCGCCAAACTGCTAATGTGC	TGCAGGCTCATCCTCGACGGTTTCAGGAAGCAGTGCAGAAGCGACATTCGCGCCAAACTGCTAATGTGC	5A|046.217326320|3064545|3064545	1	1	6.68514e-031	chr5A	455092981	1	2.61083e-024	20:T>C	20	0.666667	0.486301	0.520548	0.479452	0.513699	0.006849	0.499625	0.499156	0.49939	11.87356	12.37374	0.985714	-	0	-	0	0	1	1	-	0	0	-	-	-	0	1	1	0	1	-	1	0	-	1	1	-
1268326|F|0-21:C>T-21:C>T	TGCAGTGTTCATGCAACTTCGCGAGTAAATTTCCATCTTGGATTGTTGAACGTTATCTGTGACTCAGCT	TGCAGTGTTCATGCAACTTCGCGAGTAAATTTCCATCTTGGATTGTTGAACGTTATCTGTGACTCAGCT		0	0	999	chr7A	46672435	1	1.20614e-027	21:C>T	21	0.652968	0.517483	0.482517	0.517483	0.482517	0	0.499389	0.499389	0.499389	3.58511	3.54321	1	1	1	1	1	0	0	0	0	0	1	0	1	1	0	0	0	-	0	0	0	0	0	0	0	1
1096749|F|0-30:G>A-30:G>A	TGCAGACTCTATGGAATTCGGCTGGACCGGGTGGGACCTAGGGGAGATAGAGGTTACTACTATCGTTTG	TGCAGACTCTATGGAATTCGGCTGGACCGGGTGGGACCTAGGGGAGATAGAGGTTACTACTATCGTTTG		0	0	999	chr6A	602152887	1	1.20614e-027	30:G>A	30	0.652968	0.517483	0.482517	0.517483	0.482517	0	0.499389	0.499389	0.499389	6.28723	5.0241	1	-	-	1	-	1	-	1	0	1	-	0	-	-	-	-	1	-	-	1	-	1	1	0	1	-
1157561|F|0-33:C>T-33:C>T	TGCAGAGGGCGGCGCCCCTGCCCGCGACGTCGGCGGTCACGGAGGCGCTGGACGACCTGGAGCGCGAGG	TGCAGAGGGCGGCGCCCCTGCCCGCGACGTCGGCGGTCACGGAGGCGCTGGACGACCTGGAGCGCGAGG		0	0	999	chr6A	554521471	1	1.20614e-027	33:C>T	33	0.908676	0.517588	0.482412	0.517588	0.482412	0	0.499381	0.499381	0.499381	2.88889	2.98347	1	1	1	0	0	0	1	0	1	1	0	0	0	1	0	1	0	0	-	1	0	1	1	1	0	0
26673815|F|0-56:A>C-56:A>C	TGCAGACCATTACAAAGCAAATGTTCTTTTGGAACATGGTAAATAAGGTCTTGTATATGTGGTACTGTT	TGCAGACCATTACAAAGCAAATGTTCTTTTGGAACATGGTAAATAAGGTCTTGTATATGTGGTACTGTT		0	0	999	chr2B	762851971	1	2.61083e-024	56:A>C	56	0.908676	0.482412	0.517588	0.482412	0.517588	0	0.499381	0.499381	0.499381	3.00855	2.91729	1	-	-	0	0	1	1	1	1	1	0	1	1	1	0	1	1	1	1	0	1	1	1	1	1	0
1224428|F|0-37:C>T-37:C>T	TGCAGCTGGTGTCCGTGATGTTCGTGGGCCACCTCGGCGAGCTTCTCCTCGCCGGCGCCTCGCTCGCGA	TGCAGCTGGTGTCCGTGATGTTCGTGGGCCACCTCGGCGAGCTTCTCCTCGCCGGCGCCTCGCTCGCGA	7A|134.355046000|1224428|1224428	1	1	6.68514e-031	chr7A	690501153	3	1.20614e-027	37:C>T	37	0.776256	0.482353	0.517647	0.482353	0.517647	0	0.499377	0.499377	0.499377	7.97115	5.14286	1	1	0	-	-	1	0	1	-	1	1	-	1	1	-	1	1	1	0	-	1	1	0	0	1	-
1207508|F|0-48:T>C-48:T>C	TGCAGAGCTAACTGTTCAGCCTACATACATGATACATGTCCGAGCAAATGCAGAACAGATTAATTAGAC	TGCAGAGCTAACTGTTCAGCCTACATACATGATACATGTCCGAGCAAATGCAGAACAGATTAATTAGAC		0	0	999	chr7A	68160430	1	1.20614e-027	48:T>C	48	0.913242	0.52	0.485	0.515	0.48	0.005	0.4992	0.49955	0.499375	10.82482	13.00826	1	-	0	1	1	1	-	1	0	0	1	0	1	0	0	0	0	0	0	1	0	0	1	-	1	-
2278490|F|0-53:C>T-53:C>T	TGCAGACTTCGCCAAGGCCTCGCCATACCGCGTCCTCCCCTTCTGTCCAAACTCCGTCGACCAAACATA	TGCAGACTTCGCCAAGGCCTCGCCATACCGCGTCCTCCCCTTCTGTCCAAACTCCGTCGACCAAACATA	7B|084.964391310|2278490|2278490	1	1	6.68514e-031	chr7B	665687617	1	1.20614e-027	53:C>T	53	0.863014	0.52381	0.492063	0.507937	0.47619	0.015873	0.498866	0.499874	0.49937	8.4031	26.03279	1	0	0	1	0	0	1	-	1	1	1	0	1	1	1	1	1	1	1	0	1	-	0	1	0	1
982296|F|0-32:A>C-32:A>C	TGCAGAAACCTCAGTTAGTATCCAGCTCTGGAAGTCTGAACTGAAAGCAGAAAATGGAGGCGAAGAGAA	TGCAGAAACCTCAGTTAGTATCCAGCTCTGGAAGTCTGAACTGAAAGCAGAAAATGGAGGCGAAGAGAA	5A|057.157227600|982296|982296	1	1	6.68514e-031	chr5D	399945643	1	5.61161e-026	32:A>C	32	0.780822	0.48538	0.520468	0.479532	0.51462	0.005848	0.499573	0.499162	0.499367	9.21296	9.51818	1	0	1	0	0	1	0	1	0	0	2	1	0	0	0	0	0	0	0	-	-	1	1	-	1	0
1383152|F|0-32:A>G-32:A>G	TGCAGCGAGTGTTCAGATCACTATGGAGGCGGACCGCTGAGAACTGGCGACCTATTGGGATGAGACAGT	TGCAGCGAGTGTTCAGATCACTATGGAGGCGGACCGCTGAGAACTGGCGACCTATTGGGATGAGACAGT		0	0	999	chr4A	696150539	1	7.25908e-025	32:A>G	32	0.977169	0.490654	0.523364	0.476636	0.509346	0.014019	0.499825	0.498908	0.499367	7.62411	6.52143	0.983333	0	0	0	1	1	0	0	1	0	1	0	1	0	1	-	0	1	0	1	0	1	1	1	0	1
978762|F|0-53:T>G-53:T>G	TGCAGGATTAAACACACAAAATGGGGCCAAGAAGATCTTCACAGCGACATCTGTAGAAGGAGAACCGAG	TGCAGGATTAAACACACAAAATGGGGCCAAGAAGATCTTCACAGCGACATCTGTAGAAGGAGAACCGAG	3B|014.270863350|978762|978762	1	1	6.68514e-031	chr5A	680113396	1	3.37732e-023	53:T>G	53	0.767123	0.517857	0.482143	0.517857	0.482143	0	0.499362	0.499362	0.499362	26.18421	21.58095	1	1	-	0	0	-	1	1	0	1	0	0	0	1	1	1	1	1	-	0	1	-	-	1	0	1
1076401|F|0-6:T>C-6:T>C	TGCAGCTGTGATATTCCCCTCCCTCATGCAACTGGAGCACGGGATCAGCGACTCCGACGACCGAGATCG	TGCAGCTGTGATATTCCCCTCCCTCATGCAACTGGAGCACGGGATCAGCGACTCCGACGAGCG	2B|104.543397200|1076401|1076401	1	1	6.13981e-026	chr2B	779863093	1	1.03694e-022	6:T>C	6	0.511416	0.517857	0.482143	0.517857	0.482143	0	0.499362	0.499362	0.499362	18.82278	24.52941	1	-	1	-	-	1	-	1	0	-	-	1	-	-	-	-	-	0	-	-	-	-	1	-	1	0
1279561|F|0-32:G>A-32:G>A	TGCAGAATTAACCTAGTTCCGTGATAGGAGAGGAAACTGATTCCCTTCCAAAGAATAAGGACTCCATGG	TGCAGAATTAACCTAGTTCCGTGATAGGAGAGGAAACTGATTCCCTTCCAAAGAATAAGGACTCCATGG	7A|029.793307720|1279561|1279561	1	1	6.68514e-031	chr7A	40855364	1	1.20614e-027	32:G>A	32	0.525114	0.521739	0.486957	0.513043	0.478261	0.008696	0.499055	0.49966	0.499357	18.52857	23.07353	1	-	-	-	1	1	0	0	0	-	2	-	0	-	1	-	-	-	1	1	-	0	0	-	-	1
1001581|F|0-60:G>A-60:G>A	TGCAGCCACCTGCCCAAACCCCTACGTAAAACCTACATCTATGTGATATATAGCTTCTTCGGCTACCTG	TGCAGCCACCTGCCCAAACCCCTACGTAAAACCTACATCTATGTGATATATAGCTTCTTCGGCTACCTG		0	0	999	chrUn	340423643	3	1.56024e-026	60:G>A	60	0.525114	0.521739	0.486957	0.513043	0.478261	0.008696	0.499055	0.49966	0.499357	12.54217	11.02985	1	-	0	1	-	1	-	1	1	-	0	-	0	-	0	-	-	-	-	0	-	1	0	-	0	-
2282481|F|0-32:A>G-32:A>G	TGCAGGTGCTCGTCGATGTCGAGGACGCGCCGACGTGGGTGGACGTGCCGCCGAGATCGGAAGAGCGGT	TGCAGGTGCTCGTCGATGTCGAGGACGCGCCGACGTGGGTGGACGTGCCGGCG		0	0	999		0	0	999	32:A>G	32	0.890411	0.482051	0.517949	0.482051	0.517949	0	0.499356	0.499356	0.499356	11.59649	3.34351	1	1	1	0	1	0	1	0	0	1	0	1	0	1	1	1	1	1	0	0	1	1	0	1	0	1
1109536|F|0-16:T>C-16:T>C	TGCAGTGCTTCCTCCATTCTCTCCACAGGGTCCCTGTCATCCCCCAGGGTCACAACCCCTTGCTCCGAG	TGCAGTGCTTCCTCCATTCTCTCCACAGGGTCCCTGTCATCCCCCAGGGTCACAACCCCTTGCTCCGAG	2B|094.827496470|1109536|1109536	1	1	6.68514e-031		0	0	999	16:T>C	16	0.634703	0.503597	0.52518	0.47482	0.496403	0.028777	0.499974	0.498732	0.499353	16.44565	23.52632	0.9875	0	-	0	1	-	0	-	1	-	-	-	-	0	-	0	0	2	-	-	0	-	-	0	-	1
1244373|F|0-7:A>G-7:A>G	TGCAGTCAAAGAACGTGTGCGTCGTGGGGGGCGGCATGGCAGGCCTGGCGGCGGCGCGCGAGCTGCGGC	TGCAGTCAAAGAACGTGTGCGTCGTGGGGGGCGGCATGGCAGGCCTGGCGGCGGCGCGCGAGCTGCGGC		0	0	999	chr5A	505597991	1	1.20614e-027	7:A>G	7	0.990868	0.525346	0.497696	0.502304	0.474654	0.023041	0.498715	0.499989	0.499352	8.32867	7.24648	1	1	0	1	1	0	1	0	1	1	2	0	1	1	1	1	1	1	1	0	1	0	0	1	0	1
1261687|F|0-20:A>G-20:A>G	TGCAGAAAAGCTGGTGCTTCAAGGGGTTACACTCTCAATGTTGCAAGGGGGTGTCACGGTGTCACCTAG	TGCAGAAAAGCTGGTGCTTCAAGGGGTTACACTCTCAATGTTGCAAGGGGGTGTCACGGTGTCACCTAG	2B|095.339986980|1261687|1261687	1	1	6.68514e-031	chr2B	770712012	1	5.61161e-026	20:A>G	20	0.712329	0.525641	0.5	0.5	0.474359	0.025641	0.498685	0.5	0.499343	8.46667	12.30693	0.965116	1	0	1	1	1	1	0	-	1	0	1	-	1	1	-	1	1	-	1	-	0	-	-	-	0
4407522|F|0-17:A>G-17:A>G	TGCAGGCTAAAAGTTAAACGAGCTATTTGAAGGATTTTCATCAGTGCAGGACCGAGATCGGAAGAGCGG	TGCAGGCTAAAAGTTAAACGAGCTATTTGAAGGATTTTCATCAGTGCAGGAGCG	2B|078.646948280|4407522|4407522	1	1	2.28841e-019		0	0	999	17:A>G	17	0.844749	0.524324	0.491892	0.508108	0.475676	0.016216	0.498817	0.499869	0.499343	13.248	9.78992	0.990385	-	0	0	1	0	0	0	0	1	1	0	1	1	-	-	0	1	1	1	1	0	0	1	1	-
5325259|F|0-22:G>A-22:G>A	TGCAGAGAATGGAGTTATTGTCGTCGCTATCATCTTTAGTACTGCAACTAGCCAGACGATTAGCTACCG	TGCAGAGAATGGAGTTATTGTCGTCGCTATCATCTTTAGTACTGCAACTAGCCAGACGATTAGCTACCG		0	0	999		0	0	999	22:G>A	22	0.908676	0.487437	0.522613	0.477387	0.512563	0.01005	0.499684	0.498977	0.499331	6.8963	6.84	1	1	0	1	1	1	0	0	2	1	1	1	1	0	0	-	0	1	1	0	0	1	1	1	0	1
4329587|F|0-48:C>T-48:C>T	TGCAGCGAGGAGATGGTGGCTCCTGATCCTGTGCCGGCCGCCATCTCGCCGTTCGCTTTCGCCCTCAGC	TGCAGCGAGGAGATGGTGGCTCCTGATCCTGTGCCGGCCGCCATCTCGCCGTTCGCTTTCGCCCTCAGC		0	0	999		0	0	999	48:C>T	48	0.872146	0.518325	0.481675	0.518325	0.481675	0	0.499328	0.499328	0.499328	9.7803	7.18584	1	-	0	0	1	0	0	1	-	-	0	1	0	1	-	1	0	-	0	0	0	1	1	0	-	0
988455|F|0-67:T>C-67:T>C	TGCAGCTGCTCAAGTGGAGGTGCTCAACTGACGACGGACGGACAAGGAGACGAGGCGCCTGCCTGCCTA	TGCAGCTGCTCAAGTGGAGGTGCTCAACTGACGACGGACGGACAAGGAGACGAGGCGCCTGCCTGCCTA	3B|068.924005940|988455|988455	1	1	6.68514e-031	chr3B	597502000	1	1.20614e-027	67:T>C	67	0.995434	0.518349	0.481651	0.518349	0.481651	0	0.499327	0.499327	0.499327	12.84615	13.84127	1	0	1	0	1	0	0	1	0	0	1	1	0	0	0	0	0	0	0	1	0	0	1	0	1	1
1077595|F|0-13:C>G-13:C>G	TGCAGGGCCTGTTCCAGGAGCCTGCAATGACGCAAACGGTTCCGTCCACTGCCTGCTCAGCTGCTTTTC	TGCAGGGCCTGTTCCAGGAGCCTGCAATGACGCAAACGGTTCCGTCCACTGCCTGCTCAGCTGCTTTTC	6A|065.409625170|1077595|1077595	1	1	6.68514e-031	chr6A	572015858	1	5.61161e-026	13:C>G	13	0.995434	0.518349	0.481651	0.518349	0.481651	0	0.499327	0.499327	0.499327	8.35211	7.81752	1	0	1	0	0	1	0	1	0	1	0	0	1	0	1	0	0	1	0	0	1	1	0	0	1	0
1100646|F|0-23:A>G-23:A>G	TGCAGTTTTGCTAGGAAAGAACCATCTGCTTATTAATAAGAACTACGCTAATTCAACAAAGGTATTGAT	TGCAGTTTTGCTAGGAAAGAACCATCTGCTTATTAATAAGAACTACGCTAATTCAACAAAGGTATTGAT	2B|082.399256790|1100646|1100646	1	1	6.68514e-031	chr2B	719471445	1	5.61161e-026	23:A>G	23	0.995434	0.481651	0.518349	0.481651	0.518349	0	0.499327	0.499327	0.499327	10.56115	12.06993	1	0	1	1	1	0	0	1	1	0	1	1	1	0	0	0	0	0	0	1	0	1	0	0	1	1
1043194|F|0-47:T>C-47:T>C	TGCAGTGTCGTCTCAGTCAGTCTTACTCGTTAGCAACTTAACATGACTGCCATTTTTCTCTGAATAAAA	TGCAGTGTCGTCTCAGTCAGTCTTACTCGTTAGCAACTTAACATGACTGCCATTTTTCTCTGAATAAAA	1B|146.092760300|1043194|1043194	1	1	6.68514e-031	chr1B	570848483	1	5.61161e-026	47:T>C	47	0.995434	0.518349	0.481651	0.518349	0.481651	0	0.499327	0.499327	0.499327	28.07143	26.66667	1	0	1	0	0	1	1	0	0	0	1	0	1	1	0	1	0	0	0	1	0	1	1	0	0	0
15321678|F|0-24:T>G-24:T>G	TGCAGCGCCGCGTTGGCCGCGAGGTCGCGGCGTGGCGGGCGCGTGTGGTGAGAGACGGCCGAGATCGGA	TGCAGCGCCGCGTTGGCCGCGAGGTCGCGGCGTGGCGGGCGCGTGTGGTGAGAGACGGGCG		0	0	999	chr3D	426447482	1	1.64763e-015	24:T>G	24	0.995434	0.518349	0.481651	0.518349	0.481651	0	0.499327	0.499327	0.499327	5.77852	5.53788	1	1	0	1	0	0	0	0	1	0	0	1	1	0	1	1	0	0	1	0	0	1	0	0	0	1
1068273|F|0-19:C>A-19:C>A	TGCAGAAGGTGAAGCAGCGCAATGGTCATATTGTGTGCTCCTTCATGCCAAAGACGCGACACACGGACC	TGCAGAAGGTGAAGCAGCGCAATGGTCATATTGTGTGCTCCTTCATGCCAAAGACGCGACACACGGACC	3A|050.873426070|1068273|1068273	1	1	6.68514e-031	chr3A	556260082	1	5.61161e-026	19:C>A	19	1	0.520548	0.484018	0.515982	0.479452	0.004566	0.499156	0.499489	0.499322	29.92667	29.4403	1	1	1	0	1	1	0	0	1	0	2	1	1	0	0	0	0	0	0	1	0	1	0	0	1	0
1072314|F|0-13:G>A-13:G>A	TGCAGACGAATCCGACCAGAATGAAAATATCACGTTTCTTACCTTAGATCAAATAACCGAAACTTGTTT	TGCAGACGAATCCGACCAGAATGAAAATATCACGTTTCTTACCTTAGATCAAATAACCGAAACTTGTTT		0	0	999	chr7A	687951921	2	1.20614e-027	13:G>A	13	1	0.484018	0.520548	0.479452	0.515982	0.004566	0.499489	0.499156	0.499322	5.94203	6.08904	1	0	0	1	1	1	0	0	1	0	1	1	1	0	0	0	0	0	0	1	0	0	0	0	1	1
1201183|F|0-52:G>T-52:G>T	TGCAGCAGTGCTTCTTCCAGGCTGCTCATTTTCCGTTAGCTAGCCGTAAACTGAGTTTGTTTTTGCTTC	TGCAGCAGTGCTTCTTCCAGGCTGCTCATTTTCCGTTAGCTAGCCGTAAACTGAGTTTGTTTTTGCTTC		0	0	999	chr4B	59202677	1	1.20614e-027	52:G>T	52	1	0.484018	0.520548	0.479452	0.515982	0.004566	0.499489	0.499156	0.499322	9.47518	9.33566	1	0	1	0	1	0	0	0	0	0	0	1	0	0	0	0	0	0	0	0	0	1	1	0	1	1
996428|F|0-22:C>A-22:C>A	TGCAGGGCCTTCCAGAAACCGCCGCGCACGCCCATGGCAATGGCCCTCTCTCTAGTTAATCCCCGAGAT	TGCAGGGCCTTCCAGAAACCGCCGCGCACGCCCATGGCAATGGCCCTCTCTCTAGTTAATCCCCGAGAT	6A|099.373502020|996428|996428	1	1	6.68514e-031	chr6A	618011855	1	5.61161e-026	22:C>A	22	1	0.520548	0.484018	0.515982	0.479452	0.004566	0.499156	0.499489	0.499322	17.17986	32.30345	1	0	1	1	0	0	1	1	0	1	2	1	0	1	1	0	0	1	1	1	1	1	1	0	1	1
2255451|F|0-12:T>C-12:T>C	TGCAGTGGTGTGTTGTCCCCGAAGACGAGCATCTCCAAAGCAAGCACACCCTTGGGTGTACGATTCGTC	TGCAGTGGTGTGTTGTCCCCGAAGACGAGCATCTCCAAAGCAAGCACACCCTTGGGTGTACGATTCGTC	5B|107.447152600|2255451|2255451	1	1	3.11029e-029	chr5B	612081538	1	5.61161e-026	12:T>C	12	1	0.484018	0.520548	0.479452	0.515982	0.004566	0.499489	0.499156	0.499322	13.24638	12.95205	0.991667	1	1	0	0	0	0	0	0	1	0	1	0	0	1	1	0	1	0	1	1	1	1	0	0	1
3937683|F|0-34:G>T-34:G>T	TGCAGACCATGACCGCCGTGGCCGGCACGCCTGGGTACCTCGACCCGAGATCGGAAGAGCGGTTCAGCA	TGCAGACCATGACCGCCGTGGCCGGCACGCCTGGGTACCTCGACGCG		0	0	999	chr4B	55705131	1	4.64586e-014	34:G>T	34	1	0.520548	0.484018	0.515982	0.479452	0.004566	0.499156	0.499489	0.499322	10.2013	10.02308	1	0	1	0	1	1	0	0	0	0	0	1	0	0	1	0	0	0	0	1	0	1	1	1	0	1
1127919|F|0-13:T>C-13:T>C	TGCAGTACATTGATATGTCGTCCAACAATCTCGGCGGCGCGATCCCCATCCGAGATCGGAAGAGCGGTT	TGCAGTACATTGATATGTCGTCCAACAATCTCGGCGGCGCGATCCCCATGCG	5B|056.071044440|1127919|1127919	1	1	5.99905e-020	chr7B	57889856	1	9.26324e-017	13:T>C	13	1	0.520548	0.484018	0.515982	0.479452	0.004566	0.499156	0.499489	0.499322	11.16552	12.54676	1	0	0	1	0	0	0	0	0	0	0	1	1	0	2	0	0	0	0	1	0	0	1	0	0	1
4537925|F|0-56:A>G-56:A>G	TGCAGCCCGTGCACGATCCCCGTCGCGAACGTCGCGAAGCTGATCTCCTTCTTCTTACCGCCGAGATCG	TGCAGCCCGTGCACGATCCCCGTCGCGAACGTCGCGAAGCTGATCTCCTTCTTCTTACCGGCG	7A|016.280220860|4537925|4537925	1	1	6.13981e-026	chr7A	22943429	1	4.82441e-021	56:A>G	56	1	0.484018	0.520548	0.479452	0.515982	0.004566	0.499489	0.499156	0.499322	13.26277	11.80952	1	0	1	1	1	0	1	1	1	1	0	0	0	1	1	1	1	1	1	1	1	1	0	1	0	0
1092810|F|0-24:G>A-24:G>A	TGCAGCAATAAAAGGGAGCATACAGCAAGAGTTATCCCTCCGTTCTAAAATAGATGATTCAATTTTATA	TGCAGCAATAAAAGGGAGCATACAGCAAGAGTTATCCCTCCGTTCTAAAATAGATGATTCAATTTTATA	4B|032.440001730|1092810|1092810	1	1	6.68514e-031	chr4B	415113490	1	1.20614e-027	24:G>A	24	0.753425	0.484848	0.521212	0.478788	0.515152	0.006061	0.499541	0.4991	0.49932	6.50515	7.03604	1	-	0	1	0	0	1	0	1	-	1	-	1	1	1	1	1	-	-	1	-	1	-	1	0	1
3957113|F|0-26:C>G-26:C>G	TGCAGCCTCGACGGGGCCGGCACGGCCAGGCGAGCGGGCCAGCGGGAGCCGAGATCGGAAGAGCGGTTC	TGCAGCCTCGACGGGGCCGGCACGGCCAGGCGAGCGGGCCAGCGGGAGGCG	1A|007.868299646|3957113|3957113	1	1	2.09226e-019	chrUn	151950789	2	3.19284e-016	26:C>G	26	0.753425	0.521212	0.484848	0.515152	0.478788	0.006061	0.4991	0.499541	0.49932	4.91964	12.31429	1	-	-	0	1	-	0	1	0	1	0	1	1	0	0	0	1	1	-	1	-	0	1	-	0	0
4411639|F|0-59:T>C-59:T>C	TGCAGTATCGATGTCATTTTTCCATACGTGCCCTGCTCGTGATCACAGGATATATACTATATTACATCT	TGCAGTATCGATGTCATTTTTCCATACGTGCCCTGCTCGTGATCACAGGATATATACTATATTACATCT	2B|108.159985100|1065812|1065812	1	1	6.7326e-026	chr2B	789493633	1	5.61161e-026	59:T>C	59	0.630137	0.485507	0.521739	0.478261	0.514493	0.007246	0.49958	0.499055	0.499317	11.74118	12.61111	1	1	1	-	1	-	-	-	0	-	0	0	0	1	-	-	-	-	-	1	1	1	1	-	1	1
4007996|F|0-31:T>C-31:T>C	TGCAGCCGCTGCTGACGTTTTGACGGGCGCGTGCTCTCCGAGATCGGAAGAGCGGTTCAGCAGGAATGC	TGCAGCCGCTGCTGACGTTTTGACGGGCGCGTGCTCTGCG		0	0	999	chr3B	682797426	1	1.09383e-008	31:T>C	31	0.630137	0.485507	0.521739	0.478261	0.514493	0.007246	0.49958	0.499055	0.499317	8.50633	6.42553	0.983871	1	0	1	0	0	1	0	0	1	0	-	1	1	0	1	1	1	-	-	1	-	-	1	-	-
1216374|F|0-60:T>A-60:T>A	TGCAGGGAACAAAGATAAAAAAGATTTACTATCGGAAGTGCTCATTTGGCCTCGGTAAGCTCTGCCAGA	TGCAGGGAACAAAGATAAAAAAGATTTACTATCGGAAGTGCTCATTTGGCCTCGGTAAGCTCTGCCAGA	3B|078.818658950|1216374|1216374	1	1	6.68514e-031	chr3B	671161607	1	1.20614e-027	60:T>A	60	0.986301	0.481481	0.518519	0.481481	0.518519	0	0.499314	0.499314	0.499314	19.17037	16.6069	1	1	0	0	0	1	0	1	0	0	1	1	0	1	1	1	0	0	1	0	0	0	0	0	0	1
2280805|F|0-32:C>T-32:C>T	TGCAGATGCCCATGTGCAACGAGAAGGAGGTACGTGATAGTTAGTTTCTCGACACGTACATGATTCATG	TGCAGATGCCCATGTGCAACGAGAAGGAGGTACGTGATAGTTAGTTTCTCGACACGTACATGATTCATG	3B|009.469024995|2280805|2280805	1	1	6.68514e-031		0	0	999	32:C>T	32	0.493151	0.481481	0.518519	0.481481	0.518519	0	0.499314	0.499314	0.499314	6.8871	3.79167	1	0	-	0	-	1	-	-	0	-	-	1	-	0	-	0	-	-	-	-	-	0	-	-	-	1
1229072|F|0-65:C>G-65:C>G	TGCAGAGTCCAGTACTAAGCGATGTATCGTGACAGCGCGCGTCGGACGCAGCCGCAGCAGGAGTCCACT	TGCAGAGTCCAGTACTAAGCGATGTATCGTGACAGCGCGCGTCGGACGCAGCCGCAGCAGGAGTCCACT		0	0	999	chr2D	621508150	1	3.4013e-018	65:C>G	65	0.863014	0.518519	0.481481	0.518519	0.481481	0	0.499314	0.499314	0.499314	10.97581	9.82203	1	1	1	0	0	1	-	1	1	1	0	-	1	1	0	1	1	1	-	0	1	1	1	1	-	0
1100232|F|0-31:T>C-31:T>C	TGCAGTTGATTTTCTCTGAACAATTTTCTTTTGCAGATCTGTATAGGACGAGAAGATGGTGTGCCGAGA	TGCAGTTGATTTTCTCTGAACAATTTTCTTTTGCAGATCTGTATAGGACGAGAAGATGGTGTGCCGAGA	6A|015.734780790|1100232|1100232	1	1	6.68514e-031	chr6A	8439437	1	5.61161e-026	31:T>C	31	0.863014	0.481481	0.518519	0.481481	0.518519	0	0.499314	0.499314	0.499314	15.09677	15.09917	1	0	0	0	-	1	0	0	0	0	-	1	-	0	1	0	-	0	1	0	0	1	1	0	0	0
1333613|F|0-29:C>T-29:C>T	TGCAGAAAAGCAGCGGTGAAAACAAACTTCTTCTTTGAAGGCAAAACATAGCTTTATAGATTAACTACG	TGCAGAAAAGCAGCGGTGAAAACAAACTTCTTCTTTGAAGGCAAAACATAGCTTTATAGATTAACTACG	2A|060.517136920|1333613|1333613	1	1	6.68514e-031	chr2A	77942011	1	2.61083e-024	29:C>T	29	0.990868	0.483871	0.520737	0.479263	0.516129	0.004608	0.49948	0.49914	0.49931	10.79104	9.08784	1	1	0	0	0	1	1	0	1	1	0	0	0	0	0	0	1	1	1	1	1	0	2	1	1	0
1132275|F|0-40:G>A-40:G>A	TGCAGCTCCCACTCACTAGATATTGCGCTTGCGCTTGCGGGAGCGACCAGTGACCAGTGCCACACACCT	TGCAGCTCCCACTCACTAGATATTGCGCTTGCGCTTGCGGGAGCGACCAGTGACCAGTGCCACACACCT	2B|074.142412410|1132275|1132275	1	1	6.68514e-031	chr2B	357913012	1	1.20614e-027	40:G>A	40	0.990868	0.520737	0.483871	0.516129	0.479263	0.004608	0.49914	0.49948	0.49931	6.57823	6.54815	1	1	0	1	1	0	1	0	1	1	0	0	1	1	0	1	1	1	1	1	1	0	0	1	0	1
2279948|F|0-23:C>G-23:C>G	TGCAGTTCATTGCGCTTTTGCAGCGATATGGTTTGACTTGGAGTAGCAATCCTGTCCTGTTCGGCCGAA	TGCAGTTCATTGCGCTTTTGCAGCGATATGGTTTGACTTGGAGTAGCAATCCTGTCCTGTTCGGCCGAA	3A|040.624928230|2279948|2279948	1	1	6.68514e-031	chr3A	71808264	2	5.61161e-026	23:C>G	23	0.990868	0.483871	0.520737	0.479263	0.516129	0.004608	0.49948	0.49914	0.49931	5.33582	5.52027	1	1	0	0	0	1	0	1	1	0	2	1	0	0	0	1	0	0	0	0	0	0	0	1	1	1
1698409|F|0-11:A>G-11:A>G	TGCAGCTCCTCATCACCGACTACGCGCCGCACGGCAGCCTGGAGGCGCGGCTCCACGGCAAGGACGGCG	TGCAGCTCCTCATCACCGACTACGCGCCGCACGGCAGCCTGGAGGCGCGGCTCCACGGCAAGGACGGCG		0	0	999	chr3D	590952654	1	5.61161e-026	11:A>G	11	0.990868	0.520737	0.483871	0.516129	0.479263	0.004608	0.49914	0.49948	0.49931	7.76552	7.88148	0.991525	0	1	0	0	1	0	1	0	0	1	0	1	0	1	0	0	0	1	0	0	1	1	0	0	1
5580956|F|0-68:A>G-68:A>G	TGCAGAATCCCAAGCAAGACCGCAGGTGCTGCGGCAGATTCCTGTAGCTGGACGCGTCGATGGCGCCGA	TGCAGAATCCCAAGCAAGACCGCAGGTGCTGCGGCAGATTCCTGTAGCTGGACGCGTCGATGGCGCCGA	2B|013.112923390|5580956|5580956	1	1	6.68514e-031	chr2B	22019829	1	2.0183e-025	68:A>G	68	0.931507	0.490196	0.52451	0.47549	0.509804	0.014706	0.499808	0.498799	0.499303	8.83333	4.375	0.982456	-	1	0	1	1	0	0	0	1	0	0	0	-	1	-	0	1	1	1	1	0	1	0	0	-
1106437|F|0-18:T>G-18:T>G	TGCAGCGACACCACCGCATCATCATGTCATGCCACAGCGAACAGCGACCTTCTCCAAGGGCTCCTTGTT	TGCAGCGACACCACCGCATCATCATGTCATGCCACAGCGAACAGCGACCTTCTCCAAGGGCTCCTTGTT	2B|078.311137340|1106437|1106437	1	1	6.68514e-031	chr2B	657655801	1	1.20614e-027	18:T>G	18	0.977169	0.518692	0.481308	0.518692	0.481308	0	0.499301	0.499301	0.499301	8.84247	9.35878	1	0	1	0	1	1	0	1	0	0	0	-	0	0	1	0	0	0	0	1	-	1	0	0	0	0
1712563|F|0-58:A>T-58:A>T	TGCAGCTCCTCCCCAAGCCTCTCCCCGCAGCATCAGTCCCGGCCGCCCCCTAACCACCACCTTCCCCGC	TGCAGCTCCTCCCCAAGCCTCTCCCCGCAGCATCAGTCCCGGCCGCCCCCTAACCACCACCTTCCCCGC	4B|033.096374880|997528|997528	1	1	4.08075e-018	chr2B	373962864	1	1.20614e-027	58:A>T	58	0.981735	0.52093	0.483721	0.516279	0.47907	0.004651	0.499124	0.49947	0.499297	4.82069	5.10606	1	1	0	1	1	0	1	0	1	1	0	0	1	1	0	1	1	1	1	1	-	0	0	1	0	1
5581267|F|0-21:C>T-21:C>T	TGCAGAACAGAAATTGGACTACCGACCGAGATCGGAAGAGCGGTTCAGCAGGAATGCCGAGACCGATCT	TGCAGAACAGAAATTGGACTACCGAGCG		0	0	999		0	0	999	21:C>T	21	0.730594	0.48125	0.51875	0.48125	0.51875	0	0.499297	0.499297	0.499297	5.79381	5.99083	1	1	1	0	0	0	1	0	-	1	0	-	0	1	-	1	0	-	-	-	1	-	1	-	1	-
1083681|F|0-41:C>T-41:C>T	TGCAGATGGCACGGCGCCGCCAGAACGAGATGCCGTGATCTCTTTTTTTTTTTGGAAAAAACGGAGGTT	TGCAGATGGCACGGCGCCGCCAGAACGAGATGCCGTGATCTCTTTTTTTTTTTGGAAAAAACGGAGGTT		0	0	999	chr6D	376894567	1	1.58247e-016	41:C>T	41	0.767123	0.488095	0.52381	0.47619	0.511905	0.011905	0.499717	0.498866	0.499291	4.32692	2.61261	1	-	0	-	0	1	1	1	0	0	1	0	-	-	0	-	-	0	0	0	-	1	1	-	0	0
1283542|F|0-16:C>G-16:C>G	TGCAGACTCTGCAAGCCTTGGAAGTGCAGGAAGTGGATGGATCCATTAGACAACTAAGGGAGTTAAGGC	TGCAGACTCTGCAAGCCTTGGAAGTGCAGGAAGTGGATGGATCCATTAGACAACTAAGGGAGTTAAGGC		0	0	999	chrUn	11992233	1	1.20614e-027	16:C>G	16	0.484018	0.481132	0.518868	0.481132	0.518868	0	0.499288	0.499288	0.499288	4.09524	4.30303	1	1	-	-	-	0	0	-	-	1	-	1	-	1	-	0	-	1	1	-	1	-	0	0	-	1
4405109|F|0-17:A>G-17:A>G	TGCAGCGCTGATCCGCCACTGCCGCTTCTCCCGAGATCGGAAGAGCGGTTCAGCAGGAATGCCGAGACC	TGCAGCGCTGATCCGCCACTGCCGCTTCTCGCG	5B|131.935290400|4405109|4405109	1	1	1.00998e-009		0	0	999	17:A>G	17	0.995434	0.513761	0.522936	0.477064	0.486239	0.036697	0.499621	0.498948	0.499285	12.90845	8.66443	0.991667	0	0	1	0	0	0	1	1	0	1	1	0	1	1	0	1	0	0	0	1	0	0	0	1	1
5580336|F|0-8:T>C-8:T>C	TGCAGCTTTCTCCCCACCACCGCCGAGATCGGAAGAGCGGTTCAGCAGGAATGCCGAGACCGATCTCGT	TGCAGCTTTCTCCCCACCACCGGCG		0	0	999		0	0	999	8:T>C	8	0.995434	0.486239	0.522936	0.477064	0.513761	0.009174	0.499621	0.498948	0.499285	16.43511	15.93421	1	1	0	0	1	0	1	0	1	1	0	0	0	1	0	1	1	1	0	0	1	1	1	1	0	0
1126184|F|0-40:A>T-40:A>T	TGCAGTTTATACCTTTGCTTTGCTGTAATCGGATTGCTTGAATATAATTTTATTAATATGATTTACCGT	TGCAGTTTATACCTTTGCTTTGCTGTAATCGGATTGCTTGAATATAATTTTATTAATATGATTTACCGT	2B|074.142412410|1126184|1126184	1	1	6.68514e-031	chr2B	368122057	1	1.20614e-027	40:A>T	40	0.972603	0.521127	0.483568	0.516432	0.478873	0.004695	0.499107	0.49946	0.499284	4.30496	3.79699	1	1	0	1	1	0	1	0	1	1	0	0	1	1	0	1	1	1	1	1	1	0	0	1	0	1
2266714|F|0-66:C>T-66:C>T	TGCAGATCCTCCTCCTCTCCTCCACCCCGTCCTTCTCCTCCTCGGCCTCGATCTCTGCCTCCTCCGCGC	TGCAGATCCTCCTCCTCTCCTCCACCCCGTCCTTCTCCTCCTCGGCCTCGATCTCTGCCTCCTCCGCGC		0	0	999		0	0	999	66:C>T	66	0.972603	0.521127	0.483568	0.516432	0.478873	0.004695	0.499107	0.49946	0.499284	3.86525	6.21642	1	1	0	1	1	0	0	-	0	2	1	0	1	1	1	1	1	1	1	1	1	0	0	0	0	-
2281400|F|0-25:T>C-25:T>C	TGCAGCAGCAGGAGAGGAGCACAAATCGAATCTTGAGGAAGGAAAGAATGGAGCTTTCACCAGCGCCAA	TGCAGCAGCAGGAGAGGAGCACAAATCGAATCTTGAGGAAGGAAAGAATGGAGCTTTCACCAGCGCCAA		0	0	999	chr3A	15603946	1	1.20614e-027	25:T>C	25	0.721461	0.481013	0.518987	0.481013	0.518987	0	0.499279	0.499279	0.499279	3.96	4.07547	1	-	0	1	-	-	0	-	0	-	-	0	1	1	0	-	0	-	-	1	1	0	0	0	-	0
1105685|F|0-27:G>A-27:G>A	TGCAGCACGTGGCTCATTCGCGTACGTGCATGCTACTGCATGCCACCGAGACCATGACGATGATCGGGC	TGCAGCACGTGGCTCATTCGCGTACGTGCATGCTACTGCATGCCACCGAGACCATGACGATGATCGGGC	6A|098.926717940|1105685|1105685	1	1	6.68514e-031		0	0	999	27:G>A	27	0.611872	0.485075	0.522388	0.477612	0.514925	0.007463	0.499554	0.498998	0.499276	7.14815	4.64286	0.982759	-	0	1	1	-	0	-	1	0	1	0	-	-	0	-	1	0	0	-	0	1	1	0	1	-
1717470|F|0-64:C>T-64:C>T	TGCAGTTGCTGTGGCCGGAAGGACCGGCGAGGTTCCCAGACAACTGGGGTCCTTCTTTTGCCTCCTGCA	TGCAGTTGCTGTGGCCGGAAGGACCGGCGAGGTTCCCAGACAACTGGGGTCCTTCTTTTGCCTCCTGCA	3B|096.032741880|1717470|1717470	1	1	6.68514e-031	chr3B	750771054	1	1.2147e-022	64:C>T	64	0.598174	0.503817	0.526718	0.473282	0.496183	0.030534	0.499971	0.498572	0.499272	6.975	8.025	0.978261	1	0	-	1	1	-	0	-	2	0	0	1	-	-	1	-	-	-	1	1	1	0	1	0	0
1243990|F|0-19:T>C-19:T>C	TGCAGTTGCTATATTTTACTTTTTGTATTTCGTTCCAAGCCTGCGAATTGGGCTGGCTCGTTTGCGTGT	TGCAGTTGCTATATTTTACTTTTTGTATTTCGTTCCAAGCCTGCGAATTGGGCTGGCTCGTTTGCGTGT	2B|090.222814820|1243990|1243990	1	1	6.68514e-031	chr2B	761291331	1	1.57132e-021	19:T>C	19	0.835616	0.519126	0.480874	0.519126	0.480874	0	0.499268	0.499268	0.499268	3.73504	4.31579	1	0	-	0	0	-	1	1	1	1	0	1	1	1	-	1	1	1	1	0	1	-	1	1	1	0
1105681|F|0-36:T>C-36:T>C	TGCAGATGGATTCATGTTGTTGGCTTGGCAGTATGGTCTGCTTTCAAGTTTCTTTGCTCAGTTGCAGTT	TGCAGATGGATTCATGTTGTTGGCTTGGCAGTATGGTCTGCTTTCAAGTTTCTTTGCTCAGTTGCAGTT	2B|012.351178520|1105681|1105681	1	1	6.68514e-031	chr2B	17030745	1	5.61161e-026	36:T>C	36	0.726027	0.522013	0.484277	0.515723	0.477987	0.006289	0.499031	0.499506	0.499268	6.36364	5.70874	1	-	1	1	0	0	1	-	-	0	1	1	1	-	-	0	-	0	-	1	1	-	0	-	0	0
2281265|F|0-6:G>A-6:G>A	TGCAGCGGACGGCGTCTGGAGCTCGATCGAGTATCATCGTACTCAACATCGGTCTCACGTACTACCATA	TGCAGCGGACGGCGTCTGGAGCTCGATCGAGTATCATCGTACTCAACATCGGTCTCACGTACTACCATA		0	0	999		0	0	999	6:G>A	6	0.712329	0.519231	0.480769	0.519231	0.480769	0	0.49926	0.49926	0.49926	4.25472	3.71111	1	-	-	0	1	0	1	0	0	-	1	0	-	-	1	1	1	-	1	0	1	0	0	1	0	1
2341142|F|0-5:A>C-5:A>C	TGCAGACATGAGTTGCGCTTCGACGCACGCATGGCCCCGGCCGCCGTGGACGTAGACGAGTTCTGGCTC	TGCAGACATGAGTTGCGCTTCGACGCACGCATGGCCCCGGCCGCCGTGGACGTAGACGAGTTCTGGCTC		0	0	999	chr1B	24711418	1	1.20614e-027	5:A>C	5	0.712329	0.519231	0.480769	0.519231	0.480769	0	0.49926	0.49926	0.49926	2.58	3.13043	1	1	1	-	0	1	0	1	0	0	0	1	0	0	0	1	0	0	-	0	0	1	0	-	0	1
5411795|F|0-10:C>A-10:C>A	TGCAGCTGTGCATGTGATGATGATAGCGTGCCGAGATCGGAAGAGCGGTTCAGCAGGAATGCCGAGACC	TGCAGCTGTGCATGTGATGATGATAGCGTGGCG		0	0	999		0	0	999	10:C>A	10	0.474886	0.480769	0.519231	0.480769	0.519231	0	0.49926	0.49926	0.49926	17.19298	14.25	1	-	-	-	0	-	-	0	-	1	0	-	-	1	0	1	1	0	0	-	1	0	-	1	0	-
3064929|F|0-14:A>G-14:A>G	TGCAGTGCCGCGTCACCTCGAGTTGCCGCTCCCACCGAGATCGGAAGAGCGGTTCAGCAGGAATGCCGA	TGCAGTGCCGCGTCACCTCGAGTTGCCGCTCCCAGCG	3B|065.877642670|3064929|3064929	1	1	7.6452e-012		0	0	999	14:A>G	14	0.977169	0.523364	0.485981	0.514019	0.476636	0.009346	0.498908	0.499607	0.499258	14.45775	12.74815	1	1	0	0	0	0	1	0	1	1	0	1	0	-	2	1	1	1	0	0	1	1	0	1	0	1
2283565|F|0-18:G>C-18:G>C	TGCAGCAGAGTAAATCCTGGGTAGGCGGCGGTCTTTCAGCAGCTTGGAGGCGAAGTCGAACCCGTCAGA	TGCAGCAGAGTAAATCCTGGGTAGGCGGCGGTCTTTCAGCAGCTTGGAGGCGAAGTCGAACCCGTCAGA		0	0	999	chr7A	345849492	2	5.61161e-026	18:G>C	18	0.488584	0.523364	0.485981	0.514019	0.476636	0.009346	0.498908	0.499607	0.499258	6.57353	6.19048	1	-	-	1	0	-	1	1	-	-	-	0	-	-	-	-	0	-	-	1	-	-	0	1	1	0
4009137|F|0-8:C>A-8:C>A	TGCAGTAGCGCGTTGTGGTGCAGCCCCAGCTCGTTGCGCGCTGTCAGACAGCCGAGATCGGAAGAGCGG	TGCAGTAGCGCGTTGTGGTGCAGCCCCAGCTCGTTGCGCGCTGTCAGACAGGCG	2B|013.546408570|1257757|1257757	1	1	2.28841e-019	chr2B	17349620	1	7.75767e-018	8:C>A	8	0.52968	0.525862	0.491379	0.508621	0.474138	0.017241	0.498662	0.499851	0.499257	13.28916	8.04286	1	-	-	0	1	-	0	1	-	1	0	0	0	1	0	-	-	1	-	0	0	-	-	0	1	-
2279855|F|0-35:A>C-35:A>C	TGCAGGGCACGTACCTGAACAAACCTTGTCAGCAAAAATTGCTAGCTAATGCATCCAAGTTGAGATTAG	TGCAGGGCACGTACCTGAACAAACCTTGTCAGCAAAAATTGCTAGCTAATGCATCCAAGTTGAGATTAG		0	0	999	chr7A	202456503	1	5.61161e-026	35:A>C	35	0.954338	0.483254	0.521531	0.478469	0.516746	0.004785	0.499439	0.499073	0.499256	3.57252	3.66429	1	1	0	1	1	0	1	1	1	1	0	1	0	1	1	1	1	1	1	0	1	0	1	0	0	0
1127219|F|0-19:T>C-19:T>C	TGCAGGGGGGAAGAACGTCTGCTATAAAACGCCACGTTCACATGCGCCAAACACCTCACCACCACCACT	TGCAGGGGGGAAGAACGTCTGCTATAAAACGCCACGTTCACATGCGCCAAACACCTCACCACCACCACT	3A|109.492274000|1127219|1127219	1	1	6.68514e-031	chr3A	701219374	1	1.20614e-027	19:T>C	19	0.954338	0.483254	0.521531	0.478469	0.516746	0.004785	0.499439	0.499073	0.499256	3.575	3.09524	0.990566	0	1	0	0	1	1	0	0	0	0	0	0	0	0	0	1	1	0	0	1	1	0	1	1	-
2279228|F|0-49:G>C-49:G>C	TGCAGATAAAATAAAACAGTACACGGATATATTCGAGAAAAGTAAAACAGTACAGCTTGGTACTAATTA	TGCAGATAAAATAAAACAGTACACGGATATATTCGAGAAAAGTAAAACAGTACAGCTTGGTACTAATTA		0	0	999	chr3B	815092928	1	1.20614e-027	49:G>C	49	0.826484	0.519337	0.480663	0.519337	0.480663	0	0.499252	0.499252	0.499252	5.94872	5.29245	1	1	0	1	1	1	1	1	1	1	1	1	-	1	0	1	0	1	1	1	0	1	1	1	0	-
3064809|F|0-32:C>G-32:C>G	TGCAGGGTGGTGTCGTCGCCCAAGAACGGGACCAAGCTGGACCGAGATCGGAAGAGCGGTTCAGCAGGA	TGCAGGGTGGTGTCGTCGCCCAAGAACGGGACCAAGCTGGAGCG	2A|008.408025754|3064809|3064809	1	1	1.27258e-015	chr2A	4548738	1	1.83728e-012	32:C>G	32	0.826484	0.480663	0.519337	0.480663	0.519337	0	0.499252	0.499252	0.499252	26.73214	29.66393	1	0	0	1	1	-	1	0	1	1	1	1	1	1	0	1	1	1	-	0	1	1	1	1	0	0
1268265|F|0-35:A>T-35:A>T	TGCAGGTGTACCGTTTCTTGCTGCTGGAGCTAAGCACACGGTGGTGTTGGTACAACACATCCGAGATCG	TGCAGGTGTACCGTTTCTTGCTGCTGGAGCTAAGCACACGGTGGTGTTGGTACAACACATGCG	6A|098.815689290|1268265|1268265	1	1	6.13981e-026		0	0	999	35:A>T	35	0.589041	0.48062	0.51938	0.48062	0.51938	0	0.499249	0.499249	0.499249	7.68293	4.66667	1	0	-	-	1	1	-	-	0	-	0	1	1	-	-	-	0	-	0	-	-	-	1	-	-	-
7333521|F|0-12:C>T-12:C>T	TGCAGCAGCAGACGGTACTCCCCGAGATCGGAAGAGCGGTTCAGCAGGAATGCCGAGACCGATCTCGTA	TGCAGCAGCAGACGGTACTCCGCG		0	0	999		0	0	999	12:C>T	12	0.940639	0.519417	0.480583	0.519417	0.480583	0	0.499246	0.499246	0.499246	14.05303	12.67442	1	0	1	0	0	0	-	1	0	0	1	1	0	0	0	0	1	0	1	0	0	0	0	0	1	1
1236139|F|0-28:T>C-28:T>C	TGCAGAACAAAACGCGTGCAGATACAGATCCACGTTGAATGACTTTCATAGTCCGAGATCGGAAGAGCG	TGCAGAACAAAACGCGTGCAGATACAGATCCACGTTGAATGACTTTCATAGTGCG	2B|085.957153280|1236139|1236139	1	1	1.40663e-021	chr2B	749225547	1	4.84849e-015	28:T>C	28	0.940639	0.519417	0.480583	0.519417	0.480583	0	0.499246	0.499246	0.499246	20.32374	9.93023	1	-	1	0	0	1	1	1	0	1	1	0	0	1	1	1	0	1	1	1	1	0	1	1	1	0
26673191|F|0-21:A>G-21:A>G	TGCAGCGACGCCGACGTCGACATGGCGGACGGCGGGCCGCCCATCCCCGTCCACCGCTGCATCCTCGCC	TGCAGCGACGCCGACGTCGACATGGCGGACGGCGGGCCGCCCATCCCCGTCCACCGCTGCATCCTCGCC		0	0	999	chr3B	542688354	1	5.61161e-026	21:A>G	21	0.945205	0.521739	0.483092	0.516908	0.478261	0.004831	0.499055	0.499428	0.499242	3.12857	3.04959	1	1	0	0	1	1	1	0	1	0	1	0	1	1	2	1	1	-	0	0	0	0	0	1	1	1
4910077|F|0-9:G>C-9:G>C	TGCAGCCTCGACGGGTACCACGTCCCGAGATCGGAAGAGCGGTTCAGCAGGAATGCCGAGACCGATCTC	TGCAGCCTCGACGGGTACCACGTCGCG		0	0	999		0	0	999	9:G>C	9	0.945205	0.521739	0.483092	0.516908	0.478261	0.004831	0.499055	0.499428	0.499242	5.05755	10.93939	1	0	0	1	1	0	0	-	1	1	1	1	1	0	-	0	0	0	0	1	0	0	0	0	0	0
3385135|F|0-37:T>C-37:T>C	TGCAGCTGCTTCTGATCCTATGCGACACGTACCTCGATGAAGCAGTCCTGGAAGTGGAGCCGAGATCGG	TGCAGCTGCTTCTGATCCTATGCGACACGTACCTCGATGAAGCAGTCCTGGAAGTGGAGGCG	3A|132.450745900|3385135|3385135	1	1	2.15808e-025	chr3A	729897788	1	3.64866e-017	37:T>C	37	1	0.488584	0.525114	0.474886	0.511416	0.013699	0.499739	0.498739	0.499239	18.3209	17.46711	1	1	0	0	0	0	1	1	0	1	1	1	1	1	1	1	1	1	0	0	1	0	1	1	0	1
7350730|F|0-14:C>T-14:C>T	TGCAGCTGTGGCTGCTGATCTTTCGTCTCGCCGAGATCGGAAGAGCGGTTCAGCAGGAATGCCGAGACC	TGCAGCTGTGGCTGCTGATCTTTCGTCTCGGCG		0	0	999		0	0	999	14:C>T	14	0.817352	0.519553	0.480447	0.519553	0.480447	0	0.499235	0.499235	0.499235	4.32759	4.55046	1	0	1	-	1	0	0	0	1	0	1	0	1	-	1	-	-	0	0	1	0	0	1	0	0	1
5324639|F|0-15:C>T-15:C>T	TGCAGCTTCCTTGCTCCTCCCATGCTTGCAAAGGGAGGCCAGGAACGAGTTGCGAGTGACAATATCTAG	TGCAGCTTCCTTGCTCCTCCCATGCTTGCAAAGGGAGGCCAGGAACGAGTTGCGAGTGACAATATCTAG	2A|090.209843510|1207761|1207761	1	1	8.771e-020	chr1A	35766754	2	5.61161e-026	15:C>T	15	0.465753	0.519608	0.480392	0.519608	0.480392	0	0.499231	0.499231	0.499231	11.78082	5.35	1	0	-	-	-	-	0	-	-	-	-	-	0	0	-	-	0	0	-	-	0	-	-	0	1	1
4988980|F|0-53:G>A-53:G>A	TGCAGATCAGTGCTTCTTTGCCATATGAATAATAGTAAATTCTCCACGTAGAAGCAATGGATTGATGAA	TGCAGATCAGTGCTTCTTTGCCATATGAATAATAGTAAATTCTCCACGTAGAAGCAATGGATTGATGAA	1B|142.567084500|1018258|1018258	1	1	1.44708e-027	chr1B	561099004	1	1.20614e-027	53:G>A	53	0.520548	0.526316	0.491228	0.508772	0.473684	0.017544	0.498615	0.499846	0.499231	11.60811	5.50685	0.982143	0	-	1	0	2	1	0	-	1	-	1	-	-	0	1	-	1	1	1	-	-	1	1	0	0
3064463|F|0-13:G>T-13:G>T	TGCAGCAGCGTCCGTAGCCAGCCATGGAGGACAACACGGACCGAGATCGGAAGAGCGGTTCAGCAGGAA	TGCAGCAGCGTCCGTAGCCAGCCATGGAGGACAACACGGAGCG	2B|012.718240880|3064463|3064463	1	1	4.39392e-015	chr2B	14761573	1	6.21934e-012	13:G>T	13	0.707763	0.483871	0.522581	0.477419	0.516129	0.006452	0.49948	0.49898	0.49923	13.54255	11.30909	1	0	1	1	-	0	1	-	0	0	1	1	1	-	1	-	0	0	-	1	0	-	-	1	0	-
1267249|F|0-47:A>G-47:A>G	TGCAGGAGAATAATAATTCATCCTAGCTTAGTCTCAGCTCATCATGAACACGGCACAGAAAACAAGTCA	TGCAGGAGAATAATAATTCATCCTAGCTTAGTCTCAGCTCATCATGAACACGGCACAGAAAACAAGTCA		0	0	999	chr6B	707190834	1	5.65145e-021	47:A>G	47	0.625571	0.489051	0.525547	0.474453	0.510949	0.014599	0.49976	0.498695	0.499227	3.41975	3.25581	0.980769	0	0	1	1	0	1	0	1	0	2	-	-	0	0	-	1	0	0	-	0	1	1	0	1	-
1091147|F|0-19:A>G-19:A>G	TGCAGACCATCGTGCTGAGAGTGACCATTCACTGCCATGGCTGCAAGAAGAAGGTCCGAGATCGGAAGA	TGCAGACCATCGTGCTGAGAGTGACCATTCACTGCCATGGCTGCAAGAAGAAGGTGCG	7B|119.279091900|1091147|1091147	1	1	3.2753e-023	chr7B	719108288	1	5.34923e-020	19:A>G	19	0.844749	0.486486	0.524324	0.475676	0.513514	0.010811	0.499635	0.498817	0.499226	43.16667	40.1875	1	0	0	-	1	1	-	0	1	0	1	1	1	0	-	0	0	-	-	1	0	1	1	0	1	1
1371494|F|0-10:A>G-10:A>G	TGCAGGTCGCAGGACTCTGGACCGTGGTAGGCGTTGGTTCTGCCGACGAATGTGACAACCGAGATCGGA	TGCAGGTCGCAGGACTCTGGACCGTGGTAGGCGTTGGTTCTGCCGACGAATGTGACAAGCG		0	0	999	chr1B	675088887	1	7.61164e-019	10:A>G	10	0.579909	0.496063	0.527559	0.472441	0.503937	0.023622	0.499969	0.498481	0.499225	13	7.20253	0.981481	-	0	1	0	-	-	0	1	-	0	1	1	0	-	0	-	-	1	-	0	1	1	0	0	1
1121986|F|0-57:C>T-57:C>T	TGCAGCCGTTGAATCGGGCAACTCCCATGGTAGCACCACGCGTCCACGCAACACCTCCCATGGCAGCAC	TGCAGCCGTTGAATCGGGCAACTCCCATGGTAGCACCACGCGTCCACGCAACACCTCCCATGGCAGCAC	2B|074.142412410|1121986|1121986	1	1	6.68514e-031	chr2B	256966851	1	1.20614e-027	57:C>T	57	0.995434	0.527523	0.495413	0.504587	0.472477	0.022936	0.498485	0.499958	0.499221	9.5906	10.56204	0.983051	1	0	1	1	0	2	0	1	1	0	0	1	1	0	1	1	1	1	1	1	0	0	1	0	1
7927773|F|0-10:G>T-10:G>T	TGCAGTTGAGGACGAGTGCGCCGATGGCGTCCGAGATCGGAAGAGCGGTTCAGCAGGAATGCCGAGACC	TGCAGTTGAGGACGAGTGCGCCGATGGCGTGCG		0	0	999		0	0	999	10:G>T	10	0.808219	0.519774	0.480226	0.519774	0.480226	0	0.499218	0.499218	0.499218	33.63964	24.72414	1	1	-	0	0	0	-	0	0	1	0	0	0	1	0	-	1	-	0	-	-	1	0	-	0	0
7478512|F|0-7:G>C-7:G>C	TGCAGCTGCCGGAGATGACGAACCCGTCGATGCCGAGATCGGAAGAGCGGTTCAGCAGGAATGCCGAGA	TGCAGCTGCCGGAGATGACGAACCCGTCGATGGCG		0	0	999	chr4D	11506810	1	9.79585e-008	7:G>C	7	0.922374	0.519802	0.480198	0.519802	0.480198	0	0.499216	0.499216	0.499216	3.9403	12.88525	1	0	0	0	1	1	0	1	1	0	0	1	0	0	-	0	0	-	0	1	0	0	1	0	0	1
1370874|F|0-28:T>C-28:T>C	TGCAGAACAAAACGCGTGCAGATACAGATCCACGTTGAATGACTTTCATAGTCCGGACATCACGTTCCG	TGCAGAACAAAACGCGTGCAGATACAGATCCACGTTGAATGACTTTCATAGTCCGGACATCACGTTCCG	2B|087.049886760|1370874|1370874	1	1	6.68514e-031	chr2B	749225533	1	2.61083e-024	28:T>C	28	0.922374	0.519802	0.480198	0.519802	0.480198	0	0.499216	0.499216	0.499216	5.77612	6.968	1	-	1	0	0	1	1	1	0	1	1	0	0	1	1	1	0	1	1	1	1	0	1	1	1	0
2256338|F|0-15:G>A-15:G>A	TGCAGCATATTCCCAGACGGTTGGAGGTTTGAGCCTGAGAAGCTGACCAAGATGTGGATGGCTCTTGGT	TGCAGCATATTCCCAGACGGTTGGAGGTTTGAGCCTGAGAAGCTGACCAAGATGTGGATGGCTCTTGGT		0	0	999	chr2B	19414842	1	5.61161e-026	15:G>A	15	0.926941	0.522167	0.482759	0.517241	0.477833	0.004926	0.499017	0.499405	0.499211	3.31429	3.16935	1	1	1	0	1	0	0	0	0	1	0	0	0	0	1	1	0	1	1	1	1	0	0	-	1	1
985658|F|0-49:T>C-49:T>C	TGCAGCAGCCATGGATCACAGCAAGCAAACGGGACAGCAAATCAGCAAATTTGGCAAATTCAAATCAAT	TGCAGCAGCCATGGATCACAGCAAGCAAACGGGACAGCAAATCAGCAAATTTGGCAAATTCAAATCAAT	1B|153.263539900|985658|985658	1	1	6.68514e-031	chr1B	584729547	1	5.61161e-026	49:T>C	49	0.981735	0.525581	0.488372	0.511628	0.474419	0.013953	0.498691	0.49973	0.49921	4.68	3.9313	0.991525	0	1	1	0	1	1	0	0	0	0	1	0	0	0	1	0	0	0	0	-	1	1	1	0	1
1095455|F|0-49:C>T-49:C>T	TGCAGTCCAGACATGCCCCGCGGCGGGGAACGTGATGACGAGTTGACGACACCTGCCGAGATCGGAAGA	TGCAGTCCAGACATGCCCCGCGGCGGGGAACGTGATGACGAGTTGACGACACCTGGCG	7B|109.851379100|1095455|1095455	1	1	3.2753e-023	chr7B	706484490	1	5.34923e-020	49:C>T	49	0.69863	0.48366	0.522876	0.477124	0.51634	0.006536	0.499466	0.498953	0.49921	10.78889	13.28972	0.987179	1	-	1	0	0	0	-	1	0	1	-	0	0	0	0	1	0	1	1	-	1	1	0	-	-
4993123|F|0-20:G>A-20:G>A	TGCAGAGCGTAGGACCTCCCGTAGCTATTCGAGACAATGAACCGACCACTGAATTCCGAAATACCATAA	TGCAGAGCGTAGGACCTCCCGTAGCTATTCGAGACAATGAACCGACCACTGAATTCCGAAATACCATAA	3A|048.243837630|4993123|4993123	1	1	6.68514e-031		0	0	999	20:G>A	20	0.616438	0.525926	0.488889	0.511111	0.474074	0.014815	0.498656	0.499753	0.499204	12.01064	9.9125	0.985294	2	-	-	0	-	0	-	-	0	2	0	1	1	0	1	-	0	-	1	0	-	1	1	-	-
4992827|F|0-15:C>T-15:C>T	TGCAGGGAGCAATCACGTACCGCCGAGATCGGAAGAGCGGTTCAGCAGGAATGCCGAGACCGATCTCGT	TGCAGGGAGCAATCACGTACCGGCG		0	0	999		0	0	999	15:C>T	15	0.616438	0.525926	0.488889	0.511111	0.474074	0.014815	0.498656	0.499753	0.499204	4.80899	4.42857	0.962963	0	0	1	0	1	0	1	1	1	0	1	1	0	1	0	2	0	0	-	0	0	0	0	-	1
1267259|F|0-16:T>G-16:T>G	TGCAGATGTTTGCAATTCCAGGGAAGAATGTGTCGTGGAGGGCCCGCCCTTTTGTTGTCTCTAGTCAAA	TGCAGATGTTTGCAATTCCAGGGAAGAATGTGTCGTGGAGGGCCCGCCCTTTTGTTGTCTCTAGTCAAA		0	0	999	chr7A	1392597	1	2.61083e-024	16:T>G	16	0.799087	0.48	0.52	0.48	0.52	0	0.4992	0.4992	0.4992	4.50467	3.24324	1	0	1	0	1	0	0	0	-	0	0	1	0	-	1	-	0	0	0	1	0	-	1	0	1	0
2279967|F|0-10:C>G-10:C>G	TGCAGCTGTCCATATGTTGCAGGCTCTTGTGTGGCGCCCCTAATAATCGCCATGTTCCTGGGTTTTCGG	TGCAGCTGTCCATATGTTGCAGGCTCTTGTGTGGCGCCCCTAATAATCGCCATGTTCCTGGGTTTTCGG	2A|083.839517640|2279967|2279967	1	1	6.68514e-031	chr2A	699911976	1	1.20614e-027	10:C>G	10	0.913242	0.48	0.52	0.48	0.52	0	0.4992	0.4992	0.4992	4.67742	4.21705	1	1	0	0	1	1	-	0	0	1	0	1	0	1	1	1	-	-	1	0	-	1	1	1	1	1
5050403|F|0-20:G>C-20:G>C	TGCAGGCGCTGCTGGGTGAGGGTCACCGTCATTCGTTTCAGGGGGAATGCACCTGATCGACCAGAGGAG	TGCAGGCGCTGCTGGGTGAGGGTCACCGTCATTCGTTTCAGGGGGAATGCACCTGATCGACCAGAGGAG	1D|108.400563500|2243126|2243126	11	1	5.31626e-012	chr4A	138269962	1	1.20614e-027	20:G>C	20	0.799087	0.48	0.52	0.48	0.52	0	0.4992	0.4992	0.4992	2.76699	2.80342	1	1	-	1	-	0	-	0	1	-	1	-	1	0	1	-	0	-	1	1	-	1	-	-	0	0
4989014|F|0-26:T>C-26:T>C	TGCAGGTGCCGTGCAGCAGGTACTCATGGGCCGAGATCGGAAGAGCGGTTCAGCAGGAATGCCGAGACC	TGCAGGTGCCGTGCAGCAGGTACTCATGGGGCG		0	0	999		0	0	999	26:T>C	26	0.570776	0.496	0.528	0.472	0.504	0.024	0.499968	0.498432	0.4992	8.35065	4.07143	0.984375	1	-	-	0	1	1	0	1	1	0	0	0	1	-	1	-	1	-	0	1	-	-	-	1	1
1267117|F|0-24:A>G-24:A>G	TGCAGCTGGTGTCTCCTCAAGATCACCTGCGATGGCCAAAACATTCGGCATGTTATGGTGGTTCCTTGC	TGCAGCTGGTGTCTCCTCAAGATCACCTGCGATGGCCAAAACATTCGGCATGTTATGGTGGTTCCTTGC		0	0	999		0	0	999	24:A>G	24	0.570776	0.52	0.48	0.52	0.48	0	0.4992	0.4992	0.4992	12.74699	3.92105	1	-	1	1	1	0	-	1	1	-	-	-	-	-	-	-	-	-	1	1	-	0	1	-	1	0
980754|F|0-58:G>T-58:G>T	TGCAGCTGGCTTTTTTTTTCAGAACAGAAAAGGTCTTGCTACTACCGTTGTATTAGTGGGGTAGAATGT	TGCAGCTGGCTTTTTTTTTCAGAACAGAAAAGGTCTTGCTACTACCGTTGTATTAGTGGGGTAGAATGT	4B|031.358909660|980754|980754	1	1	6.68514e-031	chr4B	44223920	1	1.20614e-027	58:G>T	58	0.917808	0.522388	0.482587	0.517413	0.477612	0.004975	0.498998	0.499394	0.499196	7.5597	4.74016	1	0	0	1	0	1	1	0	1	1	1	0	1	0	1	0	1	1	1	0	1	-	0	1	1	0
7171130|F|0-57:A>G-57:A>G	TGCAGCGCGAGCACCGCGCCGCCCTTGGGGAGTGGCGGTGCGAGCGGCGCGATCCTGATGATCTCCCTC	TGCAGCGCGAGCACCGCGCCGCCCTTGGGGAGTGGCGGTGCGAGCGGCGCGATCCTGATGATCTCCCTC		0	0	999	chr4D	30523945	1	1.20614e-027	57:A>G	57	0.972603	0.488263	0.525822	0.474178	0.511737	0.014085	0.499724	0.498666	0.499195	3.70992	3.61806	0.991071	2	2	1	0	1	1	0	1	1	1	0	1	0	1	0	1	1	1	0	1	1	0	1	1	0
1011875|F|0-35:G>A-35:G>A	TGCAGTGGGGGAGTGGGAGTCGGCGATTGGGCCGAGCAAGGAATGGCAGCGGCGCATCTGTGTACCAGA	TGCAGTGGGGGAGTGGGAGTCGGCGATTGGGCCGAGCAAGGAATGGCAGCGGCGCATCTGTGTACCAGA		0	0	999	chr6B	48411432	1	1.20614e-027	35:G>A	35	0.689498	0.523179	0.483444	0.516556	0.476821	0.006623	0.498925	0.499452	0.499189	5.59184	7.08247	1	-	0	-	0	-	-	0	1	0	-	1	1	0	0	0	-	-	0	-	0	-	2	-	-	1
1217930|F|0-58:G>A-58:G>A	TGCAGTCCCAGAAGCGAACAACCCATCCGATCCCCGAAAGATTTCCTGGGGCTTCTCAGTTGCAGGGAT	TGCAGTCCCAGAAGCGAACAACCCATCCGATCCCCGAAAGATTTCCTGGGGCTTCTCAGTTGCAGGGAT	7A|075.416751950|1217930|1217930	1	1	6.68514e-031	chr7A	132974325	1	1.20614e-027	58:G>A	58	0.607306	0.488722	0.526316	0.473684	0.511278	0.015038	0.499746	0.498615	0.49918	6.26829	6.74725	0.986111	0	-	1	1	-	1	0	1	1	0	0	1	0	1	1	1	1	0	1	0	-	0	1	0	-
4412016|F|0-61:A>G-61:A>G	TGCAGACGGCGGCGGCGCGGACGAGCGTCGTGGGGAGGCCGACGCGGACGAGGATCTCGGCAAGGAGGT	TGCAGACGGCGGCGGCGCGGACGAGCGTCGTGGGGAGGCCGACGCGGACGAGGATCTCGGCAAGGAGGT	6A|013.978820660|4910339|4910339	1	1	1.45735e-022	chr6D	7724030	3	1.2147e-022	61:A>G	61	0.607306	0.526316	0.488722	0.511278	0.473684	0.015038	0.498615	0.499746	0.49918	10.45652	3.73684	1	-	0	0	1	0	-	-	0	-	0	1	0	-	-	-	-	-	0	-	-	2	-	-	0	-
1000391|F|0-30:G>A-30:G>A	TGCAGCTCAACCAAACACAGCCTAAAGCTCGTTCTCGCCTAACTACGAGGACAAAATGTTGGCAGCGCG	TGCAGCTCAACCAAACACAGCCTAAAGCTCGTTCTCGCCTAACTACGAGGACAAAATGTTGGCAGCGCG	5B|037.165483710|1000391|1000391	1	1	6.68514e-031	chr5B	447807284	1	1.20614e-027	30:G>A	30	0.908676	0.522613	0.482412	0.517588	0.477387	0.005025	0.498977	0.499381	0.499179	6.07914	5.45902	1	0	1	1	1	1	1	0	1	0	0	0	0	-	0	-	0	0	1	-	0	1	0	0	0	0
1205553|F|0-28:T>C-28:T>C	TGCAGCCAGCTCGTTCTGGCCAAGGTGGTCCAACTCCAAATGGCCCATGTCCGCGTGGTTCGTGAGGAC	TGCAGCCAGCTCGTTCTGGCCAAGGTGGTCCAACTCCAAATGGCCCATGTCCGCGTGGTTCGTGAGGAC		0	0	999	chr4D	487657439	1	7.31062e-020	28:T>C	28	0.794521	0.482759	0.522989	0.477011	0.517241	0.005747	0.499405	0.498943	0.499174	6.24038	6.32773	1	0	0	0	1	1	-	1	0	-	1	0	1	0	0	0	-	1	-	1	0	1	1	-	-	1
7337011|F|0-21:T>G-21:T>G	TGCAGACCCCGTCGAGGAGGATGCGGCGGCGGCGGCGGTGGACTCCGAGATCGGAAGAGCGGTTCAGCA	TGCAGACCCCGTCGAGGAGGATGCGGCGGCGGCGGCGGTGGACTGCG	3B|043.943725410|7337011|7337011	1	1	3.06345e-017	chr3B	45856474	1	4.64586e-014	21:T>G	21	0.561644	0.520325	0.479675	0.520325	0.479675	0	0.499174	0.499174	0.499174	13.71429	13.06579	1	-	-	0	1	0	-	1	-	-	-	1	0	-	1	-	-	-	-	-	-	-	1	0	0	0
1233293|F|0-7:G>A-7:G>A	TGCAGCAGCACACCAAATAGATCATAGCCAGCTTGCTTGCACTACACGACCTAGCCCGAGATCGGAAGA	TGCAGCAGCACACCAAATAGATCATAGCCAGCTTGCTTGCACTACACGACCTAGCGCG	6B|079.147089830|1233293|1233293	1	1	3.2753e-023	chr6B	708270454	1	5.34923e-020	7:G>A	7	0.794521	0.482759	0.522989	0.477011	0.517241	0.005747	0.499405	0.498943	0.499174	26.54545	22.83761	1	0	-	1	1	1	0	-	1	0	1	0	1	0	0	-	0	0	0	1	0	1	0	0	-	-
5412076|F|0-9:C>T-9:C>T	TGCAGAAGGCGTGGAGGCGCAGCCGAGATCGGAAGAGCGGTTCAGCAGGAATGCCGAGACCGATCTCGT	TGCAGAAGGCGTGGAGGCGCAGGCG		0	0	999		0	0	999	9:C>T	9	0.561644	0.479675	0.520325	0.479675	0.520325	0	0.499174	0.499174	0.499174	13.0125	10.9759	1	1	-	0	-	-	0	1	0	-	0	-	-	1	-	1	0	1	-	0	0	-	1	1	1	-
1242481|F|0-8:T>G-8:T>G	TGCAGCGCTCGCTTCCTGGCACGGAGCTCCGTGAAGAACGAGATGGCATGGAGGTGCATGCTGCGGATC	TGCAGCGCTCGCTTCCTGGCACGGAGCTCCGTGAAGAACGAGATGGCATGGAGGTGCATGCTGCGGATC		0	0	999	chr7A	39222724	1	1.20614e-027	8:T>G	8	0.817352	0.486034	0.52514	0.47486	0.513966	0.011173	0.49961	0.498736	0.499173	6.3913	5.00877	1	-	1	1	1	0	0	1	0	1	2	1	1	-	-	-	0	-	0	0	-	1	1	0	0	0
2279491|F|0-38:A>G-38:A>G	TGCAGAAAAGCATGCATGGGGACAGTCGATCGTTCAGCACTTCAGCTCCAGCTCATGACGATATTGATG	TGCAGAAAAGCATGCATGGGGACAGTCGATCGTTCAGCACTTCAGCTCCAGCTCATGACGATATTGATG		0	0	999	chr3B	17158037	1	1.20614e-027	38:A>G	38	0.680365	0.483221	0.52349	0.47651	0.516779	0.006711	0.499437	0.498896	0.499167	4.43373	5.68182	0.9875	1	1	-	0	-	1	0	0	0	-	-	-	2	0	-	1	0	0	-	1	-	1	0	1	0
3533670|F|0-8:A>G-8:A>G	TGCAGCGCAACAGGCAGAAGGCGGTGGCGAGCTCCACCGAGATCGGAAGAGCGGTTCAGCAGGAATGCC	TGCAGCGCAACAGGCAGAAGGCGGTGGCGAGCTCCAGCG	5D|145.367681800|3533670|3533670	1	1	2.85068e-011		0	0	999	8:A>G	8	0.680365	0.483221	0.52349	0.47651	0.516779	0.006711	0.499437	0.498896	0.499167	10.40217	5.08911	0.987179	0	1	-	1	-	0	-	0	0	0	1	1	-	1	-	-	0	0	0	0	0	-	0	1	0
1203188|F|0-49:C>T-49:C>T	TGCAGGCTAGAATTGAATTTACATGCTTTTTCCTATGCCAGTCGTACATCACAATCTTGGGCTATATTG	TGCAGGCTAGAATTGAATTTACATGCTTTTTCCTATGCCAGTCGTACATCACAATCTTGGGCTATATTG		0	0	999	chr4A	5805159	1	5.61161e-026	49:C>T	49	0.894977	0.479592	0.520408	0.479592	0.520408	0	0.499167	0.499167	0.499167	6.1453	5.94161	1	0	1	1	0	0	0	1	1	0	1	0	1	0	0	-	-	0	0	0	0	1	1	0	1	1
1176755|F|0-42:A>G-42:A>G	TGCAGCGATGAATTTAGAGATTGTGCGGTTGATGGTGAGCACAAGCTTGCCCCTGGAGTTGGCGAAGGC	TGCAGCGATGAATTTAGAGATTGTGCGGTTGATGGTGAGCACAAGCTTGCCCCTGGAGTTGGCGAAGGC		0	0	999	chr5A	698630181	1	1.20614e-027	42:A>G	42	0.995434	0.490826	0.527523	0.472477	0.509174	0.018349	0.499832	0.498485	0.499158	4.74306	4.35461	0.991525	0	0	1	1	0	0	1	0	0	1	0	1	1	1	0	0	0	0	1	1	0	1	0	0	1
1744840|F|0-48:C>T-48:C>T	TGCAGGCTCATGAACAAGACGCGCGCGTACATGGACCTGCCGCACCTGCGCGGCCTCATCGAGGTCGGC	TGCAGGCTCATGAACAAGACGCGCGCGTACATGGACCTGCCGCACCTGCGCGGCCTCATCGAGGTCGGC	2B|075.087545160|1744840|1744840	1	1	6.68514e-031	chr2B	677207387	2	1.20614e-027	48:C>T	48	1	0.479452	0.520548	0.479452	0.520548	0	0.499156	0.499156	0.499156	18.09023	20.09333	1	1	1	1	1	1	1	0	1	0	0	0	0	1	1	1	1	0	1	0	1	0	0	0	0	0
4397772|F|0-32:C>G-32:C>G	TGCAGCTCCGAGAAGTGCAGGATGCAGATGTACCCGAGATCGGAAGAGCGGTTCAGCAGGAATGCCGAG	TGCAGCTCCGAGAAGTGCAGGATGCAGATGTACGCG		0	0	999	chr1A	532031525	1	2.72361e-008	32:C>G	32	1	0.520548	0.479452	0.520548	0.479452	0	0.499156	0.499156	0.499156	24.2953	22.45522	1	0	0	0	0	1	0	1	0	0	1	0	0	0	1	0	0	0	1	1	0	1	0	0	1	1
3025928|F|0-27:A>G-27:A>G	TGCAGCAGAATGGACCTGCCTGGCAAGACTGGCCAGGACTCCGAGATCGGAAGAGCGGTTCAGCAGGAA	TGCAGCAGAATGGACCTGCCTGGCAAGACTGGCCAGGACTGCG	6A|057.950179850|3025928|3025928	1	1	4.39392e-015		0	0	999	27:A>G	27	1	0.479452	0.520548	0.479452	0.520548	0	0.499156	0.499156	0.499156	29.35433	27.55769	1	1	0	0	0	0	1	1	0	0	1	0	1	0	1	0	1	1	0	0	1	0	0	0	1	0
1234471|F|0-6:T>G-6:T>G	TGCAGCTTATGATATGCAAGGTGGTCATCAAGTGCTGAGAAGGACCGTAGCATCCTGATCCGATCATCA	TGCAGCTTATGATATGCAAGGTGGTCATCAAGTGCTGAGAAGGACCGTAGCATCCTGATCCGATCATCA	6A|098.697997540|1082656|1082656	1	1	6.7326e-026	chr6A	615099238	1	1.2147e-022	6:T>G	6	0.666667	0.520548	0.479452	0.520548	0.479452	0	0.499156	0.499156	0.499156	3.83673	3.54023	1	-	1	0	-	0	0	-	0	1	0	1	0	-	0	1	1	1	-	0	-	0	-	-	1	1
1025618|F|0-60:G>C-60:G>C	TGCAGAGGTGCGGTGCTCGCACGTCCGTCGGCGAGAGAGAGGCTGCAACGACGATGACGGGGATGGTTT	TGCAGAGGTGCGGTGCTCGCACGTCCGTCGGCGAGAGAGAGGCTGCAACGACGATGACGGGGATGGTTT	4B|031.715880580|1025618|1025618	1	1	6.68514e-031	chr4B	101011326	1	1.20614e-027	60:G>C	60	0.552511	0.520661	0.479339	0.520661	0.479339	0	0.499146	0.499146	0.499146	5.91011	5.4058	1	0	1	0	-	-	-	1	0	-	0	-	0	0	1	-	0	0	-	1	1	-	1	0	-	-
1183267|F|0-12:A>C-12:A>C	TGCAGTCCATGGACCAGCTCACCATTGTCCCGTGCTGGAAGAGAAGACAAAAGCGGCATGCTTATCTTC	TGCAGTCCATGGACCAGCTCACCATTGTCCCGTGCTGGAAGAGAAGACAAAAGCGGCATGCTTATCTTC		0	0	999	chr6B	36132159	1	1.20614e-027	12:A>C	12	0.552511	0.520661	0.479339	0.520661	0.479339	0	0.499146	0.499146	0.499146	3.30864	3.12676	1	0	-	-	1	-	-	-	0	-	1	-	1	0	-	-	-	-	0	-	-	0	-	0	0	1
983862|F|0-41:A>G-41:A>G	TGCAGCTAGTGGACTTGGACGGCAACATCGTGAGGGTGGTCAAGGCCGTAGGTAACCCTTGGAGGATCT	TGCAGCTAGTGGACTTGGACGGCAACATCGTGAGGGTGGTCAAGGCCGTAGGTAACCCTTGGAGGATCT		0	0	999	chr7B	666381924	1	1.20614e-027	41:A>G	41	0.552511	0.520661	0.479339	0.520661	0.479339	0	0.499146	0.499146	0.499146	25.57895	22.85714	1	0	1	-	0	1	-	-	-	-	-	0	-	-	-	-	-	-	-	1	-	1	1	-	1	0
5577215|F|0-42:C>T-42:C>T	TGCAGACGCTGACAATATGGAACCAGTTGAAGACGGCGGGATCGGCGGGAACGGCGAAGCCGGCGGGCA	TGCAGACGCTGACAATATGGAACCAGTTGAAGACGGCGGGATCGGCGGGAACGGCGAAGCCGGCGGGCA	7A|100.242925400|5325491|5325491	1	1	5.20462e-027	chr7B	626005233	1	1.20614e-027	42:C>T	42	0.890411	0.482051	0.523077	0.476923	0.517949	0.005128	0.499356	0.498935	0.499145	5.93443	3.52	1	0	1	0	-	1	0	1	1	0	0	1	0	0	1	0	0	0	0	0	1	1	1	-	0	1
2278993|F|0-35:C>A-35:C>A	TGCAGCATCTACCTCCGCTAGCGGTGGATCTATATCTTCTTGCACCAATTCAGTGTCATGATTGTTCGT	TGCAGCATCTACCTCCGCTAGCGGTGGATCTATATCTTCTTGCACCAATTCAGTGTCATGATTGTTCGT	7B|130.644387200|2278993|2278993	1	1	6.68514e-031	chr7B	741596989	1	2.0183e-025	35:C>A	35	0.671233	0.52381	0.482993	0.517007	0.47619	0.006803	0.498866	0.499422	0.499144	13.71429	9.65854	1	-	1	-	1	1	-	1	0	-	1	0	0	0	-	-	-	-	1	0	-	1	0	1	1	-
5580444|F|0-27:G>C-27:G>C	TGCAGGCGCGCGCCGACGCGCCACGAGGGGCAGACGGCGGGCATGCGGATGCGGCCGAGATCGGAAGAG	TGCAGGCGCGCGCCGACGCGCCACGAGGGGCAGACGGCGGGCATGCGGATGCGGGCG		0	0	999		0	0	999	27:G>C	27	0.990868	0.479263	0.520737	0.479263	0.520737	0	0.49914	0.49914	0.49914	7.80916	8.42282	1	1	1	1	0	1	1	0	0	1	1	1	1	1	1	1	1	1	1	1	0	1	0	1	0	0
993750|F|0-68:C>G-68:C>G	TGCAGCAGCACAGTCATCACTCATCACTCATCAGCAGTCGCCGCCTGTAGTCTGTAGCCAGTAGATCTC	TGCAGCAGCACAGTCATCACTCATCACTCATCAGCAGTCGCCGCCTGTAGTCTGTAGCCAGTAGATCTC	1A|107.531759100|993750|993750	1	1	6.68514e-031	chr1A	494776377	1	4.33804e-027	68:C>G	68	0.990868	0.479263	0.520737	0.479263	0.520737	0	0.49914	0.49914	0.49914	6.90714	6.32624	1	0	0	0	1	0	0	1	1	0	1	0	1	0	1	0	0	0	0	0	0	0	1	0	0	0
3222497|F|0-17:G>T-17:G>T	TGCAGCGCCTCGCTGCCGTCGCTGTCGTCGCCGCCCGCGCCGAGATCGGAAGAGCGGTTCAGCAGGAAT	TGCAGCGCCTCGCTGCCGTCGCTGTCGTCGCCGCCCGCGGCG		0	0	999		0	0	999	17:G>T	17	0.995434	0.481651	0.522936	0.477064	0.518349	0.004587	0.499327	0.498948	0.499137	13.78626	13.19868	1	0	0	1	0	0	0	1	1	0	1	1	1	0	1	0	1	1	1	1	1	0	1	0	1	1
5370077|F|0-44:G>C-44:G>C	TGCAGCAGCTCGACGACTGCTTCCTGTTCCTCCCGGCGGCACACGCCGTGCTCGACCTCTGCGTGGCGC	TGCAGCAGCTCGACGACTGCTTCCTGTTCCTCCCGGCGGCACACGCCGTGCTCGACCTCTGCGTGGCGC		0	0	999	chr1D	451194892	1	1.20614e-027	44:G>C	44	0.881279	0.523316	0.481865	0.518135	0.476684	0.005181	0.498913	0.499342	0.499127	3.68182	3.0531	1	0	1	0	1	1	0	1	0	0	0	0	1	1	1	1	0	0	0	1	0	-	1	0	0	0
1096869|F|0-60:G>A-60:G>A	TGCAGCTGGACGGATGCAAGCGCATCACCGGAAATTTTGAAATAAATTCAAAAATAATATGAGCATCAA	TGCAGCTGGACGGATGCAAGCGCATCACCGGAAATTTTGAAATAAATTCAAAAATAATATGAGCATCAA	1A|081.633280880|1096869|1096869	1	1	6.68514e-031	chr1A	366138138	1	5.61161e-026	60:G>A	60	0.881279	0.481865	0.523316	0.476684	0.518135	0.005181	0.499342	0.498913	0.499127	5.256	4.69291	1	-	1	0	1	0	0	1	1	-	1	1	1	-	0	-	0	0	0	0	0	0	1	0	1	1
2271780|F|0-33:C>A-33:C>A	TGCAGAAGCACTGAAGCACCAAGCATGCATGTTCTCGACCAGGAGTGCTTGGGTTAAAGGAACGGCGGA	TGCAGAAGCACTGAAGCACCAAGCATGCATGTTCTCGACCAGGAGTGCTTGGGTTAAAGGAACGGCGGA	1A|105.252063000|2271780|2271780	1	1	6.68514e-031	chr1A	494397157	1	5.61161e-026	33:C>A	33	0.981735	0.47907	0.52093	0.47907	0.52093	0	0.499124	0.499124	0.499124	4.11594	4.22464	1	0	0	0	1	0	0	1	1	0	1	0	1	0	1	0	0	0	0	0	0	0	1	0	0	0
2335730|F|0-17:C>T-17:C>T	TGCAGCTCCGCCAACTCCGCTTGCGGAGTTGTGGAGCGAACAGCGCCTTAGATTCCCTTTCATTAGGTG	TGCAGCTCCGCCAACTCCGCTTGCGGAGTTGTGGAGCGAACAGCGCCTTAGATTCCCTTTCATTAGGTG		0	0	999	chr1B	381720171	1	1.20614e-027	17:C>T	17	0.986301	0.523148	0.481481	0.518519	0.476852	0.00463	0.498928	0.499314	0.499121	6.27397	6.3037	0.991667	1	0	1	1	2	0	1	0	1	1	0	1	1	1	1	1	1	1	1	1	0	0	0	0	0
26673800|F|0-47:A>G-47:A>G	TGCAGCCTCCACTATAGCATCCGGTCCGGGATAAAGTGCAGCTCGTCACCGAGATCGGAAGAGCGGTTC	TGCAGCCTCCACTATAGCATCCGGTCCGGGATAAAGTGCAGCTCGTCAGCG		0	0	999		0	0	999	47:A>G	47	0.785388	0.52907	0.494186	0.505814	0.47093	0.023256	0.49831	0.499932	0.499121	2.68421	2.58586	0.972222	1	-	0	-	0	-	-	0	1	0	-	0	1	0	1	1	2	1	1	1	1	1	-	0	1
1272973|F|0-7:G>A-7:G>A	TGCAGACGCACGGCCGGCGGCCGCCGGCCCCACGCGCCCAACGTCCTCCGCAACCACCTTCAGAACTGG	TGCAGACGCACGGCCGGCGGCCGCCGGCCCCACGCGCCCAACGTCCTCCGCAACCACCTTCAGAACTGG	2B|074.142412410|1272973|1272973	1	1	6.68514e-031	chr2B	370074374	1	1.20614e-027	7:G>A	7	0.6621	0.482759	0.524138	0.475862	0.517241	0.006897	0.499405	0.498835	0.49912	5.13953	6.25532	1	1	0	1	1	0	1	-	1	1	-	-	1	-	0	1	-	1	1	1	1	0	-	1	-	-
1069828|F|0-52:C>T-52:C>T	TGCAGCTGGGACGCTGAGAGGTGAGCCTAGCTTCTCAAACGCACGGTGGGAACGGTGAGGCAGAACTGA	TGCAGCTGGGACGCTGAGAGGTGAGCCTAGCTTCTCAAACGCACGGTGGGAACGGTGAGGCAGAACTGA	2A|061.224102450|1069828|1069828	1	1	6.68514e-031	chr2A	59729206	1	1.20614e-027	52:C>T	52	1	0.484018	0.525114	0.474886	0.515982	0.009132	0.499489	0.498739	0.499114	10.5188	10.19737	0.991667	0	1	1	0	0	1	0	1	1	0	0	0	1	0	0	0	1	1	1	1	0	1	1	0	1
3021573|F|0-8:C>T-8:C>T	TGCAGGTGCAACAGCTCTGAGGGTGCTGGTCTCCCAACCTTCCGAGATCGGAAGAGCGGTTCAGCAGGA	TGCAGGTGCAACAGCTCTGAGGGTGCTGGTCTCCCAACCTTGCG	3B|070.075644480|3021573|3021573	1	1	1.27258e-015	chr3D	471093196	1	1.83728e-012	8:C>T	8	1	0.525114	0.484018	0.515982	0.474886	0.009132	0.498739	0.499489	0.499114	38.11842	39.64662	1	0	1	0	0	1	0	0	1	0	0	1	0	1	0	1	0	0	1	1	0	1	1	0	0	1
1034625|F|0-46:A>C-46:A>C	TGCAGAGACCTCATAGTGGCGTGTCACACACTAGCACTGGTGTGCAATGGTGCAGTTTTCTTGTCGTAC	TGCAGAGACCTCATAGTGGCGTGTCACACACTAGCACTGGTGTGCAATGGTGCAGTTTTCTTGTCGTAC		0	0	999	chr4A	9484237	1	1.20614e-027	46:A>C	46	1	0.525114	0.484018	0.515982	0.474886	0.009132	0.498739	0.499489	0.499114	6.10458	15.59091	1	0	1	0	1	1	0	1	1	1	0	0	0	0	0	0	1	0	1	0	1	1	1	0	1	1
1071948|F|0-63:C>T-63:C>T	TGCAGCTCCAGCTGCTTCCTCCAAGCTCCCCCGCTCCCCATAAAACCACGGCATTGTAGCAGACGTAGC	TGCAGCTCCAGCTGCTTCCTCCAAGCTCCCCCGCTCCCCATAAAACCACGGCATTGTAGCAGACGTAGC	7B|022.986701350|1071948|1071948	1	1	3.11029e-029	chr7B	57935975	1	1.20614e-027	63:C>T	63	1	0.525114	0.484018	0.515982	0.474886	0.009132	0.498739	0.499489	0.499114	26.09589	24.98561	1	0	0	1	0	0	0	0	0	0	0	1	1	0	2	0	0	0	0	1	0	0	1	0	0	1
3570171|F|0-23:T>C-23:T>C	TGCAGGCGGAGCGGATCAAGGGCTACCATGCGTGGCTCCGCGGGGCGGTCTCGATGTTCGGGAAGCCGA	TGCAGGCGGAGCGGATCAAGGGCTACCATGCGTGGCTCCGCGGGGCGGTCTCGATGTTCGGGAAGCCGA	7B|022.565953600|3570171|3570171	1	1	6.68514e-031	chr7B	58792403	1	5.61161e-026	23:T>C	23	1	0.484018	0.525114	0.474886	0.515982	0.009132	0.499489	0.498739	0.499114	10.15108	10.10959	1	1	1	0	1	1	1	1	1	1	1	0	0	1	2	1	1	1	1	0	1	1	0	1	1	0
1126397|F|0-63:T>C-63:T>C	TGCAGTCGTAGTAGTAGTCCCCGACGGCGACGGGGTCGTCGTCGCTCCCTCCCCAGGGCTCGTTGTCGG	TGCAGTCGTAGTAGTAGTCCCCGACGGCGACGGGGTCGTCGTCGCTCCCTCCCCAGGGCTCGTTGTCGG	5A|055.972682750|1126397|1126397	1	1	6.68514e-031	chr5A	505589274	1	1.20614e-027	63:T>C	63	1	0.525114	0.484018	0.515982	0.474886	0.009132	0.498739	0.499489	0.499114	5.75	5.87234	1	1	0	1	1	0	1	0	1	1	2	0	1	1	1	1	1	1	1	0	1	0	0	1	0	1
5578478|F|0-10:G>A-10:G>A	TGCAGTTGCAGACCCCTCCATTCGCCGAGATCGGAAGAGCGGTTCAGCAGGAATGCCGAGACCGATCTC	TGCAGTTGCAGACCCCTCCATTCGGCG		0	0	999		0	0	999	10:G>A	10	0.484018	0.528302	0.509434	0.490566	0.471698	0.037736	0.498398	0.499822	0.49911	9.07143	7.93939	0.98	-	0	-	0	0	-	-	1	0	-	1	-	-	0	-	-	0	-	-	-	-	0	-	-	-
2276237|F|0-30:C>T-30:C>T	TGCAGGTCAGAGACGACGAGAAAGGACTCGCAAACTACTTCGATCTCATCCTCCGAGACACGGAGGACT	TGCAGGTCAGAGACGACGAGAAAGGACTCGCAAACTACTTCGATCTCATCCTCCGAGACACGGAGGACT		0	0	999	chr2B	799258848	1	1.20614e-027	30:C>T	30	0.726027	0.509434	0.528302	0.471698	0.490566	0.037736	0.499822	0.498398	0.49911	21.05556	14.51852	0.988889	0	0	-	-	-	-	-	0	0	1	-	-	1	0	1	-	0	0	1	1	-	-	-	0	0
1125964|F|0-23:A>G-23:A>G	TGCAGGGCATGTGCAGCAGCGCGAAGGAAGTTGCGACGGCGGAGGGTCGGAGGAGAGGACTGCGGGCCA	TGCAGGGCATGTGCAGCAGCGCGAAGGAAGTTGCGACGGCGGAGGGTCGGAGGAGAGGACTGCGGGCCA	1A|043.928934470|1125964|1125964	1	1	6.68514e-031	chr1A	29608354	1	1.20614e-027	23:A>G	23	0.648402	0.521127	0.478873	0.521127	0.478873	0	0.499107	0.499107	0.499107	7.41414	5.45977	1	0	0	0	1	1	1	-	1	-	0	-	0	0	1	1	-	-	-	0	-	-	-	1	0	-
1323816|F|0-53:T>A-53:T>A	TGCAGTTAATCGCATTGTAATTTCAGTACCACAAAAGATGTGCTTACCCATACTGCTAGCTCATTCACG	TGCAGTTAATCGCATTGTAATTTCAGTACCACAAAAGATGTGCTTACCCATACTGCTAGCTCATTCACG		0	0	999	chr1A	532107404	1	2.61083e-024	53:T>A	53	0.972603	0.478873	0.521127	0.478873	0.521127	0	0.499107	0.499107	0.499107	3.63359	3.75862	1	1	1	1	1	0	1	0	1	1	0	1	1	1	0	1	1	1	0	0	1	0	1	1	0	0
1067591|F|0-9:G>A-9:G>A	TGCAGTACAGCAACTTCACGTGATAATTAAGCATTTGGTATGTGTCTATTTTACATGCCATCCAATATG	TGCAGTACAGCAACTTCACGTGATAATTAAGCATTTGGTATGTGTCTATTTTACATGCCATCCAATATG	7B|052.763641590|1067591|1067591	1	1	6.68514e-031	chr7B	585742704	1	1.20614e-027	9:G>A	9	0.648402	0.521127	0.478873	0.521127	0.478873	0	0.499107	0.499107	0.499107	10.01042	6.45882	1	-	1	0	-	0	0	-	0	0	0	0	1	-	0	-	1	0	-	-	0	-	1	0	0	0
1692275|F|0-48:T>G-48:T>G	TGCAGTGCTTGAACACGTCTATGCTAGGCCTGAAGCACCAGAAGGCCATACCGAACGCAGGAACGATGG	TGCAGTGCTTGAACACGTCTATGCTAGGCCTGAAGCACCAGAAGGCCATACCGAACGCAGGAACGATGG		0	0	999	chr2B	697006706	1	5.61161e-026	48:T>G	48	0.753425	0.521212	0.478788	0.521212	0.478788	0	0.4991	0.4991	0.4991	6.31481	6.09615	1	-	0	-	1	0	0	0	-	1	0	0	-	-	-	1	1	-	1	-	1	0	0	0	0	1
1289432|F|0-35:A>T-35:A>T	TGCAGATCTTATTATCGTCGCACCTTGGGCTCCGTAATTGGTCCGTTCACAGATATTTTCTGGAGTCAG	TGCAGATCTTATTATCGTCGCACCTTGGGCTCCGTAATTGGTCCGTTCACAGATATTTTCTGGAGTCAG	2A|059.296245950|1289432|1289432	1	1	6.68514e-031	chr2A	77933233	1	2.61083e-024	35:A>T	35	0.990868	0.525346	0.483871	0.516129	0.474654	0.009217	0.498715	0.49948	0.499097	8.07383	10.81343	1	0	1	1	1	0	0	1	0	0	1	1	1	1	1	1	0	0	0	0	0	1	0	0	0	1
1228531|F|0-24:G>A-24:G>A	TGCAGATAAATGAATGTATGTTAGGCGCCTTGTGCGCCTTTCTCTTGTTCAAAAAAAAAAACTTCAAGT	TGCAGATAAATGAATGTATGTTAGGCGCCTTGTGCGCCTTTCTCTTGTTCAAAAAAAAAAACTTCAAGT	1B|088.796161480|1228531|1228531	1	1	6.68514e-031	chr1B	272453757	1	1.20614e-027	24:G>A	24	0.885845	0.525773	0.484536	0.515464	0.474227	0.010309	0.498671	0.499522	0.499097	4.50794	4.87903	0.990385	0	1	-	1	2	0	1	1	-	0	1	0	-	0	0	1	1	-	1	0	1	0	0	0	1
1025472|F|0-55:G>A-55:G>A	TGCAGGGCACGCGATGGCCGCCGAAGGGGACGAAGAGGGGGCCGCGGCGCCCAAGGTGGTAGGGCTGGC	TGCAGGGCACGCGATGGCCGCCGAAGGGGACGAAGAGGGGGCCGCGGCGCCCAAGGTGGTAGGGCTGGC	6A|008.402043623|1025472|1025472	1	1	3.11029e-029	chr6D	8797183	1	5.61161e-026	55:G>A	55	0.990868	0.525346	0.483871	0.516129	0.474654	0.009217	0.498715	0.49948	0.499097	16.21622	14.53731	0.991525	0	0	1	0	0	1	0	1	1	1	1	1	1	0	1	0	0	0	1	0	1	0	1	0	0
1263386|F|0-37:C>G-37:C>G	TGCAGGGCCGGCTTGGCTCGCTCCCAGTCCCACAGCACGACGGTGCGGTCGTCCGACCCGAGATCGGAA	TGCAGGGCCGGCTTGGCTCGCTCCCAGTCCCACAGCACGACGGTGCGGTCGTCCGACGCG		0	0	999	chr7A	719505646	1	4.41089e-021	37:C>G	37	0.858447	0.521277	0.478723	0.521277	0.478723	0	0.499095	0.499095	0.499095	4.05691	5.15929	1	0	0	-	1	1	1	-	-	0	1	0	1	1	-	1	1	1	0	1	1	0	1	1	0	1
1095360|F|0-30:T>C-30:T>C	TGCAGGTTGTGGTTGCATCGCAGCCGTCGTTGCATTCTCGGCCTGCATCGTCGTAGTCCGCTGCCCTCC	TGCAGGTTGTGGTTGCATCGCAGCCGTCGTTGCATTCTCGGCCTGCATCGTCGTAGTCCGCTGCCCTCC	3A|051.701935860|1095360|1095360	1	1	6.68514e-031	chr3A	568024952	1	5.61161e-026	30:T>C	30	0.858447	0.521277	0.478723	0.521277	0.478723	0	0.499095	0.499095	0.499095	18.86466	14.89908	1	1	1	0	-	1	0	-	1	0	1	1	1	0	0	1	0	0	0	1	0	1	0	0	-	1
1203514|F|0-13:C>G-13:C>G	TGCAGCTGGAAAGCAGTCAAGCATGACAATAGTGTTACATGGTTGGCCTGTTGGAACGATCCGATAAAC	TGCAGCTGGAAAGCAGTCAAGCATGACAATAGTGTTACATGGTTGGCCTGTTGGAACGATCCGATAAAC		0	0	999	chr2B	717916631	1	5.61161e-026	13:C>G	13	0.96347	0.521327	0.478673	0.521327	0.478673	0	0.49909	0.49909	0.49909	4.7971	4.43609	1	1	0	0	0	1	1	0	0	1	0	0	0	1	1	-	1	1	1	0	1	0	1	1	0	0
1059081|F|0-29:G>A-29:G>A	TGCAGGTCACAGGGAGAGTGTCGGCATGGGGTAAGAAGGGATGCAGTCGGCGGCGAACCCACAACTCAC	TGCAGGTCACAGGGAGAGTGTCGGCATGGGGTAAGAAGGGATGCAGTCGGCGGCGAACCCACAACTCAC	7A|008.737681781|1059081|1059081	1	1	6.68514e-031	chr7A	12838214	1	5.61161e-026	29:G>A	29	0.96347	0.478673	0.521327	0.478673	0.521327	0	0.49909	0.49909	0.49909	10.87692	11.78723	1	1	0	1	1	1	-	1	0	1	1	0	1	1	0	1	1	1	1	0	1	0	1	0	0	0
1713140|F|0-21:G>T-21:G>T	TGCAGGATGACCAACAACAACGGCAATGGCAATGGCGGCAGCAACGCGGCGGCGAGTGGCTGGCTGGGC	TGCAGGATGACCAACAACAACGGCAATGGCAATGGCGGCAGCAACGCGGCGGCGAGTGGCTGGCTGGGC		0	0	999	chr2D	311715771	1	1.20614e-027	21:G>T	21	0.96347	0.521327	0.478673	0.521327	0.478673	0	0.49909	0.49909	0.49909	3.60284	3.35156	1	1	0	1	1	0	1	0	1	1	-	0	1	1	0	1	1	1	1	1	1	0	0	1	0	1
7913557|F|0-18:A>G-18:A>G	TGCAGGAAACCTGGATTCAGGTCTTTGGCATCCCGAGATCGGAAGAGCGGTTCAGCAGGAATGCCGAGA	TGCAGGAAACCTGGATTCAGGTCTTTGGCATCGCG		0	0	999		0	0	999	18:A>G	18	0.863014	0.481481	0.52381	0.47619	0.518519	0.005291	0.499314	0.498866	0.49909	11.49107	15.23308	1	0	-	0	1	-	0	1	1	0	2	1	0	0	-	0	1	1	0	0	1	0	0	0	1	-
4989948|F|0-8:C>T-8:C>T	TGCAGCAGCGGCAGGTGGGAGCTCGGGATCGACGGGGTTAGGCGTGGCTGGAAGGGAAACCGAGATCGG	TGCAGCAGCGGCAGGTGGGAGCTCGGGATCGACGGGGTTAGGCGTGGCTGGAAGGGAAAGCG	4A|132.059989400|4989948|4989948	1	1	2.15808e-025		0	0	999	8:C>T	8	0.716895	0.528662	0.490446	0.509554	0.471338	0.019108	0.498357	0.499817	0.499087	16.14563	16.12	0.9875	-	-	1	0	1	0	0	1	-	1	0	0	1	-	-	1	0	0	1	0	0	0	-	1	1
2264955|F|0-11:G>A-11:G>A	TGCAGCAGATGGGGTGCGGATGTAGGTCTCATCGACACAGGAGCACGAGGTAGCGGGCGACCGGCCGAA	TGCAGCAGATGGGGTGCGGATGTAGGTCTCATCGACACAGGAGCACGAGGTAGCGGGCGACCGGCCGAA		0	0	999	chr7B	45685921	3	5.61161e-026	11:G>A	11	0.534247	0.521368	0.478632	0.521368	0.478632	0	0.499087	0.499087	0.499087	16.28378	16.22535	1	-	0	-	1	0	0	1	0	-	-	1	0	-	1	0	-	-	-	-	-	0	1	-	0	-
2278138|F|0-40:A>C-40:A>C	TGCAGGGTTCGAATCCTAGACATCACATATTTTCAGTTACAATTGGTTTTTTTCCTTTTTCTTCTTGCT	TGCAGGGTTCGAATCCTAGACATCACATATTTTCAGTTACAATTGGTTTTTTTCCTTTTTCTTCTTGCT		0	0	999		0	0	999	40:A>C	40	0.639269	0.521429	0.478571	0.521429	0.478571	0	0.499082	0.499082	0.499082	13.27957	13.27848	1	-	1	-	0	-	-	1	0	-	1	1	-	0	1	0	-	-	0	0	0	1	1	0	0	0
3570628|F|0-5:G>A-5:G>A	TGCAGGCCTCGGGATACCGTAAAGAAAATTTACACACAGCGTGTAAATGAAATTTGCGGGGAGCTACAT	TGCAGGCCTCGGGATACCGTAAAGAAAATTTACACACAGCGTGTAAATGAAATTTGCGGGGAGCTACAT	2A|006.500042051|1232836|1232836	1	1	1.44708e-027	chr2A	3433334	1	2.61083e-024	5:G>A	5	0.744292	0.478528	0.521472	0.478528	0.521472	0	0.499078	0.499078	0.499078	11.53465	11.46957	1	1	0	0	0	-	1	0	0	1	0	1	0	1	-	1	1	1	-	0	1	0	-	1	0	1
1241905|F|0-14:A>G-14:A>G	TGCAGACAGAGCTGAAGCTTACTTAGCTCTGACAGAGTAGAGTGCTGAGGGGTGTAGCAAGATGGCGAT	TGCAGACAGAGCTGAAGCTTACTTAGCTCTGACAGAGTAGAGTGCTGAGGGGTGTAGCAAGATGGCGAT		0	0	999	chr2A	768602237	1	5.61161e-026	14:A>G	14	0.849315	0.521505	0.478495	0.521505	0.478495	0	0.499075	0.499075	0.499075	7.0813	6.65217	1	0	1	0	1	0	0	1	1	-	0	-	0	-	1	0	0	1	1	0	0	1	0	0	-	0
2255795|F|0-66:G>C-66:G>C	TGCAGGGTCATCCTTCTGGTTATAGGTGGTATTAACGTCGATATTGCGTTCAGTAAAAAACTTGTTGTT	TGCAGGGTCATCCTTCTGGTTATAGGTGGTATTAACGTCGATATTGCGTTCAGTAAAAAACTTGTTGTT	7B|075.899783760|2255795|2255795	1	1	6.68514e-031	chr7B	646565686	1	1.20614e-027	66:G>C	66	0.771689	0.485207	0.526627	0.473373	0.514793	0.011834	0.499562	0.498582	0.499072	16.38542	18.93333	1	1	1	-	1	1	-	1	-	0	-	0	-	-	1	-	0	1	0	1	-	0	0	0	-	0
981509|F|0-15:A>G-15:A>G	TGCAGTGCCAAATAGAAATTGCCCTTATTTTCAGAGTGGTTTCGTGGAGATATTTTTTTGGCGCCTGCT	TGCAGTGCCAAATAGAAATTGCCCTTATTTTCAGAGTGGTTTCGTGGAGATATTTTTTTGGCGCCTGCT	5B|027.468146810|981509|981509	1	1	6.68514e-031	chr5B	50528841	1	5.61161e-026	15:A>G	15	0.748858	0.481707	0.52439	0.47561	0.518293	0.006098	0.499331	0.49881	0.49907	12.69231	12.53913	1	1	1	0	-	-	0	1	0	0	2	1	0	0	0	0	0	0	-	0	0	1	-	0	1	-
2279781|F|0-67:G>A-67:G>A	TGCAGAGGAGCCGTCCTTGTTCTCTGAAGCAGAGCACGAGCCGAGCTGGAGAAAGGCCATGATCGAAGA	TGCAGAGGAGCCGTCCTTGTTCTCTGAAGCAGAGCACGAGCCGAGCTGGAGAAAGGCCATGATCGAAGA		0	0	999	chr2A	2805067	2	5.61161e-026	67:G>A	67	0.643836	0.524823	0.48227	0.51773	0.475177	0.007092	0.498768	0.499371	0.499069	5.06522	4.5	1	-	0	1	1	-	-	1	0	0	1	-	1	0	0	-	0	0	0	1	-	-	1	-	1	0
3385323|F|0-23:C>T-23:C>T	TGCAGCAAAATCTCAGATCAGCCCAGGTTTCAGACCTTCAACGAAGCATTATTCTGCTTGTTGTCGAGG	TGCAGCAAAATCTCAGATCAGCCCAGGTTTCAGACCTTCAACGAAGCATTATTCTGCTTGTTGTCGAGG	7A|037.349846300|3385323|3385323	1	1	6.68514e-031		0	0	999	23:C>T	23	0.803653	0.488636	0.528409	0.471591	0.511364	0.017045	0.499742	0.498386	0.499064	17.36036	7.59167	1	0	0	1	1	1	-	-	1	-	1	0	1	1	-	0	0	-	-	-	-	1	-	-	0	0
1689094|F|0-23:T>C-23:T>C	TGCAGCATGTTGCCCAGCGCCGCTGCGAGGGCCACCAGCGCCGCCCCCCTCATCTTGCCGAGATCGGAA	TGCAGCATGTTGCCCAGCGCCGCTGCGAGGGCCACCAGCGCCGCCCCCCTCATCTTGGCG		0	0	999	chr6A	616841156	1	4.41089e-021	23:T>C	23	0.972603	0.483568	0.525822	0.474178	0.516432	0.00939	0.49946	0.498666	0.499063	5.408	3.74	1	0	1	1	0	0	1	1	0	1	2	1	0	1	1	0	0	1	1	1	1	1	1	1	1	1
1050651|F|0-24:C>T-24:C>T	TGCAGTTGGGGAGTGGAGAGGATCCGAACAGGGTCTTCATATAAAAGTTCCAGATGCTTTGCATACAAA	TGCAGTTGGGGAGTGGAGAGGATCCGAACAGGGTCTTCATATAAAAGTTCCAGATGCTTTGCATACAAA		0	0	999	chr3A	701767653	1	1.20614e-027	24:C>T	24	0.666667	0.486301	0.527397	0.472603	0.513699	0.013699	0.499625	0.498499	0.499062	10.62366	13.98039	1	1	0	-	-	1	1	-	-	2	0	0	-	1	-	0	1	0	0	-	1	1	-	1	0	-
5577805|F|0-8:G>A-8:G>A	TGCAGAACGCGGCAAATAGGAGGTCCCCCGAGATCGGAAGAGCGGTTCAGCAGGAATGCCGAGACCGAT	TGCAGAACGCGGCAAATAGGAGGTCCCGCG		0	0	999		0	0	999	8:G>A	8	0.945205	0.478261	0.521739	0.478261	0.521739	0	0.499055	0.499055	0.499055	7.6746	11.66917	1	0	1	0	1	1	0	0	0	0	0	1	0	0	1	0	1	0	1	0	0	0	1	0	1	1
1050125|F|0-22:T>C-22:T>C	TGCAGATTTCTTCAGACTCCTTTAGGTTCTTTAGGTCCTGACATATAACCTGAGGTGACTGTGGGTTGA	TGCAGATTTCTTCAGACTCCTTTAGGTTCTTTAGGTCCTGACATATAACCTGAGGTGACTGTGGGTTGA		0	0	999	chr6A	57695167	1	1.20614e-027	22:T>C	22	0.840183	0.521739	0.478261	0.521739	0.478261	0	0.499055	0.499055	0.499055	6.98319	8	1	1	1	1	1	0	1	-	1	0	1	1	0	1	0	1	1	1	0	1	1	0	-	0	0	1
1220443|F|0-42:C>A-42:C>A	TGCAGGCCACGTACCCTTGTTGCCACCTCGCTGCCCACAGCTCTGACATCGCCCTTTAGAAGCTCCGCC	TGCAGGCCACGTACCCTTGTTGCCACCTCGCTGCCCACAGCTCTGACATCGCCCTTTAGAAGCTCCGCC	3B|017.446633550|1220443|1220443	1	1	6.68514e-031	chr3B	19170332	1	1.20614e-027	42:C>A	42	0.525114	0.521739	0.478261	0.521739	0.478261	0	0.499055	0.499055	0.499055	4.86747	4.95385	1	0	1	0	-	-	0	-	-	0	-	-	-	0	0	0	0	0	1	-	0	1	1	1	0	1
1081264|F|0-20:C>A-20:C>A	TGCAGAAACTTTTGCCAGAGCCCCTGCCACGGGCATGGTTATTTCTCTTCCTCTTCTTCCTCGTCGTGT	TGCAGAAACTTTTGCCAGAGCCCCTGCCACGGGCATGGTTATTTCTCTTCCTCTTCTTCCTCGTCGTGT	3B|035.537914980|1081264|1081264	1	1	6.68514e-031	chrUn	39602364	1	2.61083e-024	20:C>A	20	0.840183	0.478261	0.521739	0.478261	0.521739	0	0.499055	0.499055	0.499055	6.54867	8.27049	1	0	0	-	0	0	0	1	0	0	0	1	0	1	1	1	0	0	0	0	-	0	1	0	0	-
1255700|F|0-22:C>G-22:C>G	TGCAGGAGGCGCACGACATGGTCGTCGCCTGCCGGGATAGAAGCTCCGCCAATCTGTTCTTCAGGTCCC	TGCAGGAGGCGCACGACATGGTCGTCGCCTGCCGGGATAGAAGCTCCGCCAATCTGTTCTTCAGGTCCC		0	0	999	chr3D	1007584	1	1.2147e-022	22:C>G	22	0.525114	0.478261	0.521739	0.478261	0.521739	0	0.499055	0.499055	0.499055	4.63235	4.48684	1	-	-	0	0	1	-	-	-	0	1	0	1	-	0	1	1	0	-	0	-	0	0	1	-	-
4998663|F|0-9:T>G-9:T>G	TGCAGCTCGTGGCGAGTCACTAAGCTGTACCTCAGCGAACGAGGGTTGTTGGGCCGAGATCGGAAGAGC	TGCAGCTCGTGGCGAGTCACTAAGCTGTACCTCAGCGAACGAGGGTTGTTGGGGCG	6A|099.359607820|1259639|1259639	11	1	5.27377e-011		0	0	999	9:T>G	9	0.420091	0.478261	0.521739	0.478261	0.521739	0	0.499055	0.499055	0.499055	10.9	4.01695	1	-	0	-	-	-	-	-	-	1	-	0	-	-	1	-	-	1	0	1	1	-	-	0	1	0
1150595|F|0-15:C>T-15:C>T	TGCAGCAGGAAGGCGCCATGCGCGCGAGCCATGGCCAGGGAGGGCGGAGCGCCTGTCGTACCGATGGCG	TGCAGCAGGAAGGCGCCATGCGCGCGAGCCATGGCCAGGGAGGGCGGAGCGCCTGTCGTACCGATGGCG	2B|074.142412410|1150595|1150595	1	1	6.68514e-031	chr2B	380822034	1	1.20614e-027	15:C>T	15	0.995434	0.527523	0.486239	0.513761	0.472477	0.013761	0.498485	0.499621	0.499053	8.50336	7.95588	1	1	0	1	1	0	1	0	1	1	0	0	1	1	0	2	1	1	1	1	1	0	0	1	0	1
2258489|F|0-62:A>G-62:A>G	TGCAGGAAACTAGCGGTACTCTATTTTGCTTCGCCTTCATTTTCAGAGAAATGGACAGTACGACAATCC	TGCAGGAAACTAGCGGTACTCTATTTTGCTTCGCCTTCATTTTCAGAGAAATGGACAGTACGACAATCC	2B|078.225445990|2258489|2258489	1	1	6.68514e-031	chr2B	542763132	2	1.20614e-027	62:A>G	62	0.995434	0.486239	0.527523	0.472477	0.513761	0.013761	0.499621	0.498485	0.499053	8.30435	8.02041	0.991667	0	1	1	1	1	0	0	1	0	0	0	0	0	1	0	1	0	1	0	1	1	0	0	1	1
1026522|F|0-13:C>T-13:C>T	TGCAGGTGGACCTCAGCCCATGTCCTTTAACGAGAATGACTCACGTAGTAGCCTCCTGCCATGACAAGA	TGCAGGTGGACCTCAGCCCATGTCCTTTAACGAGAATGACTCACGTAGTAGCCTCCTGCCATGACAAGA	3B|077.575466430|1026522|1026522	1	1	3.11029e-029	chr3B	677369178	3	5.61161e-026	13:C>T	13	0.936073	0.478049	0.521951	0.478049	0.521951	0	0.499036	0.499036	0.499036	6.71429	6.68841	1	1	0	1	0	1	1	1	1	1	1	0	1	1	0	1	0	1	0	-	1	1	-	1	-	0
2260690|F|0-8:G>A-8:G>A	TGCAGCCCGACGGACCGACGAGCGAAAGCATAGGAGTGACGGAACCACAACCAGAGGCTTCGAAGAAGC	TGCAGCCCGACGGACCGACGAGCGAAAGCATAGGAGTGACGGAACCACAACCAGAGGCTTCGAAGAAGC	3B|066.400091720|2260690|2260690	1	1	6.68514e-031	chr3B	577132248	1	2.61083e-024	8:G>A	8	0.986301	0.486111	0.527778	0.472222	0.513889	0.013889	0.499614	0.498457	0.499035	13.94656	13.87417	1	-	0	0	0	0	1	0	1	1	0	1	1	0	2	1	1	1	0	0	1	1	0	1	0	1
1127218|F|0-8:T>C-8:T>C	TGCAGGGTTGTCGTTGTGTTCGCGATTCTCCTGCTCCTGCTCCGTCACCGAGATCGGAAGAGCGGTTCA	TGCAGGGTTGTCGTTGTGTTCGCGATTCTCCTGCTCCTGCTCCGTCAGCG	2B|090.443088960|1127218|1127218	1	1	7.28994e-019	chr2B	771414398	1	1.09842e-015	8:T>C	8	0.940639	0.524272	0.480583	0.519417	0.475728	0.004854	0.498822	0.499246	0.499034	11.16312	15.92683	1	0	1	0	0	0	0	1	1	0	1	0	0	-	0	1	0	0	0	0	0	1	1	0	0	1
1217224|F|0-13:G>C-13:G>C	TGCAGGATCCGAGGATGCTATGCAGACGAAGTGGTCATGCGTAATATGACCTTCCATGGAGACGAGCTG	TGCAGGATCCGAGGATGCTATGCAGACGAAGTGGTCATGCGTAATATGACCTTCCATGGAGACGAGCTG	3B|039.134656630|1217224|1217224	1	1	6.68514e-031	chr3B	53032448	2	1.20614e-027	13:G>C	13	0.621005	0.477941	0.522059	0.477941	0.522059	0	0.499027	0.499027	0.499027	12.125	11.56522	1	1	-	1	-	-	0	0	0	1	0	0	-	-	0	1	1	1	0	-	1	0	0	0	0	1
2287058|F|0-50:C>T-50:C>T	TGCAGGCAGGCAGGCGCGCTCGAATCTCTTTATATTTCATTTTATGATTACGATGATCATCGCAGTGAC	TGCAGGCAGGCAGGCGCGCTCGAATCTCTTTATATTTCATTTTATGATTACGATGATCATCGCAGTGAC		0	0	999	chr3A	434457315	1	1.20614e-027	50:C>T	50	0.926941	0.477833	0.522167	0.477833	0.522167	0	0.499017	0.499017	0.499017	2.91473	2.9187	1	1	0	1	1	1	1	0	1	1	1	0	-	1	0	1	1	1	0	-	1	0	1	1	0	1
2325450|F|0-8:G>C-8:G>C	TGCAGGGTGAAGGCATGAATCGCTTCGTCGCAAAGGCACGCAACCTTCTTAACTTTCACCCACGCGAGA	TGCAGGGTGAAGGCATGAATCGCTTCGTCGCAAAGGCACGCAACCTTCTTAACTTTCACCCACGCGAGA		0	0	999	chr7B	613547991	1	1.20614e-027	8:G>C	8	0.926941	0.477833	0.522167	0.477833	0.522167	0	0.499017	0.499017	0.499017	3.21488	3.82482	1	1	-	1	1	0	1	0	1	0	0	0	1	1	0	0	1	1	0	0	0	0	1	0	0	1
1320239|F|0-65:G>T-65:G>T	TGCAGCCTGCCGCCTACTCTGATGACACTCCGGCAACGCTCCGCCCTGCCATGTGCTCCGTTGATGCTC	TGCAGCCTGCCGCCTACTCTGATGACACTCCGGCAACGCTCCGCCCTGCCATGTGCTCCGTTGATGCTC		0	0	999	chr3B	626381972	1	1.20614e-027	65:G>T	65	0.926941	0.477833	0.522167	0.477833	0.522167	0	0.499017	0.499017	0.499017	4.90833	4.76642	1	0	1	0	0	0	1	-	1	0	0	1	1	0	0	0	1	0	1	1	0	1	-	0	0	1
2263646|F|0-62:G>C-62:G>C	TGCAGGAAGCGGTCGACGCAGTCCTCGATGTCGAACGCGAAGCGCGTCAGGTCGTGGATCCAGGCCTCC	TGCAGGAAGCGGTCGACGCAGTCCTCGATGTCGAACGCGAAGCGCGTCAGGTCGTGGATCCAGGCCTCC	4A|124.623720400|2263646|2263646	1	1	6.68514e-031	chr4A	725558758	1	1.20614e-027	62:G>C	62	0.931507	0.52451	0.480392	0.519608	0.47549	0.004902	0.498799	0.499231	0.499015	12.64234	11.65385	1	0	0	1	0	1	0	1	1	0	1	0	1	0	2	0	1	0	0	-	0	-	0	1	1	0
1159174|F|0-23:T>A-23:T>A	TGCAGACTGTTCTGTTTTTGACATATTCTGTTTTTCGTGTGTTATTTGCTTATTTTGATAAATTTATGG	TGCAGACTGTTCTGTTTTTGACATATTCTGTTTTTCGTGTGTTATTTGCTTATTTTGATAAATTTATGG		0	0	999	chr7A	41026754	28	1.20614e-027	23:T>A	23	0.821918	0.522222	0.477778	0.522222	0.477778	0	0.499012	0.499012	0.499012	2.72222	3.32353	1	0	1	1	-	1	-	1	0	0	1	1	-	0	0	0	0	0	1	1	0	1	1	0	0	0
1127735|F|0-14:C>A-14:C>A	TGCAGCTTAGAACGCCCATGCGTGCCTATGTACACGACGTCGGTGGCAATCCCGAGATCGGAAGAGCGG	TGCAGCTTAGAACGCCCATGCGTGCCTATGTACACGACGTCGGTGGCAATCGCG	7B|048.301065660|1127735|1127735	1	1	4.91861e-021	chr7B	508173263	1	7.75767e-018	14:C>A	14	0.826484	0.524862	0.480663	0.519337	0.475138	0.005525	0.498764	0.499252	0.499008	8.08264	8.48649	1	0	0	1	0	1	0	0	0	0	-	1	0	-	0	0	-	0	1	0	-	1	0	0	1	0
3533852|F|0-17:C>T-17:C>T	TGCAGCAAAGGGGGCCTCAGCGTTCCTAAGACGGCATCAGCGATGCCGAGATCGGAAGAGCGGTTCAGC	TGCAGCAAAGGGGGCCTCAGCGTTCCTAAGACGGCATCAGCGATGGCG		0	0	999		0	0	999	17:C>T	17	0.826484	0.524862	0.480663	0.519337	0.475138	0.005525	0.498764	0.499252	0.499008	16.50833	15.65546	1	-	1	1	0	0	1	0	-	-	1	1	1	0	1	-	-	-	0	1	1	-	-	1	0	0
3960386|F|0-43:G>A-43:G>A	TGCAGCCGTAGTTGTCGACGCGGAAGGCGACGGCACCGTCGGGGCCGTACACCGTGCAGCCGTTGCCGT	TGCAGCCGTAGTTGTCGACGCGGAAGGCGACGGCACCGTCGGGGCCGTACACCGTGCAGCCGTTGCCGT	3B|088.142947920|3960386|3960386	1	1	6.68514e-031	chr3B	731493565	7	1.20614e-027	43:G>A	43	0.945205	0.483092	0.52657	0.47343	0.516908	0.009662	0.499428	0.498588	0.499008	15.15038	12.51825	1	0	1	1	1	0	-	1	0	-	1	1	1	0	0	0	1	0	0	1	1	1	1	1	0	0
2256563|F|0-28:G>A-28:G>A	TGCAGCTGCTTCTGATCCTATGCGACACGTACCTCGACAAAGCAGTCGTGGAAGTGGAGCCGAGATCGG	TGCAGCTGCTTCTGATCCTATGCGACACGTACCTCGACAAAGCAGTCGTGGAAGTGGAGGCG	3A|130.093859200|2256563|2256563	1	1	2.15808e-025	chr3A	729897788	1	3.62294e-022	28:G>A	28	1	0.52968	0.488584	0.511416	0.47032	0.018265	0.498238	0.499739	0.498989	17.35948	21.61194	1	0	1	1	1	1	0	0	1	0	0	0	0	0	0	0	0	0	1	1	0	1	0	0	1	0
1314626|F|0-41:A>G-41:A>G	TGCAGACCATCAGCCTGTGGCAGGATTGCTACATTGACCAAAAACATGTTGCACGTACTGAACACAAGT	TGCAGACCATCAGCCTGTGGCAGGATTGCTACATTGACCAAAAACATGTTGCACGTACTGAACACAAGT	5B|030.287366730|1314626|1314626	1	1	6.68514e-031	chr5B	43437349	1	2.61083e-024	41:A>G	41	0.817352	0.52514	0.480447	0.519553	0.47486	0.005587	0.498736	0.499235	0.498986	19.57025	17.22936	1	-	1	1	0	0	0	1	1	0	1	1	1	0	0	0	0	0	-	-	-	-	0	0	1	1
1130287|F|0-38:G>C-38:G>C	TGCAGGAACTATGACATGGCTCTGTCGTGGTGTTATCTGGGCAGCATTGGAGGTGGGCACCGAGATCGG	TGCAGGAACTATGACATGGCTCTGTCGTGGTGTTATCTGGGCAGCATTGGAGGTGGGCAGCG	2B|104.024710300|1130287|1130287	1	1	2.15808e-025		0	0	999	38:G>C	38	0.817352	0.480447	0.52514	0.47486	0.519553	0.005587	0.499235	0.498736	0.498986	20.2037	17.09483	1	-	1	1	0	1	1	1	1	-	1	0	1	1	-	1	1	-	1	0	1	1	0	1	0	-
1072802|F|0-23:A>G-23:A>G	TGCAGGGATCTTGCAGTTTGTCCAACAGCAGCGCTCAATTATCACGCTGCCGTTGGACAAATAATCGCC	TGCAGGGATCTTGCAGTTTGTCCAACAGCAGCGCTCAATTATCACGCTGCCGTTGGACAAATAATCGCC		0	0	999	chr5A	575659343	1	1.20614e-027	23:A>G	23	0.817352	0.52514	0.480447	0.519553	0.47486	0.005587	0.498736	0.499235	0.498986	23.24603	25.74528	1	-	0	0	1	0	0	1	1	0	1	0	1	-	0	-	0	0	0	1	0	-	1	0	0	0
1228180|F|0-23:A>C-23:A>C	TGCAGCTCCCAAAGGGGGAGCTGATTATTTGGGCGCCTCTTCTCAAGCACCGAGATCGGAAGAGCGGTT	TGCAGCTCCCAAAGGGGGAGCTGATTATTTGGGCGCCTCTTCTCAAGCAGCG	6B|079.586479380|1228180|1228180	1	1	5.99905e-020		0	0	999	23:A>C	23	0.817352	0.530726	0.49162	0.50838	0.469274	0.022346	0.498112	0.49986	0.498986	14.72	18.42105	1	-	1	0	-	0	1	1	0	-	0	1	0	-	0	-	1	0	1	0	1	0	1	1	1	1
1126244|F|0-66:A>G-66:A>G	TGCAGATGGAAGCAGGCAGCATCCATCTCCATGGGGTTGCAGGTTGCTTCTGGTCCAGGGCACGCAACC	TGCAGATGGAAGCAGGCAGCATCCATCTCCATGGGGTTGCAGGTTGCTTCTGGTCCAGGGCACGCAACC		0	0	999	chr7A	22847034	1	7.25908e-025	66:A>G	66	0.506849	0.522523	0.477477	0.522523	0.477477	0	0.498985	0.498985	0.498985	3.50685	4.20635	1	0	-	1	-	0	-	-	1	-	-	-	-	1	-	1	1	-	-	1	-	-	0	1	0	-
1126823|F|0-13:T>C-13:T>C	TGCAGGGTTTATCTGGAGATCAGGATGTATCCTAATTAATGTATAAGACTATAAATTTGTAATAAAATC	TGCAGGGTTTATCTGGAGATCAGGATGTATCCTAATTAATGTATAAGACTATAAATTTGTAATAAAATC	5B|100.184744400|1267949|1267949	9	1	1.91207e-011	chr5B	618273987	2	1.20614e-027	13:T>C	13	0.73516	0.52795	0.484472	0.515528	0.47205	0.012422	0.498438	0.499518	0.498978	7.19048	5.79381	0.972973	0	0	-	1	-	0	-	0	-	1	1	0	1	0	-	1	0	1	0	-	0	1	0	1	-
5324001|F|0-21:T>C-21:T>C	TGCAGATGCGAGCCGATGAACTCCGAGATCGGAAGAGCGGTTCAGCAGGAATGCCGAGACCGATCTCGT	TGCAGATGCGAGCCGATGAACTGCG		0	0	999		0	0	999	21:T>C	21	0.908676	0.522613	0.477387	0.522613	0.477387	0	0.498977	0.498977	0.498977	14.95312	10.39344	1	0	-	0	0	0	1	1	0	0	-	1	0	0	0	0	1	0	1	0	0	0	0	0	1	1
1108340|F|0-33:G>T-33:G>T	TGCAGTCCACAAACATCACTATAGCCTATTTTCGTTGAAACAACGGGCCATCCCGAGATCGGAAGAGCG	TGCAGTCCACAAACATCACTATAGCCTATTTTCGTTGAAACAACGGGCCATCGCG	2B|082.914056400|1108340|1108340	1	1	1.40663e-021		0	0	999	33:G>T	33	0.908676	0.477387	0.522613	0.477387	0.522613	0	0.498977	0.498977	0.498977	10.07377	10.44928	1	1	1	0	1	0	0	1	-	0	-	-	0	0	0	0	0	0	1	1	1	1	0	0	1	0
3222467|F|0-7:C>T-7:C>T	TGCAGCACCGAGTCATCGTCGCATGGGGAGAGCGCCGCGCCGCCGCCGAGATCGGAAGAGCGGTTCAGC	TGCAGCACCGAGTCATCGTCGCATGGGGAGAGCGCCGCGCCGCCGGCG	4B|037.726454160|3222467|3222467	1	1	8.82173e-018	chr4B	483801350	1	1.29172e-014	7:C>T	7	0.990868	0.529954	0.488479	0.511521	0.470046	0.018433	0.498206	0.499735	0.49897	4.97917	6.02857	0.991525	1	1	1	0	1	1	0	0	2	0	1	0	1	0	1	1	1	1	0	1	1	0	1	0	1
1134493|F|0-39:T>C-39:T>C	TGCAGTAGATGTGTAGGGTGGCCGCTGATCACGAGAGCATTGAGCGGCCGCAAGCATGCAGCGTCGCTT	TGCAGTAGATGTGTAGGGTGGCCGCTGATCACGAGAGCATTGAGCGGCCGCAAGCATGCAGCGTCGCTT	5A|153.018903000|1134493|1134493	1	1	6.68514e-031	chr5A	698528378	1	1.20614e-027	39:T>C	39	0.926941	0.527094	0.482759	0.517241	0.472906	0.009852	0.498532	0.499405	0.498969	12.2069	11.99174	1	0	0	1	1	0	0	-	0	0	1	0	1	-	1	0	0	0	0	1	1	0	1	0	0	1
1071579|F|0-22:C>T-22:C>T	TGCAGTATGCAACAGAAAACTTCTCAAGAGATCGGGGCAGTGTTGGAAGCGACCGAGATCGGAAGAGCG	TGCAGTATGCAACAGAAAACTTCTCAAGAGATCGGGGCAGTGTTGGAAGCGAGCG	2B|065.054401290|1071579|1071579	1	1	1.40663e-021	chr1B	2053439	2	2.23988e-018	22:C>T	22	0.643836	0.531915	0.503546	0.496454	0.468085	0.035461	0.497963	0.499975	0.498969	22.97849	11.24444	0.985714	-	0	1	-	0	1	-	1	0	2	-	0	-	2	-	0	0	-	-	0	1	-	0	1	1
2312222|F|0-37:G>A-37:G>A	TGCAGTTGGAGGACGTCGCCGGCCTCACGTCGGCCACGGTTGAGGGCGGCACCATGGTTTGAGGAGCCG	TGCAGTTGGAGGACGTCGCCGGCCTCACGTCGGCCACGGTTGAGGGCGGCACCATGGTTTGAGGAGCCG	7A|033.532436330|2312222|2312222	1	1	6.68514e-031	chr7A	47386314	1	2.61083e-024	37:G>A	37	0.803653	0.522727	0.477273	0.522727	0.477273	0	0.498967	0.498967	0.498967	2.58407	2.7037	1	0	0	0	0	1	1	1	1	1	0	1	0	0	1	1	0	1	1	1	1	1	1	1	1	-
3021732|F|0-27:A>G-27:A>G	TGCAGCTTGACACACCTCAGGATTTCCATGCTCTACCGAGATCGGAAGAGCGGTTCAGCAGGAATGCCG	TGCAGCTTGACACACCTCAGGATTTCCATGCTCTAGCG		0	0	999	chr2B	776566166	1	2.57337e-009	27:A>G	27	0.60274	0.477273	0.522727	0.477273	0.522727	0	0.498967	0.498967	0.498967	10.30952	18.50588	1	0	-	0	-	-	1	-	1	1	-	-	1	1	1	0	0	1	0	-	0	-	-	1	-	1
3023514|F|0-13:C>G-13:C>G	TGCAGTGCAAAAACGAGAAGCTGGTCGAACCCAGCTCCCAAAATCGAAGGAGGAGAAGTTCGACATAAT	TGCAGTGCAAAAACGAGAAGCTGGTCGAACCCAGCTCCCAAAATCGAAGGAGGAGAAGTTCGACATAAT	6B|054.110829310|3023514|3023514	1	1	6.68514e-031	chr4D	464044067	1	1.20614e-027	13:C>G	13	0.511416	0.482143	0.526786	0.473214	0.517857	0.008929	0.499362	0.498565	0.498964	5.69231	9.70667	1	-	1	1	0	1	0	0	1	1	0	0	1	0	1	-	1	0	2	1	-	0	0	0	1	0
3956288|F|0-27:C>T-27:C>T	TGCAGTGTTAGCGACACTGGAGCCTTGCAGTCCATTGGCTCCGAGATCGGAAGAGCGGTTCAGCAGGAA	TGCAGTGTTAGCGACACTGGAGCCTTGCAGTCCATTGGCTGCG		0	0	999	chr6B	31105527	1	6.21934e-012	27:C>T	27	0.447489	0.530612	0.489796	0.510204	0.469388	0.020408	0.498126	0.499792	0.498959	7.83333	7.5	0.979167	-	-	-	-	1	-	0	-	0	2	1	1	-	0	0	-	0	-	-	-	1	-	0	0	-
1021039|F|0-62:G>A-62:G>A	TGCAGACTGAAGTTGTACCTTGACATGAAGTACGTGGGGTTGAGCGCAATAGCGCCAAAAACGGCAAAG	TGCAGACTGAAGTTGTACCTTGACATGAAGTACGTGGGGTTGAGCGCAATAGCGCCAAAAACGGCAAAG	7A|130.114094100|1021039|1021039	1	1	3.11029e-029	chr7A	690365846	1	1.20614e-027	62:G>A	62	0.899543	0.477157	0.522843	0.477157	0.522843	0	0.498956	0.498956	0.498956	20.17073	12	1	-	0	1	1	1	0	1	1	-	1	1	1	1	-	1	1	-	0	1	1	1	0	0	1	1
2257245|F|0-36:G>A-36:G>A	TGCAGGAGTTGATTGTTTCTCGAAAACCATAAGCTGGCCTGCAAAAATCAAGCAATGATATCATCTTAT	TGCAGGAGTTGATTGTTTCTCGAAAACCATAAGCTGGCCTGCAAAAATCAAGCAATGATATCATCTTAT	5B|152.067901600|2257245|2257245	1	1	6.68514e-031	chr5B	711244369	1	1.20614e-027	36:G>A	36	0.90411	0.479798	0.525253	0.474747	0.520202	0.005051	0.499184	0.498725	0.498954	11.04651	3.19048	1	1	-	1	0	0	0	1	1	0	1	-	1	1	1	1	0	0	0	1	1	1	-	1	0	0
2291926|F|0-19:T>C-19:T>C	TGCAGATGTTTAGATTAGATAACTTCGAAGCCATGTCAAAGCATACGCTTAACCTTTCTGCAAGGACCT	TGCAGATGTTTAGATTAGATAACTTCGAAGCCATGTCAAAGCATACGCTTAACCTTTCTGCAAGGACCT		0	0	999	chr3B	597488362	1	1.2147e-022	19:T>C	19	0.995434	0.477064	0.522936	0.477064	0.522936	0	0.498948	0.498948	0.498948	5.12	7.10191	1	1	0	1	0	1	1	0	1	1	0	0	1	1	1	1	1	1	1	0	1	1	0	1	0	0
1145227|F|0-35:C>T-35:C>T	TGCAGCCCAGTTCCCCACCCGCAGCCCACTTCCCGCGAAGCGGTACGCAGCAGCGCTGCCCGTGCCCGA	TGCAGCCCAGTTCCCCACCCGCAGCCCACTTCCCGCGAAGCGGTACGCAGCAGCGCTGCCCGTGCCCGA	2B|079.731000010|1145227|1145227	1	1	6.68514e-031	chr2B	677784672	1	1.20614e-027	35:C>T	35	0.995434	0.522936	0.477064	0.522936	0.477064	0	0.498948	0.498948	0.498948	9.88667	9.67424	1	0	0	0	0	0	0	1	0	1	1	1	1	0	0	0	0	1	0	1	0	1	1	1	1	1
1263129|F|0-33:C>T-33:C>T	TGCAGGCCATGAGGACGCCCGTGAAGGTCACCGCATCTGGTTTCAACCCCTTCCTCCGCATCGCCTCAA	TGCAGGCCATGAGGACGCCCGTGAAGGTCACCGCATCTGGTTTCAACCCCTTCCTCCGCATCGCCTCAA	6B|037.958052670|1263129|1263129	1	1	6.68514e-031	chr6B	626588784	1	5.61161e-026	33:C>T	33	0.917808	0.527363	0.482587	0.517413	0.472637	0.00995	0.498503	0.499394	0.498948	4.16912	4.22581	1	1	-	0	0	0	0	1	0	0	1	1	0	1	-	0	0	0	0	-	-	1	1	0	-	1
1127468|F|0-7:T>G-7:T>G	TGCAGCTTCTCCTCACCGCCGCCGTCGCGGTCGTCTTCGTCAGGGTCCGCGCCATACCCCACTTCTTCG	TGCAGCTTCTCCTCACCGCCGCCGTCGCGGTCGTCTTCGTCAGGGTCCGCGCCATACCCCACTTCTTCG	3A|118.377038200|1127468|1127468	1	1	3.11029e-029	chr3A	712322257	1	1.20614e-027	7:T>G	7	0.917808	0.497512	0.532338	0.467662	0.502488	0.029851	0.499988	0.497908	0.498948	8.73643	2.75758	0.99	0	0	-	1	1	0	0	1	1	2	0	1	2	2	0	0	1	0	-	0	0	1	1	0	0
1003390|F|0-19:C>T-19:C>T	TGCAGGGGGAGGAGGGCTACGTGGACACGGCCACCAAGCTCTCGTACTACCCGAGATCGGAAGAGCGGT	TGCAGGGGGAGGAGGGCTACGTGGACACGGCCACCAAGCTCTCGTACTACGCG		0	0	999	chr1D	434282095	2	2.68284e-017	19:C>T	19	0.995434	0.477064	0.522936	0.477064	0.522936	0	0.498948	0.498948	0.498948	12.37594	16.36242	1	1	1	1	1	0	1	0	1	1	0	1	1	1	0	1	1	1	0	0	1	0	1	1	0	0
4910257|F|0-37:A>G-37:A>G	TGCAGTGCGTGGTGGCGCACCTGTGGCGGAGCATGACAATGGCGCGCGGGCTCGACGGCGGGGAGAGCA	TGCAGTGCGTGGTGGCGCACCTGTGGCGGAGCATGACAATGGCGCGCGGGCTCGACGGCGGGGAGAGCA	2B|081.471779800|4910257|4910257	1	1	6.68514e-031	chr2B	713939495	2	5.61161e-026	37:A>G	37	0.995434	0.53211	0.495413	0.504587	0.46789	0.027523	0.497938	0.499958	0.498948	10.62179	8.5	0.966667	1	0	0	1	0	0	1	0	0	1	0	0	0	1	0	0	0	1	0	0	1	1	0	0	1
2276392|F|0-19:A>G-19:A>G	TGCAGAATCAACGAAATCGATCGAATCAACCCACGGCAACCGCACGAGTTGAAGCCCGCACCTCACTAG	TGCAGAATCAACGAAATCGATCGAATCAACCCACGGCAACCGCACGAGTTGAAGCCCGCACCTCACTAG	1B|127.353994500|2276392|2276392	1	1	6.68514e-031	chr1B	536103089	1	5.61161e-026	19:A>G	19	1	0.525114	0.479452	0.520548	0.474886	0.004566	0.498739	0.499156	0.498947	13.55245	12.6383	1	1	0	0	1	0	1	0	1	1	0	0	0	0	0	0	0	1	0	0	1	1	1	1	0	0
1092581|F|0-53:C>T-53:C>T	TGCAGAATGCACTTGGCTCAGCATGCCCCTGACGCGGCCCGCCAGGAATCGGCCGCGTACAATCGTCAA	TGCAGAATGCACTTGGCTCAGCATGCCCCTGACGCGGCCCGCCAGGAATCGGCCGCGTACAATCGTCAA	7A|075.845678690|1092581|1092581	1	1	6.68514e-031	chr7A	171368188	6	5.61161e-026	53:C>T	53	1	0.479452	0.525114	0.474886	0.520548	0.004566	0.499156	0.498739	0.498947	12.52239	13.52667	1	0	1	0	0	1	0	0	0	0	1	0	1	0	0	0	0	0	0	0	0	1	0	1	1	1
1125877|F|0-34:A>G-34:A>G	TGCAGAAGGCCCTGGTACCTGGCAGCGGCGTCTCACAATGTGTCTGCTCTTTTCTCCGAGATCGGAAGA	TGCAGAAGGCCCTGGTACCTGGCAGCGGCGTCTCACAATGTGTCTGCTCTTTTCTGCG	3A|043.999259300|1125877|1125877	1	1	3.2753e-023	chr3A	433329293	1	5.34923e-020	34:A>G	34	1	0.479452	0.525114	0.474886	0.520548	0.004566	0.499156	0.498739	0.498947	21.65957	21.54545	1	1	0	1	1	1	1	0	1	1	2	0	1	1	0	1	1	1	0	0	1	0	1	1	0	1
4007954|F|0-30:C>G-30:C>G	TGCAGAATAATCTTTCGAACTCGGTGCGTGCTCGCTGGCTCGCCGAGATCGGAAGAGCGGTTCAGCAGG	TGCAGAATAATCTTTCGAACTCGGTGCGTGCTCGCTGGCTCGGCG		0	0	999	chr7A	680780845	1	5.40883e-013	30:C>G	30	1	0.479452	0.525114	0.474886	0.520548	0.004566	0.499156	0.498739	0.498947	17.99281	17.58621	1	0	0	0	1	0	0	1	0	0	1	1	1	0	0	0	1	0	1	1	1	1	1	1	1	0
4993217|F|0-6:T>C-6:T>C	TGCAGGTAGCTCGTCAGCAACGGATCGACCAGCGGAGGCGGCCCGAGATCGGAAGAGCGGTTCAGCAGG	TGCAGGTAGCTCGTCAGCAACGGATCGACCAGCGGAGGCGGCGCG	7A|088.129245270|4993217|4993217	1	1	3.67977e-016		0	0	999	6:T>C	6	1	0.479452	0.525114	0.474886	0.520548	0.004566	0.499156	0.498739	0.498947	19.7803	16.78289	1	1	1	1	0	1	1	0	0	1	0	1	1	1	1	1	1	1	1	1	1	1	0	0	0	0
4405026|F|0-5:A>G-5:A>G	TGCAGATTGATCCTGATTTGCGTGGCCCGAGATCGGAAGAGCGGTTCAGCAGGAATGCCGAGACCGATC	TGCAGATTGATCCTGATTTGCGTGGCGCG		0	0	999		0	0	999	5:A>G	5	1	0.525114	0.479452	0.520548	0.474886	0.004566	0.498739	0.499156	0.498947	23.05844	17.87692	1	1	1	1	0	1	0	0	0	0	2	0	1	1	1	1	0	0	1	1	0	1	1	0	0	1
4405026|F|0-7:T>C-7:T>C	TGCAGATTGATCCTGATTTGCGTGGCCCGAGATCGGAAGAGCGGTTCAGCAGGAATGCCGAGACCGATC	TGCAGATTGATCCTGATTTGCGTGGCGCG		0	0	999		0	0	999	7:T>C	7	1	0.525114	0.479452	0.520548	0.474886	0.004566	0.498739	0.499156	0.498947	23.05844	19.59231	1	1	1	1	0	1	0	0	0	0	2	0	1	1	1	1	0	0	1	1	0	1	1	0	0	1
2281295|F|0-29:A>G-29:A>G	TGCAGATCGTGAAAGCGAACTAATGAGCCAAGGAAACTAATGTCTGGTTTCATCAAAGTGTAAGAGAAG	TGCAGATCGTGAAAGCGAACTAATGAGCCAAGGAAACTAATGTCTGGTTTCATCAAAGTGTAAGAGAAG	6A|063.761534600|2281295|2281295	1	1	6.68514e-031	chr6A	568516371	1	2.61083e-024	29:A>G	29	0.986301	0.523148	0.476852	0.523148	0.476852	0	0.498928	0.498928	0.498928	5.15385	5.72794	1	0	1	0	0	1	0	1	0	1	0	0	1	0	1	0	0	1	0	0	0	1	0	-	1	0
1129086|F|0-44:A>C-44:A>C	TGCAGCTTGATTCGCGCGCGCAATGATGACGCCACCAGGCCATGATAATCTGCATGCAGTCGTCGTCGT	TGCAGCTTGATTCGCGCGCGCAATGATGACGCCACCAGGCCATGATAATCTGCATGCAGTCGTCGTCGT	5B|055.138380310|1129086|1129086	1	1	6.68514e-031	chr5B	518232597	1	5.61161e-026	44:A>C	44	0.990868	0.479263	0.525346	0.474654	0.520737	0.004608	0.49914	0.498715	0.498928	25.15441	21.13014	1	1	1	1	0	1	0	-	1	0	1	0	1	0	0	1	0	0	0	1	0	0	1	0	0	1
4989018|F|0-53:G>C-53:G>C	TGCAGTTCTCGTGTCACCTCGACGGCCATGAGGGAGAGAGCAAGTTTCGAAGGGTTTGTTTCATTGCCT	TGCAGTTCTCGTGTCACCTCGACGGCCATGAGGGAGAGAGCAAGTTTCGAAGGGTTTGTTTCATTGCCT	6A|032.175764450|4989018|4989018	1	1	6.68514e-031	chr6A	24408090	1	1.20614e-027	53:G>C	53	0.990868	0.525346	0.479263	0.520737	0.474654	0.004608	0.498715	0.49914	0.498928	10.36842	12.53488	1	0	0	0	1	1	0	1	0	0	1	1	1	0	0	0	0	0	0	0	0	1	1	0	0	1
1060943|F|0-10:A>G-10:A>G	TGCAGTTGAGAGCTCTCATGGTGGTTTGTTTCTGCATAATAACCGTCCCACATCTATCCCGCCTGAACT	TGCAGTTGAGAGCTCTCATGGTGGTTTGTTTCTGCATAATAACCGTCCCACATCTATCCCGCCTGAACT	2A|120.717029700|1060943|1060943	1	1	6.68514e-031	chr2A	758761240	1	1.20614e-027	10:A>G	10	0.990868	0.525346	0.479263	0.520737	0.474654	0.004608	0.498715	0.49914	0.498928	17.94771	17.31008	1	1	1	1	0	1	0	0	0	0	2	0	1	1	1	1	0	0	1	1	0	1	1	0	0	1
7335412|F|0-14:C>T-14:C>T	TGCAGATCAACCTGCCCTTCCACCGAGATCGGAAGAGCGGTTCAGCAGGAATGCCGAGACCGATCTCGT	TGCAGATCAACCTGCCCTTCCAGCG		0	0	999		0	0	999	14:C>T	14	0.598174	0.480916	0.526718	0.473282	0.519084	0.007634	0.499272	0.498572	0.498922	8.11765	8.16279	0.985714	-	0	1	-	1	0	0	1	0	-	-	-	0	1	-	0	0	1	-	-	1	-	-	0	0
1128797|F|0-26:G>C-26:G>C	TGCAGAAGGTGTCGTTTGAATTGCGCGAAGAAGTCTTGCCACTTAGGAGTTTGGAACTACCCTGCCTTC	TGCAGAAGGTGTCGTTTGAATTGCGCGAAGAAGTCTTGCCACTTAGGAGTTTGGAACTACCCTGCCTTC	7A|007.602330470|1128797|1128797	1	1	6.68514e-031	chr7A	1276116	1	1.20614e-027	26:G>C	26	0.881279	0.476684	0.523316	0.476684	0.523316	0	0.498913	0.498913	0.498913	12.89655	12.42424	1	0	1	0	1	0	0	0	-	0	0	1	0	-	1	-	-	0	0	1	0	-	1	0	1	0
1101939|F|0-41:G>C-41:G>C	TGCAGTCGCTGTTCCACGGTCCATGCATGCATGCATGCGTCGGAACGACATCCAGATCACGGGCAGAAT	TGCAGTCGCTGTTCCACGGTCCATGCATGCATGCATGCGTCGGAACGACATCCAGATCACGGGCAGAAT	2B|092.018060080|1101939|1101939	1	1	6.68514e-031	chr2B	770023888	1	1.20614e-027	41:G>C	41	0.885845	0.525773	0.479381	0.520619	0.474227	0.005155	0.498671	0.49915	0.498911	21.69925	19.75	1	0	0	-	1	1	1	0	-	1	0	1	0	1	1	0	1	1	-	0	-	0	-	1	1	0
2296194|F|0-11:T>A-11:T>A	TGCAGGCGCACTCGGCGCCGCTGCCCACCATGACCGTCGCCAACCACAACACCACCGTCGACGTGCTGT	TGCAGGCGCACTCGGCGCCGCTGCCCACCATGACCGTCGCCAACCACAACACCACCGTCGACGTGCTGT		0	0	999	chr4A	7572071	1	1.20614e-027	11:T>A	11	0.981735	0.47907	0.525581	0.474419	0.52093	0.004651	0.499124	0.498691	0.498908	3.99242	3.70213	1	1	0	0	1	1	1	1	0	1	0	1	0	0	1	1	1	1	1	1	1	1	0	1	1	1
1056400|F|0-7:G>C-7:G>C	TGCAGATGTGTCATGGATAAGAGAGCAGCTAGTAACGACTACATCAACTAATATCACAGTATAGGGCCA	TGCAGATGTGTCATGGATAAGAGAGCAGCTAGTAACGACTACATCAACTAATATCACAGTATAGGGCCA	6A|099.373502020|1056400|1056400	1	1	6.68514e-031	chr6A	618044673	1	1.20614e-027	7:G>C	7	0.981735	0.47907	0.525581	0.474419	0.52093	0.004651	0.499124	0.498691	0.498908	12.49219	14.92105	1	0	1	1	-	0	1	1	0	1	2	1	0	1	1	0	0	1	1	1	1	1	1	1	1	1
4909472|F|0-24:T>C-24:T>C	TGCAGTCGGCTGTCCGTATTTACGTGCTCCGTGGAAATTTAGCGGAGCTCTCTTGTCACTGTTGCAGTT	TGCAGTCGGCTGTCCGTATTTACGTGCTCCGTGGAAATTTAGCGGAGCTCTCTTGTCACTGTTGCAGTT	2A|065.761337000|4909472|4909472	1	1	6.68514e-031	chr2A	83593886	1	5.61161e-026	24:T>C	24	0.803653	0.482955	0.528409	0.471591	0.517045	0.011364	0.499419	0.498386	0.498902	11.66038	10.74167	1	-	1	0	1	1	-	0	-	0	1	1	1	-	1	-	0	0	0	0	0	0	0	-	0	0
1087758|F|0-27:T>A-27:T>A	TGCAGAACTGTCATATACATGCAGTTATGCAAAAGTCAGTGAATTCAAGAGAGAAGCACTACCTATAAC	TGCAGAACTGTCATATACATGCAGTTATGCAAAAGTCAGTGAATTCAAGAGAGAAGCACTACCTATAAC	2A|019.401212160|1087758|1087758	1	1	3.11029e-029	chr2A	10504657	1	5.61161e-026	27:T>A	27	0.680365	0.52349	0.47651	0.52349	0.47651	0	0.498896	0.498896	0.498896	6.64646	6.6	1	-	0	0	0	-	1	0	0	1	0	1	0	-	0	1	1	1	-	0	1	0	-	-	0	1
2277241|F|0-31:C>T-31:C>T	TGCAGAGGTTTGGACCTAGTGTGGTGACACGCATGGTATGGTGCCAATTGTATGAAAACCCTCACAAGC	TGCAGAGGTTTGGACCTAGTGTGGTGACACGCATGGTATGGTGCCAATTGTATGAAAACCCTCACAAGC	1B|126.476397800|2277241|2277241	1	1	6.68514e-031	chr1B	536898234	1	5.61161e-026	31:C>T	31	0.872146	0.52356	0.47644	0.52356	0.47644	0	0.49889	0.49889	0.49889	9.77049	6.0708	1	1	0	0	1	0	1	0	1	1	0	0	0	1	0	1	1	1	0	0	1	1	1	1	0	0
1080952|F|0-59:G>T-59:G>T	TGCAGATGGGTTTCATAGATACCAAAGTGGAGTTTTGTCCACATATTTGTAATGCACCAGCTCACACGC	TGCAGATGGGTTTCATAGATACCAAAGTGGAGTTTTGTCCACATATTTGTAATGCACCAGCTCACACGC	7A|129.090230400|1080952|1080952	1	1	6.68514e-031	chr7A	690304445	1	1.20614e-027	59:G>T	59	0.872146	0.47644	0.52356	0.47644	0.52356	0	0.49889	0.49889	0.49889	4.68142	6.09375	1	0	-	1	1	1	0	1	1	0	1	1	1	1	0	1	1	0	0	1	1	1	0	0	1	1
1011089|F|0-50:A>G-50:A>G	TGCAGCTCGCTCCCTTAAGTTGGGCCAATGGGCCGGCTGAGAAAGATCCAATTTGCACGATGATGCAGC	TGCAGCTCGCTCCCTTAAGTTGGGCCAATGGGCCGGCTGAGAAAGATCCAATTTGCACGATGATGCAGC		0	0	999	chr2A	81106621	1	5.61161e-026	50:A>G	50	0.876712	0.479167	0.526042	0.473958	0.520833	0.005208	0.499132	0.498644	0.498888	3.36207	3.01575	1	0	0	1	1	0	0	1	0	1	-	1	0	0	0	0	1	1	0	1	1	1	1	0	1	0
1235610|F|0-27:G>T-27:G>T	TGCAGTGCAGTGGTAAGTGGTTACCGTGCCAGCGTGCCACAACGTGCATTTAGTACCTCGTTATTGATC	TGCAGTGCAGTGGTAAGTGGTTACCGTGCCAGCGTGCCACAACGTGCATTTAGTACCTCGTTATTGATC		0	0	999	chr5A	407784704	1	5.61161e-026	27:G>T	27	0.972603	0.478873	0.525822	0.474178	0.521127	0.004695	0.499107	0.498666	0.498887	3.44615	3.41958	1	0	0	0	1	0	1	0	0	1	2	1	0	0	1	0	1	1	0	0	1	0	1	1	1	1
1002536|F|0-32:C>G-32:C>G	TGCAGCTCCCCCATCTGCCGCCAGCTCGGCCCCTACGCCAACGGCTGCACCGAGATCGGAAGAGCGGTT	TGCAGCTCCCCCATCTGCCGCCAGCTCGGCCCCTACGCCAACGGCTGCAGCG	4A|115.906073600|1002536|1002536	1	1	5.99905e-020	chr4A	708680524	1	4.30977e-015	32:C>G	32	0.972603	0.525822	0.478873	0.521127	0.474178	0.004695	0.498666	0.499107	0.498887	10.17568	15.53543	1	1	1	0	1	1	0	1	0	1	1	0	0	1	0	1	1	0	0	0	1	0	0	1	0	0
1278346|F|0-8:C>A-8:C>A	TGCAGCATCATCAGCGGGCCGTGCGCGTCGGCAAGGTCCCGCAGCTTGCGGTGCGGCAGAACGTTCATC	TGCAGCATCATCAGCGGGCCGTGCGCGTCGGCAAGGTCCCGCAGCTTGCGGTGCGGCAGAACGTTCATC	3A|041.216248420|1278346|1278346	1	1	6.68514e-031	chr3A	48664939	1	1.20614e-027	8:C>A	8	0.972603	0.525822	0.478873	0.521127	0.474178	0.004695	0.498666	0.499107	0.498887	6.72603	6.88189	1	0	0	0	1	0	0	1	1	0	0	0	0	0	0	0	0	0	0	0	1	0	1	0	1	1
3029489|F|0-5:C>A-5:C>A	TGCAGCCATGAGTTGCGCTTCGACGCACGCATGGCCCCGAGATCGGAAGAGCGGTTCAGCAGGAATGCC	TGCAGCCATGAGTTGCGCTTCGACGCACGCATGGCCGCG	1B|088.949129470|3029489|3029489	1	1	6.12715e-013	chr1B	24711448	1	3.63148e-008	5:C>A	5	0.986301	0.481481	0.527778	0.472222	0.518519	0.009259	0.499314	0.498457	0.498885	10.61364	10.0069	1	0	0	2	1	0	1	0	1	1	-	0	1	1	1	0	1	1	0	1	1	0	1	1	1	0
2263027|F|0-52:G>A-52:G>A	TGCAGTGGTGGCTCACCTGGAAGAGTGTCTCGATCTTGAAGAGAGTCGTACCGCCGAGATCGGAAGAGC	TGCAGTGGTGGCTCACCTGGAAGAGTGTCTCGATCTTGAAGAGAGTCGTACCGGCG	1B|154.071254900|2263027|2263027	1	1	4.01959e-022		0	0	999	52:G>A	52	0.986301	0.527778	0.481481	0.518519	0.472222	0.009259	0.498457	0.499314	0.498885	13.90541	15.71429	0.991525	0	1	1	0	1	0	0	0	0	1	1	1	0	0	1	1	0	0	1	0	1	1	0	0	0
1022729|F|0-16:G>C-16:G>C	TGCAGGCCGCCTTCGCGGCCGCCGCGCTCGCCGTCATGGCGTCTACCGACGACTTCTCCTCCGTCACCA	TGCAGGCCGCCTTCGCGGCCGCCGCGCTCGCCGTCATGGCGTCTACCGACGACTTCTCCTCCGTCACCA	2D|139.949020600|4909827|4909827	1	1	1.44708e-027	chr2B	773732150	1	5.61161e-026	16:G>C	16	0.986301	0.481481	0.527778	0.472222	0.518519	0.009259	0.499314	0.498457	0.498885	22.46094	20.22222	0.991525	-	0	0	1	0	1	1	1	1	2	1	0	0	0	0	1	1	0	0	1	0	0	1	1	0
4990296|F|0-5:A>C-5:A>C	TGCAGAAGCTGCTCCTGAGAGCTCGCACGGTTGTCGAGGAGGCGGATGGGCGATACATAACCAACTCCG	TGCAGAAGCTGCTCCTGAGAGCTCGCACGGTTGTCGAGGAGGCGGATGGGCGATACATAACCAACTCCG	5B|080.080618460|4022517|4022517	1	1	1.44708e-027	chr1B	561862349	2	1.20614e-027	5:A>C	5	0.493151	0.527778	0.481481	0.518519	0.472222	0.009259	0.498457	0.499314	0.498885	10.38806	3.5	1	-	-	0	0	1	-	0	0	-	-	1	-	-	0	-	0	-	1	1	1	-	1	-	0	0
3950091|F|0-24:C>T-24:C>T	TGCAGGCTCAGCGACGTCTTGAGGCTGAAGGCGAGGTTGGCCACGTCGTCGGCCTTGATCTTCGTCTTC	TGCAGGCTCAGCGACGTCTTGAGGCTGAAGGCGAGGTTGGCCACGTCGTCGGCCTTGATCTTCGTCTTC	6A|098.991206810|4911138|4911138	1	1	1.44708e-027	chr6B	708255321	2	1.20614e-027	24:C>T	24	0.794521	0.482759	0.528736	0.471264	0.517241	0.011494	0.499405	0.498349	0.498877	12.19091	9.39831	1	0	-	1	1	1	0	-	1	0	1	0	1	0	0	-	0	0	0	1	0	1	0	0	-	-
976803|F|0-19:G>A-19:G>A	TGCAGTGTCTGGAAAGAGGGAGAAGGCGCTGATGAAAACCATGTGCTTGACCGAGATCGGAAGAGCGGT	TGCAGTGTCTGGAAAGAGGGAGAAGGCGCTGATGAAAACCATGTGCTTGAGCG	2A|120.717029700|976803|976803	1	1	1.7185e-020	chr2A	779587416	2	2.68284e-017	19:G>A	19	0.913242	0.485	0.53	0.47	0.515	0.015	0.49955	0.4982	0.498875	38.23664	25.63359	1	-	1	1	0	1	1	0	0	1	2	0	1	-	1	1	0	0	1	1	0	1	1	1	0	1
1373166|F|0-68:C>T-68:C>T	TGCAGCTTGGAAAACACCATAAAAGTATCGGATTGATGATGTTGGGGTACCATCGCCTAGGAAGGATGC	TGCAGCTTGGAAAACACCATAAAAGTATCGGATTGATGATGTTGGGGTACCATCGCCTAGGAAGGATGC	2A|081.140421000|733012|wPt-733012	1	1	6.68514e-031	chr2B	23621470	1	4.33804e-027	68:C>T	68	0.767123	0.47619	0.52381	0.47619	0.52381	0	0.498866	0.498866	0.498866	3.32	3.07143	1	1	0	0	0	0	1	0	-	1	0	-	0	1	-	-	1	-	-	-	1	-	1	-	1	-
1119914|F|0-60:A>G-60:A>G	TGCAGCTTCGTACTGTACTCTTTCTTCATGATCATTTAGGGGCATGGTGTAGTGCCTGTCACTTGCATC	TGCAGCTTCGTACTGTACTCTTTCTTCATGATCATTTAGGGGCATGGTGTAGTGCCTGTCACTTGCATC		0	0	999	chr4A	646898194	1	1.20614e-027	60:A>G	60	0.96347	0.478673	0.526066	0.473934	0.521327	0.004739	0.49909	0.498641	0.498866	5.25	5.25532	1	0	1	1	0	1	0	0	0	0	1	0	1	0	2	0	0	0	1	0	0	0	1	1	0	0
1091357|F|0-41:T>C-41:T>C	TGCAGCCGCTGCCTTCTCTCCTACGGTCGTCGCCGACGCGGTCATCGCCAACTCCGAGATCGGAAGAGC	TGCAGCCGCTGCCTTCTCTCCTACGGTCGTCGCCGACGCGGTCATCGCCAACTGCG	3B|023.587918640|1091357|1091357	1	1	4.01959e-022	chr3B	22676190	1	6.45836e-019	41:T>C	41	1	0.52968	0.484018	0.515982	0.47032	0.013699	0.498238	0.499489	0.498864	22.25714	21.10959	0.991667	0	0	0	0	1	1	0	1	0	1	0	1	1	1	0	1	1	0	1	1	1	0	1	1	0
2327623|F|0-23:A>G-23:A>G	TGCAGTCGCTCTGTCTCAAGGTCATCACGGCGAGCGTCACCACCGTGGCCGGCAGCATGGTCCACACCA	TGCAGTCGCTCTGTCTCAAGGTCATCACGGCGAGCGTCACCACCGTGGCCGGCAGCATGGTCCACACCA		0	0	999	chr2B	401150320	1	1.20614e-027	23:A>G	23	0.86758	0.526316	0.478947	0.521053	0.473684	0.005263	0.498615	0.499114	0.498864	2.60769	2.65714	0.987805	0	0	0	1	1	1	0	0	1	0	1	0	0	0	1	0	1	1	0	1	0	1	1	0	1
993727|F|0-58:T>C-58:T>C	TGCAGCATAATAGCAGAAGAAAAACAAAAATAAACTCGGTGAAAATCAAAACGGCGACTGCTACGAGCG	TGCAGCATAATAGCAGAAGAAAAACAAAAATAAACTCGGTGAAAATCAAAACGGCGACTGCTACGAGCG	4A|124.113868100|993727|993727	1	1	3.11029e-029	chrUn	52025980	1	2.61083e-024	58:T>C	58	0.515982	0.530973	0.486726	0.513274	0.469027	0.017699	0.498081	0.499648	0.498864	5.42466	5.21739	1	-	0	0	0	-	1	-	0	1	0	-	0	-	2	-	-	0	1	-	1	-	0	1	-	-
1033119|F|0-34:C>T-34:C>T	TGCAGTATAGAAGTATGCGAACGGATGGTAGGAACAATCCAAAAATGTTTGATTAAGATTCGTCCACTC	TGCAGTATAGAAGTATGCGAACGGATGGTAGGAACAATCCAAAAATGTTTGATTAAGATTCGTCCACTC		0	0	999	chr6B	21133165	1	1.20614e-027	34:C>T	34	0.86758	0.478947	0.526316	0.473684	0.521053	0.005263	0.499114	0.498615	0.498864	2.87288	2.65289	0.988889	0	1	-	0	1	0	1	1	0	1	1	1	0	0	0	0	0	1	0	0	1	0	-	1	1
2253352|F|0-61:C>T-61:C>T	TGCAGCAGAAGAATCAAGATCTGACTCGATCATAAAGCGTGTGTACTCCTTGATCTCGTCGCTGTTGAC	TGCAGCAGAAGAATCAAGATCTGACTCGATCATAAAGCGTGTGTACTCCTTGATCTCGTCGCTGTTGAC	7A|075.354981000|2253352|2253352	1	1	6.68514e-031	chr7A	134388068	1	1.20614e-027	61:C>T	61	0.771689	0.47929	0.526627	0.473373	0.52071	0.005917	0.499142	0.498582	0.498862	5.35644	4.76786	1	0	1	0	1	1	0	0	0	-	0	0	0	0	0	0	0	1	-	0	-	1	0	0	0	1
1126797|F|0-17:A>G-17:A>G	TGCAGAGTTCCTGTCCTATGCGTAAACTTGACAAGGAGTCGCACCGCTCTATGTTTATACTCTCAAGAA	TGCAGAGTTCCTGTCCTATGCGTAAACTTGACAAGGAGTCGCACCGCTCTATGTTTATACTCTCAAGAA		0	0	999	chr2A	770005827	1	5.61161e-026	17:A>G	17	0.881279	0.481865	0.528497	0.471503	0.518135	0.010363	0.499342	0.498376	0.498859	9.1875	6.65152	0.978261	1	1	0	-	1	1	-	0	-	1	0	1	-	0	0	0	0	0	0	1	0	0	0	1	0
1036248|F|0-65:C>T-65:C>T	TGCAGTTTTCATATTTCACATAGCTTAGGCAATTCTTTCATACTGTACATTGTTACTCTTATTTGCCGA	TGCAGTTTTCATATTTCACATAGCTTAGGCAATTCTTTCATACTGTACATTGTTACTCTTATTTGCCGA	1B|148.708088700|1036248|1036248	1	1	6.68514e-031	chrUn	7704685	1	1.20614e-027	65:C>T	65	0.954338	0.526316	0.478469	0.521531	0.473684	0.004785	0.498615	0.499073	0.498844	4.51724	5.18898	0.991379	0	1	1	0	1	0	0	0	0	1	1	1	0	0	1	0	0	0	1	-	1	1	0	0	0
3533374|F|0-23:C>T-23:C>T	TGCAGGCCTGCACATGAGAAGGACGGATTGACGCTTTGATCTAGCACCGAGATCGGAAGAGCGGTTCAG	TGCAGGCCTGCACATGAGAAGGACGGATTGACGCTTTGATCTAGCAGCG		0	0	999	chr4B	107654830	1	3.77105e-015	23:C>T	23	0.858447	0.478723	0.526596	0.473404	0.521277	0.005319	0.499095	0.498585	0.49884	5.82456	4.4359	1	0	1	0	1	0	1	0	0	0	0	1	0	0	1	0	0	0	1	1	0	1	1	0	0	1
1245621|F|0-39:A>G-39:A>G	TGCAGAGATGCTCGCAGATGTGGTGCAGCTACCCGCCGCACTATGTGTCCCACCTTTTCAGGCGCGTCA	TGCAGAGATGCTCGCAGATGTGGTGCAGCTACCCGCCGCACTATGTGTCCCACCTTTTCAGGCGCGTCA	3B|035.101635250|1245621|1245621	1	1	6.68514e-031	chr3B	41069584	1	5.61161e-026	39:A>G	39	0.762557	0.526946	0.479042	0.520958	0.473054	0.005988	0.498548	0.499122	0.498835	7.46491	6.39604	0.988889	2	0	0	0	0	0	-	0	0	1	-	1	0	-	1	0	0	1	1	0	-	-	0	0	1
3944449|F|0-21:T>C-21:T>C	TGCAGATGATGAACACACCGTTGCCGCTGTCGCAGACGACGCGGGCGCAGCCGATACCCGTCGAGTCGC	TGCAGATGATGAACACACCGTTGCCGCTGTCGCAGACGACGCGGGCGCAGCCGATACCCGTCGAGTCGC	5B|104.568798900|3944449|3944449	1	1	3.11029e-029	chr5B	616026361	14	5.61161e-026	21:T>C	21	0.666667	0.527397	0.479452	0.520548	0.472603	0.006849	0.498499	0.499156	0.498827	13.81633	4.40426	0.987805	-	1	-	-	-	0	-	-	-	-	1	-	-	0	-	0	-	-	1	1	0	1	0	-	1
1320190|F|0-30:C>T-30:C>T	TGCAGAGCGCGAGGTTGCACGTGTCGGTGACGGCGGCGAGGAGGCACGCGCCCGAGGTGGGGGCCTCGG	TGCAGAGCGCGAGGTTGCACGTGTCGGTGACGGCGGCGAGGAGGCACGCGCCCGAGGTGGGGGCCTCGG		0	0	999	chrUn	34611035	1	5.61161e-026	30:C>T	30	0.776256	0.482353	0.529412	0.470588	0.517647	0.011765	0.499377	0.49827	0.498824	4.95238	3.4434	1	0	0	1	1	1	-	-	0	1	-	1	1	-	-	1	-	1	-	1	1	1	1	1	-	0
2264075|F|0-8:G>A-8:G>A	TGCAGGTAGCCGAGGAAGGTGTGGAACGGGCCGGCCACGTCGAGGAGCGCCGCCAGGTCCACGTAGCGC	TGCAGGTAGCCGAGGAAGGTGTGGAACGGGCCGGCCACGTCGAGGAGCGCCGCCAGGTCCACGTAGCGC		0	0	999	chr5D	372325110	1	1.20614e-027	8:G>A	8	0.940639	0.524272	0.475728	0.524272	0.475728	0	0.498822	0.498822	0.498822	2.93571	3.27869	1	0	0	0	1	1	1	0	0	1	1	-	1	1	1	1	0	1	0	1	1	1	1	1	1	-
1003553|F|0-61:A>G-61:A>G	TGCAGGAACAGTGAGGCCAGGAGGACACATGGGCGAGGAGAGACGTGGTGGGGGTGGCGCAAGTCCGTG	TGCAGGAACAGTGAGGCCAGGAGGACACATGGGCGAGGAGAGACGTGGTGGGGGTGGCGCAAGTCCGTG	4A|096.082244080|1003553|1003553	1	1	6.68514e-031	chr4A	660641220	1	1.20614e-027	61:A>G	61	0.945205	0.52657	0.478261	0.521739	0.47343	0.004831	0.498588	0.499055	0.498821	3.31618	3.55385	1	1	-	0	0	1	0	0	0	1	0	1	1	0	-	1	1	0	1	1	1	2	1	0	0	0
9724879|F|0-35:T>C-35:T>C	TGCAGGCCGTCATGGCGAACCCAGCTGGGCTTCTCTGTCAGCATCTCCGCGCCGCCCTCTACCTGCCGC	TGCAGGCCGTCATGGCGAACCCAGCTGGGCTTCTCTGTCAGCATCTCCGCGCCGCCCTCTACCTGCCGC	4D|000.574526622|1247331|1247331	1	1	1.44708e-027	chr4B	4526665	1	1.20614e-027	35:T>C	35	0.958904	0.528571	0.480952	0.519048	0.471429	0.009524	0.498367	0.499274	0.498821	3.05634	3.288	1	0	1	1	0	0	1	0	0	1	0	1	0	0	1	0	0	1	0	0	0	1	0	-	1	0
5325491|F|0-42:C>T-42:C>T	TGCAGACGCTGACAATATGGAACCAGTTGAAGACGGCGGGATCGGCGGGAACGGCGAAGCCGAGATCGG	TGCAGACGCTGACAATATGGAACCAGTTGAAGACGGCGGGATCGGCGGGAACGGCGAAGGCG	7A|100.242925400|5325491|5325491	1	1	2.15808e-025	chr7B	626005233	1	3.62294e-022	42:C>T	42	0.981735	0.483721	0.530233	0.469767	0.516279	0.013953	0.49947	0.498172	0.498821	7.97122	8.29078	0.991379	0	1	0	1	1	0	1	1	0	0	1	0	0	1	0	0	0	0	0	1	1	1	1	0	1
1095115|F|0-59:G>A-59:G>A	TGCAGTAGAGCAATGGTAGCCCTGATGGGGCTTGTCCTTGCCGCGCTGCTCTTCCCAGCGGCTTTGTCG	TGCAGTAGAGCAATGGTAGCCCTGATGGGGCTTGTCCTTGCCGCGCTGCTCTTCCCAGCGGCTTTGTCG	2A|122.189982600|1095115|1095115	1	1	6.68514e-031	chr2A	768676643	1	1.20614e-027	59:G>A	59	0.958904	0.528571	0.480952	0.519048	0.471429	0.009524	0.498367	0.499274	0.498821	13.15278	12.24615	0.991379	1	0	1	0	1	1	0	0	-	2	0	-	-	0	1	1	0	0	1	1	0	1	1	0	1
2328588|F|0-47:T>C-47:T>C	TGCAGCATCGCGGGTTCGGTGTCCGCCGCCGCGCCGCTGCTGACCTATTGGTTCCTGGTACTCATCGAG	TGCAGCATCGCGGGTTCGGTGTCCGCCGCCGCGCCGCTGCTGACCTATTGGTTCCTGGTACTCATCGAG		0	0	999	chr5B	50614844	2	5.61161e-026	47:T>C	47	0.945205	0.478261	0.52657	0.47343	0.521739	0.004831	0.499055	0.498588	0.498821	3.22047	3.34043	1	-	1	0	1	1	0	1	0	0	2	1	-	0	0	0	0	0	0	0	0	1	0	0	1	1
1217554|F|0-60:C>T-60:C>T	TGCAGGAACTCAGGGTGAGGTGCTTGAGCTCATCGCAAGCGGTAATGAGGTCGGTGACATCGGAATGTC	TGCAGGAACTCAGGGTGAGGTGCTTGAGCTCATCGCAAGCGGTAATGAGGTCGGTGACATCGGAATGTC	5B|139.016174800|1217554|1217554	1	1	6.68514e-031	chr5B	697831630	2	1.20614e-027	60:C>T	60	0.570776	0.48	0.528	0.472	0.52	0.008	0.4992	0.498432	0.498816	14.55556	6.22078	0.984375	-	0	0	0	0	-	0	-	-	-	1	0	0	1	-	0	-	-	-	-	-	0	-	0	-
1674275|F|0-32:C>G-32:C>G	TGCAGCACTCGTCGTCGGCCGTGTCTGAGGCACGCCGATGGCGGGCACCGAGATCGGAAGAGCGGTTCA	TGCAGCACTCGTCGTCGGCCGTGTCTGAGGCACGCCGATGGCGGGCAGCG	5D|063.586385540|1162920|1162920	1	1	1.22852e-011	chr5A	548234529	1	1.09842e-015	32:C>G	32	0.849315	0.478495	0.526882	0.473118	0.521505	0.005376	0.499075	0.498555	0.498815	2.90826	2.50427	1	0	1	-	1	1	0	-	1	0	0	1	0	0	-	0	-	-	0	0	0	1	0	-	1	1
3026820|F|0-7:C>T-7:C>T	TGCAGGCCAGTTGTTTGTGTGGATGCAACATTTCTTACCGAGATCGGAAGAGCGGTTCAGCAGGAATGC	TGCAGGCCAGTTGTTTGTGTGGATGCAACATTTCTTAGCG	2B|080.620542150|3026820|3026820	1	1	1.78875e-013	chr2B	697006667	1	1.09383e-008	7:C>T	7	0.753425	0.478788	0.527273	0.472727	0.521212	0.006061	0.4991	0.498512	0.498806	18.86538	19.12037	1	-	1	-	0	1	1	1	-	0	1	1	-	-	-	0	0	-	0	-	0	1	1	1	1	0
1109530|F|0-46:A>G-46:A>G	TGCAGTTATCATTCAATAAAGTCTCTCGTTCTTTACTTCTGTCTCTAAACAGTTCGCTCTCCTCCTTGA	TGCAGTTATCATTCAATAAAGTCTCTCGTTCTTTACTTCTGTCTCTAAACAGTTCGCTCTCCTCCTTGA	2B|074.142412410|1109530|1109530	1	1	6.68514e-031	chr2B	322464987	2	1.20614e-027	46:A>G	46	0.931507	0.52451	0.47549	0.52451	0.47549	0	0.498799	0.498799	0.498799	5.96324	7.2126	1	1	0	1	1	0	1	0	1	1	0	0	1	1	0	1	1	1	1	1	1	0	0	1	0	-
3959513|F|0-24:A>G-24:A>G	TGCAGGTTACAAGGACGTGGAGACAGAGGGCCACGGCGGGAGCCCCGAGATCGGAAGAGCGGTTCAGCA	TGCAGGTTACAAGGACGTGGAGACAGAGGGCCACGGCGGGAGCCGCG	7A|149.562166700|3959513|3959513	1	1	3.06345e-017	chr7A	714611066	1	4.64586e-014	24:A>G	24	0.972603	0.483568	0.530516	0.469484	0.516432	0.014085	0.49946	0.498137	0.498799	15.9313	15.40816	0.991379	0	1	1	0	1	0	-	0	-	1	1	1	0	2	0	0	0	0	0	0	1	1	0	1	0
1235751|F|0-66:T>C-66:T>C	TGCAGGTTTACCTTCATGAGCAGAGCCCATTCTGCATAGTTGGTGCGCGTCAGCGTGGGGTAGACTTCG	TGCAGGTTTACCTTCATGAGCAGAGCCCATTCTGCATAGTTGGTGCGCGTCAGCGTGGGGTAGACTTCG	1A|251.284198000|1235751|1235751	1	1	6.68514e-031	chr2D	370054619	1	5.61161e-026	66:T>C	66	0.726027	0.534591	0.496855	0.503145	0.465409	0.031447	0.497607	0.49998	0.498794	7.70297	11.95283	1	0	1	-	0	0	-	1	-	0	-	1	-	0	0	0	-	0	0	-	1	0	0	-	0	1
3022186|F|0-27:C>T-27:C>T	TGCAGTCAGATTGTTTTTTGAATCAGGCCACATGCCGAGATCGGAAGAGCGGTTCAGCAGGAATGCCGA	TGCAGTCAGATTGTTTTTTGAATCAGGCCACATGGCG		0	0	999	chr6D	72198694	1	8.41407e-009	27:C>T	27	0.557078	0.52459	0.47541	0.52459	0.47541	0	0.498791	0.498791	0.498791	10.07317	7.42254	1	0	1	1	-	-	1	-	-	-	-	-	-	-	-	-	-	0	0	1	-	-	0	-	-	-
2280560|F|0-38:T>A-38:T>A	TGCAGCATGTACACTGGCCAAGGACAGCTGATCGATCTTGCTAGATACAGGTACGTAGGTCCATATCTT	TGCAGCATGTACACTGGCCAAGGACAGCTGATCGATCTTGCTAGATACAGGTACGTAGGTCCATATCTT		0	0	999	chr7B	515437247	1	2.61083e-024	38:T>A	38	0.739726	0.524691	0.475309	0.524691	0.475309	0	0.498781	0.498781	0.498781	2.64423	2.52475	1	1	0	0	1	0	1	0	1	1	0	-	1	1	1	-	1	1	0	-	1	0	1	-	0	-
1194285|F|0-55:G>A-55:G>A	TGCAGCTAGTCGCTATGCAAGGACGTGTTTGGTTGCATGTATTAAGCCCAACTAGGTCCGTGCGGGAAG	TGCAGCTAGTCGCTATGCAAGGACGTGTTTGGTTGCATGTATTAAGCCCAACTAGGTCCGTGCGGGAAG		0	0	999	chr6B	47885280	1	1.20614e-027	55:G>A	55	0.561644	0.528455	0.479675	0.520325	0.471545	0.00813	0.498381	0.499174	0.498777	4.33784	5.50649	0.979167	-	-	-	0	0	-	-	1	0	-	1	-	-	0	-	-	-	0	0	0	0	1	-	-	1
2281917|F|0-68:C>T-68:C>T	TGCAGGGAAGTGATCCAACGCTGGGGCCTTGTGCACTGTATCGATGTAGCTGCGGCTGCGCGTTGCCAC	TGCAGGGAAGTGATCCAACGCTGGGGCCTTGTGCACTGTATCGATGTAGCTGCGGCTGCGCGTTGCCAC	5A|062.225511210|2281917|2281917	1	1	6.68514e-031	chr5A	553339088	1	4.33804e-027	68:C>T	68	0.922374	0.475248	0.524752	0.475248	0.524752	0	0.498775	0.498775	0.498775	2.69565	2.56522	1	1	1	0	0	0	1	0	1	1	1	0	1	1	0	1	1	1	1	1	1	0	0	-	0	1
1094308|F|0-30:T>C-30:T>C	TGCAGAGGTAGTTCATCTTGGTTCCTGCACTTGCGGGCGACAGTGCAGCAGGCGGCGATAGCGCTGGGC	TGCAGAGGTAGTTCATCTTGGTTCCTGCACTTGCGGGCGACAGTGCAGCAGGCGGCGATAGCGCTGGGC	7A|137.986133000|1094308|1094308	1	1	6.68514e-031	chr7A	700979231	1	5.61161e-026	30:T>C	30	0.926941	0.527094	0.477833	0.522167	0.472906	0.004926	0.498532	0.499017	0.498775	20.70139	20.64754	1	-	1	0	1	0	1	1	1	0	0	0	0	0	2	-	0	1	0	0	1	1	1	0	0	0
1239000|F|0-8:G>A-8:G>A	TGCAGGTGGCAGCGATGATGCCAGAATCATTTCAAGCTAGACTCATTTCACAAACGTTTCCCAAAGATT	TGCAGGTGGCAGCGATGATGCCAGAATCATTTCAAGCTAGACTCATTTCACAAACGTTTCCCAAAGATT		0	0	999	chr4B	21951703	1	1.20614e-027	8:G>A	8	0.926941	0.527094	0.477833	0.522167	0.472906	0.004926	0.498532	0.499017	0.498775	2.99286	4.96694	1	1	0	1	1	1	0	0	0	-	1	0	1	1	1	1	0	1	1	1	0	0	1	0	0	-
1181244|F|0-16:C>T-16:C>T	TGCAGCTGCTGCCACTCGGTGGTCATGTCTCCAACACTGTTGCCGTCGCATATCCTGACAACTAGGACA	TGCAGCTGCTGCCACTCGGTGGTCATGTCTCCAACACTGTTGCCGTCGCATATCCTGACAACTAGGACA		0	0	999	chr3A	47816519	1	9.39022e-024	16:C>T	16	0.922374	0.524752	0.475248	0.524752	0.475248	0	0.498775	0.498775	0.498775	3.19149	2.82203	1	0	0	0	1	0	0	1	1	0	0	0	0	0	0	0	0	0	0	0	1	-	1	0	1	1
2279443|F|0-29:T>A-29:T>A	TGCAGGCAGAAACTTTTAATTGCATTTTTTAATTCGAAAGTCGTAGAGTAAATGTAGAAGCTCATAGCT	TGCAGGCAGAAACTTTTAATTGCATTTTTTAATTCGAAAGTCGTAGAGTAAATGTAGAAGCTCATAGCT		0	0	999	chr3A	49872823	1	5.61161e-026	29:T>A	29	0.922374	0.475248	0.524752	0.475248	0.524752	0	0.498775	0.498775	0.498775	3.94872	4.14388	1	1	1	1	0	1	1	0	0	1	1	1	-	1	1	1	1	1	1	1	0	1	0	1	0	0
10984095|F|0-19:T>C-19:T>C	TGCAGAGAACAAAGAAATCTTTTCCCGGAGAGAGAGAAAGAAAGAAAGGGGGGAAGGAAATACATCCGC	TGCAGAGAACAAAGAAATCTTTTCCCGGAGAGAGAGAAAGAAAGAAAGGGGGGAAGGAAATACATCCGC	5A|046.294186560|1130060|1130060	1	1	1.44708e-027	chr5A	449255857	1	2.61083e-024	19:T>C	19	0.757991	0.481928	0.53012	0.46988	0.518072	0.012048	0.499347	0.498186	0.498766	8.00952	7.68421	1	-	-	0	1	-	1	1	0	0	0	1	0	1	0	1	1	0	0	1	1	-	1	0	0	1
4988941|F|0-26:G>A-26:G>A	TGCAGCAACCCTAGCCGCCACGGGCCGCCGAGATCGGAAGAGCGGTTCAGCAGGAATGCCGAGACCGAT	TGCAGCAACCCTAGCCGCCACGGGCCGGCG		0	0	999		0	0	999	26:G>A	26	0.648402	0.528169	0.521127	0.478873	0.471831	0.049296	0.498413	0.499107	0.49876	5.31	5.13043	0.939024	0	0	0	1	1	1	-	1	1	0	-	0	2	1	1	-	-	-	0	-	-	-	1	0	-
1216004|F|0-15:T>G-15:T>G	TGCAGAGTCTCGCATTCCTCATCTTCCTAACTCAGCCTCTCCTCACACTCTAGCTCCAAAGGGCCGAGA	TGCAGAGTCTCGCATTCCTCATCTTCCTAACTCAGCCTCTCCTCACACTCTAGCTCCAAAGGGCCGAGA	7A|018.922288430|1216004|1216004	1	1	6.68514e-031	chr7A	26314623	1	2.61083e-024	15:T>G	15	0.913242	0.475	0.525	0.475	0.525	0	0.49875	0.49875	0.49875	29.96552	23.55396	1	-	1	0	0	1	-	0	-	0	1	1	-	1	0	0	0	0	0	0	0	0	1	0	1	0
2286300|F|0-40:G>A-40:G>A	TGCAGCACTTCCAGGTGCTCCGCCTCCCATCGAGCGAGGAGGGTGTCATGCTGAGCATCGATAAGATGG	TGCAGCACTTCCAGGTGCTCCGCCTCCCATCGAGCGAGGAGGGTGTCATGCTGAGCATCGATAAGATGG		0	0	999	chr5B	590614677	2	1.20614e-027	40:G>A	40	0.730594	0.525	0.475	0.525	0.475	0	0.49875	0.49875	0.49875	3.11538	3.54455	1	0	1	1	-	0	1	0	0	1	0	0	0	1	0	1	1	1	1	0	-	0	0	1	0	0
26673145|F|0-7:C>G-7:C>G	TGCAGTTCGGCGACCAGCATCCGTGTGGCGTTGTCAAAGGTGACGGTGGCCGTCATGGCGCCGTTGAGG	TGCAGTTCGGCGACCAGCATCCGTGTGGCGTTGTCAAAGGTGACGGTGGCCGTCATGGCGCCGTTGAGG		0	0	999	chr2B	4874837	1	5.69158e-016	7:C>G	7	0.730594	0.475	0.525	0.475	0.525	0	0.49875	0.49875	0.49875	2.94681	2.76852	1	1	0	0	0	-	1	0	0	1	0	1	0	1	-	1	1	1	-	0	1	0	-	1	0	1
1276288|F|0-6:T>C-6:T>C	TGCAGATAATTTAGACTGATACTACCATTGAAGGAGAGTTTGGTGGGAGCCCACTGGTATTCTATAGCC	TGCAGATAATTTAGACTGATACTACCATTGAAGGAGAGTTTGGTGGGAGCCCACTGGTATTCTATAGCC		0	0	999		0	0	999	6:T>C	6	0.917808	0.477612	0.527363	0.472637	0.522388	0.004975	0.498998	0.498503	0.49875	4.19492	3.88571	1	0	1	1	-	0	0	0	1	1	1	0	1	0	1	0	0	1	0	0	1	1	1	1	0	1
5324050|F|0-5:G>C-5:G>C	TGCAGGCGCCCGTTTGCAAAATAGACATTACCGAGATCGGAAGAGCGGTTCAGCAGGAATGCCGAGACC	TGCAGGCGCCCGTTTGCAAAATAGACATTAGCG		0	0	999		0	0	999	5:G>C	5	0.547945	0.475	0.525	0.475	0.525	0	0.49875	0.49875	0.49875	3.8169	2.92208	1	1	0	-	0	1	1	-	-	-	1	-	-	-	-	1	1	0	0	1	1	-	1	-	-	1
1154948|F|0-44:T>C-44:T>C	TGCAGCTTGTAGGGTCGTGGTGGACAGGAACAACGTGGCGGAAATGGCTGCTACTTACCTGATACCCCC	TGCAGCTTGTAGGGTCGTGGTGGACAGGAACAACGTGGCGGAAATGGCTGCTACTTACCTGATACCCCC		0	0	999	chr3B	466028638	1	1.2147e-022	44:T>C	44	0.465753	0.529412	0.480392	0.519608	0.470588	0.009804	0.49827	0.499231	0.49875	8.80282	7.28814	0.980769	-	-	-	1	1	-	-	1	-	-	-	-	-	1	-	-	-	1	-	1	1	0	1	-	-
12698905|F|0-10:C>T-10:C>T	TGCAGCCCGGCGGGTATGCGGCCAGGGATCCCAAGTGCTACGACAACCTCGGGATTGGCTACGACGAGG	TGCAGCCCGGCGGGTATGCGGCCAGGGATCCCAAGTGCTACGACAACCTCGGGATTGGCTACGACGAGG		0	0	999	chrUn	76216434	1	5.61161e-026	10:C>T	10	0.547945	0.525	0.475	0.525	0.475	0	0.49875	0.49875	0.49875	3.32184	2.74603	1	0	-	-	1	1	-	-	0	-	-	1	1	-	-	0	0	-	0	0	-	-	1	-	-	1
984050|F|0-18:A>G-18:A>G	TGCAGCCACTCATCCCCCATCCCCCATGGCCACTGGCCCTCCCTCCAGCTCTATAACCAACCGAGATCG	TGCAGCCACTCATCCCCCATCCCCCATGGCCACTGGCCCTCCCTCCAGCTCTATAACCAAGCG		0	0	999	chr1B	356955680	1	1.03694e-022	18:A>G	18	1	0.474886	0.525114	0.474886	0.525114	0	0.498739	0.498739	0.498739	12.58824	13.54422	1	0	0	1	1	0	1	0	0	1	1	1	1	1	0	0	1	1	1	1	1	0	0	1	0	1
1215979|F|0-15:C>A-15:C>A	TGCAGCTTTCCATGGCCCTATGCAGCGGCGACAGTTAGTTGGACTGGCCGAAATGGGCAATGTCTAGCT	TGCAGCTTTCCATGGCCCTATGCAGCGGCGACAGTTAGTTGGACTGGCCGAAATGGGCAATGTCTAGCT		0	0	999	chr6B	162606860	1	1.20614e-027	15:C>A	15	1	0.525114	0.474886	0.525114	0.474886	0	0.498739	0.498739	0.498739	14.88742	15.14394	1	0	1	0	1	0	0	1	0	0	1	1	1	0	1	0	0	0	0	1	0	0	1	0	0	1
1711826|F|0-57:A>G-57:A>G	TGCAGGATCATCGAACGTCCATTTCTTTGTGTCGTAGCCTCGTAGTACGTAGCAAATAAATTCATGTGA	TGCAGGATCATCGAACGTCCATTTCTTTGTGTCGTAGCCTCGTAGTACGTAGCAAATAAATTCATGTGA	6A|063.761534600|1711826|1711826	1	1	6.68514e-031	chr6A	568014722	1	5.61161e-026	57:A>G	57	1	0.525114	0.474886	0.525114	0.474886	0	0.498739	0.498739	0.498739	11.38356	12.9562	1	0	1	0	0	1	0	1	0	1	0	0	1	0	1	0	0	1	0	0	0	1	0	0	1	0
989302|F|0-48:A>C-48:A>C	TGCAGGCCCAGTGCGTGCTCCCCACACTAGTAGCAATGGCATCTGATTAGCAGCGCATTACTCTCTTCT	TGCAGGCCCAGTGCGTGCTCCCCACACTAGTAGCAATGGCATCTGATTAGCAGCGCATTACTCTCTTCT	6A|063.761534600|989302|989302	1	1	6.68514e-031	chr6A	569695330	1	5.61161e-026	48:A>C	48	1	0.525114	0.474886	0.525114	0.474886	0	0.498739	0.498739	0.498739	17.58219	17.35766	1	0	1	0	0	1	0	1	0	1	0	0	1	0	1	0	0	1	0	0	0	1	0	0	1	0
5579769|F|0-57:C>G-57:C>G	TGCAGTTTCGCCTCCCGCAGGAACCCCTGGTCGCAGGCCTCGCACGCGTACGTCTTCCGCTCCAGCAGC	TGCAGTTTCGCCTCCCGCAGGAACCCCTGGTCGCAGGCCTCGCACGCGTACGTCTTCCGCTCCAGCAGC		0	0	999	chr6B	162606051	1	2.61083e-024	57:C>G	57	1	0.474886	0.525114	0.474886	0.525114	0	0.498739	0.498739	0.498739	9.5	6.44371	1	1	0	1	0	1	1	0	1	1	0	0	0	1	0	1	1	1	1	0	1	1	0	1	1	0
4005102|F|0-22:T>C-22:T>C	TGCAGATCGCCACCACCTCCTCTGCGACCACGAGAAAGCGCCGAGATCGGAAGAGCGGTTCAGCAGGAA	TGCAGATCGCCACCACCTCCTCTGCGACCACGAGAAAGCGGCG		0	0	999		0	0	999	22:T>C	22	1	0.474886	0.525114	0.474886	0.525114	0	0.498739	0.498739	0.498739	22.58333	22.02649	1	1	0	1	0	1	1	0	1	1	0	0	0	1	0	1	1	1	1	0	1	1	0	1	1	0
3941894|F|0-11:G>A-11:G>A	TGCAGGGGGCAGAGGACGGGAGCAGCGAGCTCCAGGGGTTCCAGCCCGAGATCGGAAGAGCGGTTCAGC	TGCAGGGGGCAGAGGACGGGAGCAGCGAGCTCCAGGGGTTCCAGCGCG	5B|036.083015270|3941894|3941894	1	1	8.82173e-018	chr5B	470624569	1	1.29172e-014	11:G>A	11	1	0.474886	0.525114	0.474886	0.525114	0	0.498739	0.498739	0.498739	13.8254	15.40127	1	0	1	1	0	0	1	0	1	1	1	0	1	1	1	0	1	0	1	1	1	1	0	1	1	1
3944879|F|0-22:A>G-22:A>G	TGCAGTCGTATCGTAGCTCAGCAGCAGCATCCGAGATCGGAAGAGCGGTTCAGCAGGAATGCCGAGACC	TGCAGTCGTATCGTAGCTCAGCAGCAGCATGCG	3B|073.403059090|3952691|3952691	1	1	1.00998e-009		0	0	999	22:A>G	22	1	0.474886	0.525114	0.474886	0.525114	0	0.498739	0.498739	0.498739	33.80147	29.79592	1	1	1	0	0	1	0	1	0	0	1	1	0	0	1	1	0	0	0	0	0	1	1	0	1	0
1041280|F|0-62:C>T-62:C>T	TGCAGGCCCAGCACCGCCAACTGCTCCGCCACCGCCAAGAACGTCTGCCCGCCCTACCTCGTCGTCTAC	TGCAGGCCCAGCACCGCCAACTGCTCCGCCACCGCCAAGAACGTCTGCCCGCCCTACCTCGTCGTCTAC	2B|105.196588800|1041280|1041280	1	1	6.68514e-031	chr2D	649615941	1	1.20614e-027	62:C>T	62	1	0.525114	0.474886	0.525114	0.474886	0	0.498739	0.498739	0.498739	21.55195	24.20155	1	0	1	1	1	1	0	1	0	0	1	1	1	0	1	0	0	1	1	0	1	1	0	0	1	1
3534062|F|0-13:A>G-13:A>G	TGCAGACATTCAAAGCCCAGCCGCTCGTCGCCGATCCGCCGAGATCGGAAGAGCGGTTCAGCAGGAATG	TGCAGACATTCAAAGCCCAGCCGCTCGTCGCCGATCCGGCG	2A|049.799256060|3534062|3534062	1	1	1.87393e-013	chr2A	8653215	1	7.03957e-011	13:A>G	13	1	0.525114	0.474886	0.525114	0.474886	0	0.498739	0.498739	0.498739	22.73793	20.36232	1	0	1	1	1	0	0	1	1	0	1	0	1	1	0	0	1	0	1	1	0	1	0	0	1	0
13026210|F|0-6:A>G-6:A>G	TGCAGCAGACATGTGTTCCGAGATCGGAAGAGCGGTTCAGCAGGAATGCCGAGACCGATCTCGTATGCC	TGCAGCAGACATGTGTTGCG		0	0	999		0	0	999	6:A>G	6	1	0.525114	0.474886	0.525114	0.474886	0	0.498739	0.498739	0.498739	25.77922	29.17054	1	0	1	0	1	1	0	1	0	0	1	0	0	0	1	0	0	0	0	1	1	0	0	0	1	0
2284145|F|0-8:A>G-8:A>G	TGCAGAACACGGCAAATAGGAGGTCCCCCGGGCCTCTGTACATCTAAAAAATTGAAAATTTTATACTGG	TGCAGAACACGGCAAATAGGAGGTCCCCCGGGCCTCTGTACATCTAAAAAATTGAAAATTTTATACTGG		0	0	999	chr3B	674030826	1	5.61161e-026	8:A>G	8	0.634703	0.47482	0.52518	0.47482	0.52518	0	0.498732	0.498732	0.498732	2.89024	2.51064	1	1	0	1	0	0	1	1	1	1	1	-	1	-	-	-	-	1	0	1	-	1	-	-	0	-
1089190|F|0-41:G>T-41:G>T	TGCAGATCTTTCAACAAGATGGCCTCTGCTACTTTCAGGCTGTGTGTGCCCTTATCACTGAGATTTTTT	TGCAGATCTTTCAACAAGATGGCCTCTGCTACTTTCAGGCTGTGTGTGCCCTTATCACTGAGATTTTTT	5A|093.008376650|1089190|1089190	1	1	6.68514e-031	chr5A	599431712	1	1.20614e-027	41:G>T	41	0.90411	0.525253	0.474747	0.525253	0.474747	0	0.498725	0.498725	0.498725	10.24427	10.744	1	0	1	0	1	0	0	0	1	0	1	-	1	1	1	1	0	0	0	-	-	0	1	0	0	1
1380232|F|0-7:A>G-7:A>G	TGCAGACACGAGCTGACCAGGCAATGGTTTGACCATCGTAGACACGGCGGAGACGGGCAACTCAAGAAT	TGCAGACACGAGCTGACCAGGCAATGGTTTGACCATCGTAGACACGGCGGAGACGGGCAACTCAAGAAT	7A|088.931885370|1236599|1236599	1	1	6.7326e-026	chr7A	566956660	1	1.2147e-022	7:A>G	7	0.908676	0.527638	0.477387	0.522613	0.472362	0.005025	0.498472	0.498977	0.498725	3.6963	2.875	1	1	-	1	0	1	1	-	0	1	0	1	1	1	0	1	1	0	0	-	1	1	0	-	0	-
1095266|F|0-17:T>C-17:T>C	TGCAGTGCACGCGCAGATGTTGGCCCCAACGTGGTTCTGCTCGGCGGTGGGCGGTTCTGCTCGGCGGTG	TGCAGTGCACGCGCAGATGTTGGCCCCAACGTGGTTCTGCTCGGCGGTGGGCGGTTCTGCTCGGCGGTG	1B|051.289701790|1095266|1095266	1	1	8.64777e-030	chr1B	22133323	1	1.20614e-027	17:T>C	17	0.452055	0.525253	0.474747	0.525253	0.474747	0	0.498725	0.498725	0.498725	6.70492	6.36842	1	-	-	1	-	0	-	0	1	1	1	-	1	0	-	-	-	-	-	1	-	-	1	1	-	0
4991548|F|0-38:G>A-38:G>A	TGCAGCATACCAACTCTTGTTCCTGTTGAAGAGATACAGTCACTGGCTCCTTAACAGACAGCTAAGATG	TGCAGCATACCAACTCTTGTTCCTGTTGAAGAGATACAGTCACTGGCTCCTTAACAGACAGCTAAGATG		0	0	999	chr3B	819163174	3	5.61161e-026	38:G>A	38	0.90411	0.474747	0.525253	0.474747	0.525253	0	0.498725	0.498725	0.498725	8.12	6.55725	1	-	0	1	-	1	1	1	1	0	0	1	0	0	0	-	1	0	0	1	1	-	0	-	1	1
5581840|F|0-22:T>A-22:T>A	TGCAGGTTCACCAAAAGATGCATCGACTTCATGCACCAGCGTTGTTGTGCACAAGCACGAGATCTCTTG	TGCAGGTTCACCAAAAGATGCATCGACTTCATGCACCAGCGTTGTTGTGCACAAGCACGAGATCTCTTG	6A|007.108149167|3222184|3222184	1	1	1.44708e-027	chr6A	3206622	1	2.61083e-024	22:T>A	22	0.639269	0.528571	0.478571	0.521429	0.471429	0.007143	0.498367	0.499082	0.498724	10.06186	8.01124	1	-	1	0	1	0	0	1	0	0	1	0	1	-	0	-	-	0	-	0	0	0	-	0	1	1
1694677|F|0-28:G>C-28:G>C	TGCAGGCTCCTCGCCAAGGCCGCCTCGTGCACCTTCCCGTCCTACTCGTACAGCGGCGGCGCCCAGCTC	TGCAGGCTCCTCGCCAAGGCCGCCTCGTGCACCTTCCCGTCCTACTCGTACAGCGGCGGCGCCCAGCTC	4B|032.456371790|1694677|1694677	1	1	6.68514e-031	chr4B	112921837	1	5.61161e-026	28:G>C	28	0.995434	0.527523	0.477064	0.522936	0.472477	0.004587	0.498485	0.498948	0.498716	11.55	11.33099	1	1	0	1	0	1	1	1	1	1	1	0	1	1	0	1	1	1	0	0	1	0	0	1	1	0
1290627|F|0-62:C>T-62:C>T	TGCAGAAACGAGAACACCAAAAAGACCTACCAGGTTGTGGTAGTTGGCGAGCTTGGCCATGGCGGTGCT	TGCAGAAACGAGAACACCAAAAAGACCTACCAGGTTGTGGTAGTTGGCGAGCTTGGCCATGGCGGTGCT	4B|043.205062220|1290627|1290627	1	1	3.11029e-029	chr4B	576107466	1	5.61161e-026	62:C>T	62	0.995434	0.477064	0.527523	0.472477	0.522936	0.004587	0.498948	0.498485	0.498716	11.08696	10.12414	0.991667	0	0	0	1	0	0	1	0	0	0	0	0	0	1	0	1	1	0	0	0	0	1	1	0	1
2288050|F|0-23:G>A-23:G>A	TGCAGGTGATGGTGGTGGTGGTGGGCAGAGAGCAGGAGGTCGTCGTCGTGCGGCGGGAATTGGAGCGGC	TGCAGGTGATGGTGGTGGTGGTGGGCAGAGAGCAGGAGGTCGTCGTCGTGCGGCGGGAATTGGAGCGGC	1B|149.591752900|2288050|2288050	1	1	6.68514e-031	chr1B	574844736	1	1.20614e-027	23:G>A	23	0.995434	0.477064	0.527523	0.472477	0.522936	0.004587	0.498948	0.498485	0.498716	3.94574	3.80537	1	1	0	0	1	0	1	1	1	1	0	0	0	1	1	0	1	1	1	0	1	0	0	1	1	1
4407495|F|0-7:A>G-7:A>G	TGCAGTGACAGCGGACAGGGTTCCATTTGGAGCCGAGATCGGAAGAGCGGTTCAGCAGGAATGCCGAGA	TGCAGTGACAGCGGACAGGGTTCCATTTGGAGGCG	7A|009.339879715|4407495|4407495	1	1	8.84867e-011		0	0	999	7:A>G	7	0.990868	0.474654	0.525346	0.474654	0.525346	0	0.498715	0.498715	0.498715	15.54815	13.69231	1	0	1	1	0	1	1	1	1	1	0	0	0	-	0	0	0	1	0	0	0	1	1	1	0	1
2257559|F|0-30:G>T-30:G>T	TGCAGCTTGCTTGCGGTCTGCTCGCATCGAGACATCACATGCTACACAACACAACGCATGCACCGCGTG	TGCAGCTTGCTTGCGGTCTGCTCGCATCGAGACATCACATGCTACACAACACAACGCATGCACCGCGTG	6A|098.839651970|2257559|2257559	1	1	6.68514e-031	chr6D	464140332	1	2.61083e-024	30:G>T	30	0.538813	0.474576	0.525424	0.474576	0.525424	0	0.498707	0.498707	0.498707	18	17.32558	1	1	0	-	-	1	-	1	-	1	1	0	1	-	1	-	-	1	0	-	1	-	-	0	-	0
1862486|F|0-49:C>T-49:C>T	TGCAGCAAGTAAATCACATGCACTCCTCTTACCCAGTGTTGTCGAGTCACCCGACATCTCCTCGTCTGC	TGCAGCAAGTAAATCACATGCACTCCTCTTACCCAGTGTTGTCGAGTCACCCGACATCTCCTCGTCTGC	3B|053.609647150|1862486|1862486	1	1	6.68514e-031	chr3B	204924070	1	1.20614e-027	49:C>T	49	1	0.52968	0.479452	0.520548	0.47032	0.009132	0.498238	0.499156	0.498697	13.10897	13.93798	1	0	0	1	1	1	1	1	1	1	1	1	0	0	2	0	1	1	1	1	0	1	0	1	1	0
1385261|F|0-49:T>C-49:T>C	TGCAGCTATCAATAAAGCTTCTCCTTTTTCGCGCCCGCGCGCGACAGAGTGCTAAGACAAAACCTGTCC	TGCAGCTATCAATAAAGCTTCTCCTTTTTCGCGCCCGCGCGCGACAGAGTGCTAAGACAAAACCTGTCC		0	0	999		0	0	999	49:T>C	49	0.625571	0.474453	0.525547	0.474453	0.525547	0	0.498695	0.498695	0.498695	6.1087	7.44828	1	-	0	0	1	0	-	-	1	0	-	1	1	0	-	0	-	-	1	0	-	1	1	-	0	-
1139314|F|0-39:T>C-39:T>C	TGCAGCTTCACAACACAACGTGCACGCCACAGCGTCATCTTCGGCTCATCGTCACCCTCTCAACTCCAG	TGCAGCTTCACAACACAACGTGCACGCCACAGCGTCATCTTCGGCTCATCGTCACCCTCTCAACTCCAG	2A|120.707006700|1139314|1139314	1	1	6.68514e-031	chr2A	758711888	1	2.61083e-024	39:T>C	39	0.986301	0.476852	0.527778	0.472222	0.523148	0.00463	0.498928	0.498457	0.498693	4.832	3.70861	1	0	0	0	1	0	1	1	1	1	2	1	0	0	0	0	1	1	0	0	1	0	0	1	1	0
992564|F|0-56:T>C-56:T>C	TGCAGAAAATGCGGGGTAGCACAATGTCTTGCTCAGCGCAAGACTTAGCATGCTCTTGCGTGCGATGCA	TGCAGAAAATGCGGGGTAGCACAATGTCTTGCTCAGCGCAAGACTTAGCATGCTCTTGCGTGCGATGCA	4B|041.330666550|992564|992564	1	1	6.68514e-031	chr4B	557995494	1	5.61161e-026	56:T>C	56	0.981735	0.525581	0.474419	0.525581	0.474419	0	0.498691	0.498691	0.498691	16.25641	16.18033	1	0	0	0	1	0	0	0	0	-	0	1	0	0	1	0	0	-	0	0	0	0	1	0	0	1
10993174|F|0-17:T>C-17:T>C	TGCAGAACAACACGCTGTGCGGCGGCCTCCCCGCGGGCGTCTCGGCCTGCTCGGAACTCACCCACCTCT	TGCAGAACAACACGCTGTGCGGCGGCCTCCCCGCGGGCGTCTCGGCCTGCTCGGAACTCACCCACCTCT	2B|099.604854160|1245721|1245721	1	1	1.44708e-027	chr2D	631896261	1	5.61161e-026	17:T>C	17	0.630137	0.478261	0.528986	0.471014	0.521739	0.007246	0.499055	0.49832	0.498687	14.70667	14.82828	1	-	-	1	0	1	1	0	0	-	1	1	1	1	-	-	1	-	0	1	1	0	1	-	-	0
1096740|F|0-6:T>C-6:T>C	TGCAGATGGCGACGACGACTACAGGGGGCGGCGGCAGCAGCAGCAGCACGCTGCTGCTGCCGAGATCGG	TGCAGATGGCGACGACGACTACAGGGGGCGGCGGCAGCAGCAGCAGCACGCTGCTGCTGGCG		0	0	999	chr7A	107387649	1	3.62294e-022	6:T>C	6	0.712329	0.474359	0.525641	0.474359	0.525641	0	0.498685	0.498685	0.498685	5.68041	5.50476	1	0	1	0	0	1	0	-	0	0	-	1	-	0	0	0	0	0	1	-	0	1	-	0	-	-
4004601|F|0-23:A>T-23:A>T	TGCAGTACTCGTCGACCCAACTCACGATGGCTGACCAGACTGCCGACCCGTCCACCGCATATCGGTAGT	TGCAGTACTCGTCGACCCAACTCACGATGGCTGACCAGACTGCCGACCCGTCCACCGCATATCGGTAGT	5B|131.012851800|4004601|4004601	1	1	6.68514e-031		0	0	999	23:A>T	23	0.990868	0.479263	0.529954	0.470046	0.520737	0.009217	0.49914	0.498206	0.498673	11.83942	9.05442	1	1	1	0	1	1	1	0	0	1	0	0	1	1	0	1	0	1	1	1	0	1	1	1	0	0
7343496|F|0-11:T>G-11:T>G	TGCAGTCTCCCTCCGCCGCCGAGATCGGAAGAGCGGTTCAGCAGGAATGCCGAGACCGATCTCGTATGC	TGCAGTCTCCCTCCGCCGGCG		0	0	999		0	0	999	11:T>G	11	0.990868	0.479263	0.529954	0.470046	0.520737	0.009217	0.49914	0.498206	0.498673	12.89209	5.12676	0.991525	0	1	0	1	0	0	0	0	0	0	1	1	0	0	0	0	0	0	0	0	1	1	0	1	1
1029523|F|0-14:A>G-14:A>G	TGCAGAGGAGTGACATCGCTGCTGCTGTGGCTAGGACTGACGTCTACGACTTCTTGCTGGATTTATTTG	TGCAGAGGAGTGACATCGCTGCTGCTGTGGCTAGGACTGACGTCTACGACTTCTTGCTGGATTTATTTG	7B|075.329933780|1029523|1029523	1	1	3.11029e-029	chr3D	55156900	1	2.03262e-020	14:A>G	14	0.890411	0.528205	0.476923	0.523077	0.471795	0.005128	0.498409	0.498935	0.498672	12.06557	3.43548	1	1	1	-	-	0	1	1	-	0	1	1	0	1	0	0	1	1	1	0	1	0	1	0	1	0
2280394|F|0-51:G>A-51:G>A	TGCAGTCCGTAAAGCTTCATCAGGTCCTCCTACTACCCTACGTACTACACCGCACTGTCCATTTCCAGG	TGCAGTCCGTAAAGCTTCATCAGGTCCTCCTACTACCCTACGTACTACACCGCACTGTCCATTTCCAGG		0	0	999	chr5A	678448142	2	1.20614e-027	51:G>A	51	0.885845	0.525773	0.474227	0.525773	0.474227	0	0.498671	0.498671	0.498671	2.96032	2.83333	1	0	-	1	0	0	-	0	0	1	1	-	1	0	0	-	1	1	1	0	1	0	1	1	0	1
4409907|F|0-8:A>G-8:A>G	TGCAGCACACATGCATGTGATCGACTGGAAAGCAGGGGCATAACTGGAAATAGAAGCCAGAAAAAGCTA	TGCAGCACACATGCATGTGATCGACTGGAAAGCAGGGGCATAACTGGAAATAGAAGCCAGAAAAAGCTA	7A|090.021124260|2264962|2264962	1	1	6.7326e-026	chr7A	616498674	1	5.65145e-021	8:A>G	8	0.442922	0.525773	0.525773	0.474227	0.474227	0.051546	0.498671	0.498671	0.498671	13.16393	10.78261	1	1	-	-	-	1	1	0	0	-	-	-	-	-	1	-	-	-	1	-	-	0	0	0	-	0
26673263|F|0-19:G>T-19:G>T	TGCAGCAAGCACGGACATCGACATGGTGACGCCTTGACTCGAGCATTGCGTCGAACACATGGTTGGTGC	TGCAGCAAGCACGGACATCGACATGGTGACGCCTTGACTCGAGCATTGCGTCGAACACATGGTTGGTGC		0	0	999	chr1B	553332472	1	1.2147e-022	19:G>T	19	0.52968	0.474138	0.525862	0.474138	0.525862	0	0.498662	0.498662	0.498662	3.29851	3.14667	1	-	-	-	0	1	-	0	-	-	1	1	1	-	0	-	-	-	-	-	-	-	1	-	0	0
1394818|F|0-55:G>A-55:G>A	TGCAGAGCATACACCTTCACTCCTGCCCGAGGCTCACATTTATCCTCCCACTGTCGTGGTTGGACACCT	TGCAGAGCATACACCTTCACTCCTGCCCGAGGCTCACATTTATCCTCCCACTGTCGTGGTTGGACACCT		0	0	999	chr7D	573778919	1	1.20614e-027	55:G>A	55	0.616438	0.525926	0.474074	0.525926	0.474074	0	0.498656	0.498656	0.498656	4.70787	4.16667	1	0	-	1	0	0	-	1	1	-	1	1	-	0	-	0	1	0	1	-	1	-	1	-	0	-
26673926|F|0-52:G>A-52:G>A	TGCAGGTGGTGCAGGGCGGCGTCCTTGCTTGGGCTGGTGGAGGTGGCCTTCGGCATGCGTGGTGCCTGA	TGCAGGTGGTGCAGGGCGGCGTCCTTGCTTGGGCTGGTGGAGGTGGCCTTCGGCATGCGTGGTGCCTGA		0	0	999	chrUn	343487925	1	1.2147e-022	52:G>A	52	0.616438	0.474074	0.525926	0.474074	0.525926	0	0.498656	0.498656	0.498656	4.825	3.38824	1	-	-	0	0	1	-	-	1	0	0	-	0	-	1	-	0	1	0	0	1	1	-	1	-	1
4010033|F|0-36:T>C-36:T>C	TGCAGTATTCAAGGCGATGCTTGGGTTTATGTACGGTGACTCTCTGCCGAGATCGGAAGAGCGGTTCAG	TGCAGTATTCAAGGCGATGCTTGGGTTTATGTACGGTGACTCTCTGGCG		0	0	999	chr7A	722249322	1	1.7545e-013	36:T>C	36	0.616438	0.474074	0.525926	0.474074	0.525926	0	0.498656	0.498656	0.498656	15.2625	12.76344	1	1	0	-	0	0	1	1	-	-	0	1	0	1	0	1	1	1	-	0	-	-	0	1	0	1
3936780|F|0-5:T>C-5:T>C	TGCAGTGTCTTACTACAACTCCACCAGATCTTTGGAGGTAGCAATCCGAGATCGGAAGAGCGGTTCAGC	TGCAGTGTCTTACTACAACTCCACCAGATCTTTGGAGGTAGCAATGCG		0	0	999	chr7A	85030979	1	1.29172e-014	5:T>C	5	0.534247	0.529915	0.478632	0.521368	0.470085	0.008547	0.49821	0.499087	0.498649	9.175	6.93846	1	0	0	-	1	0	-	-	-	-	1	-	0	0	-	-	-	-	2	0	-	1	1	-	-	-
5581762|F|0-61:T>C-61:T>C	TGCAGACGGCCGGGCGTCGATGACATCCGCAAGGTGGTGGTGATGTCCGATCACGCCGTCGTTGTCCGA	TGCAGACGGCCGGGCGTCGATGACATCCGCAAGGTGGTGGTGATGTCCGATCACGCCGTCGTTGTCCGA		0	0	999	chr3A	51543523	1	4.36884e-022	61:T>C	61	0.789954	0.526012	0.473988	0.526012	0.473988	0	0.498647	0.498647	0.498647	3.05085	2.5	1	-	0	0	1	0	0	1	1	0	0	0	0	0	0	-	0	0	-	0	1	0	1	0	1	1
1093151|F|0-53:A>G-53:A>G	TGCAGCACGTGGCTGGTCCTGATCCGTGTACGTACACATGCTACTGCATCTGCATGCCACCGAGATCGG	TGCAGCACGTGGCTGGTCCTGATCCGTGTACGTACACATGCTACTGCATCTGCATGCCAGCG	6D|039.909594530|1337025|1337025	1	1	2.15808e-025	chr6A	611106337	1	3.62294e-022	53:A>G	53	0.789954	0.526012	0.473988	0.526012	0.473988	0	0.498647	0.498647	0.498647	4.7931	4.35849	1	-	0	1	-	0	-	-	1	-	1	0	0	-	0	-	1	-	0	-	-	1	1	0	1	0
2280400|F|0-8:G>A-8:G>A	TGCAGGTGGTCGAATCGTGAAAGGAAGCCATGTAGGCAGATTTGGCGATGTAAGTAACAAACGCATTCC	TGCAGGTGGTCGAATCGTGAAAGGAAGCCATGTAGGCAGATTTGGCGATGTAAGTAACAAACGCATTCC		0	0	999	chr4B	423045049	1	2.61083e-024	8:G>A	8	0.794521	0.528736	0.477011	0.522989	0.471264	0.005747	0.498349	0.498943	0.498646	4.40323	3.06061	1	0	1	-	0	1	0	1	1	0	-	0	-	0	1	0	0	0	1	1	1	1	0	-	0	-
3954158|F|0-16:G>C-16:G>C	TGCAGAAGAGGTTGGTGCAGCGGTGTACCAAGGTTGACGGATACCGAGATCGGAAGAGCGGTTCAGCAG	TGCAGAAGAGGTTGGTGCAGCGGTGTACCAAGGTTGACGGATAGCG		0	0	999	chrUn	482279903	5	1.5874e-013	16:G>C	16	0.894977	0.479592	0.530612	0.469388	0.520408	0.010204	0.499167	0.498126	0.498646	7.50833	6.21094	1	0	0	0	1	1	1	1	1	1	1	1	1	0	-	0	0	1	0	0	0	1	0	-	1	1
1161995|F|0-53:G>A-53:G>A	TGCAGAAATCGCAGGTCTATGTCATCATCAACGTCGGAGAGAGCCAGAGTCTCGTGCGGCGTTGCTTGC	TGCAGAAATCGCAGGTCTATGTCATCATCAACGTCGGAGAGAGCCAGAGTCTCGTGCGGCGTTGCTTGC	7B|129.240297400|1161995|1161995	1	1	6.68514e-031	chr7B	749710111	1	1.20614e-027	53:G>A	53	0.447489	0.530612	0.479592	0.520408	0.469388	0.010204	0.498126	0.499167	0.498646	7.16071	14.60294	0.977273	0	-	-	0	-	-	0	-	1	0	0	0	-	0	1	1	0	-	-	1	0	-	-	0	-
3959546|F|0-15:G>C-15:G>C	TGCAGGTAAGGGAGGGAAGGGTCGAACGGGGCTGCGCTGCCGAGATCGGAAGAGCGGTTCAGCAGGAAT	TGCAGGTAAGGGAGGGAAGGGTCGAACGGGGCTGCGCTGGCG	7D|012.782016150|4992512|4992512	1	1	1.95911e-013	chr4A	731097941	4	2.09707e-011	15:G>C	15	0.447489	0.530612	0.479592	0.520408	0.469388	0.010204	0.498126	0.499167	0.498646	15.3125	14.52459	1	0	-	0	1	1	-	0	0	-	0	-	1	-	-	0	-	1	-	1	-	-	1	-	0	-
1110543|F|0-16:C>T-16:C>T	TGCAGCGAATTTGATTCGCAGGAAGCGCACAAAAATCAACTGCTATTGAGCAATCTTCCAAAGATAAGA	TGCAGCGAATTTGATTCGCAGGAAGCGCACAAAAATCAACTGCTATTGAGCAATCTTCCAAAGATAAGA	1B|148.406233500|1110543|1110543	1	1	6.68514e-031		0	0	999	16:C>T	16	0.96347	0.526066	0.473934	0.526066	0.473934	0	0.498641	0.498641	0.498641	12.83217	13.90625	1	0	1	1	0	1	0	0	0	0	1	1	1	0	0	1	1	0	0	1	0	1	1	0	0	0
2258325|F|0-14:G>A-14:G>A	TGCAGCATACACGTGCTCGTACAAGCAGAAGCAAAAATCGGTCAGTCAGCTCTGGCCAGCTCCCTGTCC	TGCAGCATACACGTGCTCGTACAAGCAGAAGCAAAAATCGGTCAGTCAGCTCTGGCCAGCTCCCTGTCC	5A|048.669259190|2258325|2258325	1	1	6.68514e-031	chr5A	475599859	1	1.20614e-027	14:G>A	14	0.972603	0.478873	0.530516	0.469484	0.521127	0.00939	0.499107	0.498137	0.498622	14.48462	12.68027	1	0	1	1	0	0	0	1	1	0	0	1	0	0	0	0	1	0	1	-	0	0	0	0	-	1
3064873|F|0-18:A>G-18:A>G	TGCAGCCGTGCTGGACGAAGGTGGCGACAAGACTGACTGACCGAGATCGGAAGAGCGGTTCAGCAGGAA	TGCAGCCGTGCTGGACGAAGGTGGCGACAAGACTGACTGAGCG	2A|111.233678700|3064873|3064873	1	1	4.39392e-015	chr2A	738732989	1	6.21934e-012	18:A>G	18	0.958904	0.47619	0.528571	0.471429	0.52381	0.004762	0.498866	0.498367	0.498617	19.65185	23.15108	1	-	1	1	1	1	0	0	0	0	0	1	0	0	0	-	0	0	0	0	0	1	1	0	1	0
1115448|F|0-46:G>C-46:G>C	TGCAGTCCGTCGTTGATTTGCCTTTGAAGAAGTGCACACACCCGATGGATTCAGCAGCAACTGCATTAT	TGCAGTCCGTCGTTGATTTGCCTTTGAAGAAGTGCACACACCCGATGGATTCAGCAGCAACTGCATTAT		0	0	999	chr1A	548005577	1	1.20614e-027	46:G>C	46	0.607306	0.526316	0.473684	0.526316	0.473684	0	0.498615	0.498615	0.498615	3.2069	3.90123	1	-	1	-	-	1	0	0	-	0	0	0	-	-	1	-	-	-	-	0	-	1	1	0	0	0
5577981|F|0-31:T>C-31:T>C	TGCAGCCACCAGTAAATGCTTAACCATGTTGTCATTCTCCTCATCGGAGTTCTCCGAGATCGGAAGAGC	TGCAGCCACCAGTAAATGCTTAACCATGTTGTCATTCTCCTCATCGGAGTTCTGCG		0	0	999	chr2B	547864852	1	1.39799e-015	31:T>C	31	0.780822	0.473684	0.526316	0.473684	0.526316	0	0.498615	0.498615	0.498615	7.09278	4.84685	1	0	0	1	1	0	0	0	1	1	0	1	0	0	1	0	1	-	1	0	0	0	-	-	1	1
26674277|F|0-21:A>G-21:A>G	TGCAGCTACGCGGTGCTCATGAACTCGTCCAGCTTCACCTTCTCGACGACCTATGCGACCTCGCCGGCG	TGCAGCTACGCGGTGCTCATGAACTCGTCCAGCTTCACCTTCTCGACGACCTATGCGACCTCGCCGGCG	6A|007.470912656|1714669|1714669	1	1	1.44708e-027	chr4D	19755134	2	2.61083e-024	21:A>G	21	0.694064	0.473684	0.526316	0.473684	0.526316	0	0.498615	0.498615	0.498615	3.72826	2.89	1	1	-	-	0	1	1	0	0	-	0	-	-	1	1	-	1	1	0	0	1	-	1	1	0	1
1221135|F|0-11:G>T-11:G>T	TGCAGGAAGTAGCTGGTGAGAATGCAGGTATTCAGCGTTTCTGTTTGGAAACATAGCTGTTTGGGGAGA	TGCAGGAAGTAGCTGGTGAGAATGCAGGTATTCAGCGTTTCTGTTTGGAAACATAGCTGTTTGGGGAGA	2D|114.688699100|1057875|1057875	1	1	6.7326e-026	chr2A	116014717	1	1.20614e-027	11:G>T	11	0.525114	0.478261	0.530435	0.469565	0.521739	0.008696	0.499055	0.498147	0.498601	5.42188	5.39024	1	-	1	-	0	1	-	0	-	-	-	1	0	-	-	-	-	-	-	-	-	1	-	-	1	-
1066118|F|0-37:A>T-37:A>T	TGCAGCTAACACGGTATACATCAATCTTTCCAACATTATCCACTTCTTCTCCATGCAAAAACCAAAATC	TGCAGCTAACACGGTATACATCAATCTTTCCAACATTATCCACTTCTTCTCCATGCAAAAACCAAAATC	2A|120.717029700|1066118|1066118	1	1	6.68514e-031	chr2A	760782375	1	1.20614e-027	37:A>T	37	0.863014	0.529101	0.47619	0.52381	0.470899	0.005291	0.498306	0.498866	0.498586	21.85714	14.3964	1	1	-	1	0	-	1	0	0	1	2	0	1	-	-	1	0	0	1	1	0	1	1	1	0	-
1219577|F|0-12:T>C-12:T>C	TGCAGCGAGCTATGTAGATTCTGATGGATGAAGTGCATGGTTTTTGTGTGCAGAAGAGAGCACGTGAAC	TGCAGCGAGCTATGTAGATTCTGATGGATGAAGTGCATGGTTTTTGTGTGCAGAAGAGAGCACGTGAAC	1B|113.219162800|1219577|1219577	1	1	6.68514e-031	chr1B	529290437	1	1.20614e-027	12:T>C	12	0.926941	0.536946	0.492611	0.507389	0.463054	0.029557	0.49727	0.499891	0.49858	11.16788	9.58779	0.991071	-	0	0	1	0	1	0	1	0	0	0	0	1	0	-	1	1	0	0	1	0	1	1	0	0
1234142|F|0-65:A>G-65:A>G	TGCAGCCTACATGCATCGTGTTTCCTTCGTGTGCTTCCTCTGTTTCTGACGTTTCTTGTTAGCCGAGAT	TGCAGCCTACATGCATCGTGTTTCCTTCGTGTGCTTCCTCTGTTTCTGACGTTTCTTGTTAGCCGAGAT	5B|093.905439710|1234142|1234142	1	1	6.68514e-031		0	0	999	65:A>G	65	0.684932	0.526667	0.473333	0.526667	0.473333	0	0.498578	0.498578	0.498578	13.01961	5.0119	1	0	0	1	0	-	0	0	-	-	-	1	-	1	1	0	1	1	0	-	1	1	1	0	0	1
3949094|F|0-19:T>A-19:T>A	TGCAGGCTCACCCCGATCGTGTTCCGTAATCCGCCGAGATCGGAAGAGCGGTTCAGCAGGAATGCCGAG	TGCAGGCTCACCCCGATCGTGTTCCGTAATCCGGCG	6B|068.502621540|3949094|3949094	1	1	2.60498e-011		0	0	999	19:T>A	19	1	0.534247	0.484018	0.515982	0.465753	0.018265	0.497654	0.499489	0.498572	33.6051	33.3	1	1	1	0	1	1	1	2	0	1	0	0	0	1	1	1	0	1	0	0	0	0	1	1	0	0
1237604|F|0-18:A>G-18:A>G	TGCAGGTATGCAGCACGCATCAGTGACCACAGAGCATACGGCCACAGCAAAACAGGGGAGCAATTCAGT	TGCAGGTATGCAGCACGCATCAGTGACCACAGAGCATACGGCCACAGCAAAACAGGGGAGCAATTCAGT	2B|088.915441460|1237604|1237604	1	1	6.68514e-031	chr7A	633466553	1	7.25908e-025	18:A>G	18	0.940639	0.529126	0.475728	0.524272	0.470874	0.004854	0.498303	0.498822	0.498563	11.55072	7.83846	1	-	0	1	0	0	1	1	1	1	0	1	0	-	0	-	1	1	1	0	1	1	1	1	1	0
997633|F|0-44:G>C-44:G>C	TGCAGCCGCGCCGTGACGTCCTGCATGACGCCGTTCCACGTGTCGGTCCTCCCCGTGGCGGCCACGAAG	TGCAGCCGCGCCGTGACGTCCTGCATGACGCCGTTCCACGTGTCGGTCCTCCCCGTGGCGGCCACGAAG	4B|045.489316300|997633|997633	1	1	6.68514e-031	chr4D	8256477	1	1.20614e-027	44:G>C	44	0.940639	0.475728	0.529126	0.470874	0.524272	0.004854	0.498822	0.498303	0.498563	12.0458	11.66906	1	0	0	1	1	0	0	1	-	0	1	1	1	0	0	0	1	0	0	-	0	1	1	0	1	1
1124544|F|0-24:T>A-24:T>A	TGCAGTAACCAGGGCCTGGAAATCTGCTGGTTGCTCTGCGATTGTAATATACCACGACGATGATGATGA	TGCAGTAACCAGGGCCTGGAAATCTGCTGGTTGCTCTGCGATTGTAATATACCACGACGATGATGATGA	2B|081.666324600|1124544|1124544	1	1	6.68514e-031	chr2B	708862885	1	5.61161e-026	24:T>A	24	0.936073	0.473171	0.526829	0.473171	0.526829	0	0.49856	0.49856	0.49856	3.44186	3.48551	1	0	0	0	0	0	0	1	1	0	1	1	0	1	0	1	0	1	1	0	0	0	1	1	0	1
7351364|F|0-17:T>C-17:T>C	TGCAGCCTCGACCCCAATCCGAGATCGGAAGAGCGGTTCAGCAGGAATGCCGAGACCGATCTCGTATGC	TGCAGCCTCGACCCCAATGCG		0	0	999		0	0	999	17:T>C	17	0.86758	0.531579	0.478947	0.521053	0.468421	0.010526	0.498006	0.499114	0.49856	18.25806	15.975	1	0	1	1	0	0	1	0	1	1	-	0	0	0	0	0	0	1	-	1	1	0	1	1	0	-
1189799|F|0-41:C>G-41:C>G	TGCAGGTATATACCAATAAAATGAGGTTGAAGGAGAACCAACAGCCCCAAAAAAGGCCAGCAGGGTGAA	TGCAGGTATATACCAATAAAATGAGGTTGAAGGAGAACCAACAGCCCCAAAAAAGGCCAGCAGGGTGAA		0	0	999		0	0	999	41:C>G	41	0.936073	0.526829	0.473171	0.526829	0.473171	0	0.49856	0.49856	0.49856	5.64444	5.24603	1	0	1	1	1	0	0	0	1	0	0	1	0	-	1	-	1	0	1	0	1	1	0	0	1	1
1251078|F|0-31:G>C-31:G>C	TGCAGGCTTCTCACCAACGCGCAGATGGCGAGACCAATAGCTGCCCTGCGAACCCTAGACCTTGGCAAT	TGCAGGCTTCTCACCAACGCGCAGATGGCGAGACCAATAGCTGCCCTGCGAACCCTAGACCTTGGCAAT		0	0	999	chr3B	762675953	1	5.61161e-026	31:G>C	31	0.424658	0.473118	0.526882	0.473118	0.526882	0	0.498555	0.498555	0.498555	5.94444	3.89091	1	-	0	-	-	1	0	1	-	0	-	1	-	-	1	1	-	-	-	1	-	-	-	0	-	-
3064747|F|0-10:A>G-10:A>G	TGCAGCGGGAACGACCACGGCCACGCGTGCAGCAACGCCGAGATCGGAAGAGCGGTTCAGCAGGAATGC	TGCAGCGGGAACGACCACGGCCACGCGTGCAGCAACGGCG	5B|060.088421240|3064747|3064747	1	1	1.78875e-013	chr5B	530914495	1	2.35103e-010	10:A>G	10	0.767123	0.529762	0.47619	0.52381	0.470238	0.005952	0.498228	0.498866	0.498547	16.87069	17.59	1	1	0	1	0	-	1	-	1	1	1	1	1	-	1	1	-	-	1	1	1	1	0	-	-	1
1219332|F|0-17:G>T-17:G>T	TGCAGTCAGGTAATGACGCCATCCTCCACTCCCACTGCCTCGTGTGCTGCCGCCGACTCCCGCTAGCTC	TGCAGTCAGGTAATGACGCCATCCTCCACTCCCACTGCCTCGTGTGCTGCCGCCGACTCCCGCTAGCTC		0	0	999		0	0	999	17:G>T	17	0.680365	0.47651	0.530201	0.469799	0.52349	0.006711	0.498896	0.498176	0.498536	7.34375	6.56436	1	-	0	1	1	1	1	0	1	0	1	-	1	-	1	-	0	0	-	1	-	1	-	-	-	0
7487488|F|0-22:A>G-22:A>G	TGCAGCAAGGCCGCGAAACACTACACCCACGACTCAAGGATCATTTTACAGATGGTGCGGGAGCATCTC	TGCAGCAAGGCCGCGAAACACTACACCCACGACTCAAGGATCATTTTACAGATGGTGCGGGAGCATCTC		0	0	999	chrUn	48741220	1	7.31062e-020	22:A>G	22	0.429224	0.478723	0.531915	0.468085	0.521277	0.010638	0.499095	0.497963	0.498529	11.56667	9.53125	1	-	-	-	-	1	0	-	-	0	2	-	0	-	-	-	-	0	1	0	-	-	-	0	-	-
5970783|F|0-28:G>A-28:G>A	TGCAGGTTAACCAGAGGTGTCAAGGAACGGGCAACCGAGTGGGTGTTCGAGAAGAACAAGCAGCGCAGC	TGCAGGTTAACCAGAGGTGTCAAGGAACGGGCAACCGAGTGGGTGTTCGAGAAGAACAAGCAGCGCAGC	6A|083.230747200|2252408|2252408	1	1	6.7326e-026	chr7A	67279209	3	2.61083e-024	28:G>A	28	0.694064	0.480263	0.532895	0.467105	0.519737	0.013158	0.499221	0.497836	0.498528	13.44318	12.93396	1	-	1	1	0	0	0	1	0	0	1	-	1	-	2	0	-	0	0	0	0	1	-	0	1	-
2289268|F|0-14:G>A-14:G>A	TGCAGCGCCTCTACGTGATGTTTGGCTTCGCCAATGGCACTTCGAATGGCAGATGAACCCTTGCTTTGA	TGCAGCGCCTCTACGTGATGTTTGGCTTCGCCAATGGCACTTCGAATGGCAGATGAACCCTTGCTTTGA	4A|109.119731400|2289268|2289268	1	1	6.68514e-031		0	0	999	14:G>A	14	0.844749	0.52973	0.475676	0.524324	0.47027	0.005405	0.498232	0.498817	0.498524	16.83077	11.41441	1	0	0	0	1	-	0	0	1	0	1	0	1	0	1	-	0	1	0	-	0	-	1	1	0	1
977452|F|0-8:T>C-8:T>C	TGCAGCTCTCCCTTTTCCATTGAAGTACAAGTTCTGTGAGTTTTTCCTTGGCTGCAAGATTGACTTGAA	TGCAGCTCTCCCTTTTCCATTGAAGTACAAGTTCTGTGAGTTTTTCCTTGGCTGCAAGATTGACTTGAA		0	0	999	chr7A	700013265	1	1.20614e-027	8:T>C	8	0.593607	0.530769	0.476923	0.523077	0.469231	0.007692	0.498107	0.498935	0.498521	2.68605	3	1	-	0	-	1	0	-	-	-	1	0	1	0	0	1	-	0	1	-	-	-	-	-	1	1	1
3026275|F|0-16:A>C-16:A>C	TGCAGGCCGAGCCAAAACCCTGTTTGTGATGGTTGGCCGAGATCGGAAGAGCGGTTCAGCAGGAATGCC	TGCAGGCCGAGCCAAAACCCTGTTTGTGATGGTTGGGCG	2A|124.257045400|3026275|3026275	1	1	6.12715e-013		0	0	999	16:A>C	16	0.452055	0.535354	0.515152	0.484848	0.464646	0.050505	0.4975	0.499541	0.498521	29.25806	23.46269	1	0	-	-	2	1	0	-	0	-	-	-	-	-	-	0	-	0	2	1	-	1	-	-	1	1
1046539|F|0-12:C>T-12:C>T	TGCAGTACATGCCGGGCTGGTTTTGTTCGTCTACACGCGTCGGTACATGATGTAGCGATCTCTCTACAG	TGCAGTACATGCCGGGCTGGTTTTGTTCGTCTACACGCGTCGGTACATGATGTAGCGATCTCTCTACAG		0	0	999	chr7B	507932659	1	1.20614e-027	12:C>T	12	0.936073	0.531707	0.478049	0.521951	0.468293	0.009756	0.497989	0.499036	0.498513	2.79856	7.52	1	0	0	1	0	1	0	0	0	0	1	1	0	0	0	0	0	0	1	0	-	1	0	0	1	2
5050450|F|0-16:T>G-16:T>G	TGCAGTGGTCGCCAGCTTCTGTACCGAGATCGGAAGAGCGGTTCAGCAGGAATGCCGAGACCGATCTCG	TGCAGTGGTCGCCAGCTTCTGTAGCG		0	0	999		0	0	999	16:T>G	16	0.936073	0.531707	0.478049	0.521951	0.468293	0.009756	0.497989	0.499036	0.498513	15.51429	20.375	1	1	1	0	1	1	1	1	0	1	1	0	0	0	2	0	1	1	0	0	1	0	0	-	0	0
1105055|F|0-48:C>G-48:C>G	TGCAGTTTTAGTTTACAGAATCAACTTTCAACTGTAAATATCCGACAACTTGATTGTGCTCTTCTAACA	TGCAGTTTTAGTTTACAGAATCAACTTTCAACTGTAAATATCCGACAACTTGATTGTGCTCTTCTAACA		0	0	999		0	0	999	48:C>G	48	0.502283	0.527273	0.472727	0.527273	0.472727	0	0.498512	0.498512	0.498512	6.16216	8.13115	1	1	-	0	1	0	-	-	0	-	0	1	0	-	0	1	-	-	-	0	-	0	1	-	1	-
5050360|F|0-10:G>A-10:G>A	TGCAGTACGTGCGTAAGGGGGGTTTAGATCACATGCACCTGGTACCTGAGAGCTTCTGACGCGACGTGG	TGCAGTACGTGCGTAAGGGGGGTTTAGATCACATGCACCTGGTACCTGAGAGCTTCTGACGCGACGTGG	1B|046.187074290|5050360|5050360	1	1	6.68514e-031	chr1B	15918353	1	5.61161e-026	10:G>A	10	0.917808	0.472637	0.527363	0.472637	0.527363	0	0.498503	0.498503	0.498503	16.12903	15.45926	1	0	1	1	1	0	-	1	1	1	1	1	1	0	1	0	0	0	1	1	0	0	1	0	1	0
1225871|F|0-13:C>T-13:C>T	TGCAGCTAATCCACAAGCAAGGATTGTAGGTCCATTACGGTTTTGCTCCTGCTCTACTGGCTTGCTATC	TGCAGCTAATCCACAAGCAAGGATTGTAGGTCCATTACGGTTTTGCTCCTGCTCTACTGGCTTGCTATC		0	0	999	chr2B	614237261	1	1.20614e-027	13:C>T	13	0.671233	0.47619	0.530612	0.469388	0.52381	0.006803	0.498866	0.498126	0.498496	3.93407	4.47312	1	0	1	-	1	-	0	1	0	0	1	-	-	0	1	0	-	-	0	-	0	1	-	0	-	-
2255595|F|0-33:A>G-33:A>G	TGCAGCTTCCAAGCCAATCTCGATCGGAAAACCACGCGCAGTGTACCAAGTGCTCCGTTTGACCCGAGA	TGCAGCTTCCAAGCCAATCTCGATCGGAAAACCACGCGCAGTGTACCAAGTGCTCCGTTTGACCCGAGA	2B|021.759993780|2255595|2255595	1	1	6.68514e-031	chr2B	24500603	1	5.61161e-026	33:A>G	33	0.835616	0.47541	0.530055	0.469945	0.52459	0.005464	0.498791	0.498193	0.498492	24.79439	22.34109	1	1	1	-	1	1	1	1	-	1	1	0	-	0	0	1	0	0	0	0	1	-	0	0	0	0
1716704|F|0-8:T>C-8:T>C	TGCAGGCATTGGACCATGAATGACTCGCGCCCTAGCAGGCCTACCTTCCACTTCAATGGCATGGTTCCC	TGCAGGCATTGGACCATGAATGACTCGCGCCCTAGCAGGCCTACCTTCCACTTCAATGGCATGGTTCCC		0	0	999	chr7B	409137452	1	5.61161e-026	8:T>C	8	0.415525	0.527473	0.472527	0.527473	0.472527	0	0.498491	0.498491	0.498491	7.22807	11.77586	1	-	0	0	0	-	1	-	0	-	-	0	-	1	1	-	1	1	-	-	-	-	0	1	-	-
5369299|F|0-13:G>A-13:G>A	TGCAGGGGTGTGCGTCGTCTAATATGCTGGCCGAGATCGGAAGAGCGGTTCAGCAGGAATGCCGAGACC	TGCAGGGGTGTGCGTCGTCTAATATGCTGGGCG		0	0	999		0	0	999	13:G>A	13	0.415525	0.472527	0.527473	0.472527	0.527473	0	0.498491	0.498491	0.498491	4.36538	4.03509	1	-	-	1	0	1	0	0	1	1	0	0	1	-	-	0	1	-	-	-	0	1	0	0	0	1
4411981|F|0-43:G>C-43:G>C	TGCAGCTCGTCTCGTCATGGCTGATTAACTGTAGCTAGTTAAGGTGAAGATGGTGGTGGTGTGGCGTTC	TGCAGCTCGTCTCGTCATGGCTGATTAACTGTAGCTAGTTAAGGTGAAGATGGTGGTGGTGTGGCGTTC	3B|016.283764510|4411981|4411981	1	1	6.68514e-031	chr3B	16705006	1	1.20614e-027	43:G>C	43	0.83105	0.472527	0.527473	0.472527	0.527473	0	0.498491	0.498491	0.498491	12.97248	13.1371	1	0	1	1	1	1	1	0	0	1	-	0	-	0	0	1	0	0	0	-	0	1	0	0	1	0
1003088|F|0-52:G>A-52:G>A	TGCAGAAAAAAAATCACAGGAGATAATATATTCATCTGCATCCTATTTTGACGTACGTCGCTGCTGCAT	TGCAGAAAAAAAATCACAGGAGATAATATATTCATCTGCATCCTATTTTGACGTACGTCGCTGCTGCAT	5B|104.420721000|1003088|1003088	1	1	6.68514e-031	chr5B	612947441	1	1.20614e-027	52:G>A	52	1	0.474886	0.52968	0.47032	0.525114	0.004566	0.498739	0.498238	0.498488	5.71111	5.18792	1	1	0	1	1	1	1	1	1	0	1	0	1	1	0	1	1	0	1	0	0	0	0	1	1	0
1103736|F|0-39:T>C-39:T>C	TGCAGATCAGAGAAATACGTGTGACGAGGAGCCATGGCATGACCATTCACGGGTGTTCGGGATCTAGCG	TGCAGATCAGAGAAATACGTGTGACGAGGAGCCATGGCATGACCATTCACGGGTGTTCGGGATCTAGCG	1A|082.194814970|1103736|1103736	1	1	6.68514e-031	chr1A	320114729	1	5.61161e-026	39:T>C	39	1	0.52968	0.474886	0.525114	0.47032	0.004566	0.498238	0.498739	0.498488	26.57237	25.07576	0.991667	1	0	1	0	1	0	1	1	1	0	1	1	1	0	1	0	1	1	0	0	1	1	0	1	1
1075489|F|0-38:G>A-38:G>A	TGCAGCCGAGTATGAATGAATCATAAATGTCAAGGTGCGCCAATGCAAAGAGATCTGGTACGAACCGAG	TGCAGCCGAGTATGAATGAATCATAAATGTCAAGGTGCGCCAATGCAAAGAGATCTGGTACGAACCGAG	2B|076.837279610|1075489|1075489	1	1	6.68514e-031	chr2B	544983290	1	1.56024e-026	38:G>A	38	1	0.474886	0.52968	0.47032	0.525114	0.004566	0.498739	0.498238	0.498488	17.54412	17.20946	1	0	1	1	1	1	0	0	1	0	0	0	0	0	1	0	1	0	1	0	1	1	0	0	1	1
1218562|F|0-17:A>G-17:A>G	TGCAGCTTCACATCTGAACAACGCAGGCGTGCATGCATGCCACGGGATCGTCCTCGGCCCTCTTGCGCC	TGCAGCTTCACATCTGAACAACGCAGGCGTGCATGCATGCCACGGGATCGTCCTCGGCCCTCTTGCGCC	2A|120.717029700|1218562|1218562	1	1	6.68514e-031	chr2A	758704332	1	1.20614e-027	17:A>G	17	1	0.52968	0.474886	0.525114	0.47032	0.004566	0.498238	0.498739	0.498488	23.9871	20.03101	1	1	1	1	0	1	0	0	0	0	2	0	1	1	1	1	0	0	1	1	0	1	1	0	0	1
1208064|F|0-30:C>G-30:C>G	TGCAGTGCTACTCACACAGGGGAATCAGGCCTGACATTCGCCATCTTCTTCTGCTCAGCCAACCACCTG	TGCAGTGCTACTCACACAGGGGAATCAGGCCTGACATTCGCCATCTTCTTCTGCTCAGCCAACCACCTG	2B|077.190055800|1208064|1208064	1	1	6.68514e-031	chr2B	543705152	1	1.20614e-027	30:C>G	30	1	0.474886	0.52968	0.47032	0.525114	0.004566	0.498739	0.498238	0.498488	5.76471	6.67568	1	0	1	1	1	1	0	0	1	0	0	0	0	0	1	0	1	0	1	0	1	1	0	0	1	1
986208|F|0-20:G>A-20:G>A	TGCAGGTGCAGTTCAGTGAGGAGGATCTCCTCCCGTGGCAGTTTTGCCTTCTCCGAGATCGGAAGAGCG	TGCAGGTGCAGTTCAGTGAGGAGGATCTCCTCCCGTGGCAGTTTTGCCTTCTGCG	2A|120.717029700|986208|986208	1	1	1.40663e-021	chr2A	758760687	1	2.23988e-018	20:G>A	20	1	0.52968	0.474886	0.525114	0.47032	0.004566	0.498238	0.498739	0.498488	21.59355	23.10853	1	1	1	1	0	1	0	0	0	0	2	0	1	1	1	1	0	0	1	1	0	1	1	0	0	1
2267246|F|0-58:C>G-58:C>G	TGCAGGACGCCGAACTCCCTGACCCCCCGCAGATCATCGCGGTCGCCATGAACATAATCGTAGGGAGGA	TGCAGGACGCCGAACTCCCTGACCCCCCGCAGATCATCGCGGTCGCCATGAACATAATCGTAGGGAGGA	2B|087.957267850|2267246|2267246	1	1	6.68514e-031	chr2B	771491073	2	5.61161e-026	58:C>G	58	1	0.52968	0.474886	0.525114	0.47032	0.004566	0.498238	0.498739	0.498488	11	10.44961	1	1	0	1	1	1	1	0	1	1	0	1	1	0	1	1	1	1	1	1	0	0	1	0	0	0
4398163|F|0-8:A>G-8:A>G	TGCAGGTAACCGAGGAAGGTGTGGAACGGGCCGAGATCGGAAGAGCGGTTCAGCAGGAATGCCGAGACC	TGCAGGTAACCGAGGAAGGTGTGGAACGGGGCG		0	0	999		0	0	999	8:A>G	8	1	0.474886	0.52968	0.47032	0.525114	0.004566	0.498739	0.498238	0.498488	17.71212	16.88158	1	1	1	1	0	0	0	1	1	0	0	1	0	0	0	0	1	0	1	0	0	0	0	0	0	1
1265612|F|0-32:G>A-32:G>A	TGCAGGGTTGCTCATCGCTGAGCAGAGAAAAAGGGCAAAACGTACCCAAGCTTGAGGCGGTTCTCCGAG	TGCAGGGTTGCTCATCGCTGAGCAGAGAAAAAGGGCAAAACGTACCCAAGCTTGAGGCGGTTCTCCGAG		0	0	999	chr4B	32251828	1	1.57132e-021	32:G>A	32	1	0.474886	0.52968	0.47032	0.525114	0.004566	0.498739	0.498238	0.498488	16.93284	17.85333	1	1	0	1	1	0	1	0	0	1	0	0	0	1	1	1	1	1	1	0	1	0	1	1	0	1
993862|F|0-19:G>T-19:G>T	TGCAGACGGATGCGGCAGAGAGATGCTATACCAGGGAGGGGAGGATTTGGCGGCGAGCAATGGCGGCCG	TGCAGACGGATGCGGCAGAGAGATGCTATACCAGGGAGGGGAGGATTTGGCGGCGAGCAATGGCGGCCG	3B|035.537914980|993862|993862	1	1	6.68514e-031	chr3B	46178516	1	1.20614e-027	19:G>T	19	0.995434	0.472477	0.527523	0.472477	0.527523	0	0.498485	0.498485	0.498485	10.36957	9.79021	1	0	1	0	1	1	0	1	1	0	0	1	1	0	1	1	0	0	0	0	0	1	1	0	1	0
5576909|F|0-45:T>C-45:T>C	TGCAGAGCGGGTCTGCGTGCGAAGCGGCTAGGGGGTTTTGTTGTCTGCCGATACGGCCTTGAGATTCGT	TGCAGAGCGGGTCTGCGTGCGAAGCGGCTAGGGGGTTTTGTTGTCTGCCGATACGGCCTTGAGATTCGT	4A|094.286199540|1005177|1005177	1	1	1.44708e-027	chr4A	636661214	1	5.61161e-026	45:T>C	45	0.995434	0.527523	0.472477	0.527523	0.472477	0	0.498485	0.498485	0.498485	13.57333	11.56818	1	1	0	1	0	1	1	1	1	1	0	0	0	1	1	1	1	1	1	1	0	0	1	1	0	0
4910421|F|0-64:T>G-64:T>G	TGCAGGGGAACAAGAAGAGGGGGGCGGAGTGGATGGACGAGGGGTCGGAGAGGCAGCACTGGCCTTGGA	TGCAGGGGAACAAGAAGAGGGGGGCGGAGTGGATGGACGAGGGGTCGGAGAGGCAGCACTGGCCTTGGA	1B|237.742080100|4910421|4910421	1	1	6.68514e-031	chr1B	659625757	2	5.61161e-026	64:T>G	64	0.995434	0.527523	0.472477	0.527523	0.472477	0	0.498485	0.498485	0.498485	9.64667	9.34091	1	0	0	1	1	1	1	0	1	0	0	1	1	0	0	0	1	0	0	0	0	0	0	1	0	0
985387|F|0-8:C>T-8:C>T	TGCAGTTTCTTTCATCAGGGAATGGCTGCTACAGATAGAGATAGGGTGACGATGCCCAGACTCAGTTGT	TGCAGTTTCTTTCATCAGGGAATGGCTGCTACAGATAGAGATAGGGTGACGATGCCCAGACTCAGTTGT	2B|078.311137340|985387|985387	1	1	6.68514e-031	chr2B	658485734	1	5.61161e-026	8:C>T	8	0.995434	0.527523	0.472477	0.527523	0.472477	0	0.498485	0.498485	0.498485	18.84416	17.89062	1	0	1	0	1	1	1	1	0	0	0	0	0	0	1	0	0	0	0	1	0	1	0	0	0	0
12420011|F|0-9:C>T-9:C>T	TGCAGTCTGCGTTCCAACTTTGGCCGAGATCGGAAGAGCGGTTCAGCAGGAATGCCGAGACCGATCTCG	TGCAGTCTGCGTTCCAACTTTGGGCG		0	0	999		0	0	999	9:C>T	9	0.579909	0.472441	0.527559	0.472441	0.527559	0	0.498481	0.498481	0.498481	26.60494	23.64706	1	1	-	1	1	-	1	0	-	-	0	-	0	-	-	1	1	-	-	0	0	1	0	-	0	-
9766734|F|0-7:G>C-7:G>C	TGCAGACGAGGGATGCACGCCGAGATCGGAAGAGCGGTTCAGCAGGAATGCCGAGACCGATCTCGTATG	TGCAGACGAGGGATGCACGGCG		0	0	999		0	0	999	7:G>C	7	0.630137	0.514493	0.536232	0.463768	0.485507	0.050725	0.49958	0.497375	0.498477	16.44318	11.7551	0.972973	1	1	-	0	0	1	1	-	-	1	0	-	2	0	1	-	1	-	-	1	-	1	-	1	0
1080220|F|0-54:A>G-54:A>G	TGCAGGTTCCACCGTTGCTCTCCGTCAACCTCAAAGGTCTGCCTCACGAATCACAATTCGTTTGTTTTT	TGCAGGTTCCACCGTTGCTCTCCGTCAACCTCAAAGGTCTGCCTCACGAATCACAATTCGTTTGTTTTT	7A|149.943336500|1023153|1023153	1	1	3.13237e-024	chr7A	713268888	6	5.61161e-026	54:A>G	54	0.748858	0.530488	0.47561	0.52439	0.469512	0.006098	0.498141	0.49881	0.498476	2.89091	6.35106	1	1	-	0	0	0	1	0	1	1	0	1	0	1	2	1	1	1	1	1	1	0	-	-	-	-
1046839|F|0-46:A>G-46:A>G	TGCAGGTGTCCGTTTGCAAATTGCACTGTAACAGGCGCCAAATAGAAATTGCCTGTGTAGGTTGCAAAA	TGCAGGTGTCCGTTTGCAAATTGCACTGTAACAGGCGCCAAATAGAAATTGCCTGTGTAGGTTGCAAAA	1B|126.779467800|1046839|1046839	1	1	6.68514e-031	chr1B	537116153	1	1.20614e-027	46:A>G	46	0.913242	0.475	0.53	0.47	0.525	0.005	0.49875	0.4982	0.498475	12.504	16.19084	1	0	1	1	0	1	0	1	-	0	1	1	1	-	1	0	0	0	1	1	0	0	0	0	1	1
1209725|F|0-50:G>T-50:G>T	TGCAGAGTGACAAAAAAATAGTTGAACCCATGTTTGTTTTTCTACCATATGTGGAGTAGTGCAAAATCT	TGCAGAGTGACAAAAAAATAGTTGAACCCATGTTTGTTTTTCTACCATATGTGGAGTAGTGCAAAATCT		0	0	999	chr6B	583626454	1	1.20614e-027	50:G>T	50	0.908676	0.472362	0.527638	0.472362	0.527638	0	0.498472	0.498472	0.498472	3.44737	3.1049	1	0	0	1	0	0	1	0	1	-	0	-	1	1	0	1	1	1	0	0	1	0	1	1	0	1
1079071|F|0-47:T>G-47:T>G	TGCAGGCACACACGTAGGCTATCTCGTCTAGGACGTCTGTCGCCCATTGCCATGGCGACACCGACGCGG	TGCAGGCACACACGTAGGCTATCTCGTCTAGGACGTCTGTCGCCCATTGCCATGGCGACACCGACGCGG	2B|107.009628800|1079071|1079071	1	1	6.68514e-031		0	0	999	47:T>G	47	0.908676	0.472362	0.527638	0.472362	0.527638	0	0.498472	0.498472	0.498472	19.25	24.10791	1	-	1	1	0	1	1	0	1	-	1	0	1	0	-	0	1	-	1	1	1	0	0	1	1	-
1007845|F|0-22:G>A-22:G>A	TGCAGTTGAGAACGTCTGGTCCGCTTCCATGTCTGCATCTGATCTTTTGGCGAAGCGCCCCTTGATCCT	TGCAGTTGAGAACGTCTGGTCCGCTTCCATGTCTGCATCTGATCTTTTGGCGAAGCGCCCCTTGATCCT	7A|076.085202380|1007845|1007845	1	1	6.68514e-031	chr7A	174134598	1	1.20614e-027	22:G>A	22	0.840183	0.532609	0.478261	0.521739	0.467391	0.01087	0.497873	0.499055	0.498464	2.98361	2.5463	1	1	0	1	1	0	1	1	1	-	0	-	0	1	-	1	1	1	-	-	-	0	1	0	0	0
1195034|F|0-59:G>T-59:G>T	TGCAGCAGCCGTTCGTATGGCCGTATGGCTCGGTGGGGATGCGTCTGGGCATTTCTTTTGCCCATTTGC	TGCAGCAGCCGTTCGTATGGCCGTATGGCTCGGTGGGGATGCGTCTGGGCATTTCTTTTGCCCATTTGC	2B|078.311137340|1195034|1195034	1	1	6.68514e-031	chr2B	658485985	1	5.61161e-026	59:G>T	59	0.990868	0.529954	0.474654	0.525346	0.470046	0.004608	0.498206	0.498715	0.49846	7.2987	7.15625	1	0	1	0	1	1	1	1	0	0	0	0	0	0	1	0	0	0	0	1	0	1	0	-	0	0
4910528|F|0-54:A>G-54:A>G	TGCAGCAGGTCGGGGTCCAGCGGGTCGCCGAGGCGCTCGCAGATGTTGTGGAGCACGCAGCACACCTGG	TGCAGCAGGTCGGGGTCCAGCGGGTCGCCGAGGCGCTCGCAGATGTTGTGGAGCACGCAGCACACCTGG	1B|242.361128300|4910528|4910528	1	1	6.68514e-031	chr1B	659676504	3	1.20614e-027	54:A>G	54	0.990868	0.474654	0.529954	0.470046	0.525346	0.004608	0.498715	0.498206	0.49846	8.11364	7.88667	0.991667	1	1	0	0	0	0	1	0	1	1	0	0	1	1	1	0	1	1	1	1	1	1	0	1	1
9766775|F|0-8:T>G-8:T>G	TGCAGAAATTCAGAGGAAAAGGATCGGCCGAGATCGGAAGAGCGGTTCAGCAGGAATGCCGAGACCGAT	TGCAGAAATTCAGAGGAAAAGGATCGGGCG		0	0	999		0	0	999	8:T>G	8	0.826484	0.530387	0.475138	0.524862	0.469613	0.005525	0.498153	0.498764	0.498459	46.90083	12.97391	1	1	0	0	0	1	-	0	1	-	0	0	0	1	1	1	0	1	1	0	0	0	-	0	0	1
23484121|F|0-19:A>G-19:A>G	TGCAGAACACGCAGCCACTACCGACGTTCAGCAACTTTGGCGACGACGTCTACTTCGTGGCCGACCAGC	TGCAGAACACGCAGCCACTACCGACGTTCAGCAACTTTGGCGACGACGTCTACTTCGTGGCCGACCAGC	7D|182.814760600|1117598|1117598	1	1	1.44708e-027	chr7B	717910108	1	1.20614e-027	19:A>G	19	0.826484	0.475138	0.530387	0.469613	0.524862	0.005525	0.498764	0.498153	0.498459	8.7807	8.32773	1	0	0	-	1	1	-	-	1	0	1	1	1	-	-	-	-	-	-	0	0	1	1	1	1	1
1143113|F|0-45:G>A-45:G>A	TGCAGGGTCGCCGACGCGGGGCCCAAGGTGCTAAAGTCGGCGAGTGATAAAAAGGTCTATCACTTCCCC	TGCAGGGTCGCCGACGCGGGGCCCAAGGTGCTAAAGTCGGCGAGTGATAAAAAGGTCTATCACTTCCCC		0	0	999	chr4A	7571686	1	1.20614e-027	45:G>A	45	0.986301	0.472222	0.527778	0.472222	0.527778	0	0.498457	0.498457	0.498457	6.67164	4.6069	1	1	0	0	1	1	1	1	0	1	0	1	0	0	1	1	1	1	1	1	1	1	0	1	1	1
1111306|F|0-14:C>G-14:C>G	TGCAGCGATGGATACTCCATGGATTCTTCTCACCTCACGACGAAACCCCATTTATCAATTCCATCCAAA	TGCAGCGATGGATACTCCATGGATTCTTCTCACCTCACGACGAAACCCCATTTATCAATTCCATCCAAA	4B|031.715880580|1111306|1111306	1	1	6.68514e-031	chr4B	103430676	1	1.20614e-027	14:C>G	14	0.821918	0.472222	0.527778	0.472222	0.527778	0	0.498457	0.498457	0.498457	4.15179	4.05932	1	0	-	-	1	0	1	-	0	0	0	1	-	0	1	-	0	0	1	1	0	1	1	0	0	1
26673575|F|0-42:A>C-42:A>C	TGCAGGAACCCAAGTCCACAAGCAAGGGCTCTGTGATAGAGGAAATCGATGGAAAGAAGCAACACTTCA	TGCAGGAACCCAAGTCCACAAGCAAGGGCTCTGTGATAGAGGAAATCGATGGAAAGAAGCAACACTTCA		0	0	999	chr4A	602899214	1	7.25908e-025	42:A>C	42	0.6621	0.475862	0.531034	0.468966	0.524138	0.006897	0.498835	0.498074	0.498454	3.88889	3.63333	1	-	-	0	-	-	-	1	-	-	-	-	-	-	1	0	-	1	1	-	1	-	-	-	-	0
994813|F|0-41:C>T-41:C>T	TGCAGTAACTCCACTGGCCGATCGCAAGAGCCCTGCATCAACATGTATTTTGGCCACCCGAGCCGAGAT	TGCAGTAACTCCACTGGCCGATCGCAAGAGCCCTGCATCAACATGTATTTTGGCCACCCGAGCCGAGAT	2B|012.351178520|994813|994813	1	1	6.68514e-031	chr2B	17493420	1	2.0183e-025	41:C>T	41	0.6621	0.475862	0.531034	0.468966	0.524138	0.006897	0.498835	0.498074	0.498454	18.23404	18.73684	1	0	-	-	1	0	0	1	-	1	-	0	-	1	0	0	1	1	1	0	0	-	-	0	1	-
1092565|F|0-54:T>C-54:T>C	TGCAGGCGCCGATTAGGAGGGAGACCTCTCGCTTGATGCGAAGAATAGCGCTCGTGATATGTTTTTTTT	TGCAGGCGCCGATTAGGAGGGAGACCTCTCGCTTGATGCGAAGAATAGCGCTCGTGATATGTTTTTTTT	4B|031.472496910|1092565|1092565	1	1	6.68514e-031	chr4B	109920317	1	1.20614e-027	54:T>C	54	0.917808	0.477612	0.532338	0.467662	0.522388	0.00995	0.498998	0.497908	0.498453	3.30303	3.58779	1	0	1	-	1	0	0	0	0	0	0	1	0	0	1	-	0	0	1	1	-	1	-	0	0	1
4008146|F|0-38:G>C-38:G>C	TGCAGGGCGCGCTCGGCATTGGTTACCATGCTTTCCTCGAGGCCAGCGTGCGTGTCCGCTTCCGAGATC	TGCAGGGCGCGCTCGGCATTGGTTACCATGCTTTCCTCGAGGCCAGCGTGCGTGTCCGCTTGCG	7A|030.531664480|4008146|4008146	1	1	6.27935e-026		0	0	999	38:G>C	38	0.90411	0.474747	0.530303	0.469697	0.525253	0.005051	0.498725	0.498163	0.498444	13.7561	12.65693	1	1	0	0	0	1	1	-	1	1	1	0	0	1	1	1	0	1	1	0	1	-	-	1	0	1
1092159|F|0-5:A>G-5:A>G	TGCAGACCTGCGCCGCCACGAGGAGGCTCCAGGCGCTGGTGCAGGAGCAGCCCATCACCATGAAGTACC	TGCAGACCTGCGCCGCCACGAGGAGGCTCCAGGCGCTGGTGCAGGAGCAGCCCATCACCATGAAGTACC		0	0	999	chr6B	611460501	1	1.20614e-027	5:A>G	5	0.995434	0.53211	0.477064	0.522936	0.46789	0.009174	0.497938	0.498948	0.498443	10.43333	10.26119	1	0	1	0	0	1	0	1	0	0	1	1	0	0	1	0	0	0	1	1	0	1	1	0	1	1
7339851|F|0-8:C>T-8:C>T	TGCAGTTCCGACTATTCCCATAAACCCAACCGAGATCGGAAGAGCGGTTCAGCAGGAATGCCGAGACCG	TGCAGTTCCGACTATTCCCATAAACCCAAGCG	7B|011.909932390|7339851|7339851	1	1	3.39038e-009		0	0	999	8:C>T	8	0.73516	0.47205	0.52795	0.47205	0.52795	0	0.498438	0.498438	0.498438	15.11828	36.24348	1	1	0	0	0	0	1	0	1	-	1	0	0	1	1	1	1	1	0	1	-	-	0	-	-	-
1067817|F|0-68:C>G-68:C>G	TGCAGGATCGGAGGAAAAGAGTTTGCTTCCCTACAAAGGCATTGTGCCCAATCACAAGGAGGTGCTATC	TGCAGGATCGGAGGAAAAGAGTTTGCTTCCCTACAAAGGCATTGTGCCCAATCACAAGGAGGTGCTATC	2A|061.224102450|1067817|1067817	1	1	6.68514e-031	chr2A	59732170	1	1.20614e-027	68:C>G	68	0.981735	0.474419	0.530233	0.469767	0.525581	0.004651	0.498691	0.498172	0.498432	8.68217	17.55629	1	0	1	1	0	0	1	0	1	1	0	0	0	1	0	-	0	1	1	1	1	0	1	1	0	1
23884397|F|0-47:A>T-47:A>T	TGCAGTTTTTAGCGAATGTTGTTTTGGTGTAATGGTGTTGTCGGGTTATTGCCCCACAGAGAGTAATCT	TGCAGTTTTTAGCGAATGTTGTTTTGGTGTAATGGTGTTGTCGGGTTATTGCCCCACAGAGAGTAATCT	7B|054.671845370|1095954|1095954	1	1	1.45735e-022	chr7B	587240077	5	5.61161e-026	47:A>T	47	0.83105	0.532967	0.478022	0.521978	0.467033	0.010989	0.497826	0.499034	0.49843	4.42857	4.71681	0.98913	-	1	1	0	1	1	0	1	-	1	1	-	-	1	-	0	1	0	0	-	0	0	1	1	1
2277750|F|0-45:T>C-45:T>C	TGCAGGCGTTCGTCGCATTCAAAACCCGACCTTCTTTTTAAGACATGGGGCTAACAGAACCAGCGACAG	TGCAGGCGTTCGTCGCATTCAAAACCCGACCTTCTTTTTAAGACATGGGGCTAACAGAACCAGCGACAG	7A|073.534385880|2277750|2277750	1	1	6.68514e-031	chr7A	126296981	1	1.20614e-027	45:T>C	45	0.977169	0.528037	0.471963	0.528037	0.471963	0	0.498428	0.498428	0.498428	8.86842	8.43548	1	0	1	0	0	0	0	1	0	0	1	1	1	-	0	0	0	0	1	1	0	0	1	0	1	1
1091873|F|0-36:A>C-36:A>C	TGCAGCCCCACGTCACTGAACGCCACCGTGAGGAAAACCACGGCCGTGAAGATGGCCTGGACGATGTCC	TGCAGCCCCACGTCACTGAACGCCACCGTGAGGAAAACCACGGCCGTGAAGATGGCCTGGACGATGTCC	6A|091.620404470|1091873|1091873	1	1	6.68514e-031	chr6A	604488884	3	1.20614e-027	36:A>C	36	0.812785	0.47191	0.52809	0.47191	0.52809	0	0.498422	0.498422	0.498422	12.74107	14.16949	1	0	-	1	1	1	1	1	1	0	0	-	0	0	0	0	1	0	1	0	1	0	1	0	-	-
1699016|F|0-22:G>C-22:G>C	TGCAGCCTAGGATTGGCCTGTTGGACTCTGTAAATTTTCTGCTTAACTAAACTGACAACGCAAGTGGCC	TGCAGCCTAGGATTGGCCTGTTGGACTCTGTAAATTTTCTGCTTAACTAAACTGACAACGCAAGTGGCC	2A|010.312819950|1699016|1699016	1	1	6.68514e-031	chrUn	12009039	1	2.61083e-024	22:G>C	22	0.648402	0.528169	0.471831	0.528169	0.471831	0	0.498413	0.498413	0.498413	5.4898	5.38889	1	1	0	0	0	-	-	0	0	1	0	1	0	1	-	-	1	1	-	0	1	0	-	-	0	1
1093537|F|0-57:C>T-57:C>T	TGCAGTGCAACGTGTGGAGGGAGGGGAGGTGTGAAGGCTGGTGCTCACCCCGCGATGCGGTGCTCCATG	TGCAGTGCAACGTGTGGAGGGAGGGGAGGTGTGAAGGCTGGTGCTCACCCCGCGATGCGGTGCTCCATG	2B|012.684384340|1093537|1093537	1	1	6.68514e-031	chr2B	13408721	1	1.20614e-027	57:C>T	57	0.652968	0.475524	0.531469	0.468531	0.524476	0.006993	0.498802	0.498019	0.498411	5.83333	5.95652	1	0	1	0	1	1	1	-	1	1	0	-	0	-	0	0	1	1	1	0	-	1	-	1	1	-
1158862|F|0-19:C>T-19:C>T	TGCAGGGCGACGGGGATGACGCCCAGGGCAGTAGCGGCCGTCGCCGTCCTGTCTTGGTCTCCGTTGCAC	TGCAGGGCGACGGGGATGACGCCCAGGGCAGTAGCGGCCGTCGCCGTCCTGTCTTGGTCTCCGTTGCAC		0	0	999	chr2A	769018167	1	5.61161e-026	19:C>T	19	0.890411	0.471795	0.528205	0.471795	0.528205	0	0.498409	0.498409	0.498409	3.93103	4.55303	1	0	1	-	1	0	-	1	1	0	1	1	0	0	1	-	0	1	1	0	0	1	0	-	1	0
[truncated: 50,694 more rows]
[truncated: 189 more columns]
