# Supplementary material for: Genomic analysis of Spanish wheat landraces reveals their variability and potential for breeding
Source: BMC Genomics. 2020 Feb 4;21:122. doi: 10.1186/s12864-020-6536-x (PMC7001277; doi:10.1186/s12864-020-6536-x)
Supplement: Supplementary file 4 — Additional file 4. File with the T. aestivum accession raw DArT genotyping results. [file 12864_2020_6536_MOESM4_ESM.csv]

*	*	*	*	*	*	*	*	*	*	*	*	*	*	*	*	*	*	*	*	*	*	A1	A10	A11	A12	A2	A3	A4	A5	A6	A7	A8	A9	B1	B10	B11	B12	B2	B3	B4	B5	B6	B7	B8	B9	C1	C10	C11	C12
*	*	*	*	*	*	*	*	*	*	*	*	*	*	*	*	*	*	*	*	*	*	9.08E+11	9.08E+11	9.08E+11	9.08E+11	9.08E+11	9.08E+11	9.08E+11	9.08E+11	9.08E+11	9.08E+11	9.08E+11	9.08E+11	9.08E+11	9.08E+11	9.08E+11	9.08E+11	9.08E+11	9.08E+11	9.08E+11	9.08E+11	9.08E+11	9.08E+11	9.08E+11	9.08E+11	9.08E+11	9.08E+11	9.08E+11	9.08E+11
*	*	*	*	*	*	*	*	*	*	*	*	*	*	*	*	*	*	*	*	*	*	1	1	1	1	1	1	1	1	1	1	1	1	1	1	1	1	1	1	1	1	1	1	1	1	1	1	1	1
*	*	*	*	*	*	*	*	*	*	*	*	*	*	*	*	*	*	*	*	*	*	0.987483	1	1	1	0.986772	0.981976	1	1	1	1	1	1	0.985162	1	1	1	0.983501	0.984587	1	1	1	1	1	1	0.983233	1	1	1
*	*	*	*	*	*	*	*	*	*	*	*	*	*	*	*	*	*	*	*	*	*	401	476	484	492	410	418	426	434	442	450	458	466	402	477	485	493	411	419	427	435	443	451	459	467	403	478	486	494
CloneID	AlleleSequence	Chrom_Wheat_ConsensusMap_version_4	ChromPos_Wheat_ConsensusMap_version_4	AlnCnt_Wheat_ConsensusMap_version_4	AlnEvalue_Wheat_ConsensusMap_version_4	Chrom_Wheat_ChineseSpring04	ChromPos_Wheat_ChineseSpring04	AlnCnt_Wheat_ChineseSpring04	AlnEvalue_Wheat_ChineseSpring04	ClusterConsensusSequence	ClusterSize	CallRate	OneRatio	PIC	AvgReadDepth	StDevReadDepth	Qpmr	aggregateTagsTotal	Reproducibility	PicRep	TotalPicRepTest	AGL-401	AGL-476	AGL-484	AGL-492	AGL-410	AGL-418	AGL-426	AGL-434	AGL-442	AGL-450	AGL-458	AGL-466	AGL-402	AGL-477	AGL-485	AGL-493	AGL-411	AGL-419	AGL-427	AGL-435	AGL-443	AGL-451	AGL-459	AGL-467	AGL-403	AGL-478	AGL-486	AGL-494
1207191	TGCAGTCTCTATTGTTTGCTGAATTTGTTTGATGGGCTGAGGCCCATGCTAGCTGGTTTGGGTGTACCG	1A|001.293740507|671698|wPt-671698	1	3	6.69E-31	chr1A	9173606	1	1.21E-27	TGCAGTCTCTATTGTTTGCTGAATTTGTTTGATGGGCTGAGGCCCATGCTAGCTGGTTTGGGTGTACCG	1	0.924444	0.288462	0.410503	15.18269	8.74397	1.78821	1	1	1	18	1	0	0	0	0	0	0	0	0	0	0	0	-	0	0	0	0	-	0	0	0	0	0	-	0	0	0	0
1045015	TGCAGTTGGTGGTGTCGGTTTGGAAGGAGGTACGACTCTGTCTTTCTCCTCTGAACGCAAGGTGTTTGT	1A|001.754317757|1045015|1045015	1	1	6.69E-31	chr1A	6859286	1	1.21E-27	TGCAGTTGGTGGTGTCGGTTTGGAAGGAGGTACGACTCTGTCTTTCTCCTCTGAACGCAAGGTGTTTGT	1	0.968889	0.357798	0.459557	10.42342	5.31452	1.98034	1	1	1	23	0	0	0	0	0	0	0	0	0	1	0	0	0	1	0	0	0	1	0	0	0	0	0	0	0	0	0	0
1077302	TGCAGTGTACATCTCGGCCAACCTGAAAGTCATTGAGACTTTTGTTATCACTAGGTTTTACCGAGATCG	1A|001.754317757|1077302|1077302	1	1	6.69E-31	chr1A	5054885	2	2.61E-24	TGCAGTGTACATCTCGGCCAACCTGAAAGTCATTGAGACTTTTGTTATCACTAGGTTTTACCGAGATCG	1	0.937778	0.436019	0.491813	21	7.80926	2.8427	1	1	1	16	0	-	0	1	1	1	-	0	0	1	-	0	0	0	0	0	1	1	0	0	1	0	1	0	0	0	0	1
1126005	TGCAGGTGCTGTTCCTAATCGCTCCATCATGCTACATACATACATTGCGCGCTTGTTTGCCGAGATCGG	1A|002.309923868|1126005|1126005	1	1	6.69E-31	chr1A	6128489	2	2.02E-25	TGCAGGTGCTGTTCCTAATCGCTCCATCATGCTACATACATACATTGCGCGCTTSTTTGCCGAGATCGG	2	0.96	0.148148	0.252401	12.11111	4.92412	2.71249	2	1	1	9	0	0	0	0	0	0	0	0	0	0	0	0	0	0	0	0	0	0	0	0	0	0	0	0	0	0	0	0
1271757	TGCAGACGGACACCCTCCCGTAGTACCTGGCATGCAGATAGCAGAGGAGGTCAAACATGCATGCGGCCC	1A|002.309923868|1271757|1271757	1	1	6.69E-31	chrUn	308611379	5	2.02E-25	TGCAGACGGACACCCTCCCGTAGTACCTGGCATGCAGATAGCAGAGGAGGTCAAACATGCATGCGGCCC	1	0.991111	0.085202	0.155885	6.55556	2.85882	2.39046	1	1	1	6	0	0	0	0	0	0	0	0	0	0	0	0	0	0	0	0	0	0	0	0	-	0	0	0	1	0	1	0
2278399	TGCAGTTAGTCGATTCCCATTTCACACATTTGTCATGATGTCATGATGCCATGCAACTAACATAACGTG	1A|002.309923868|2278399|2278399	1	1	6.69E-31		0	0	999	TGCAGTTAGTCGATTCCCATTTCACACATTTGTCATGATGTCATGATGCCATGCAACTAACATAACGTG	1	0.977778	0.163636	0.273719	7.32609	3.95108	1.9554	1	1	1	4	0	0	0	0	1	1	1	0	0	0	1	0	0	-	0	0	0	0	0	0	0	0	0	0	0	0	0	0
3021960	TGCAGTAGTATTTAAACTGTGATTTGTTTATTTGCTCCGAGATCGGAAGAGCGGTTCAGCAGGAATGCC	1A|002.309923868|3021960|3021960	1	1	6.69E-31		0	0	999	TGCAGTAGTATTTAAACTGTGATTTGTTTATTTGCTCCGAGATCGGAAGAGCGGTTCAGCAGGAATGCC	1	0.964444	0.230415	0.354648	21.82278	6.88929	3.20685	1	1	1	16	0	0	0	0	0	0	0	0	0	0	0	0	1	0	0	0	0	0	0	0	0	0	0	-	1	1	1	0
1088086	TGCAGGCTGAGAATATAACTGAACCGTCCGAATTCCTCAAGATCATGCCAGCACTTGCCTCTCCGAGAT	1A|002.884450491|1088086|1088086	1	1	6.69E-31	chr2A	775770382	1	2.02E-25	TGCAGGCTGAGAATATAACTGAACCRTCCGAATTCCTCAAGATCATGCCAGCACTTGCCTCTCCGRKRT	4	0.871111	0.994898	0.010152	12.87279	7.66697	1.71136	2	1	1	0	1	-	-	-	1	1	1	1	-	1	1	1	1	-	-	1	1	1	1	1	1	1	1	1	1	1	-	1
1217513	TGCAGCAACGTGTGCTCATCATGACGAGCATAGCCTATCTCACGCCAGCTGATGCAGTCCGAGATCGGA	1A|002.884450491|1217513|1217513	1	1	6.69E-31		0	0	999	TGCAGCAACGTGTGCTCATCATGACGAGCATAGCCTATCTCACGCCAGCTGATGCAGTCCGAGATCGGA	1	0.92	0.541063	0.496628	13.09091	4.98704	2.72741	1	1	1	22	1	0	0	0	0	0	0	1	1	1	0	0	1	-	0	0	0	1	1	0	0	0	0	1	0	1	0	0
1263808	TGCAGAAGAAGGAGGCGATGATGCGCGAGGAGCTCACCAAGAGGGCCAAGGAGCTGGCAGGGAACCCCT	1A|002.884450491|1263808|1263808	1	1	6.69E-31		0	0	999	TGCAGAAGAAGGAGGCGAYGATGCGCGAGGAGCTCACCAAGAGGGCCAAGGAGCTGGCAGGGAACCCCT	2	0.982222	0.099548	0.179276	8.27273	4.29427	1.9215	2	1	1	4	0	0	0	0	0	0	0	0	0	0	0	0	0	0	0	0	0	0	0	0	0	0	0	0	0	0	0	0
1279623	TGCAGCAAGCACGGTCCCATCCTTTGTTTTCTGAATCCCAAACCCAAATACCTAAAGGGCCCAGTCCAG	1A|002.884450491|1279623|1279623	1	1	6.69E-31		0	0	999	TGCAGCAAGCACGGTCCCATCCTTTGTTTTCTGAATCCCAAACCCAAATACCTAAAGGGCCCAGTCCAG	1	0.982222	0.140271	0.241191	5.46512	2.27575	2.45792	1	1	1	5	0	0	0	0	0	0	0	0	0	0	0	0	0	0	0	0	0	0	0	0	0	0	0	0	0	0	1	0
3020869	TGCAGTGTACTGATGGATGGAAACTTAGCTAAAATGTGCCGAGATCGGAAGAGCGGTTCAGCAGGAATG	1A|002.884450491|3020869|3020869	1	1	6.69E-31		0	0	999	TGCAGTGTACTGATGGATGGAAACTTMGCTAAAATGTGCCGAGATCGGAAGAGCGGTTCAGCAGGAATG	2	0.871111	0.5	0.5	17.42683	11.31805	1.56755	2	1	1	20	1	0	0	0	0	0	0	0	1	1	0	0	1	0	0	0	0	1	1	0	1	0	0	-	1	1	-	0
3032740	TGCAGGTAGTCCTCCTCGCTCGAGCTCTTCCTCTTCGCCGAGATCGGAAGAGCGGTTCAGCAGGAATGC	1A|002.884450491|3032740|3032740	1	3	6.69E-31		0	0	999	TGCAGGTAGYCCTCCTCRCYCGAGYTCTTCYTCTTCGCCGAGATCGGAAGAGCGGTTCAGCAGGAATGC	4	0.906667	0.509804	0.499808	15.91667	5.98712	2.8507	1	1	1	26	1	0	0	0	0	0	0	1	1	1	0	0	1	1	0	0	0	1	1	0	0	0	0	1	0	1	0	0
1723651	TGCAGCGAGCTTGCCAAGATCCGCGAGGATGCAGCGTCCGAGCCATGCCGTGCCCTCATCACCACCTCA	1A|003.344392548|1723651|1723651	1	2	3.11E-29	chr1A	7070487	1	1.21E-27	TGCAGCGAGCTTGCCAAGATCCGCGAGGAYGCAGCGTCCGRGCCATGCCGTGCCCTCATCACCACMTCR	4	0.973333	0.246575	0.371552	6.53947	3.73969	1.84203	1	1	1	10	0	0	0	0	0	0	0	0	0	1	0	0	0	0	0	0	0	1	0	0	0	0	0	1	0	0	1	0
3027003	TGCAGCGCCAAATAGGAAATGCCCGCCCTCGGCTTAGTAGGCCGAGATCGGAAGAGCGGTTCAGCAGGA	1A|003.344392548|3027003|3027003	1	1	6.69E-31		0	0	999	TGCAGCGCCAAATAGGAAATGCCCGCCCTCGGCTTAGTAGGCCGAGATCGGAAGAGCGGTTCAGCAGGA	1	0.831111	0.994652	0.010638	16.58304	7.83054	2.22367	1	1	1	0	1	-	1	1	1	1	-	-	1	1	1	-	1	-	1	1	1	1	1	-	1	1	1	-	1	1	1	1
2322330	TGCAGCTGGGACGCCTTACCAGGCAACATGGAGCACCTCACATCGCTCGAGACACTGGATATGATGGCA	1A|003.378313459|2322330|2322330	1	1	6.69E-31	chr7B	697266184	1	9.52E-14	TGCAGCTGGGACGCCTTACCAGGCAACATGGAGCACCTCACATCGCTCGAGACACTGGATATGATGGCA	1	0.986667	0.09009	0.163948	11.67742	8.82221	1.36359	1	1	1	5	1	0	0	0	0	0	-	0	0	0	0	-	0	0	1	0	0	0	0	0	0	1	0	0	0	0	0	0
1267221	TGCAGATCATTGATCGAGAGGAGGAAGGAGCGGAGTGAAAGAATTCATCAAATCGGTGGTCATGCAACG	1A|003.446191433|1267221|1267221	1	2	3.11E-29	chr1A	7620672	2	1.21E-27	TGCAGATCRTTGATCRAGAGGAGGAAGGAGSGGAGTGAAAGAATTCATCAAATCGGTGGTCRTGCAACG	4	0.928889	0.535885	0.497425	12.13415	4.27917	2.93713	2	1	1	21	1	0	0	0	0	0	0	1	1	1	0	0	1	1	0	0	0	1	-	0	0	0	0	1	0	1	0	0
2296159	TGCAGTGCGGCGCGCCAAGAGATACAAGCGGACTGCACGCGTGGGATCCGATTGTATAGGAGAACCGAT	1A|003.446191433|2296159|2296159	1	1	6.69E-31	chr1A	8069433	1	1.21E-27	TGCAGTGCGGCGCGCCAAGAGATACAAGCGGACTGCACGCSTGGGATCCGATTGTATAGGAGAACCGAT	2	0.888889	0.74	0.3848	9.64977	3.81447	2.74037	2	1	1	15	1	0	0	1	1	1	-	0	1	1	1	0	1	1	0	0	0	1	-	0	0	0	-	1	0	1	0	1
12765211	TGCAGCCCACCTGTGTTGGGAGGAGTTTCTTCCGAGAGTTCCAATGGCGGAGCTGGTGGTTACCATGGC	1A|003.446191433|993293|993293	1	1	2.44E-20	chr1A	6136778	1	4.40E-17	TGCAGCCCACCTGTGTTGGGAGGAGTTTCTTCCGAGAGTTCCAATGGCGGAGCTGGTGGTTACCATGGC	1	1	0.004444	0.008849	5.5	0.5	34.51013	1	1	1	1	0	0	0	0	0	0	0	0	0	0	0	0	0	0	0	0	0	0	0	0	0	0	0	0	0	0	0	0
993293	TGCAGTTCACCTGTGTTGGGGGAGTTTCTTCCGAGAGTTCCAATGGCGGAGCTGGTGGCCGCCATGGCC	1A|003.446191433|993293|993293	1	4	6.69E-31	chr1A	6136778	2	1.21E-27	TGCAGTKCACCTGTGTTBGRGGAGTTTCKTYCGAGWGTTCCAATGGCRGAGCTGGTGGCYGCCATGGCC	7	0.888889	0.69	0.4278	13.36765	5.83071	2.38056	3	1	1	16	0	1	0	1	1	1	-	0	0	1	1	0	1	1	0	0	1	1	1	0	1	0	1	1	1	1	1	1
1076623	TGCAGCTAGAAAACCCCAGCAGCATCAGGCACCACGGAGCCACCACTAATCGGCCAACGAGATCGGAAG	1A|004.014580121|1076623|1076623	1	2	3.11E-29	chrUn	269544801	2	5.61E-26	TGCAGCTAGAAAACCCCAGCAGCATCAGGCACCACGGAGCCACCACTAATCGGCCAACGAGATCGGAAG	1	0.937778	0.530806	0.498102	9.78261	5.87626	1.69411	1	1	1	22	1	0	0	0	0	0	0	-	1	1	0	0	1	1	0	0	0	1	-	0	0	0	0	1	0	1	0	0
1254645	TGCAGAAGACATTCGCGTGAAAGTAAAGCTCGTGTTCGCCTTTGTTCTCACGTTTTCTGTGCTAGTCGG	1A|004.063064445|1254645|1254645	1	1	6.69E-31		0	0	999	TGCAGAAGACATTCGCGTGAAAGTAAAGCTCGTGTTCGCCTTTGTTCTCACGTTTTCTGTGCTAGTCGG	1	0.986667	0.193694	0.312353	13.2931	3.80113	3.59078	1	1	1	6	1	0	1	0	0	0	1	1	1	0	0	1	0	0	1	1	0	0	0	-	0	1	0	0	0	0	0	0
1032712	TGCAGCTCTGAAGCGAAGATTTGGGAGAATCCGATGCGGACAGGGAATATGCACCACCACTCTACTCTA	1A|004.616745894|1032712|1032712	1	1	6.69E-31		0	0	999	TGCAGCTCTGAAGCGAAGATTTGGGAGAATCCGATGCGGACAGGGAATATGCACCACCACTCTACTCTA	1	0.982222	0.239819	0.364612	7.42424	4.85568	1.56476	1	1	1	5	0	1	0	0	1	1	-	0	0	0	1	0	0	0	0	0	0	0	0	0	0	0	0	0	0	0	0	0
1109751	TGCAGTTCATTCTGTTTGCTTGAATTAACCTCCTTAAATCTTGCTGTTAATCCCTGAGTTTTGCTTGTG	1A|004.616745894|1109751|1109751	1	1	6.69E-31		0	0	999	TGCAGTTCATTCTGTTTGCTTGAATTAACCTCCTTAAATCTTGCTGTTAATCCCTGAGTTTTGCTTGTG	1	0.968889	0.302752	0.422187	6.4881	4.38747	1.51077	1	0.980392	0.875	8	0	1	0	0	1	1	0	0	0	0	1	0	0	-	0	0	0	0	0	0	0	0	0	0	0	0	0	0
1765789	TGCAGGTTGTGAACCATGGCGTGGGCGACGAGGTGGTCGGGGCGTTCCGAGATCGGAAGAGCGGTTCAG	1A|004.616745894|1765789|1765789	1	1	3.11E-29		0	0	999	TGCAGGTTGTGAACCATGGCGTGGGCGACGAGGTGGTCGGGGCGTTCCGAGATCGGAAGAGCGGTTCAG	1	0.982222	0.230769	0.35503	23.34286	11.51755	1.96102	1	1	1	9	0	0	0	0	0	0	0	0	0	0	0	0	0	1	0	0	0	0	1	0	0	0	0	0	0	0	1	0
2276915	TGCAGTTCCTCCAGCGATCCAATCGAGCTTACGCCCATGAAGGAAACAGATGCACACAGCAGCTCATCA	1A|004.616745894|2276915|2276915	1	1	6.69E-31		0	0	999	TGCAGTTCCTCCAGCGATCCRATCGAGCTTACGCCCATGAAGGAAACAGATGCACACAGCAGCTCATCA	2	0.937778	0.293839	0.414995	6.65957	4.10125	1.57174	2	1	1	14	0	1	0	1	1	1	1	0	0	0	1	0	0	0	0	0	1	0	0	0	-	1	1	0	1	0	1	1
3946831	TGCAGTGTACAGCTTGGGCAGCCTGAAAGTTACTGAGACCGAGATCGGAAGAGCGGTTCAGCAGGAATG	1A|005.410054362|3022961|3022961	1	1	1.46E-22		0	0	999	TGCAGTGTACAGCTTGGGCAGCCTGAAAGTTACTGAGACCGAGATCGGAAGAGCGGTTCAGCAGGAATG	1	0.995556	0.013393	0.026427	8.16667	6.6937	1.2674	1	1	1	1	0	0	0	0	0	0	0	0	0	0	0	0	0	0	0	0	1	0	0	0	0	0	0	0	0	0	0	0
3022979	TGCAGCATTTAAACCTTGGTGGTCAGCTAGAGCTACACCGAGATCGGAAGAGCGGTTCAGCAGGAATGC	1A|005.410054362|3022979|3022979	1	2	6.69E-31		0	0	999	TGCAGCATTTAAACCTTGGTGRTCAKCTAGRGYTACRCCGAGATCGGAAGAGCGGTTCAGCAGGAATGC	6	0.871111	0.438776	0.492503	12.92254	10.09188	1.31216	2	0.956522	0.9	20	0	1	0	-	1	1	0	0	0	0	1	0	1	1	-	0	1	0	1	0	1	0	-	1	1	1	1	1
3026625	TGCAGCATCATTGGCATGTTGTCCAGTGGCATAGAGACTAGCGCCGAGATCGGAAGAGCGGTTCAGCAG	1A|005.410054362|3026625|3026625	1	1	6.69E-31		0	0	999	TGCAGCATCATTGGCATGTTGTCCAGTGGCATAGAGACTAGCGCCGAGATCGGAAGAGCGGTTCAGCAG	1	0.92	0.574879	0.488786	12.10059	4.7189	2.69714	1	1	1	25	0	1	0	1	1	1	-	0	0	0	1	0	1	1	0	0	1	0	-	0	1	0	-	-	1	1	1	1
4989953	TGCAGGAAGCTTCTTTTTTTTGCGGGTGATATGTGCCGAGATCGGAAGAGCGGTTCAGCAGGAATGCCG	1A|005.577296994|4989953|4989953	1	1	6.69E-31		0	0	999	TGCAGGAAGCTTCTTTTTTTTGCGGGTGATATGTGCCGAGATCGGAAGAGCGGTTCAGCAGGAATGCCG	1	0.968889	0.211009	0.332969	6.36986	3.42236	1.98051	1	1	1	13	0	0	0	0	1	0	0	0	0	0	0	0	1	0	0	0	0	0	0	0	0	0	0	0	0	1	0	1
2290932	TGCAGTAACTGTAGCAATTGATGGAGAAATAGTTTGGGCCAGCAGTGTGGAATGACTACTTGGTGTGAG	1A|005.741521790|2290932|2290932	1	1	6.69E-31	chr1A	4913541	1	1.21E-27	TGCAGTAACTGTAGCAATTGATGGAGAAATAGTTTGGGCCAGCAGTGTGGAATGACTACTTGGTGTGAG	1	0.942222	0.339623	0.448558	5.25	2.54074	2.04293	1	1	1	20	0	0	0	0	0	0	0	0	0	1	0	0	1	0	0	0	0	1	0	0	1	0	0	0	1	0	1	0
1026325	TGCAGCGGGCGAAGCCTTTCGTGCAGAGAGATGTTGCTGGTGTCAGAGTGGGTGGTCCAGTAGGAGGCA	1A|006.155331603|1026325|1026325	1	1	3.11E-29		0	0	999	TGCAGCGGGCGAAGCCTTTCGTGCAGAGAGATGTTGCTGGTGTCAGAGTGGGTGGTCCAGTAGGAGGCA	1	0.915556	0.407767	0.482986	10.73846	5.69015	1.92444	1	1	1	22	0	1	0	1	1	0	-	0	0	0	0	0	1	0	0	0	0	0	0	0	0	0	1	1	1	0	1	-
7909190	TGCAGGGGTTGGGCAGGCGGATCCAGAAACGGGCGGCGAGGTGGCGGTCGCCGAGATCGGAAGAGCGGT	1A|006.155331603|1135929|1135929	1	1	1.12E-28		0	0	999	TGCAGGKGTTGGGSAGGCGGATCCAGAAACGGGCGGCGAGGTGGCGGTCGCCGAGATCGGAAGAGCGGT	3	1	0.008889	0.01762	15.5	0.5	31.23433	1	1	1	0	0	0	0	0	0	0	0	0	0	0	0	0	0	0	0	0	0	0	0	0	0	0	0	0	0	0	0	0
5323776	TGCAGGTGTTGGGGAGGCGGATCCAGAAACGGGCGGCGAGGTGGCGGTCGCCGAGATCGGAAGAGCGGT	1A|006.155331603|1135929|1135929	1	1	1.12E-28		0	0	999	TGCAGGKGTTGGGSAGGCGGATCCAGAAACGGGCGGCGAGGTGGCGGTCGCCGAGATCGGAAGAGCGGT	3	0.973333	0.178082	0.292738	20.7069	5.91027	3.42591	2	1	1	12	0	0	0	0	0	0	0	0	0	0	0	0	0	0	0	0	0	0	0	0	0	0	0	0	0	1	0	0
1159452	TGCAGCCATAAATCCGTATGGTCTTTAAGGACAAAGGCAGGTTCAGAACCGCCGAGATCGGAAGAGCGG	1A|006.155331603|1159452|1159452	1	1	6.69E-31		0	0	999	TGCAGCCATAAATCCGTATGGTCTTTAAGGACAAAGGCAGGTTCAGAACCGCCGAGATCGGAAGAGCGG	1	0.977778	0.172727	0.285785	21.56863	6.60735	3.47081	1	1	1	6	0	0	0	0	0	0	0	0	0	0	0	0	0	1	0	0	0	0	1	0	1	0	0	0	0	0	0	0
1240002	TGCAGGCGCCTGTTTCTACTGTTTTAGCTAACCGGCGCCTGTAGCAGCTACTAGTGGTCCGAGATCGGA	1A|006.155331603|1240002|1240002	1	1	6.69E-31		0	0	999	TGCAGGCGCCTGTTTCTACTGTTTTRGCTAACCGGCGCCTGTAGCAGCTACTAGTGGTCCGAGATCGGA	2	0.968889	0.197248	0.316682	11.2	5.12863	2.18065	2	1	1	14	0	0	0	0	1	0	0	0	0	0	0	0	1	0	0	0	0	0	0	0	0	0	0	0	0	1	0	-
1266448	TGCAGCCCGTCGTGGTCTTCTGGTGGATGGCTTCCCCAAGCGCCCGCGGGATCCTGGCGATTTGGTCCG	1A|006.155331603|1266448|1266448	1	1	6.69E-31		0	0	999	TGCAGCCCGTCGTGGTCTTCTGGTGGAYGGCTTCCCCAAGCGCCYGSGGGATCCTRGCGATTTGGTCCG	3	0.968889	0.155963	0.263278	13.57447	5.05184	2.83208	1	1	1	4	0	1	0	0	0	0	-	0	0	0	0	0	0	0	0	0	0	0	0	0	0	0	0	1	1	1	0	0
6046778	TGCAGCTTGGTGAGATTTTCAAGTCCTGGAGGCATGCTCTTCAACTCCGAGATCGGAAGAGCGGTTCAG	1A|006.155331603|3022573|3022573	1	3	1.45E-27		0	0	999	TGCAGCTTRGTGAGATTTTCAARTCCTRGRGGCATGCTCYYCAAMYCCGAGATCGGAAGAGCGGTTCAG	7	1	0.017778	0.034923	9.625	6.518	1.46269	1	1	1	2	0	0	0	0	0	0	0	0	0	0	0	0	0	0	0	0	1	0	0	0	0	0	0	0	0	0	0	0
3022573	TGCAGCTTAGTGAGATTTTCAAGTCCTGGAGGCATGCTCTTCAACCCCGAGATCGGAAGAGCGGTTCAG	1A|006.155331603|3022573|3022573	1	2	6.69E-31		0	0	999	TGCAGCTTRGTGAGATTTTCAARTCCTRGRGGCATGCTCYYCAAMYCCGAGATCGGAAGAGCGGTTCAG	7	0.942222	0.537736	0.497152	10.16875	7.22169	1.4361	1	1	1	23	0	-	0	1	1	1	-	0	0	0	1	0	1	1	0	0	1	0	1	0	1	0	1	1	1	1	1	1
3026920	TGCAGCAGCGTCTCGCTCACATCACATGGGCTTCCCACACCCGAGATCGGAAGAGCGGTTCAGCAGGAA	1A|006.155331603|3026920|3026920	1	2	6.69E-31		0	0	999	TGCAGCAGCGTCTCGCTCACATCACATGGGCTTCCCACACCCGAGATCGGAAGAGCGGTTCAGCAGGAA	1	0.92	0.492754	0.499895	18.61589	7.12691	2.80536	1	1	1	22	0	-	0	1	1	0	-	0	0	0	0	0	1	1	0	0	0	0	0	0	0	0	1	1	1	1	1	1
3947128	TGCAGTTGCTCTAGATCGAGAATTGTTAGGGCCTGCGGCGTAGGGTGAGAACCCGAGATCGGAAGAGCG	1A|006.155331603|3947128|3947128	1	2	6.69E-31		0	0	999	TGCAGTTGCTCTAGATCRAGAATTGTTAGGGCCTKCKGCGTAGGGTGAGWRCCCGAGATCGGAAGAGCG	5	0.884444	0.482412	0.499381	15.12195	10.56616	1.47636	2	1	1	22	0	1	0	0	0	0	1	0	0	1	-	0	1	0	0	0	1	0	1	0	1	0	0	-	1	1	1	0
4008282	TGCAGGCGCTGAACGTCTCCAGCAACATGTTCACCGAGATCGGAAGAGCGGTTCAGCAGGAATGCCGAG	1A|006.155331603|4008282|4008282	1	1	3.11E-29		0	0	999	TGCAGGCGCTGAACGTCTCCAGCAACATGTTCACCGAGATCGGAAGAGCGGTTCAGCAGGAATGCCGAG	1	0.928889	0.507177	0.499897	33.82993	11.29769	2.99184	1	1	1	20	1	1	1	0	0	0	1	-	1	0	0	1	0	1	1	1	0	0	-	1	0	1	0	1	1	1	0	0
7341752	TGCAGACGATGCTGGCCAAGCTCAGGGCCAAGCACCGAGATCGGAAGAGCGGTTCAGCAGGAATGCCGA	1A|006.155331603|4396205|4396205	1	2	3.15E-19		0	0	999	TGCAGACGATGCTGGCCAAGCTCAGGGCCAAGCACCGAGATCGGAAGAGCGGTTCAGCAGGAATGCCGA	1	0.995556	0.008929	0.017698	7.66667	5.31246	1.32483	1	1	1	0	0	0	0	0	0	0	0	0	0	0	0	0	0	0	0	0	0	0	0	0	0	0	0	0	0	0	0	0
3939805	TGCAGGCTGAGCTAGCCAAGCTTCAGGCCAAGCACCGAGATCGGAAGAGCGGTTCAGCAGGAATGCCGA	1A|006.155331603|4396205|4396205	1	2	3.13E-24		0	0	999	TGCAGGCTGAGCTRGCCAARCTYCAGGCCAAGYACCGAGATCGGAAGAGCGGTTCAGCAGGAATGCCGA	4	0.871111	0.979592	0.039983	24.3777	14.20474	1.77593	1	1	1	2	1	1	1	1	1	1	1	1	1	1	1	1	1	1	1	1	1	1	1	1	1	1	1	1	1	1	1	1
4440376	TGCAGCCAGTATGGATCGACAGACACCGAGATCGGAAGAGCGGTTCAGCAGGAATGCCGAGACCGATCT	1A|006.155331603|4440376|4440376	1	1	3.11E-29		0	0	999	TGCAGCCAGTATGGATCGACAGACACCGAGATCGGAAGAGCGGTTCAGCAGGAATGCCGAGACCGATCT	1	0.933333	0.733333	0.391111	16.86449	8.04342	2.12435	1	1	1	11	0	1	0	0	0	1	-	1	0	1	1	1	1	1	0	1	1	1	0	0	1	0	0	1	1	1	0	0
4989480	TGCAGTGTTCAATGGCCACTGACCTCGTGCCAACCGAGATCGGAAGAGCGGTTCAGCAGGAATGCCGAG	1A|006.155331603|4989480|4989480	1	1	6.69E-31		0	0	999	TGCAGTGTTCAATGGCCACTGACCTCGTGCCAACCGAGATCGGAAGAGCGGTTCAGCAGGAATGCCGAG	1	0.973333	0.178082	0.292738	29.88136	10.65178	2.90608	1	1	1	11	0	0	0	0	1	0	0	0	0	0	0	0	1	0	0	0	0	0	0	0	0	0	0	0	0	1	0	1
7352169	TGCAGCCATGGCGAGCATAGTGGCGTGAGCAGCCGAGATCGGAAGAGCGGTTCAGCAGGAATGCCGAGA	1A|006.155331603|4990981|4990981	1	1	6.73E-26		0	0	999	TGCAGCCATGGCGAGCRTAGTGGCGYGAGCRGCCGAGATCGGAAGAGCGGTTCAGCAGGAATGCCGAGA	2	0.964444	0.156682	0.264266	15.42857	8.76449	1.79629	1	1	1	4	-	1	0	0	0	0	0	0	0	0	0	0	0	0	0	0	0	0	0	0	0	0	0	0	0	1	0	0
4990981	TGCAGCCATGGCGAGCGTAGTGGCGCGAGCGGCCGAGATCGGAAGAGCGGTTCAGCAGGAATGCCGAGA	1A|006.155331603|4990981|4990981	1	1	6.69E-31		0	0	999	TGCAGCCATGGCGAGCRTAGTGGCGYGAGCRGCCGAGATCGGAAGAGCGGTTCAGCAGGAATGCCGAGA	2	0.955556	0.260465	0.385246	19.79545	9.74931	2.15708	1	1	1	14	0	0	0	1	1	0	0	0	0	0	0	0	0	0	0	0	0	0	0	0	0	0	1	-	0	1	0	1
100007451	TGCAGATCGCGACCGTCATGTCTGCCACCGAGATCGGAAGAGCGGTTCAGCAGGAATGCCGAGACCGAT	1A|006.155331603|5968502|5968502	1	2	1.13E-18		0	0	999	TGCAGATCGCGACCGTCATGTCTGCCACCGAGATCGGAAGAGCGGTTCAGCAGGAATGCCGAGACCGAT	1	1	0.004444	0.008849	6	0	100	1	1	1	0	0	0	0	0	0	0	0	0	0	0	0	0	0	0	0	0	0	0	0	0	0	0	0	0	0	0	0	0
5968502	TGCAGATGGACGGCCAGGCTGCCGACCGAGATCGGAAGAGCGGTTCAGCAGGAATGCCGAGACCGATCT	1A|006.155331603|5968502|5968502	1	4	6.69E-31		0	0	999	TGCAGATGGACGGCCAGGCTGCCGACCGAGATCGGAAGAGCGGTTCAGCAGGAATGCCGAGACCGATCT	1	1	0.004444	0.008849	12	0	100	1	1	1	0	0	0	0	0	0	0	0	0	0	0	0	0	0	0	0	0	0	0	0	0	0	0	0	0	0	0	0	0
4543165	TGCAGGTGGACGGGCAGCTCCTCACCGAGATCGGAAGAGCGGTTCAGCAGGAATGCCGAGACCGATCTC	1A|006.155331603|5968502|5968502	1	2	2.44E-20		0	0	999	TGCAGGTGGACGGGCAGCTCCTCACCGAGATCGGAAGAGCGGTTCAGCAGGAATGCCGAGACCGATCTC	1	0.884444	0.994975	0.01	13.75618	6.92468	2.11531	1	1	1	0	1	1	1	1	1	1	1	1	1	1	1	1	1	1	1	1	1	1	1	1	1	1	1	1	1	1	1	1
5578380	TGCAGGCGGAGGGCGCAGGCGCTCACCGAGATCGGAAGAGCGGTTCAGCAGGAATGCCGAGACCGATCT	1A|006.155331603|5968502|5968502	1	1	3.15E-19		0	0	999	TGCAGGYGGAGGGCGSAGGCGCTCACCGAGATCGGAAGAGCGGTTCAGCAGGAATGCCGAGACCGATCT	2	0.857778	0.994819	0.010309	17.4523	6.305	2.95168	1	1	1	0	1	1	-	-	1	1	1	1	-	1	1	1	1	1	1	1	1	1	1	1	1	-	-	-	1	1	1	1
4003700	TGCAGTATGACGGACGGATGCGCCACCGAGATCGGAAGAGCGGTTCAGCAGGAATGCCGAGACCGATCT	1A|006.155331603|5968502|5968502	1	1	3.15E-19		0	0	999	TGCAGTATGACGGACGGATGCGCCACCGAGATCGGAAGAGCGGTTCAGCAGGAATGCCGAGACCGATCT	1	0.84	0.925926	0.137174	15.00373	10.58318	1.44732	1	1	1	2	1	1	0	1	1	-	1	1	1	-	1	1	1	1	-	1	1	1	1	1	1	1	1	1	1	-	-	1
7352173	TGCAGCTAATCTCTCGGTTGTTGTACCGTATCCCCGAGATCGGAAGAGCGGTTCAGCAGGAATGCCGAG	1A|006.155331603|7352173|7352173	1	1	6.69E-31		0	0	999	TGCAGCTAATCTCTCGRTTGYYGTACCGTATCCCCGAGATCGGAAGAGCGGTTCAGCAGGAATGCCGAG	3	0.982222	0.144796	0.247661	15.45652	8.68959	1.84663	1	1	1	8	0	0	0	0	0	0	0	0	0	0	0	0	0	0	0	0	0	0	0	0	0	0	0	0	0	-	0	0
7488361	TGCAGCCGCGCTCTCGCCGTTGCTGCGGCCCGAGATCGGAAGAGCGGTTCAGCAGGAATGCCGAGACCG	1A|006.155331603|7488361|7488361	1	5	6.69E-31		0	0	999	TGCAGCCGCGCTCTCGCCGTTGCTGCGGCCCGAGATCGGAAGAGCGGTTCAGCAGGAATGCCGAGACCG	1	1	0.004444	0.008849	29	1	26.79089	1	1	1	0	0	0	0	0	0	0	0	0	0	0	0	0	0	0	0	0	0	0	0	0	0	0	0	0	0	0	0	0
4991386	TGCAGCGCTCTGCCGCCGTTTCTGGGCCCGAGATCGGAAGAGCGGTTCAGCAGGAATGCCGAGACCGAT	1A|006.155331603|7488361|7488361	8	2	2.44E-20		0	0	999	TGCAGCGCTCTGCCGCCGTTTCTGGGCCCGAGATCGGAAGAGCGGTTCAGCAGGAATGCCGAGACCGAT	1	0.937778	0.293839	0.414995	9.94792	5.67225	1.76905	1	1	1	14	0	1	0	1	0	0	1	0	0	0	1	1	1	1	0	0	0	0	0	0	0	0	1	0	1	-	0	1
1120465	TGCAGATGGGTCAATCTATTTGCCAAACGAGTGACTTTTGGCCCTCTCGGAGGTTCATCAACTGAATAC	1A|006.155331603|994830|994830	1	1	3.13E-24	chr3A	688999145	2	2.63E-19	TGCAGRTGGGTCAATCTATTTGCCAAACGAGTGACTTTTKGCCSYSTCGGAGGTTSATCAACTGRATAC	5	0.968889	0.174312	0.287855	5.43396	2.64582	2.19545	1	1	1	5	0	0	0	0	0	0	-	0	0	0	1	0	0	0	1	0	0	0	0	0	0	0	0	-	0	-	0	0
994830	TGCAGGTGGGTCAATCTATTTGCCAAACGAGTGACTTTTGGCCGTCTCGGAGGTTGATCAACTGGATAC	1A|006.155331603|994830|994830	1	1	6.69E-31	chr5A	438245540	2	1.21E-22	TGCAGRTGGGTCAATCTATTTGCCAAACGAGTGACTTTTKGCCSYSTCGGAGGTTSATCAACTGRATAC	5	0.96	0.314815	0.431413	5.39604	3.27027	1.70396	2	1	1	15	0	0	0	0	1	0	0	0	0	0	0	0	1	0	0	0	0	0	0	0	0	0	0	0	0	1	0	1
1066761	TGCAGGTGGGTCAATCTATTTGCCAAACGAGTGACTTTTTGCCGTGTCGGAGGTTCATCAACTGGATAC	1A|006.155331603|994830|994830	1	1	6.73E-26	chr5A	438245540	2	1.21E-27	TGCAGRTGGGTCAATCTATTTGCCAAACGAGTGACTTTTKGCCSYSTCGGAGGTTSATCAACTGRATAC	5	0.924444	0.990385	0.019046	8.0922	4.07883	2.09641	2	1	1	0	1	-	1	1	1	1	1	1	1	-	1	1	1	1	1	-	1	1	-	-	1	1	1	1	1	1	1	1
1265597	TGCAGTGGCCTGTTATATTTCACGTACGTGCTTGGCGAGGAGCTGTCATGGTTGATTGGCCGAGATCGG	1A|006.271300520|1265597|1265597	1	2	6.69E-31	chrUn	288572259	2	4.37E-22	TGCAGTGGCCTGTTATATTTCACGTACGTGMTTGGCGAGGAGCTGTCATGGTTGATTGGCCGAGATCGG	2	0.968889	0.197248	0.316682	16.03333	7.39136	2.37225	2	1	1	9	0	0	0	0	0	0	0	-	0	0	0	0	0	0	0	0	0	0	1	0	0	0	0	1	1	1	0	0
100035904	TGCAGGTTGTGAACCATGGCGTGGGCGACGAGGTGGTCGGGGCGTTCAGGTCCGCGGCGGCAGAGTTCT	1A|006.459963124|1082616|1082616	1	1	1.45E-27	chr1A	4797341	1	1.57E-21	TGCAGGTTGTGAACCATGGCGTGGGCGACGAGGTGGTCGGGGCGTTCMGGTCCGCGGCGGCRGAGTTCT	3	1	0.004444	0.008849	12	1	6.55169	1	1	1	1	0	0	0	0	0	0	0	0	0	0	0	0	0	0	0	0	0	0	0	0	0	0	0	0	0	0	0	0
2294382	TGCAGCTGTACTGTAGTAGCTCTCAAGTCGAGTCGGGCATCGCTGGATTACATCCCAGGCCGAGATCGG	1A|006.459963124|2294382|2294382	1	1	6.69E-31		0	0	999	TGCAGCTGTACTGTAGTAGCTCTCAAGTCGAGTCGGGCATCGCTGGATTACATCCCAGGCCGAGATCGG	1	0.942222	0.339623	0.448558	5.25893	2.83078	1.83015	1	1	1	18	0	0	0	0	0	0	0	0	0	-	0	0	1	0	0	0	0	-	0	0	0	0	0	0	1	0	1	0
1138087	TGCAGAGAATAGAGGAGGGGAGGTAAGAGGTATAGTATACTACCTTGACAAAGACTGCGGCGCTGGCTC	1A|006.515339530|1138087|1138087	1	1	6.69E-31		0	0	999	TGCAGAGAATAGAGGAGGGGAGGTAAGAGGTATAGTATACTACCTTGACAAAGACTGCGGCGCTGGCTC	1	0.991111	0.040359	0.07746	10.93333	4.24997	2.82597	1	1	1	3	0	0	0	0	0	0	0	0	0	0	0	0	0	-	0	0	0	0	0	0	0	0	0	0	0	0	0	1
1864339	TGCAGGCCGCGGCCGCGGCCACCGCGAGCGCGAGGGTCTGGGCCCCGACGCCGAGATCGGAAGAGCGGT	1A|006.515339530|1864339|1864339	1	2	3.11E-29		0	0	999	TGCAGGCCGCGGCCGCKGCCACSGCGAGCGCGAGGGTYTGGGCCCCGACGCCGAGATCGGAAGAGCGGT	3	0.995556	0.022321	0.043646	15.5	3.3541	6.25317	1	1	1	2	0	0	0	0	0	0	0	0	0	0	0	0	0	0	0	0	0	0	0	0	0	0	0	0	0	0	0	0
3960868	TGCAGGCGAGGGGGCAGCTCCGTCCACCTCCGAGATCGGAAGAGCGGTTCAGCAGGAATGCCGAGACCG	1A|006.678658318|3960868|3960868	1	1	3.11E-29		0	0	999	TGCAGGCGAGGGGGCAGCTCCGTCCACCTCCGAGATCGGAAGAGCGGTTCAGCAGGAATGCCGAGACCG	1	0.857778	0.481865	0.499342	21.79487	13.09664	1.68209	1	1	1	21	1	0	0	0	0	0	0	1	1	1	0	0	1	1	0	0	0	1	1	0	0	0	0	1	0	1	0	0
1239011	TGCAGGAACCAGGGGCGCTGCCTCCTTCAGTTCGTCAAGCTGCCAGGCAAGTTCGCGCCCCGAGATCGG	1A|006.839689209|1239011|1239011	1	2	6.69E-31		0	0	999	TGCAGGRACCAGGGGCGCTRCCTCCTTCASTTYGTCAAGCTGCCHRKCAAGTTYGYGCCCCGAGATCGG	8	0.986667	0.40991	0.483768	5.75424	5.04041	1.20517	2	0.980769	0.952381	21	0	0	0	1	0	1	0	0	0	1	1	1	0	0	0	1	1	1	0	0	1	0	1	1	1	0	1	0
1771774	TGCAGCTCGATAGATTAATTAGCAAGCATTGCGACATCAATCACACAAAGCACTCGGCCCGAGTGGCAT	1A|006.873020923|1771774|1771774	1	1	6.69E-31		0	0	999	TGCAGCTCGATAGATTAATTAGCAAGCATTGCGACATCAATCACACAAAGCACTCGGCCYGAGTGGCAT	2	0.951111	0.308411	0.426587	7.24468	5.01845	1.47188	2	1	1	10	0	-	0	0	1	1	-	0	0	0	1	0	0	1	0	0	0	0	0	0	0	0	0	0	0	0	1	0
100003173	TGCAGCGGCGAGCGGCGAGGGCGGTGGCCGAGATCGGAAGAGCGGTTCAGCAGGAATGCCGAGACCGAT	1A|006.873020923|5324074|5324074	1	7	2.44E-20		0	0	999	TGCAGCGGCGAGCGGCGAGGGCGGTGGCCGAGATCGGAAGAGCGGTTCAGCAGGAATGCCGAGACCGAT	1	1	0.013333	0.026311	19.83333	8.55213	2.40573	1	1	1	1	0	0	0	0	1	0	0	0	0	0	0	0	0	0	0	0	0	0	0	0	0	0	0	0	0	0	0	0
5331981	TGCAGCGGCAGGAGGAAGTGGCTAGCAGCCGAGATCGGAAGAGCGGTTCAGCAGGAATGCCGAGACCGA	1A|006.873020923|5324074|5324074	1	4	3.15E-19		0	0	999	TGCAGCGGCAGGAGGAAGTGGCTAGCAGCCGAGATCGGAAGAGCGGTTCAGCAGGAATGCCGAGACCGA	1	0.973333	0.287671	0.409833	21.16471	7.48622	3.43478	1	1	1	9	1	0	0	0	0	0	1	0	1	0	0	0	0	0	1	1	0	0	1	0	-	-	0	1	0	0	1	0
5324074	TGCAGCGGCGAGTCGGCAGCGGCTGAAGCCGAGATCGGAAGAGCGGTTCAGCAGGAATGCCGAGACCGA	1A|006.873020923|5324074|5324074	1	2	6.69E-31		0	0	999	TGCAGCGGCGASTCGGCAGCGGCKGAAGCCGAGATCGGAAGAGCGGTTCAGCAGGAATGCCGAGACCGA	3	0.946667	0.342723	0.450528	16.84762	7.93759	2.20775	3	1	1	16	0	1	0	1	0	1	-	0	0	0	1	0	0	0	0	0	0	0	0	0	1	0	1	0	0	0	0	0
7329677	TGCAGTAGCAGTGGCAGTGGCAGTGGCGAGGCCGAGATCGGAAGAGCGGTTCAGCAGGAATGCCGAGAC	1A|006.873020923|5324074|5324074	2	2	1.47E-17		0	0	999	TGCAGTAGCAGTGGCAGTGGCAGTGGCGAGGCCGAGATCGGAAGAGCGGTTCAGCAGGAATGCCGAGAC	1	0.915556	0.402913	0.481148	5.5042	3.03446	1.8313	1	0.979592	0.909091	11	1	0	0	1	0	0	1	0	1	0	1	-	0	1	1	1	0	1	0	1	0	1	1	0	0	-	0	0
7342192	TGCAGCGGCGAGACGGCGGCCAGCGACGGCCGAGATCGGAAGAGCGGTTCAGCAGGAATGCCGAGACCG	1A|006.873020923|5324074|5324074	1	1	1.13E-18		0	0	999	TGCAGCGGCGAGRCRGCRGCCAGCGACGGCCGAGATCGGAAGAGCGGTTCAGCAGGAATGCCGAGACCG	4	0.897778	0.673267	0.439957	13.91089	7.56176	1.93835	2	1	1	14	0	1	0	1	1	1	1	1	1	-	1	1	1	1	0	1	1	1	1	1	1	-	1	1	1	0	1	1
1110610	TGCAGGTGCTAGATCTAGAAGATAGAAAGGGGTTAGAAGATCACCATCTGGCAGGCATTGGAGAATTGG	1A|006.953072288|1110610|1110610	1	1	6.69E-31	chr1B	7034214	3	1.21E-27	TGCAGGTGCTAGATCTAGAAGATAGAAAGGGGTTAGAAGATCACCATCTGGCAGGCATTGGAGAATTGG	1	1	0.013333	0.026311	7	4.15331	1.56541	1	1	1	3	0	0	0	0	0	0	0	0	0	0	0	0	0	0	0	0	0	0	0	0	0	0	0	0	0	0	0	0
1115953	TGCAGTTTGGAGCCCTGCGGAAGCAGCCAGCAAGTTATTCAGATAGTAGGCCTCCCAATGGGCTGCTGC	1A|006.953072288|1115953|1115953	1	1	6.69E-31		0	0	999	TGCAGTTTGGAGCCCTGCGGAAGCAGCCAGCAAGTTATTCAGATAGTAGGCCTCCCAATGGGCTGCTGC	1	1	0.017778	0.034923	9.5	3	2.49977	1	1	1	3	0	0	0	0	0	0	0	0	0	0	0	0	0	0	0	0	0	0	0	0	0	0	0	0	0	0	0	0
1238735	TGCAGATGTACTGTACTGTACTATATAGTAGCTCTCAAGTCAAGTCGGGCATCGCTGAATTACATCCCA	1A|006.953072288|1238735|1238735	1	1	6.69E-31		0	0	999	TGCAGATGTACTGTACTGTACTATATAGTAGCTCTCAAGTCAAGTCGGGCATCGCTGAATTACATCCCA	1	1	0.017778	0.034923	9.625	5.07291	2.12584	1	1	1	2	0	0	0	0	0	0	0	0	0	0	0	0	0	0	0	0	0	0	0	0	0	0	0	0	0	0	0	0
3942967	TGCAGCATGTACAACAGTGGCCGAGATCGGAAGAGCGGTTCAGCAGGAATGCCGAGACCGATCTCGTAT	1A|006.953072288|4405229|4405229	1	3	6.73E-26		0	0	999	TGCAGCATGKACAMCAGTGGCCGAGATCGGAAGAGCGGTTCAGCAGGAATGCCGAGACCGATCTCGTAT	2	0.88	0.969697	0.05877	39.31502	13.74638	2.97461	1	0.976744	0	1	1	1	1	1	1	1	1	1	1	1	1	1	1	1	-	-	-	1	1	-	1	1	1	-	1	-	1	1
5567425	TGCAGTAGCGCAAGCAAGGGCACTCCCCGAGATCGGAAGAGCGGTTCAGCAGGAATGCCGAGACCGATC	1A|006.953072288|4990446|4990446	1	1	2.44E-20		0	0	999	TGCAGTAGCGCAAGCAAGGGCACTCCCCGAGATCGGAAGAGCGGTTCAGCAGGAATGCCGAGACCGATC	1	0.995556	0.004464	0.008889	11.66667	4.71405	2.54068	1	1	1	1	0	0	0	0	0	0	0	0	0	0	0	0	0	0	0	0	0	0	0	0	0	0	0	0	0	0	0	0
4990446	TGCAGTAGCAATCACAGGCCATTCCCCGAGATCGGAAGAGCGGTTCAGCAGGAATGCCGAGACCGATCT	1A|006.953072288|4990446|4990446	1	3	6.69E-31		0	0	999	TGCAGWARCAAYCASARGHCAYTCCCCGAGATCGGAAGAGCGGTTCAGCAGGAATGCCGAGACCGATCT	6	0.991111	0.035874	0.069175	18.42105	16.17443	1.19893	2	1	1	5	0	0	0	0	0	0	0	0	0	0	0	0	0	0	0	0	0	0	0	-	0	0	0	0	1	0	0	0
3937539	TGCAGAAGCAACCAGAGGACATTCCCCGAGATCGGAAGAGCGGTTCAGCAGGAATGCCGAGACCGATCT	1A|006.953072288|4990446|4990446	1	3	3.13E-24		0	0	999	TGCAGWARCAAYCASARGHCAYTCCCCGAGATCGGAAGAGCGGTTCAGCAGGAATGCCGAGACCGATCT	6	0.862222	0.917526	0.151344	20.58868	9.91019	2.18333	1	1	1	3	1	-	1	1	1	1	1	-	1	-	1	1	1	1	1	1	0	1	1	1	1	1	1	1	1	1	1	1
7336092	TGCAGCAGGAGCTTGCCAACACGGTGGGTCTTGGCCGAAACGTGGACGAGTCGGACCTCAACAACCTCT	1A|006.954275709|7336092|7336092	1	2	6.69E-31	chr1A	9767584	1	2.61E-24	TGCAGCAGGARCTTGCCRACACGGTGGGTCTYGGCCGAAACGTGGMCGAGTCGGACCTCAACAACCTCT	4	0.968889	0.224771	0.348498	6.81579	4.68399	1.41723	2	1	1	13	0	0	0	0	0	0	0	0	0	0	0	0	0	1	-	0	0	0	-	-	0	1	0	0	0	1	1	0
1228422	TGCAGAGCTCCAATAAACATTATATTAGCGGAGATGAGCAGAGGGGAACGATAGGGTACGAGACTGGTG	1A|006.985138509|1228422|1228422	1	1	6.69E-31		0	0	999	TGCAGAGCTCCAATAAAYMTTATATTAGCGGAGAYGAGCAGAGGGGAAYGRTAGGGTACGRGACYGRKR	7	1	0.026667	0.051911	8.3	4.02616	1.98799	1	1	1	2	0	0	0	0	0	0	0	0	0	0	0	0	0	0	0	0	0	0	0	0	0	0	0	0	0	0	0	1
1085190	TGCAGGTGGGCGGGGTCGCGCCTCTCGTTGTACAGCGGCGACGACCTGTTGGCGTAGATAGCCGAGATC	1A|007.208267596|1085190|1085190	1	1	6.69E-31		0	0	999	TGCAGGTGGGCGGGGKCGCGCCTCTCGTTGTACAGCGGCGACGACCTGTTGGCGTAGATAGCCGRSAKC	4	0.986667	0.153153	0.259395	14	5.96168	2.43668	2	1	1	7	0	1	0	0	1	0	-	0	0	0	0	0	1	0	0	0	0	0	0	0	0	0	0	0	0	0	0	1
3022165	TGCAGCCACTGCCTCATTTCTCCTCAGACACATGACTTTCCGAGATCGGAAGAGCGGTTCAGCAGGAAT	1A|007.208267596|3022165|3022165	1	1	6.69E-31		0	0	999	TGCAGCCACTGCCTCATTTYTCCTCAGACACATGACTTTCCGAGATCGGAAGAGCGGTTCAGCAGGAAT	2	0.951111	0.602804	0.478863	7.46409	4.37536	1.69227	2	0.976744	0.9375	16	0	1	1	1	1	0	0	1	0	0	0	0	1	1	0	1	1	0	0	0	-	0	1	1	1	1	1	1
14580952	TGCAGGCGGCACGGCTCCATGTCGGCACCGAGATCGGAAGAGCGGTTCAGCAGGAATGCCGAGACCGAT	1A|007.208267596|4989191|4989191	1	1	3.15E-19		0	0	999	TGCAGGCGGCACGGCTCCATGTCGGCACCGAGATCGGAAGAGCGGTTCAGCAGGAATGCCGAGACCGAT	1	1	0.004444	0.008849	9	0	100	1	1	1	0	0	0	0	0	0	0	0	0	0	0	0	0	0	0	0	0	0	0	0	0	0	0	0	0	0	0	0	0
5338384	TGCAGGCCGCCCTCCACAGCGCCTCGGCCGAGATCGGAAGAGCGGTTCAGCAGGAATGCCGAGACCGAT	1A|007.208267596|4989191|4989191	1	2	3.15E-19		0	0	999	TGCAGGCCRCCCTCCRCRRYGCCTYGRCCGAGATCGGAAGAGCGGTTCAGCAGGAATGCCGAGACCGAT	4	0.995556	0.013393	0.026427	7.75	4.54835	2.02497	2	1	1	0	0	0	0	0	0	0	0	0	-	0	0	0	0	0	0	0	0	0	0	1	0	0	0	0	0	0	0	0
4989191	TGCAGCGGCGCCGCTCCAAGCCCGCGACCGAGATCGGAAGAGCGGTTCAGCAGGAATGCCGAGACCGAT	1A|007.208267596|4989191|4989191	1	4	6.69E-31		0	0	999	TGCAGCGGCGCCGCTCCAAGCCCGCGACCGAGATCGGAAGAGCGGTTCAGCAGGAATGCCGAGACCGAT	1	0.933333	0.290476	0.4122	11.7732	5.04108	2.3251	1	1	1	15	1	1	1	0	1	0	1	1	1	0	0	0	1	0	1	0	0	0	0	1	0	1	0	0	0	0	0	1
7346089	TGCAGCGTTCGGCGCCACTCCGCCCGCTCCGAGATCGGAAGAGCGGTTCAGCAGGAATGCCGAGACCGA	1A|007.208267596|4989191|4989191	6	1	4.08E-18		0	0	999	TGCAGCGTTCGGCGCCACTCCGCCCGCTCCGAGATCGGAAGAGCGGTTCAGCAGGAATGCCGAGACCGA	1	0.844444	0.784211	0.338449	9.89958	6.76862	1.50953	1	1	1	3	-	1	1	1	1	1	1	1	-	0	0	1	1	1	1	0	1	-	1	1	1	0	-	-	1	-	1	1
4990972	TGCAGGCTGAGCTGGCCAAACTCCAGGCCAAGTACCGAGATCGGAAGAGCGGTTCAGCAGGAATGCCGA	1A|007.208267596|4990972|4990972	1	3	6.69E-31		0	0	999	TGCAGGCTGAGCTRGCCAARCTYCAGGCCAAGYACCGAGATCGGAAGAGCGGTTCAGCAGGAATGCCGA	4	0.96	0.231481	0.355796	15.86076	6.7444	2.49558	2	1	1	15	0	0	0	0	1	0	0	0	0	0	0	0	1	1	0	0	0	0	0	0	0	0	0	0	0	-	0	1
7358424	TGCAGCTCCAATACAGTCAGGTTCCAACGTCTGGTCACCATGGTTGCAACTTCCCTTGCTTCCCTGTCC	1A|007.208267596|7358424|7358424	1	2	6.69E-31	chr1D	322608	3	9.39E-24	TGCAGCTCCAATACAGTCAGGTTCCAACGTCTRGTCACCATGGTTGMAACTTCCCTKGCTTCCYTGTCY	5	0.96	0.277778	0.401235	8.96739	5.17824	1.73924	1	1	1	14	0	0	0	-	1	0	0	0	0	0	0	0	0	1	0	0	0	0	0	0	0	0	-	1	0	1	0	-
1151544	TGCAGTGACAGAGGCGAGCACCGCCAGGAGGGATAGGGCGACGGCGGCTGCGCCATCATTCGCTCCGCC	1A|007.221677597|1151544|1151544	1	1	6.69E-31		0	0	999	TGCAGTGACAGAGGCGAGCACCGCCAGGAGGGATAGGGCGACGGCGGCTGCGCCATCATTCGCTCCGCC	1	0.982222	0.180995	0.296472	8.85714	3.28649	2.66266	1	1	1	8	1	0	1	0	0	0	0	1	1	0	0	1	0	0	1	1	0	0	0	1	0	1	0	0	0	0	0	0
1161192	TGCAGAGCACGCGGTGCTCGCCCGACTACTGAACGCTAAGGCGCAGGCCGAGATCGGAAGAGCGGTTCA	1A|007.221677597|1156546|1156546	1	1	1.46E-22		0	0	999	TGCAGAGCACGCGGTGCTCGCCCGACTACTGAACGCTAAGGCGCAGGCCGAGATCGGAAGAGCGGTTCA	1	0.977778	0.059091	0.111198	7.47619	4.3602	1.74308	1	1	1	3	0	0	1	0	0	0	-	0	0	0	0	1	0	0	-	1	0	0	0	1	0	0	0	0	0	0	0	0
1156546	TGCAGAGCACGCGGTGCTCGCCCGACTATTAAACGCCGACGCGCAGGCCGAGATCGGAAGAGCGGTTCA	1A|007.221677597|1156546|1156546	1	1	6.69E-31		0	0	999	TGCAGAGCACGCGGTGCTCGCCCGACTAYTAAACGCCGACGCGCAGGCCGAGATCGGAAGAGCGGTTCA	2	0.955556	0.297674	0.418129	13.37634	6.13103	2.26063	2	1	1	13	0	-	0	1	1	1	-	0	0	0	1	0	0	0	0	0	1	0	0	0	1	1	-	0	0	0	0	1
1254529	TGCAGTAATAAATACCTTTGTCAGGCAAAAATCGTCCGCTAATGTAACGATCTGATAAAGAACCGAGAT	1A|007.221677597|1254529|1254529	1	1	6.69E-31		0	0	999	TGCAGTAATAAATACCTTTGTCAGGCAAAAATCGTCCGCTAATGTAACGATCTGATAAAGAACCGAGAT	1	0.968889	0.169725	0.281837	7.46429	3.75102	1.97259	1	1	1	10	1	0	1	0	0	0	1	-	1	0	0	1	0	0	1	1	0	0	0	-	0	1	0	0	0	0	0	0
5008564	TGCAGCGCCGCTTCGCGCCCCTACAGGACGACGTCGTCGTCGCCAGCTTTCCCAAGTCCGAGATCGGAA	1A|007.221677597|1257056|1257056	1	1	1.45E-27		0	0	999	TGCAGCGCCGCTTCGCGCCCCTACAGGACGACGTSRTCGTCGCCAGCTTTCCCAAGTCCGAGATCGGAA	2	1	0.004444	0.008849	7	0	100	1	1	1	0	0	0	0	0	0	0	0	0	0	0	0	0	0	0	0	0	0	0	0	0	0	0	0	0	0	0	0	0
1257056	TGCAGCGCCGCTTCGCGCCCCTACAGGACGACGTGATCGTCGCCAGCTTTCCCAAGTCCGAGATCGGAA	1A|007.221677597|1257056|1257056	1	1	6.69E-31		0	0	999	TGCAGCGCCGCTTCGCGCCCCTACAGGACGACGTSRTCGTCGCCAGCTTTCCCAAGTCCGAGATCGGAA	2	0.991111	0.192825	0.311287	7.10526	3.33868	2.13086	1	1	1	7	1	0	1	0	0	0	1	1	1	0	0	1	0	0	1	1	0	0	0	1	0	1	0	0	0	0	0	0
1859758	TGCAGTGCGCCGCCATGTTAGACTCCAGCAGCAGCCCGAGAAGGTCGTCGCTCATGGCCTCGCCGAGAT	1A|007.221677597|1859758|1859758	1	1	3.11E-29	chr1A	1229563	1	9.39E-24	TGCAGTGCGCCGCCATGTTAGACTCCAGCAGCAGCCCGAGAAGGTCGTCGCTCATGGCCTCGCCGAGAT	1	1	0.031111	0.060286	6	5.38516	1.05911	1	0.981481	0.666667	3	0	0	0	0	0	0	0	0	0	0	0	0	0	0	0	0	0	0	0	0	0	0	0	0	0	0	0	0
2292359	TGCAGTTGCTTGAAGCTGCCGAGAGGTATGATCTCCATCAAGGTTTTGGATCCCAAACAGACATTTTTT	1A|007.221677597|2292359|2292359	1	1	6.69E-31		0	0	999	TGCAGTTGCTTGAAGCTGCCGAGAGGTATGATCTCCATCAAGGTTTTGGATCCCAAACAGACATTTTTT	1	0.986667	0.171171	0.283743	8.79245	3.3385	2.56477	1	1	1	8	1	0	1	0	0	0	1	1	1	0	0	0	0	0	1	0	0	0	0	-	0	1	0	0	0	0	0	0
2293956	TGCAGGATAGGGCAGATGAGTGAGAGCCCTCCGCCGCCATGTCGATGGTCTTGGGCTTGCCGCTAGGGC	1A|007.221677597|2293956|2293956	1	1	6.69E-31		0	0	999	TGCAGRATAGGGCAGATGAGTGAGAGCCCTCCGCCGCCRTGTCGATGGTCTTGGGCTTGCCGCYAGGGC	4	0.928889	0.339713	0.448616	14.8785	6.57908	2.28798	3	1	1	14	0	1	1	1	1	1	1	0	0	0	1	-	0	0	-	-	1	0	0	-	1	1	1	0	0	0	0	1
3030377	TGCAGGCCAGCAGAGCAGGCCACTCCATCCATGCGGTCGCGAGCCGAGATCGGAAGAGCGGTTCAGCAG	1A|007.221677597|3030377|3030377	1	1	6.69E-31		0	0	999	TGCAGGCCAGCAGAGCAGGCCACTCCATCCATGCGGTCGCGAGCCGAGATCGGAAGAGCGGTTCAGCAG	1	0.933333	0.390476	0.476009	15.7561	8.68822	1.86772	1	1	1	18	0	1	-	1	1	1	1	0	0	0	1	1	0	0	-	1	1	0	0	1	1	1	1	0	1	0	1	1
3532817	TGCAGGGAGCCCAAGGACATGGTCATCTCGCAGTGGCACTTCCTCCGAGATCGGAAGAGCGGTTCAGCA	1A|007.221677597|3532817|3532817	1	3	6.69E-31		0	0	999	TGCAGGSAVCCCAAGSACATGGTSRTSTCKYDGTGGCACTTCCWCCGAGATCGGAAGAGCGGTTCAGCA	10	0.977778	0.195455	0.314504	27.72131	9.51122	3.02175	1	1	1	11	1	0	1	0	0	0	1	1	1	0	0	1	0	0	1	1	0	0	0	1	0	1	0	0	0	0	0	0
3532826	TGCAGGAGGATCTACACATATAGTTGACCCTTTCTTCCAATCCGAGATCGGAAGAGCGGTTCAGCAGGA	1A|007.221677597|3532826|3532826	1	1	6.69E-31		0	0	999	TGCAGGAGGATCTACACATATAGTTGACCCTTTCTTCCAATCCGAGATCGGAAGAGCGGTTCAGCAGGA	1	0.991111	0.044843	0.085664	12.05556	9.66938	1.234	1	1	1	3	0	0	0	0	0	0	0	0	0	0	0	0	0	0	0	0	0	0	0	0	0	1	0	0	0	0	0	0
3533386	TGCAGCTTAGTGAGATTTTCAAGTCCTGGAGGCATGCTCCCCAAATCCGAGATCGGAAGAGCGGTTCAG	1A|007.221677597|3533386|3533386	1	2	6.69E-31		0	0	999	TGCAGCTTRGTGAGATTTTCAARTCCTRGRGGCATGCTCYYCAAMYCCGAGATCGGAAGAGCGGTTCAG	7	0.973333	0.173516	0.286816	10.23214	5.71024	1.73469	1	1	1	6	1	0	1	0	0	0	-	1	-	0	0	-	0	0	1	1	0	0	0	-	0	-	0	0	0	0	0	0
3533957	TGCAGCGCCATCGTCTTGCCGTCCTGTGGCATATAGACAAGCTCCGAGATCGGAAGAGCGGTTCAGCAG	1A|007.221677597|3533957|3533957	1	1	6.69E-31		0	0	999	TGCAGCGCCATYGTCWTGYCGTYCTGTGGCATATAGACAAGCTCCGAGATCGGAAGAGCGGTTCAGCAG	4	0.937778	0.440758	0.492981	12.63566	5.16238	2.411	2	1	1	16	1	1	1	1	1	1	1	1	1	0	1	1	0	0	1	1	1	0	0	1	0	1	1	0	0	0	0	1
3943659	TGCAGCGCCATTGTCATGTCGTCCTGTGGCATATAGACAAGCTCCGAGATCGGAAGAGCGGTTCAGCAG	1A|007.221677597|3533957|3533957	1	1	6.73E-26		0	0	999	TGCAGCGCCATYGTCWTGYCGTYCTGTGGCATATAGACAAGCTCCGAGATCGGAAGAGCGGTTCAGCAG	4	0.857778	0.860104	0.240651	10.13546	5.80404	1.79658	1	0.97561	0.833333	6	1	1	1	1	0	0	1	1	0	-	1	1	-	1	1	1	1	1	1	1	1	1	1	1	1	1	1	1
7921142	TGCAGCACCCCTGAGCGACCGCTGCGCTCGCGCGTTGCAGCCGAGATCGGAAGAGCGGTTCAGCAGGAA	1A|007.221677597|3533995|3533995	1	1	1.45E-27		0	0	999	TGCAGCACCCYTGAGCGACCGYTRCGCYCGYGCGTWGCAGCCGAGATCGGAAGAGCGGTTCAGCAGGAA	5	1	0.004444	0.008849	19	0	100	1	1	1	0	0	0	0	0	0	0	0	0	0	0	0	0	0	0	0	0	0	0	0	0	0	0	0	0	0	0	0	0
3533995	TGCAGCACCCCTGAGCGACCGCTACGCCCGCGCGTTGCAGCCGAGATCGGAAGAGCGGTTCAGCAGGAA	1A|007.221677597|3533995|3533995	1	1	6.69E-31		0	0	999	TGCAGCACCCYTGAGCGACCGYTRCGCYCGYGCGTWGCAGCCGAGATCGGAAGAGCGGTTCAGCAGGAA	5	0.92	0.304348	0.42344	12.0381	7.06288	1.74843	3	1	1	19	0	1	0	1	0	1	0	0	0	0	-	0	0	0	0	0	0	0	0	0	1	0	1	0	0	0	0	0
3570559	TGCAGGTCGCATGATCCGCCGACTCCCACTGGACGCCGAGATCGGAAGAGCGGTTCAGCAGGAATGCCG	1A|007.221677597|3570559|3570559	1	2	3.11E-29		0	0	999	TGCAGGTCGCATGATCCGCCGACTCCCACTGGACGCCGAGATCGGAAGAGCGGTTCAGCAGGAATGCCG	1	0.982222	0.126697	0.221289	27.3	12.89612	2.0955	1	1	1	6	0	0	0	0	0	0	0	0	0	0	0	0	0	0	0	0	0	0	1	0	0	1	0	0	0	0	0	0
100049451	TGCAGGCTGCCTTTTCCAAACTCCAGGCTAAGCACCGAGATCGGAAGAGCGGTTCAGCAGGAATGCCGA	1A|007.221677597|3573786|3573786	1	2	5.20E-27		0	0	999	TGCAGGCTGCCTTKTCCAAACTCCAGGCYAAGMACCGAGATCGGAAGAGCGGTTCAGCAGGAATGCCGA	4	0.995556	0.008929	0.017698	10.75	5.9739	1.83274	1	1	1	1	0	0	0	0	0	0	0	0	0	0	0	0	0	0	0	0	0	0	0	0	0	-	0	0	0	0	0	0
3570749	TGCAGGCTGCCTTGTCCAAACTCCAGGCTAAGAACCGAGATCGGAAGAGCGGTTCAGCAGGAATGCCGA	1A|007.221677597|3573786|3573786	1	3	2.40E-30		0	0	999	TGCAGGCTGCCTTKTCCAAACTCCAGGCYAAGMACCGAGATCGGAAGAGCGGTTCAGCAGGAATGCCGA	4	0.96	0.157407	0.265261	16.96296	7.90678	2.14022	1	1	1	8	1	0	1	0	0	0	-	1	1	0	0	0	0	0	1	0	0	0	0	1	0	1	0	0	0	0	0	0
7920724	TGCAGAGGTGAGGAGGGATTGCCGATCGATTCAGGCGCAGCCGAGATCGGAAGAGCGGTTCAGCAGGAA	1A|007.221677597|3934263|3934263	1	2	1.45E-27		0	0	999	TGCAGAGGTGAGGASGRATTGCCGATCGATTCAGGCGCAGCCGAGATCGGAAGAGCGGTTCAGCAGGAA	3	1	0.008889	0.01762	6.5	0.5	36.83845	1	1	1	0	0	0	0	0	0	0	0	0	0	0	0	0	0	0	0	0	0	0	1	0	0	0	0	0	0	0	0	0
3934263	TGCAGAGGTGAGGACGAATTGCCGATCGATTCAGGCGCAGCCGAGATCGGAAGAGCGGTTCAGCAGGAA	1A|007.221677597|3934263|3934263	1	1	6.69E-31		0	0	999	TGCAGAGGTGAGGASGRATTGCCGATCGATTCAGGCGCAGCCGAGATCGGAAGAGCGGTTCAGCAGGAA	3	0.977778	0.163636	0.273719	13.21569	5.77117	2.31725	2	1	1	8	1	0	1	0	0	0	1	1	1	0	0	0	0	0	1	0	0	0	0	-	0	1	0	0	0	0	0	0
3935514	TGCAGTTCAACACCAACTTGGAGAGGGACATGCTGCTCTGGGGCGCCGAGATCGGAAGAGCGGTTCAGC	1A|007.221677597|3935514|3935514	1	1	6.69E-31		0	0	999	TGCAGTTCAACACCAACTTGGAGAKGGACATGCTGCTCTGGGGCGCCGAGATCGGAAGAGCGGTTCAGC	2	0.924444	0.293269	0.414525	16.35644	10.20443	1.64241	2	1	1	17	0	-	1	0	1	1	1	0	0	0	1	-	0	0	-	1	1	0	0	1	1	1	0	0	1	0	1	-
3940333	TGCAGTCTCGCTCAAACAGCCGAGATCGGAAGAGCGGTTCAGCAGGAATGCCGAGACCGATCTCGTATG	1A|007.221677597|3940333|3940333	1	4	3.11E-29		0	0	999	TGCAGTCTCGCTCAAACAGCCGAGATCGGAAGAGCGGTTCAGCAGGAATGCCGAGACCGATCTCGTATG	1	0.888889	0.665	0.44555	34.90206	11.81104	2.97331	1	1	1	18	0	1	0	-	1	1	-	0	0	1	1	0	0	1	0	0	1	1	1	0	1	0	-	1	1	1	0	1
3948837	TGCAGGATAGGGCGGATGAGTGAGAGGCCCTCCGCCACCGTGTCGATGGTCTTGGGCTTGACGCCAGGG	1A|007.221677597|3948837|3948837	1	1	6.69E-31	chr7B	452272164	1	4.37E-22	TGCAGGATAGGGCGGATGAGTGAGAGGCCCTCCGCCRCCGTGTCGATGGTCTTGGGCTTGMCGCCAGGG	2	0.977778	0.077273	0.142603	7.09677	4.79486	1.47408	1	1	1	5	0	0	0	0	0	0	0	0	0	0	0	0	0	0	0	0	0	0	0	0	-	1	0	0	0	0	1	0
4989649	TGCAGGATAGGGCGGATGAGTGAGAGGCCCTCCGCCGCCGTGTCGATGGTCTTGGGCTTGCCGCCAGGG	1A|007.221677597|3948837|3948837	1	1	1.45E-27	chr7B	452272164	2	2.02E-25	TGCAGGATAGGGCGGATGAGTGAGAGGCCCTCCGCCRCCGTGTCGATGGTCTTGGGCTTGMCGCCAGGG	2	0.973333	0.114155	0.202248	6.97297	6.07826	1.20231	1	0.980392	0.666667	3	0	1	0	0	1	0	0	0	0	0	1	0	0	0	0	0	1	0	0	0	0	0	0	0	0	0	0	0
3949529	TGCAGAGTTGCAGAATGAGTAGTGGTGTGCCGAGATCGGAAGAGCGGTTCAGCAGGAATGCCGAGACCG	1A|007.221677597|3949529|3949529	1	1	3.11E-29		0	0	999	TGCAGAGTTGCAGAATGAGTAGTGGTGTGCCGAGATCGGAAGAGCGGTTCAGCAGGAATGCCGAGACCG	1	0.982222	0.104072	0.186483	18.21053	6.20763	3.11276	1	1	1	8	0	0	-	0	0	0	-	0	0	0	0	1	0	0	1	1	0	0	0	1	0	1	0	0	0	0	0	0
3949935	TGCAGTGCTTCCCCGTTGACAGGTTTTCGCAGGACTGGCCGAGATCGGAAGAGCGGTTCAGCAGGAATG	1A|007.221677597|3949935|3949935	1	4	2.40E-30		0	0	999	TGCAGTGCTTCCCCGTYGACAGGTWYTCGMAGGACTGGCCGAGATCGGAAGAGCGGTTCAGCAGGAATG	5	0.991111	0.41704	0.486235	19.9469	16.04189	1.23634	1	1	1	16	0	1	0	0	1	1	-	0	0	0	1	0	0	1	0	0	0	0	1	0	0	0	0	0	0	0	1	0
5367936	TGCAGCCGACTTCGCGGCCCCGGCCTTCTCTGCCCAGTCGCGCCTGCCGAGATCGGAAGAGCGGTTCAG	1A|007.221677597|3955202|3955202	1	1	1.45E-27		0	0	999	TGCAGCCGACTTCGCGGCCCCGRCCTTCTCTGCCCMGTCGCGCCTGCCGAGATCGGAAGAGCGGTTCAG	3	1	0.004444	0.008849	10	0	100	1	1	1	0	0	0	0	0	0	0	0	0	0	0	0	0	0	0	0	0	0	0	0	0	0	0	0	0	0	0	0	0
3955202	TGCAGCCGACTTCGCGGCCCCGACCTTCTCTGCCCCGTCGCGCCTGCCGAGATCGGAAGAGCGGTTCAG	1A|007.221677597|3955202|3955202	1	1	6.69E-31		0	0	999	TGCAGCCGACTTCGCGGCCCCGRCCTTCTCTGCCCMGTCGCGCCTGCCGAGATCGGAAGAGCGGTTCAG	3	0.928889	0.315789	0.432133	14	7.86056	1.83839	2	1	1	15	0	1	0	1	0	1	-	0	0	0	1	0	0	0	0	0	0	0	0	0	1	0	-	0	0	0	0	0
100006094	TGCAGGTGGCGCGCGCGGAATCCTCCGAGATCGGAAGAGCGGTTCAGCAGGAATGCCGAGACCGATCTC	1A|007.221677597|3955655|3955655	1	4	2.44E-20		0	0	999	TGCAGGTGGCGCGCGCGGAATCCTCCGAGATCGGAAGAGCGGTTCAGCAGGAATGCCGAGACCGATCTC	1	1	0.004444	0.008849	7	0	100	1	1	1	0	0	0	0	0	0	0	0	0	0	0	0	0	0	0	0	0	0	0	1	0	0	0	0	0	0	0	0	0
3955655	TGCAGGTGGCTGCGCCGATTCATCCGAGATCGGAAGAGCGGTTCAGCAGGAATGCCGAGACCGATCTCG	1A|007.221677597|3955655|3955655	1	4	3.11E-29		0	0	999	TGCAGGTGGCTGCRCCGATTCATCCGAGATCGGAAGAGCGGTTCAGCAGGAATGCCGAGACCGATCTCG	2	0.902222	0.985222	0.02912	32.43369	22.56163	1.46726	2	1	1	2	1	1	1	1	1	1	1	1	-	1	1	1	1	1	1	1	1	1	1	1	1	-	-	1	1	1	1	-
3957798	TGCAGCCACGGTAGTGTTGGTTGGTCAAGTGACACGTCCGAGATCGGAAGAGCGGTTCAGCAGGAATGC	1A|007.221677597|3957798|3957798	1	1	6.69E-31		0	0	999	TGCAGCCACGGTAGTGTTGGTTKGTCAAGTGACACGTCCGAGATCGGAAGAGCGGTTCAGCAGGAATGC	2	0.96	0.171296	0.283908	22.82456	8.20381	2.74474	2	1	1	10	1	0	1	0	0	0	1	1	1	0	0	0	0	0	1	0	0	0	-	1	0	-	0	0	0	0	0	0
3958111	TGCAGGATCCTGCCCCACTAGACGCTTGTGCAGTTCATCCTCGAGATACAGCAGCTTTTCTCTGTCGGA	1A|007.221677597|3958111|3958111	1	1	6.69E-31	chr5A	701074643	2	2.61E-24	TGCAGGATCCTGCCCCACTASACGCTTGTGCAGTTCRTCCTCGAGATACAGCAGCTTTTCTCTGTCGGA	2	0.955556	0.148837	0.253369	6.22222	3.473	1.81224	1	1	1	11	1	0	-	0	0	0	-	-	1	0	0	1	0	0	1	1	0	0	0	-	0	1	0	0	0	0	0	0
3960885	TGCAGAAATGCATGGGCGCATCTTCGGACGTGCTCGGCTACCCGAGATCGGAAGAGCGGTTCAGCAGGA	1A|007.221677597|3960885|3960885	1	1	6.69E-31		0	0	999	TGCAGAARTGCATGGGCGCATCTTCGGACGTGCTCGGCTACCCGAGATCGGAAGAGCGGTTCAGCAGGA	2	0.964444	0.322581	0.437045	40.09278	24.65351	1.63183	2	1	1	15	1	1	1	1	1	0	1	1	1	0	0	0	1	1	1	0	0	0	1	1	0	1	1	0	0	0	0	0
4009202	TGCAGCTGGAGGTAGTCGCGCCAGTACCGACCGCCGCCGCTACGGTCGAGGACGTAGGTGGTGCTGGTG	1A|007.221677597|4009202|4009202	1	2	6.69E-31	chr1B	32963403	2	2.61E-24	TGCAGCTGRAKGTAGTCSCGCCAGTACCGACCGCYGCYGCTACBGTCGAGGACGTAGGYGGTGCTRGTG	7	0.968889	0.697248	0.422187	8.71429	6.88165	1.27978	3	1	1	20	0	1	0	1	1	1	1	1	0	0	1	0	0	1	0	0	0	0	1	1	1	0	1	1	0	1	1	1
4009408	TGCAGGTCAAGATTATAGCCCTACCATGTTATTCTTAACATCCCACTGCTGACCACTGCCCACCGAGAT	1A|007.221677597|4009408|4009408	1	4	3.11E-29	chr1A	2095559	1	4.37E-22	TGCAGGYCAWKAKKATRGCCCTACCATGTTATTCTTAACATYCCASTGCTGACCACTGYCCACCGAGAT	7	0.977778	0.181818	0.297521	15.5614	6.4455	2.53519	1	1	1	9	1	0	1	0	0	0	1	1	1	0	0	1	0	0	1	1	0	0	0	-	0	-	0	0	0	0	0	0
5411097	TGCAGCTGGAGAAAGAGAGAAGCAAATCCGAGATCGGAAGAGCGGTTCAGCAGGAATGCCGAGACCGAT	1A|007.221677597|4009648|4009648	1	2	1.45E-27		0	0	999	TGCAGCTGGAKAAAGAGAGAAGCAAATCCGAGATCGGAAGAGCGGTTCAGCAGGAATGCCGAGACCGAT	2	0.928889	0.287081	0.409331	20.17708	12.97915	1.5936	2	1	1	15	1	0	1	0	0	0	1	-	1	0	0	1	0	0	1	1	0	0	0	1	1	1	0	0	0	0	0	0
4262489	TGCAGTACTAGTATAAATGAAGAACAAGGCCCGAGATCGGAAGAGCGGTTCAGCAGGAATGCCGAGACC	1A|007.221677597|4262489|4262489	1	1	3.11E-29		0	0	999	TGCAGTACTAGTATAAATGAAGAACAAGGCCCGAGATCGGAAGAGCGGTTCAGCAGGAATGCCGAGACC	1	0.857778	0.580311	0.4871	67.35135	34.53147	2.04286	1	1	1	14	0	0	0	0	0	1	0	0	0	1	1	1	0	0	0	1	1	1	0	0	-	0	0	1	1	1	1	-
4406286	TGCAGACAACCTCCTCATCTACGCCGCCGAGATCGGAAGAGCGGTTCAGCAGGAATGCCGAGACCGATC	1A|007.221677597|4406286|4406286	1	2	3.11E-29		0	0	999	TGCAGACAACCTCCTCATCTACGCCGCCGAGATCGGAAGAGCGGTTCAGCAGGAATGCCGAGACCGATC	1	0.942222	0.391509	0.47646	24.70588	10.22384	2.5716	1	1	1	18	0	1	1	-	1	1	1	0	0	0	1	1	0	0	1	1	1	0	0	1	0	1	-	0	1	0	-	1
4407064	TGCAGTAAGGTATCCAAGCGCTTCAAGCCGAGATCGGAAGAGCGGTTCAGCAGGAATGCCGAGACCGAT	1A|007.221677597|4407064|4407064	1	1	3.11E-29		0	0	999	TGCAGTAAGGTATCCAAGCGCTTCAAGCCGAGATCGGAAGAGCGGTTCAGCAGGAATGCCGAGACCGAT	1	1	0.746667	0.378311	27.36792	25.16036	1.07857	1	0.981132	0.923077	13	0	1	0	0	1	1	1	0	0	1	1	1	1	0	0	1	1	1	0	0	1	0	0	1	1	1	1	0
4405080	TGCAGGATCCTCCTCCTCCCCATGATCCGTGCCGAGATCGGAAGAGCGGTTCAGCAGGAATGCCGAGAC	1A|007.221677597|4408537|4408537	1	2	3.11E-29		0	0	999	TGCAGGATCCTCCTCCTCCCCATGATCCGTGCCGAGATCGGAAGAGCGGTTCAGCAGGAATGCCGAGAC	1	0.933333	0.32381	0.437914	9.21429	5.72343	1.66616	1	1	1	18	0	0	0	-	0	0	0	0	0	1	0	0	-	0	0	0	1	1	0	0	0	0	1	0	0	0	-	0
3938848	TGCAGCCCATGTTTCGCGCGCACCATCATTGCTGGCCTTGAAGCACCGAGATCGGAAGAGCGGTTCAGC	1A|007.221677597|4411637|4411637	1	1	1.46E-22		0	0	999	TGCAGCCCRTGTTTCGCGCGCACCRYYATTGCTGGMCYTGAAGCACCGAGATCGGAAGAGCGGTTCAGC	3	0.857778	0.994819	0.010309	16.31095	6.58208	2.53458	1	1	1	0	1	-	1	1	1	1	1	-	1	1	-	1	1	1	1	1	1	1	1	1	1	1	-	1	-	-	1	-
4538124	TGCAGGTGACTCCCTACGGTGATGCCGAGATCGGAAGAGCGGTTCAGCAGGAATGCCGAGACCGATCTC	1A|007.221677597|4538124|4538124	1	4	3.11E-29		0	0	999	TGCAGGTGACTCCCTACGGTGATGCCGAGATCGGAAGAGCGGTTCAGCAGGAATGCCGAGACCGATCTC	1	0.986667	0.045045	0.086032	36.73684	18.71066	2.04916	1	1	1	5	0	0	0	0	0	0	0	0	0	0	0	0	0	0	0	0	0	0	-	0	0	1	0	0	0	0	0	0
7333937	TGCAGGTACCTACCTAGGTGGTGACCGAGATCGGAAGAGCGGTTCAGCAGGAATGCCGAGACCGATCTC	1A|007.221677597|4538124|4538124	1	1	3.15E-19		0	0	999	TGCAGGTACMTACCTMGGTGGTGRCCGAGATCGGAAGAGCGGTTCAGCAGGAATGCCGAGACCGATCTC	3	0.888889	0.99	0.0198	15.81429	6.15175	2.61647	1	1	1	0	1	-	1	1	1	1	1	1	1	1	1	1	1	1	1	1	1	1	1	1	1	1	-	1	1	1	1	1
5358582	TGCAGTCTGTGCCGCACGGCCCCGCCCCGAGATCGGAAGAGCGGTTCAGCAGGAATGCCGAGACCGATC	1A|007.221677597|4538665|4538665	1	2	3.13E-24		0	0	999	TGCAGTCBGYRCSGCAHGKCCCBGYHCCGAGATCGGAAGAGCGGTTCAGCAGGAATGCCGAGACCGATC	9	0.995556	0.008929	0.017698	12.33333	7.84573	1.5214	1	1	1	0	0	0	0	0	0	0	0	0	0	0	0	0	0	0	0	0	0	0	1	0	0	0	0	0	0	0	0	0
4538665	TGCAGTCCGTGCGGCACGTCCCCGCCCCGAGATCGGAAGAGCGGTTCAGCAGGAATGCCGAGACCGATC	1A|007.221677597|4538665|4538665	1	2	3.11E-29		0	0	999	TGCAGTCBGYRCSGCAHGKCCCBGYHCCGAGATCGGAAGAGCGGTTCAGCAGGAATGCCGAGACCGATC	9	0.955556	0.353488	0.457069	24.02857	9.38738	2.74433	1	1	1	12	0	1	0	0	0	1	-	0	0	-	1	0	0	0	0	0	1	1	0	0	1	0	0	0	0	0	0	0
5572186	TGCAGAGAGCCCTATAGAGAGGCGTCCGAGATCGGAAGAGCGGTTCAGCAGGAATGCCGAGACCGATCT	1A|007.221677597|4542714|4542714	1	1	1.45E-27		0	0	999	TGCAGAGAGCCCTRTAGAGAGGCGTCCGAGATCGGAAGAGCGGTTCAGCAGGAATGCCGAGACCGATCT	2	0.977778	0.118182	0.20843	22.42105	7.86943	2.94544	2	1	1	6	0	0	0	0	0	0	0	0	0	0	0	0	0	0	0	0	0	0	1	0	0	1	0	0	0	0	0	0
4543998	TGCAGATGAGCACTTGGCGGGAAAACACCGAGATCGGAAGAGCGGTTCAGCAGGAATGCCGAGACCGAT	1A|007.221677597|4543998|4543998	1	1	3.11E-29		0	0	999	TGCAGATGAGCWCTTGGCRGGAAAACACCGAGATCGGAAGAGCGGTTCAGCAGGAATGCCGAGACCGAT	2	0.96	0.171296	0.283908	12.17241	7.90927	1.54016	1	1	1	9	1	0	1	0	0	0	1	-	1	0	0	1	0	0	1	-	0	0	0	1	0	1	0	0	0	0	0	0
5411026	TGCAGGGAGGACTTGCAGCGGGGAAACACCGAGATCGGAAGAGCGGTTCAGCAGGAATGCCGAGACCGA	1A|007.221677597|4543998|4543998	1	1	1.13E-18		0	0	999	TGCAGGGAGGACTTGCAGCGGGGAAACACCGAGATCGGAAGAGCGGTTCAGCAGGAATGCCGAGACCGA	1	0.924444	0.307692	0.426036	17.27551	15.08126	1.16777	1	0.957447	0.818182	11	0	1	0	1	0	0	1	1	1	0	-	-	1	0	0	1	0	-	1	0	1	1	1	0	1	0	0	-
1110821	TGCAGGTGGGACGCCTTACCAGTCAATATTGAGCACCTCACATCGCTCAAGGAACTGGAAATTGAAGGG	1A|007.343911867|1110821|1110821	1	3	6.69E-31	chr1A	2702504	3	1.21E-22	TGCAGGTGGGACGCCTTACCAGKCAATATTGAGCACCTCACATCGCTCAAGGAACTGGAAATYGAAGGG	2	0.955556	0.195349	0.314375	7.69444	5.40997	1.39466	1	1	1	14	0	0	0	0	1	0	0	0	0	0	0	0	1	0	0	0	0	0	0	0	0	0	0	0	0	1	0	1
3946038	TGCAGTGCCCCGATGACCGTCCGCTCGCCCGAGATCGGAAGAGCGGTTCAGCAGGAATGCCGAGACCGA	1A|007.350616868|3949757|3949757	1	2	6.73E-26		0	0	999	TGCAGYGCSCCGATGACCGTCCGCTCGCCCGAGATCGGAAGAGCGGTTCAGCAGGAATGCCGAGACCGA	2	0.871111	0.994898	0.010152	16.77032	6.56849	2.6494	1	1	1	0	1	1	1	1	1	1	1	1	1	-	1	1	1	1	1	1	1	1	1	1	1	1	-	1	1	1	1	1
2301913	TGCAGGACATCGATCAGGTTGAGAGCCTCCATCTCCTCCGACCCGTCGGCAACTGGCACAAGAACCCGA	1A|007.361873839|2301913|2301913	1	1	6.69E-31	chr1A	5259883	3	4.37E-22	TGCAGGACATCGATCAGGTTGAGAGCCTCCATCTCCTCCGACCCGTCGGCAACTGGCACAAGAACCCGA	1	0.973333	0.178082	0.292738	7.63158	2.74425	2.74066	1	1	1	9	1	0	1	0	0	0	1	1	1	0	0	1	0	0	1	1	0	0	0	1	0	1	0	0	0	0	0	0
3021967	TGCAGTCTATAGTCATATAATAAAAAACACATGATACCCCCGAGATCGGAAGAGCGGTTCAGCAGGAAT	1A|007.361873839|3021967|3021967	1	1	6.69E-31		0	0	999	TGCAGTCTATAGTCATATAATAAAAAACACATGATAMCCCCGAGATCGGAAGAGCGGTTCAGCAGGAAT	2	0.857778	0.989637	0.020511	10.39785	4.25817	2.51478	2	1	1	0	1	1	1	1	1	1	1	1	1	1	1	1	1	1	1	1	1	1	1	-	-	1	1	1	1	1	1	-
1723079	TGCAGGTCATGAGTATGGCCCTACCATGTTATTCTTAACATCCCAGTGCTGACCACTGCCCACCGAGAT	1A|007.434686375|1090908|1090908	1	3	3.13E-24	chr1A	2095559	1	9.46E-19	TGCAGGYCAWKAKKATRGCCCTACCATGTTATTCTTAACATYCCASTGCTGACCACTGYCCACCGAGAT	7	0.995556	0.022321	0.043646	24.375	23.28056	1.06594	1	1	1	2	0	0	0	0	0	0	0	0	0	0	0	0	0	0	0	0	0	0	0	0	0	1	0	0	0	0	0	0
1090908	TGCAGGTCATTATTATAGCCCTACCATGTTATTCTTAACATCCCACTGCTGACCACTGCCCACCGAGAT	1A|007.434686375|1090908|1090908	1	4	6.69E-31	chr1A	2095559	1	2.02E-25	TGCAGGYCAWKAKKATRGCCCTACCATGTTATTCTTAACATYCCASTGCTGACCACTGYCCACCGAGAT	7	0.964444	0.40553	0.482151	16.56198	9.07534	1.91355	2	1	1	18	0	1	0	0	1	1	1	0	0	1	1	0	1	0	0	0	1	1	0	0	1	0	0	0	0	0	0	0
100005446	TGCAGCCCGCTCAGCAGCGCAAGGCCCTCTGCTTCTTCCACTCGTACATTTGCCCAGTTTGCATCCCAT	1A|007.434686375|1297580|1297580	1	1	5.20E-27	chr6B	53071292	3	7.26E-25	TGCAGCCCGCTCAGCAGCGCAAGGCCCTCTGCTTCTTCCACTCGTACATTTGCCCAGTTTGCATCCCAT	1	1	0.004444	0.008849	12	0	100	1	1	1	0	0	0	0	0	0	0	0	0	0	0	0	0	0	0	0	0	0	0	0	0	0	0	0	0	0	0	0	0
1297580	TGCAGCCCGCTCAGCAGCGCAAGGCCCTCTGCTTCTTCCACTGTCGTACATTTGCCCAGTTTGCATCCC	1A|007.434686375|1297580|1297580	1	3	6.69E-31	chr6B	53071292	4	1.21E-27	TGCAGCCCGCTCAGCAGCGYRAGGCCCTCTGCTTCTTCCAYTGTCGTACATWTGCCCAGTTTGCATCCC	4	0.871111	0.994898	0.010152	8.95053	3.95259	2.32458	2	1	1	0	1	1	1	1	1	-	1	1	1	1	1	1	1	1	1	1	1	1	-	1	-	1	1	1	1	-	1	-
1299134	TGCAGCCCGCTCAGCAGCGCGAGGCCCTCTGCTTCTTCCACTGTCGTACATATGCCCAGTTTGCATCCC	1A|007.434686375|1299134|1299134	1	2	6.69E-31	chr1A	2195191	2	1.21E-27	TGCAGCCCGCTCAGCAGCGYRAGGCCCTCTGCTTCTTCCAYTGTCGTACATWTGCCCAGTTTGCATCCC	4	0.937778	0.331754	0.443386	5.30097	2.99136	1.85162	1	1	1	11	0	1	0	0	0	1	0	0	0	-	1	0	0	0	0	0	1	1	0	0	1	0	0	0	0	0	0	0
2275375	TGCAGTCGGATCTCACTAGTCCGTACGCCCGTGCCTCGCTCTTGGCAATCGATATGTCCATGAGTTCCA	1A|007.434686375|2275375|2275375	1	1	6.69E-31	chr1A	6682243	2	1.21E-27	TGCAGTCGGATCTCACYAGTCCGTAMGCCCGTGCCTCGCTCTTGGCRAYCGATATGTCCATGAGYTCCA	3	0.96	0.351852	0.456104	21.85586	6.68041	3.47412	1	1	1	19	0	0	0	0	0	0	0	0	0	1	0	0	0	1	0	0	0	1	0	0	0	0	0	0	0	0	0	0
3534072	TGCAGGGAGGCCTTGCGCATGATGGGCAGGTCCGCGAGCGCCGAGATCGGAAGAGCGGTTCAGCAGGAA	1A|007.467631376|3534072|3534072	1	1	3.11E-29		0	0	999	TGCAGGGAGGCCTTGCGCATGATGGGCAGGTCCGCGAGCGCCGAGATCGGAAGAGCGGTTCAGCAGGAA	1	0.884444	0.653266	0.453019	9.26	4.24999	2.22055	1	1	1	14	0	0	0	1	1	-	1	0	1	0	-	1	1	1	1	1	1	1	1	0	0	-	1	1	1	-	1	-
3939550	TGCAGGTGGGACGCCTTACCAGGCAATATTGAGCACCTCACATCGCTCAAGGAACTGGAAATCGAAGGG	1A|007.467631376|3939550|3939550	1	3	3.11E-29	chr1A	2702504	3	1.21E-22	TGCAGGTGGGACGCCTTACCAGKCAATATTGAGCACCTCACATCGCTCAAGGAACTGGAAATYGAAGGG	2	0.968889	0.165138	0.275734	15.83333	9.71206	1.61118	1	1	1	7	1	0	-	0	0	0	1	1	1	0	0	0	0	0	1	0	0	0	0	1	0	1	0	0	0	0	0	0
1126995	TGCAGTGGCACGCCCGTGAGGCCCGCGGCTGCGCGCACTAACAGAGCAGCCCGAGATCGGAAGAGCGGT	1A|007.479556138|1126995|1126995	1	1	6.69E-31		0	0	999	TGCAGTGGCACGCCCGTGAGGCCCGCGGCTGCGCGCACTAACAGAGCAGCCCGAGATCGGAAGAGCGGT	1	0.968889	0.266055	0.39054	15.87952	6.36329	2.75746	1	1	1	14	0	0	0	0	0	1	0	0	0	1	1	0	0	0	-	0	1	1	0	0	1	1	0	0	0	0	0	0
1235302	TGCAGCAAATCAGCGGCCGCGCACGAGCAACTAGCTCACCTCCCCTCGCGCCGCCTCCCCCTGGGCGAC	1A|007.479556138|1235302|1235302	1	1	6.69E-31	chr1A	4002346	1	1.21E-27	TGCAGCAAATCAGCGGCCRCGCACGAGCAACTAGCTCACCTCCCMTCGCRYYGCCTCCCCCTRGGCGAC	7	0.924444	0.307692	0.426036	5.71818	4.31094	1.32263	4	0.959184	0.92	25	0	0	0	0	0	1	0	0	0	1	0	1	1	0	0	0	1	1	0	0	0	1	0	0	1	0	1	1
1864625	TGCAGGTTCACAAATTGCTGTTTCTTGGTCTTGTGGTTGGAGAAGGACACCTTGTTGGCCCGAGATCGG	1A|007.479556138|1864625|1864625	1	1	3.11E-29		0	0	999	TGCAGGTTSAYAAAYTRCTGYTTCTTGGTCTTGTGGTTSGAGARRGASACCTTGYTGRCCCGAGATCGG	8	0.995556	0.026786	0.052136	23.81818	7.6136	3.02033	1	1	1	2	0	0	0	0	0	0	0	0	0	0	0	0	0	0	0	0	0	0	0	0	0	0	0	0	0	0	0	1
3027396	TGCAGCAATGTCATCTTCTCCCCTCTTGGCAGTCGCTCGCCGAGATCGGAAGAGCGGTTCAGCAGGAAT	1A|007.479556138|3027396|3027396	1	1	6.69E-31		0	0	999	TGCAGCAATGTCATCTTCTCCMCTCYTGGCAGTCGCTCGCCGAGATCGGAAGAGCGGTTCAGCAGGAAT	3	0.888889	0.755	0.36995	10.49327	4.7558	2.26065	3	1	1	11	0	-	0	1	1	1	0	0	0	1	1	0	1	1	0	0	1	1	-	0	1	0	1	1	-	1	1	1
3532756	TGCAGCAGATAAAGATGGCCAGAGAACTGTTAATGCACCGAGATCGGAAGAGCGGTTCAGCAGGAATGC	1A|007.479556138|3532756|3532756	1	1	6.69E-31		0	0	999	TGCAGCAGATAAAGATGGCCAGAGAACTRTTAATGCACCGAGATCGGAAGAGCGGTTCAGCAGGAATGC	2	0.964444	0.290323	0.412071	10.64773	7.64116	1.44376	2	1	1	12	1	0	1	0	0	0	1	1	1	1	0	0	0	0	1	0	0	-	0	1	0	1	0	0	0	0	0	0
3533232	TGCAGTGTGACAGGCTCAAAATCATGTTATCCTCTGCCAAACGTGCCGAGATCGGAAGAGCGGTTCAGC	1A|007.479556138|3533232|3533232	1	1	6.69E-31		0	0	999	TGCAGTGTGACAGGCTCAAAATCATGTTATCCTCTGCCAAACGTGCCGAGATCGGAAGAGCGGTTCAGC	1	0.968889	0.233945	0.358429	17.05405	7.87725	2.39885	1	1	1	10	0	0	-	0	0	1	0	0	0	1	1	0	0	0	0	0	1	1	0	0	1	0	0	0	0	0	0	0
3533618	TGCAGAAGATTTGGCGCCATGGCGCTCCTCCAGTGCACCCGAGATCGGAAGAGCGGTTCAGCAGGAATG	1A|007.479556138|3533618|3533618	1	1	6.69E-31		0	0	999	TGCAGAARMTTTGGCGCCATGGCGCTCCTCCAGTGCACCCGAGATCGGAAGAGCGGTTCAGCAGGAATG	3	0.915556	0.529126	0.498303	15.70303	8.56152	1.92919	2	1	1	21	0	-	0	1	1	-	-	0	0	1	1	0	-	0	0	0	1	1	0	0	1	0	1	0	0	0	1	1
3947465	TGCAGTATGCAACAGAAAACTTTTCAGGAGATCGGGGCAGTGTTGGAAGCGACCGAGATCGGAAGAGCG	1A|007.479556138|3947465|3947465	1	2	3.11E-29		0	0	999	TGCAGTATGCAACASAAAAYWTYTCARGAGATYGGGGCAGTGTTGGAAGCGACCGAGATCGGAAGAGCG	5	0.96	0.388889	0.475309	11.94068	9.90146	1.23106	1	0.978261	0.9375	16	0	0	0	1	0	1	0	0	0	1	1	1	0	0	0	1	1	1	0	0	1	0	1	1	1	0	1	0
3955998	TGCAGGACGGGGAGGTGGCCAGCTTGGGAGAAATGGCCACCGAGATCGGAAGAGCGGTTCAGCAGGAAT	1A|007.479556138|3955998|3955998	1	1	6.69E-31		0	0	999	TGCAGGACGGGGAGGTGGCCAGCTTGGGAGAAATGGCCACCGAGATCGGAAGAGCGGTTCAGCAGGAAT	1	0.902222	0.487685	0.499697	15.53165	7.98707	2.02112	1	1	1	24	0	1	0	1	1	0	-	0	0	1	1	0	1	0	0	0	0	1	0	0	1	0	1	0	0	0	1	1
3958152	TGCAGCTGCACTGTGTGCCAACAGCCCGCCATGGCAGAGTGCGGATGCTGACAGCACGAACATGATGGC	1A|007.479556138|3958152|3958152	1	2	3.11E-29	chr1A	2698405	1	1.21E-27	TGCAGCTGCACTGTGTGCCAACAGCCCGCYATGGSAGAGTGCGGATGCTGACAGCACGAACATGATGGC	2	0.973333	0.406393	0.482475	13.91736	6.47128	2.00081	1	1	1	18	0	0	0	1	0	1	0	0	0	1	1	0	0	0	0	0	1	1	0	0	-	0	1	1	1	0	1	0
4261515	TGCAGGCAGAGCGCTAGGACACGTCGAGTCCGAGATCGGAAGAGCGGTTCAGCAGGAATGCCGAGACCG	1A|007.479556138|4261515|4261515	1	3	3.11E-29		0	0	999	TGCAGRSAGAGCGCTAGGAYACGTCGAGTCCGAGATCGGAAGAGCGGTTCAGCAGGAATGCCGAGACCG	4	0.964444	0.239631	0.364416	31.80519	15.83932	2.0843	2	1	1	15	0	0	0	0	0	0	0	0	0	1	0	0	0	0	0	0	0	1	0	0	0	0	0	0	0	0	0	0
4394804	TGCAGCTAATCTCTCGATTGCCGTACCGTATCCCCGAGATCGGAAGAGCGGTTCAGCAGGAATGCCGAG	1A|007.479556138|4394804|4394804	1	2	3.11E-29		0	0	999	TGCAGCTAATCTCTCGRTTGYYGTACCGTATCCCCGAGATCGGAAGAGCGGTTCAGCAGGAATGCCGAG	3	0.968889	0.426606	0.489226	25.29134	18.91552	1.38107	2	1	1	20	0	0	0	1	0	1	0	0	0	1	1	1	0	0	0	1	1	1	0	0	1	0	-	-	1	0	1	0
5050362	TGCAGCTTCTCCACGGCAACATCGCCGAGATCGGAAGAGCGGTTCAGCAGGAATGCCGAGACCGATCTC	1A|007.479556138|4411390|4411390	1	1	1.45E-27		0	0	999	TGCAGCTTCTCCACGGCAACMTCGCCGAGATCGGAAGAGCGGTTCAGCAGGAATGCCGAGACCGATCTC	2	0.946667	0.441315	0.493112	22.89781	10.89853	2.05796	2	1	1	26	0	0	0	1	0	1	0	0	0	1	-	0	0	0	0	0	1	1	0	0	-	1	1	1	1	0	1	0
4540658	TGCAGAGGTGAGGAGGAACTGCCGATCGATTTAGGCTCAGCCGACAGAGGGAAGCCGTAGGGGCCGAGA	1A|007.479556138|4540658|4540658	1	1	3.11E-29	chr1A	2434790	1	5.61E-26	TGCAGAGGTGAGGAGGAACTGCCGATCGATTTAGGCTCAGCCGACAGAGGGAAGCCGTAGGGGCCGAGA	1	0.973333	0.232877	0.35729	10.31081	4.14574	2.47515	1	1	1	13	0	0	0	0	0	1	0	0	0	1	1	0	0	0	0	0	1	1	0	0	0	0	0	0	0	0	0	0
100059006	TGCAGGTCTCCCGCGACAGCCGAGATCGGAAGAGCGGTTCAGCAGGAATGCCGAGACCGATCTCGTATG	1A|007.479556138|4541143|4541143	1	8	6.73E-26		0	0	999	TGCAGGTCDYCCKCRRCMGCCGAGATCGGAAGAGCGGTTCAGCAGGAATGCCGAGACCGATCTCGTATG	7	1	0.004444	0.008849	8	3	3.20857	1	1	1	0	0	0	0	0	0	0	0	0	0	0	0	0	0	0	0	0	0	0	0	0	0	0	0	0	0	0	0	0
7353493	TGCAGGTCGCCCTCAACCGCCGAGATCGGAAGAGCGGTTCAGCAGGAATGCCGAGACCGATCTCGTATG	1A|007.479556138|4541143|4541143	1	9	6.73E-26		0	0	999	TGCAGGTCDYCCKCRRCMGCCGAGATCGGAAGAGCGGTTCAGCAGGAATGCCGAGACCGATCTCGTATG	7	0.991111	0.071749	0.133202	18.27273	7.64664	2.53192	1	1	1	3	0	0	0	0	0	0	0	0	0	1	0	0	0	0	0	0	0	1	0	0	0	0	0	0	0	0	0	0
4541143	TGCAGGTCGCCCTCGACAGCCGAGATCGGAAGAGCGGTTCAGCAGGAATGCCGAGACCGATCTCGTATG	1A|007.479556138|4541143|4541143	1	8	3.11E-29		0	0	999	TGCAGGTCDYCCKCRRCMGCCGAGATCGGAAGAGCGGTTCAGCAGGAATGCCGAGACCGATCTCGTATG	7	0.888889	0.65	0.455	15.04737	7.13648	2.09654	2	1	1	22	0	-	0	1	1	1	-	0	0	-	1	0	0	1	0	0	1	1	1	0	1	0	1	1	1	0	0	1
4911044	TGCAGAACCTCAACGCGGTGCGCGTAATGCCGAGATCGGAAGAGCGGTTCAGCAGGAATGCCGAGACCG	1A|007.479556138|4911044|4911044	1	1	6.69E-31		0	0	999	TGCAGAACCTCAACGCGGTGCGYGTAATGCCGAGATCGGAAGAGCGGTTCAGCAGGAATGCCGAGACCG	2	0.866667	0.769231	0.35503	12.93805	6.75459	2.03769	2	0.979592	0.916667	12	0	1	0	1	1	1	-	0	0	-	1	0	1	1	0	0	1	1	-	0	1	0	1	1	1	-	1	1
1013218	TGCAGTGAGCGCCGATTGTGTTTTGTGGTGCTAAGAGCGCTGAATAAGAGCCCCCGTCAAGCAGCGTTG	1A|007.590608265|1013218|1013218	1	1	6.69E-31		0	0	999	TGCAGTGAGCGCCGATTGTGTTTTGTGGTGCTAASAGCGCTGAATAAGAGCCCCCGTCAAGCAGCGTTG	2	0.951111	0.280374	0.403529	6.23711	4.30242	1.47676	2	1	1	18	0	0	0	0	1	0	0	0	0	0	0	0	1	0	0	0	0	0	0	0	0	0	0	1	0	1	1	1
1033904	TGCAGCGGGAACTAGAGTCTTGGCCTCCTCCAGGACTCCTTGCGGCCCTGCCCGATCTCATCTGGGTAT	1A|007.590608265|1033904|1033904	1	1	6.69E-31	chrUn	4191	2	1.21E-27	TGCAGCRGGAACTAGAGTCTTGGCCTCCTCCAGGACTCCTTGCGGCCCTGCCCGATCTCATCTGGGTAT	2	0.888889	0.565	0.49155	6.48295	3.98573	1.64564	2	0.956522	0.894737	19	0	0	0	0	0	0	0	0	0	1	-	1	0	0	0	1	1	1	0	0	0	0	0	1	1	1	1	1
1040965	TGCAGCTCAGTGGAAGGCAGAACGACACCTTGCTCGTCTTGGCTTTGGTGCTCTCCAGGGACGAATGGA	1A|007.590608265|1040965|1040965	1	1	6.69E-31	chrUn	5156	2	1.21E-27	TGCAGCTCAGTGGAAGGCAGAACGACAYCTTGCTCGTSTTGGCTTTSGTGCTCTCCAGGGACGAATGGA	3	0.92	0.613527	0.474223	18.79255	11.8418	1.61996	2	1	1	15	0	0	0	0	0	-	0	0	0	1	1	1	0	0	0	1	1	1	0	0	-	0	0	1	1	1	1	1
1061551	TGCAGAGAGAGCGAGGCCTACCTCTTCCCACTCCACTTCCTGTAGCGCCAGTTTCATTTTTCGCTGTAC	1A|007.590608265|1061551|1061551	1	1	6.69E-31	chrUn	214324568	8	1.21E-27	TGCAGAGAGAGCGAGGCCTACCTCTTCCCACTCCACTTMMTGTAGCGCCAGTYTCATTTTTCGCTGTAC	3	0.942222	0.25	0.375	5.19231	2.59219	1.9332	2	0.961538	0.8	10	0	0	0	0	0	0	0	0	0	-	0	0	0	-	0	0	0	1	0	0	0	0	0	0	0	0	0	0
1070663	TGCAGGTGAAACATATGCATCATCAGAATGGGTATCAAAATGAATTTGTGTATAGGCCAACGAGGCACG	1A|007.590608265|1070663|1070663	1	1	6.69E-31	chrUn	151951386	2	1.21E-27	TGCAGGTGAAACATATGCATCATCAGAATGGGTATCAAAATGAAYTTGTGTATAGGCCRACGAGGCACR	3	0.991111	0.775785	0.347886	9.10959	6.98772	1.28072	2	1	1	13	0	1	0	1	1	1	1	0	0	1	1	1	1	1	0	1	1	1	0	0	1	0	1	1	1	1	1	0
5370345	TGCAGGTGAAACATATGCATCATCAGAATGGGTATCAAAATGAACTTGTGTATAGGCCGACGAGGCACG	1A|007.590608265|1070663|1070663	1	1	1.45E-27	chrUn	151951386	2	2.61E-24	TGCAGGTGAAACATATGCATCATCAGAATGGGTATCAAAATGAAYTTGTGTATAGGCCRACGAGGCACR	3	0.964444	0.170507	0.282869	7.32143	3.17978	2.4201	1	1	1	7	1	0	-	0	0	0	-	1	1	0	0	0	0	0	1	0	0	0	1	-	0	1	0	0	0	0	0	0
2242623	TGCAGGTGAAACATATGCATCATCAGAATGGGTATCGAAATGATCGAATTTGTGTATAGGCCGACGAGG	1A|007.590608265|1070663|1070663	1	1	1.89E-21	chr1D	2505654	2	1.21E-27	TGCAGGTGAAACATATGCATCATCAGAATGGGTATCGAAATGATCGAATTTGTGTATAGGCCGACGAGG	1	0.92	0.975845	0.047142	7.43321	3.85477	1.9388	1	1	1	2	-	1	1	1	1	1	1	1	1	1	1	1	1	1	1	1	1	1	1	-	1	1	1	0	1	1	1	1
1129815	TGCAGGGCACTGTACAATTGCTGGGCGCCGTATACGTGCGGGGGCTGCGGACGAAATCCATCTGGCGGC	1A|007.590608265|1081625|1081625	1	1	1.46E-22	chr2A	770920509	5	9.39E-24	TGCAGGGCAYYGTAYAATTGMTRGGCGYCGTATACGTGCGGGGGCTGCGGAYGAARTCCATCTGGSGGC	6	0.991111	0.035874	0.069175	7.64286	4.72995	1.74523	1	1	1	4	0	0	0	0	0	0	0	0	0	0	0	0	0	0	0	0	0	1	0	-	0	0	0	0	0	0	0	0
1081625	TGCAGGGCACCGTATAATTGATAGGCGTCGTATACGTGCGGGGGCTGCGGACGAAATCCATCTGGCGGC	1A|007.590608265|1081625|1081625	1	1	6.69E-31	chr4A	420543397	5	9.39E-24	TGCAGGGCAYYGTAYAATTGMTRGGCGYCGTATACGTGCGGGGGCTGCGGAYGAARTCCATCTGGSGGC	6	0.977778	0.168182	0.279793	9.0566	4.04417	2.2475	1	1	1	6	1	0	1	0	0	0	0	-	1	0	0	0	0	0	1	0	0	0	-	1	0	1	0	0	0	0	0	0
1089771	TGCAGAGAATAGAGGAGGGGAGGTATAGTATACTACCTTGACAAAGACTGCGGCGCTGGCTCCGAAGCC	1A|007.590608265|1089771|1089771	1	1	6.69E-31	chr1A	1161917	1	1.21E-27	TGCAGAGAATAGAGGAGGGGAGGTATAGTATACTACCTTGACAAAGACTGCGGCGCTGGCTCCGAAGCC	1	0.884444	0.733668	0.390798	13.39352	4.57426	3.02779	1	1	1	13	0	-	0	1	1	1	1	0	0	-	1	1	1	0	0	1	1	1	0	0	-	0	1	-	1	1	1	0
1159510	TGCAGCAATCGGTCGCTCTGTTCGTTCAACTACCCGAGTCATAGTTGAACTCGCCGTCGCATCCCATAT	1A|007.590608265|1093633|1093633	1	1	6.73E-26	chr1A	6874057	1	1.21E-22	TGCAGCAATCGGTCGCTCTGTTCGTTCAACTACCCGAGYCRTAGTTGAACTCGCCGTCGCRTCCCATAT	2	0.964444	0.290323	0.412071	5.22581	2.80602	1.83482	1	1	1	14	0	-	0	0	-	0	1	1	0	0	0	1	0	0	0	0	-	0	0	0	0	0	0	1	1	0	1	0
1093633	TGCAGCAATCGGTCGCTCTGTTCGTTCAACTACCCGAGCCGTAGTTGAACTCGCCGTCGCGTCCCATAT	1A|007.590608265|1093633|1093633	1	1	6.69E-31	chr1A	6874057	2	1.21E-27	TGCAGCAATCGGTCGCTCTGTTCGTTCAACTACCCGAGYCRTAGTTGAACTCGCCGTCGCRTCCCATAT	2	0.96	0.444444	0.493827	8.12057	3.84353	2.14971	1	1	1	22	0	0	0	0	0	0	0	0	0	1	0	0	0	1	0	0	1	1	0	0	0	0	0	1	0	0	0	0
100046189	TGCAGGCGAGTCGTGAGACCAGGCAGAAAATTTTCACATTGCCGTTCTGTAAGCAGACGGGATGGAAAT	1A|007.590608265|1093668|1093668	1	1	1.45E-27	chr1A	3778377	1	2.61E-24	TGCAGGCGAGTCGTGAGACCAGGCAGARAATTTTCACATTGYCGTTCTGTAAGMAGACGGGAYGGAAAT	4	0.995556	0.017857	0.035077	9	3.63318	2.39463	1	1	1	0	0	0	0	0	0	0	0	0	0	0	0	0	0	1	0	0	0	0	0	0	0	0	0	0	0	0	0	0
1093668	TGCAGGCGAGTCGTGAGACCAGGCAGAGAATTTTCACATTGCCGTTCTGTAAGCAGACGGGACGGAAAT	1A|007.590608265|1093668|1093668	1	1	6.69E-31	chr1A	3778377	1	1.21E-27	TGCAGGCGAGTCGTGAGACCAGGCAGARAATTTTCACATTGYCGTTCTGTAAGMAGACGGGAYGGAAAT	4	0.897778	0.589109	0.484119	12.0678	5.46545	2.26756	3	1	1	22	0	1	0	1	-	1	-	0	0	1	1	0	0	0	0	0	1	1	1	0	1	0	1	1	1	-	0	1
1118242	TGCAGTAGTCTTTGCAAAAGCTTTCACAGTCATATGAAGCACCTCTTTGGACTTTGCACGCACTTGAGC	1A|007.590608265|1118242|1118242	1	1	6.69E-31	chr1A	2187352	1	1.21E-27	TGCAGTAGTCTTTGCAAAAGCTTTCACAGTCRTATGAAGCACCTCTTTGGACTTTGCACGCACTTGARC	3	0.946667	0.516432	0.49946	5.22667	2.8146	1.83296	3	0.97561	0.923077	13	1	1	1	0	0	1	1	1	1	1	1	1	0	0	1	1	1	1	-	0	1	0	0	0	0	0	0	0
1120440	TGCAGCACGGTACCACGGAAGCAGAGATACATATGGATAAACGCGCCCAGCCTGCCAGCCGAGATCGGA	1A|007.590608265|1120440|1120440	1	1	6.69E-31		0	0	999	TGCAGCACGGTACCACGGAAGCAGAGATACATATGGATAAACGCGCCCAGCCTGCCMGCCGAGATCGGA	2	0.897778	0.712871	0.409372	11.84834	5.76274	2.13333	2	1	1	13	0	1	0	1	1	1	1	0	0	-	1	1	1	0	0	1	1	1	0	0	-	0	1	1	1	1	-	0
1124085	TGCAGACTGCTGCAATGACCTCCGTGACTCCACAATGCCTGTGCTCACTGAAAGACCTTTGGGAGGGTT	1A|007.590608265|1124085|1124085	1	1	6.69E-31		0	0	999	TGCAGACTGCTGCAATGACCTCCGTGACTCCACAATGCCTGTGCTCACTGAAAGACCTTTGGGAGGGTT	1	1	0.048889	0.092998	5.76471	4.1802	1.3638	1	1	1	4	0	0	0	0	0	0	0	0	0	0	0	0	0	0	0	0	0	0	0	0	0	1	0	0	0	0	0	0
1124430	TGCAGACTACAGCAAAGTTTCTCAAGAAGTTGAAACTGTATTAATTCCTCGTGCAGAAGGTTGATTTTT	1A|007.590608265|1124430|1124430	1	1	6.69E-31		0	0	999	TGCAGACTACAGCAAAGTTTCTCAAGAAGTTGAAACTGTATTAATTCCTCGTGCAGAAGGTTGATTTTT	1	0.968889	0.178899	0.293788	8.51724	3.53915	2.39802	1	1	1	7	1	0	1	0	0	0	1	1	1	0	0	1	0	0	1	1	0	0	0	-	0	1	0	0	0	0	0	0
1129118	TGCAGCACATATCCCCATGCTTGTCTGGGCGGCTCAGATTTCGGGTTCACAGCCAAAACGCCACTTCCG	1A|007.590608265|1129118|1129118	1	1	6.69E-31		0	0	999	TGCAGCACATATCCCCATGCTTGTCTGGGCGGCTCAGATTTCGGGTTCACAGCCAAAACGCCACTYCCG	2	0.977778	0.181818	0.297521	16	9.95076	1.67226	2	1	1	8	1	0	1	0	0	0	1	1	1	0	0	1	0	0	-	-	0	0	0	1	0	1	0	0	0	0	0	0
1119793	TGCAGTGGTGTTCTGCGTGAGGAGGACGGGCATGGGGAAGGTGCAATGCAACAAGGCAGCACTCGCGTC	1A|007.590608265|1129343|1129343	1	1	6.78E-21		0	0	999	TGCAGTGGTGTTCTGCGTGAGGAGGACGGGCATGGGGAAGGTGCAATGCAACAAGGCAGCACTCGCGTS	2	0.991111	0.076233	0.140843	9.59091	3.62641	2.75092	2	1	1	2	0	0	1	0	0	0	-	0	0	0	0	1	0	0	1	1	0	0	0	1	0	0	0	0	0	0	0	0
1129343	TGCAGTGGTGTTCTGCGTGAGGAGGACGGGCATGGGGAAGGTGCAACAAGGCAGCACTCGCGTCGCAGT	1A|007.590608265|1129343|1129343	1	1	6.69E-31		0	0	999	TGCAGTGGTGTTSTGCGTGAGGAGGACGGGCATGGGGAAGGTGCAACAAGGCAGCACTCGCRTCGCAGT	3	0.937778	0.417062	0.486242	12.75591	8.21724	1.55599	3	1	1	21	0	-	0	1	1	1	-	0	0	0	1	0	0	0	0	0	1	0	0	0	1	0	1	0	1	1	1	-
1130983	TGCAGGTCATGATGATAGCCCTACCATGTTATTCTTAACATCCCACTGCTGACCACTGTCCACCGAGAT	1A|007.590608265|1130983|1130983	1	3	6.69E-31	chr1A	2095559	1	2.03E-20	TGCAGGYCAWKAKKATRGCCCTACCATGTTATTCTTAACATYCCASTGCTGACCACTGYCCACCGAGAT	7	0.991111	0.192825	0.311287	22.68421	10.99307	2.04254	2	1	1	6	1	0	1	0	0	0	1	1	1	0	0	1	0	0	1	1	0	0	0	1	0	0	0	0	0	0	0	0
1143089	TGCAGGAGGTTCAGGCTTTTTACCATCGCAGGCTGTAGCAAATCCTAATTGCAGAGAAGGGCCGAGATC	1A|007.590608265|1143089|1143089	1	1	6.69E-31	chr3A	732713635	3	1.57E-21	TGCAGGAGGTTCAGGCTTTTTACCATCGCAGGCTGTAGCAAATCCTAATTGCAGAGAAGGGCCGAGATC	1	0.964444	0.170507	0.282869	7.62712	3.65874	2.08848	1	1	1	9	1	0	-	0	0	0	-	1	1	0	0	0	1	0	1	1	0	0	0	0	0	-	0	0	0	0	0	0
1164470	TGCAGCCAAAATGAATTTATGCTGACGTATGCATCGCCCAGATGCAGTGGCCGAGATCGGAAGAGCGGT	1A|007.590608265|1164470|1164470	1	1	6.69E-31		0	0	999	TGCAGCCAAAATGAATTTATGCTGACGTATGCATCGCCCAGATGCAGTGGCCGAGATCGGAAGAGCGGT	1	0.986667	0.193694	0.312353	21	7.52623	2.81488	1	1	1	10	1	0	1	0	0	0	1	1	1	0	0	1	0	0	1	1	0	0	0	-	0	1	0	0	0	0	0	0
1236701	TGCAGTGACCAAGCCAGAGCACACGAAGATGAACGAAAGCCTCAAGCTCAGGACCAGGTCCCGAGATCG	1A|007.590608265|1236701|1236701	1	2	6.69E-31	chr1B	2053571	2	5.69E-16	TGCAGTGACCAAGCCAGAGCACACGAAGATGAACGAAAGCCTCAAGCTCAGGRCCAGGTCCCGAGATCG	2	0.964444	0.373272	0.46788	13.43966	6.70086	1.97479	2	1	1	22	1	0	-	0	0	0	1	1	1	0	0	0	0	0	1	0	0	0	0	1	0	1	0	0	0	1	0	1
1250328	TGCAGGAACGATCTGCTCTTCGTGGTGCACCCCAGCATCCGAGGAATAATGGACCACATTGAGGTGGCA	1A|007.590608265|1250328|1250328	1	1	6.69E-31		0	0	999	TGCAGGAACGATCTGCTCTTCGTGGTGCACCCCAGCATCCGAGGAATAATGGACCACATTGAGGTGSCA	2	0.96	0.171296	0.283908	11.29825	4.72011	2.39518	2	1	1	9	1	0	1	0	0	0	1	1	1	0	0	0	0	0	-	0	0	0	-	1	0	1	0	0	0	0	0	0
1251432	TGCAGCACCGACGGTGCATGCTTCCACCGACAATATGAGCATCCCATCCGCTGCCGTGCTCGCCGAGAT	1A|007.590608265|1251432|1251432	1	2	6.69E-31	chr1A	2135758	1	2.03E-20	TGCAGCACCGACGGTGCATGCTTCCAMCRRCAATATGAGCATCCCATCCGCTGCCGTGCTCGCCGAGAT	2	0.955556	0.176744	0.291011	17.5	6.80319	2.53862	1	1	1	11	1	0	1	0	0	0	-	-	1	0	0	1	0	0	1	1	0	0	0	-	0	1	0	0	0	0	0	0
1252654	TGCAGCACGAGGAGACGAGGAGCCATCAGCACAAGAAATGAGTACTGAAGGGTCCTCCTGGTTACCCAA	1A|007.590608265|1252654|1252654	1	1	6.69E-31		0	0	999	TGCAGCACGAGGAGACGAGGAGCCATCAGCACAAGAAAKRAGTACTGAAGGGTCCTCCKGGTTACCCAA	3	0.968889	0.169725	0.281837	8.60714	4.71956	1.85528	2	1	1	8	1	0	1	0	0	0	-	1	1	0	0	0	0	0	1	0	0	0	1	1	0	-	0	0	0	0	0	0
1252755	TGCAGTGCACCTGTGTTAAGAGGACTTTCTTCCGAGCGTTCCAATGGCGGAGCTGGTGGTCACCATGAC	1A|007.590608265|1252755|1252755	1	1	6.69E-31		0	0	999	TGCAGTGCACCTGTGTTAAGAGGACTTTCTTCCGAGCGTTCCAATGGCGGAGCTGGTGGTCACCATGAC	1	0.96	0.166667	0.277778	12.12281	4.46456	2.65937	1	1	1	8	1	0	-	0	0	0	1	1	1	0	0	1	0	0	-	1	0	0	0	-	0	1	0	0	0	0	0	0
1254410	TGCAGTGCCAGTTTGGTACAATGTCGGTTCTATCTTTGAAAAAACTAAAATAAAAAACCGATTGGGGGC	1A|007.590608265|1254410|1254410	1	1	6.69E-31		0	0	999	TGCAGTGCCAGTTTGGTACAATGTCGGTTCTATCTTTGAAAAAACTAAAATAAAAAACCGATTGGGGGC	1	0.977778	0.163636	0.273719	6.76923	3.36621	1.97377	1	1	1	6	1	0	1	0	0	0	1	1	1	0	0	0	0	0	1	0	0	0	-	0	0	1	0	0	0	0	0	0
1254528	TGCAGAGAAGAGAGGAGGAGAGGTGTGCTATAAAACCTTGACAAAGACTGCGGCGCTGGCACCGAAGCC	1A|007.590608265|1254528|1254528	1	1	6.69E-31	chr1D	2113561	1	5.65E-21	TGCAGAGAAGAGAGGAGGAGAGGTGTGCTATAAAACCTTGACAAAGACTGCGGCGCTGGCACCGAAGCC	1	0.968889	0.178899	0.293788	10.91228	4.52394	2.4469	1	1	1	8	1	0	-	0	0	0	-	1	1	0	0	0	0	0	1	0	0	0	1	1	0	1	0	0	0	0	0	-
1254636	TGCAGAGTATTTGTGTTGCAAGTGTGGGGGGTTGTTAGCAAATTCAACATGCGACGTCCTTATATCCTC	1A|007.590608265|1254636|1254636	1	1	6.69E-31	chr1A	1836686	1	7.31E-20	TGCAGAGTATTTGTGTTGCAAGTGTGGGGGGTTGTTAGCAAATTCAACATGCGACGTCCTTATATCCTC	1	0.982222	0.176471	0.290657	5.31481	3.24222	1.6026	1	0.980392	0.875	8	1	0	1	0	0	0	1	1	1	0	0	1	0	0	1	1	0	0	0	0	0	1	0	0	0	0	0	0
1254927	TGCAGCACGTAGGTGAAGACGCTGCGTAGTCCATGAAGTTGACCAACCAGGCAGCGACTTGGGGAAAAA	1A|007.590608265|1254927|1254927	1	5	6.69E-31	chr3A	722446569	1	2.03E-20	TGCAGCACGTRGGYRAAGAYGCTGCGTAGTCCATGAAGTTGACCAACCAGGCRGCGACTTGGGRAAAAM	6	0.982222	0.144796	0.247661	5.6087	2.90785	1.816	1	1	1	6	0	0	1	0	0	0	1	0	1	0	0	0	0	0	1	0	0	0	1	1	0	1	0	0	0	0	0	0
4409163	TGCAGTGTTGCGCAAGGTCGTGTGACGCGGCAAGCGAGTGGACGGGTTAAAGCAAGACCGAGATCGGAA	1A|007.590608265|1254929|1254929	1	1	1.45E-27		0	0	999	TGCAGTGTTGCGCAAGGTCGTGTGACGCGGCAAGCGMGTGGACGGGWTRAAGCAAGACCGAGATCGGAA	3	0.982222	0.040724	0.078131	10.53333	6.53061	1.58106	1	1	1	1	0	0	0	0	0	0	0	0	0	0	0	0	0	0	0	0	0	0	1	0	0	0	0	0	0	0	0	0
1254929	TGCAGTGTTGCGCAAGGTCGTGTGACGCGGCAAGCGCGTGGACGGGTTGAAGCAAGACCGAGATCGGAA	1A|007.590608265|1254929|1254929	1	1	6.69E-31		0	0	999	TGCAGTGTTGCGCAAGGTCGTGTGACGCGGCAAGCGMGTGGACGGGWTRAAGCAAGACCGAGATCGGAA	3	0.973333	0.196347	0.31559	18.85246	7.38371	2.50138	2	1	1	8	1	0	1	0	0	0	1	1	1	0	0	1	0	0	1	1	0	0	0	1	0	1	0	0	0	0	0	0
1721889	TGCAGTCATGATTATAGCCCTACCATGTTATTCTTAACATTCCACTGCTGACCACTGCCCACCGAGATC	1A|007.590608265|1688043|1688043	1	3	5.20E-27	chr1A	2095559	1	7.31E-20	TGCAGTCATGATTATAGCCCTACCATGTTATTCTTAACATTCCACTGCTGACCACTGCCCACCGAGATC	1	1	0.008889	0.01762	12	1	7.53786	1	1	1	0	0	0	0	0	0	0	0	0	0	0	0	0	0	0	0	0	0	0	1	0	0	0	0	0	0	0	0	0
1688043	TGCAGGCCATGATTATAGCCCTACCATGTTATTCTTAACATTCCACTGCTGACCACTGCCCACCGAGAT	1A|007.590608265|1688043|1688043	1	3	6.69E-31	chr1A	2095559	1	2.03E-20	TGCAGGYCAWKAKKATRGCCCTACCATGTTATTCTTAACATYCCASTGCTGACCACTGYCCACCGAGAT	7	0.995556	0.040179	0.077129	13.1875	4.79868	2.73303	1	1	1	3	0	0	0	0	0	0	0	0	0	0	0	0	0	0	0	0	0	0	0	0	0	1	0	0	0	0	0	0
1724417	TGCAGCTTCTGATGGTGTTGGAACAAGCTCATGGGATAGAAAAGTTTGACCGCACATGGGAAAACATGC	1A|007.590608265|1724417|1724417	1	1	6.69E-31		0	0	999	TGCAGCTTCTGATGGTGTTGGAACAAGCTCATGGGATAGAAAAGTTTGACCGCACATGGGAAAACATGC	1	1	0.04	0.0768	7	3.5051	2.00305	1	1	1	2	0	0	0	0	0	0	0	0	0	0	0	0	0	0	0	0	0	0	0	0	0	1	0	0	0	0	0	0
3385372	TGCAGCTATATATCCATCTACCTGGTCGCAACCCGTGCCGAGATCGGAAGAGCGGTTCAGCAGGAATGC	1A|007.590608265|3385372|3385372	1	1	6.69E-31		0	0	999	TGCAGCTATATATCCATCTACCTGGTCGCAACCCGTGCCGAGATCGGAAGAGCGGTTCAGCAGGAATGC	1	0.973333	0.255708	0.380643	13.18987	5.06434	2.79334	1	1	1	11	0	0	0	0	0	0	0	0	0	1	0	0	0	0	0	0	0	1	0	0	0	0	0	0	0	0	0	0
3956453	TGCAGACCAGCACTGCTCAAAGTATAGACCACACCGAGATCGGAAGAGCGGTTCAGCAGGAATGCCGAG	1A|007.590608265|3956453|3956453	1	1	3.11E-29		0	0	999	TGCAGACCAGCACTGCTCAAAGTATAGACCACACCGAGATCGGAAGAGCGGTTCAGCAGGAATGCCGAG	1	0.857778	0.989637	0.020511	19.06071	9.44003	2.07309	1	1	1	2	1	1	1	1	0	1	1	1	1	1	1	-	1	1	1	1	1	1	1	1	1	1	-	1	1	1	1	1
7492202	TGCAGCCCTGCCTCTCCGACCGAGATCGGAAGAGCGGTTCAGCAGGAATGCCGAGACCGATCTCGTATG	1A|007.590608265|4005114|4005114	1	7	3.13E-24		0	0	999	TGCAGCCYTGCCTCYCCGRCCGAGATCGGAAGAGCGGTTCAGCAGGAATGCCGAGACCGATCTCGTATG	3	0.96	0.157407	0.265261	22.69811	9.38402	2.419	1	1	1	8	1	0	0	0	0	0	0	1	0	1	1	0	0	0	0	0	0	0	0	0	0	0	-	0	0	1	0	0
11914760	TGCAGTTTGCCCCATCGACCGAGATCGGAAGAGCGGTTCAGCAGGAATGCCGAGACCGATCTCGTATGC	1A|007.590608265|4005114|4005114	1	4	1.13E-23		0	0	999	TGCAGKTYRCCCCATCGACCGAGATCGGAAGAGCGGTTCAGCAGGAATGCCGAGACCGATCTCGTATGC	4	0.857778	0.958549	0.079465	22.04478	8.12942	2.80669	2	0.977778	0.666667	3	1	1	1	1	0	1	1	1	1	1	1	1	1	1	1	1	1	1	1	1	1	1	1	-	1	1	-	1
100004102	TGCAGCTCTGAGACAGAGCACCCGAGATCGGAAGAGCGGTTCAGCAGGAATGCCGAGACCGATCTCGTA	1A|007.590608265|4909917|4909917	1	6	1.46E-22		0	0	999	TGCAGCTCTGAGACAGAGCACCCGAGATCGGAAGAGCGGTTCAGCAGGAATGCCGAGACCGATCTCGTA	1	1	0.004444	0.008849	6	0	100	1	0.981481	0	1	0	0	0	0	0	0	0	0	0	0	0	0	0	0	0	0	0	0	0	0	0	0	0	0	0	0	0	0
100000819	TGCAGTGCCTAGACCAAGATCATCACCGAGATCGGAAGAGCGGTTCAGCAGGAATGCCGAGACCGATCT	1A|007.590608265|4909917|4909917	5	2	5.24E-22		0	0	999	TGCAGTGCCTAGACCAAGATCATCACCGAGATCGGAAGAGCGGTTCAGCAGGAATGCCGAGACCGATCT	1	0.995556	0.03125	0.060547	12.2	8.20731	1.52022	1	1	1	1	0	0	0	1	0	0	0	0	0	0	0	0	0	0	0	0	0	0	0	0	0	0	1	0	0	0	0	0
5567504	TGCAGCCTGCATAATAGTCAGACCGAGATCGGAAGAGCGGTTCAGCAGGAATGCCGAGACCGATCTCGT	1A|007.590608265|4909917|4909917	1	1	5.24E-22		0	0	999	TGCAGCCTGCATAATAGTCAGACCGAGATCGGAAGAGCGGTTCAGCAGGAATGCCGAGACCGATCTCGT	1	0.973333	0.255708	0.380643	10.28947	8.89236	1.20842	1	0.98	0.909091	11	0	0	0	0	0	0	1	0	0	0	0	1	0	0	0	0	0	1	0	0	1	-	0	1	0	1	0	1
3951376	TGCAGCTGAAAAAGGTCCTCACCGAGATCGGAAGAGCGGTTCAGCAGGAATGCCGAGACCGATCTCGTA	1A|007.590608265|4909917|4909917	1	1	1.46E-22		0	0	999	TGCAGCTGAAAAAGGTCCTCACCGAGATCGGAAGAGCGGTTCAGCAGGAATGCCGAGACCGATCTCGTA	1	0.871111	0.964286	0.068878	13.5941	5.61014	2.47037	1	0.952381	0	2	1	1	1	1	1	1	1	1	1	1	1	-	1	1	1	1	1	1	1	1	-	1	1	-	1	1	1	1
4909917	TGCAGCCTGACAAAGATCACACCGAGATCGGAAGAGCGGTTCAGCAGGAATGCCGAGACCGATCTCGTA	1A|007.590608265|4909917|4909917	1	5	6.69E-31		0	0	999	TGCAGCCTGACAAAGATCACACCGAGATCGGAAGAGCGGTTCAGCAGGAATGCCGAGACCGATCTCGTA	1	0.844444	0.947368	0.099723	17.50936	13.85326	1.25889	1	0.954545	0	2	1	1	1	1	1	1	1	1	1	1	1	1	1	1	1	1	1	1	1	1	1	1	1	0	1	1	-	1
100032786	TGCAGAGAAAATTATACTTACAAAATTTACCCAACAATGAATAATTTCAAATATACGTACACTAATGAT	1A|007.590608265|979503|979503	1	1	1.45E-27	chrUn	261583579	1	2.61E-24	TGCAGAGAAAATYATACTTAYARAATTTACCCAACAATGAATAATTTCAAATATACGTACACTAATGAT	3	1	0.004444	0.008849	5	0	100	1	1	1	0	0	0	0	0	0	0	0	0	0	0	0	0	0	0	0	0	0	0	0	0	0	0	0	0	0	0	0	0
980410	TGCAGGAGAGACCTGAATTTCCTGACCAGATCCTGCGCCGACTCCATGGAAGACCGAGATCGGAAGAGC	1A|007.590608265|980410|980410	1	1	6.69E-31		0	0	999	TGCAGGAGAGACCTGAATTTCCTGACCAGATCCTGCGCCGACTCCATGGAAGACCGAGATCGGAAGAGC	1	0.875556	0.862944	0.236543	18.74797	5.95183	3.23123	1	1	1	10	1	1	0	1	1	1	-	1	1	1	-	0	1	-	0	0	1	1	1	0	1	0	1	1	1	1	-	1
982015	TGCAGGAAGCGATGCGATTGTAATACGGGATGAATATCATCAGCGAGTTACGATCCAGGCAGACCGAGA	1A|007.590608265|982015|982015	1	1	6.69E-31	chr1A	4730863	1	5.61E-26	TGCAGGAAGCGATGCGATTGTAATACGGGATGAATATCATCAGCGAGTTACGATCCAGGCAGACCGAGA	1	0.946667	0.483568	0.49946	20.08966	6.81066	3.11059	1	1	1	19	0	1	0	1	1	1	-	0	0	1	1	0	1	0	0	0	1	1	0	0	1	0	1	0	1	0	0	1
999648	TGCAGCAGAAACAGCTGTGGGGGAGAGCAGCGCATCTCTGTAGGGGGTGCAGCTAGGCGTGGCCGAGAT	1A|007.590608265|999648|999648	1	1	6.69E-31	chrUn	269026303	2	2.02E-25	TGCAGCAGAAACAGCTGTGGGGGAGAGCAGCGCATCTCTGTASGGGGTGCAGCTAGGCGTGGCCGAGAT	2	0.96	0.601852	0.479252	18.07429	12.10856	1.56503	2	1	1	21	0	0	0	1	0	1	0	0	-	1	1	1	0	0	0	-	1	1	0	0	1	0	1	1	1	1	1	0
3026583	TGCAGGTAGCCCTCCTCGCCCGAGCTCTTCTTCTTCGCCGAGATCGGAAGAGCGGTTCAGCAGGAATGC	1A|007.653718937|3026583|3026583	1	3	6.69E-31		0	0	999	TGCAGGTAGYCCTCCTCRCYCGAGYTCTTCYTCTTCGCCGAGATCGGAAGAGCGGTTCAGCAGGAATGC	4	0.942222	0.358491	0.45995	16.90385	6.2581	2.67064	2	1	1	12	0	1	-	1	1	1	1	0	0	0	1	-	0	0	1	1	1	0	0	1	1	-	1	0	1	0	1	1
4999926	TGCAGCTCTGTCCACACCACCCTCGCTCCGCTCTCCGCGCCGCATGCATGCCAGTAAGAATGGATATGA	1A|007.653718937|4004967|4004967	1	1	5.20E-27	chr1D	9008740	1	5.61E-26	TGCAGCTCTGTCCACACCACCCTCGCTCCGCTCTCCGCGCCGCATGCATGCCAGTAAGAATGGATATGA	1	1	0.008889	0.01762	7	3	2.56111	1	1	1	0	0	0	0	0	0	0	0	0	0	0	0	0	0	0	0	0	0	0	0	0	0	0	0	0	0	0	0	0
1204785	TGCAGGAAGGGCGCGGTAAAAAAAACCTACTAGCTCTAGCTGCTAGCGCCATCGGCCACGACTGGGATT	1A|007.802984393|1204785|1204785	1	1	6.69E-31	chr1A	6571770	1	1.21E-27	TGCAGGAAGGGCGCGGTAAAAAAAACCTACTAGCTCTAGCTGCTAGCGCCATCGGCCACGACTGGGATY	2	0.906667	0.54902	0.495194	10.32317	4.22671	2.65139	2	1	1	26	0	1	0	1	1	1	-	0	0	1	1	0	0	1	0	0	1	1	0	0	0	0	1	0	0	0	0	1
1257589	TGCAGAGCCAGATCCAAGCTCTGCCAGCGACGCAGTGGTGCACAAGGTGCCTCCAACTCCATCCGAGAT	1A|007.802984393|1257589|1257589	1	1	6.69E-31	chr1A	7947043	1	2.02E-25	TGCAGAGCCAGATCCAAGCTCTGCCAGCGACGCAGTGGTGCACAAGGTGCCTCCAACTCCATCCGAGAT	1	0.973333	0.082192	0.150873	9.66667	6.97036	1.44286	1	1	1	6	0	0	0	0	0	0	0	0	0	0	0	0	0	0	0	0	0	0	0	0	0	0	0	0	0	0	0	0
7488533	TGCAGCTGATCATGGCATCGATCAAGAGGCAAATCTGTGATAGTGTGGCTGTGCTGGCTGCCGAGATCG	1A|007.802984393|2351729|2351729	7	1	3.13E-24	chr1A	6296354	1	1.21E-22	TGCAGCTGATCATGGCATCGATCAAGAGGCAAATCTGTGATAGTGTGGCTGTGCTGGCTGCCGAGATCG	1	0.968889	0.178899	0.293788	11.01724	5.53201	2.04765	1	1	1	10	0	0	0	0	0	0	0	1	0	0	0	0	0	1	0	1	0	0	0	0	1	0	0	0	0	0	0	0
2351729	TGCAGGTGCAGCTGATCATGGCATCGATCAAGAGGCAAATCTGTGGTAGTGTGGCTGTGCTGGCTGCCG	1A|007.802984393|2351729|2351729	1	1	3.11E-29	chr1A	6296360	1	1.21E-27	TGCAGGTGCAGCTGATCATGGCATCGATCAAGAGGCAAATCTGTGGTAGTGTGGCTGTGCTGGCTGCCG	1	0.964444	0.230415	0.354648	14.69333	5.26111	2.97007	1	1	1	12	0	0	0	0	0	0	0	0	0	1	0	0	0	0	0	0	0	1	0	0	0	0	0	0	0	0	0	0
5369413	TGCAGCCTCGACGGGGCCGGCACGGCGAGGCGTGCGGGCCAGCGGGAGCCGAGATCGGAAGAGCGGTTC	1A|007.868299646|3957113|3957113	1	1	1.45E-27		0	0	999	TGCAGCCTCGAMSGGGCCGGCACGGCSAGGCGDGCSGGCCAGCGGGAGCCGAGATCGGAAGAGCGGTTC	7	0.982222	0.180995	0.296472	5.32727	2.7039	1.96171	1	1	1	8	1	0	1	0	0	0	1	1	1	0	0	0	0	0	1	0	0	0	1	1	0	1	0	0	0	0	0	0
3957113	TGCAGCCTCGACGGGGCCGGCACGGCCAGGCGAGCGGGCCAGCGGGAGCCGAGATCGGAAGAGCGGTTC	1A|007.868299646|3957113|3957113	1	1	6.69E-31		0	0	999	TGCAGCCTCGAMSGGGCCGGCACGGCSAGGCGDGCSGGCCAGCGGGAGCCGAGATCGGAAGAGCGGTTC	7	0.915556	0.951456	0.092374	8.47059	6.5366	1.35716	4	0.952381	0	2	0	1	1	1	1	1	1	-	1	1	1	1	1	1	1	1	1	1	-	1	1	1	1	1	1	1	1	0
7925882	TGCAGAGGAGTACAAAGTACCACCAGGACGAGTAAAACACTTGGGGTAGAACACCGAGATCGGAAGAGC	1A|008.015360520|1114742|1114742	1	1	6.73E-26		0	0	999	TGCAGAGGAGTAYARAGYACCACCWGGAMGAGYAAAACWCTTGGGGYWDAACACCGAGATCGGAAGAGC	8	1	0.008889	0.01762	13.5	8.5	1.5886	1	1	1	0	0	0	0	0	0	0	0	0	0	0	0	0	0	0	0	0	0	0	0	0	0	0	0	0	0	0	0	0
1114742	TGCAGAGGAGTACAAAGTACCACCAGGACGAGCAAAACACTTGGGGCATAACACCGAGATCGGAAGAGC	1A|008.015360520|1114742|1114742	1	6	6.69E-31		0	0	999	TGCAGAGGAGTAYARAGYACCACCWGGAMGAGYAAAACWCTTGGGGYWDAACACCGAGATCGGAAGAGC	8	0.96	0.24537	0.370328	10.46835	5.05873	2.07641	1	1	1	11	0	0	0	0	0	1	0	0	0	1	1	0	0	0	0	0	1	-	0	0	1	0	0	0	0	0	0	0
1121533	TGCAGAGAGAGCGAGGCCCACCACCTCTTCACCAAAATCCCAGGGCGCCACCGTGCCATCATCACCGAG	1A|008.015360520|1121533|1121533	1	1	6.69E-31	chr1A	6572011	1	1.56E-26	TGCAGAGAGAGCGAGGCCCACCACCTCTTCACCAAAATCCCAGGGCGCCACCGTGCCATCATCACCGAG	1	0.96	0.259259	0.384088	11.5625	4.63369	2.52374	1	1	1	8	0	0	0	0	0	0	0	0	0	1	0	0	0	0	0	0	0	1	0	0	0	0	0	0	0	0	0	0
1144874	TGCAGCTGAGCCGAGCCGCGGACTCTGCTGCACGCAGCCATGGACGAACGCCTCCGAGATCGGAAGAGC	1A|008.015360520|1144874|1144874	1	2	6.69E-31		0	0	999	TGCAGCTSASCCGAGCCGCGGACTCTGCTGCACGCRGCCATGGACGAMCGCCTCCGAGATCGGAAGAGC	3	0.968889	0.16055	0.269548	16.85455	6.79149	2.59954	1	1	1	8	0	0	0	0	0	-	0	0	0	0	0	0	0	0	0	0	0	0	0	0	1	0	0	0	0	0	0	0
1102329	TGCAGAATTTCTAGTAGTACTAGTTGTCTACAATGCGCAAACTGTAGCAGAATTGATACTAGCCGAGAT	1A|008.036852148|1102329|1102329	1	1	6.69E-31	chr1A	1934637	3	2.02E-25	TGCAGAATTTCTAGTAGTACTAGTTGTCTACAATGCGCAAACTGTAGCAGAATTGATACTAGCCGAGAT	1	0.955556	0.251163	0.37616	13.45122	6.30941	2.36155	1	1	1	15	0	0	0	0	0	1	0	0	0	1	1	0	0	0	0	0	1	1	0	0	1	1	0	0	0	0	0	0
1687616	TGCAGTTCAATTTAAACTTCAAAAACGTCTTACATTAGTTTACACAAGGAGTAGCAACTAGCACTATTC	1A|008.036852148|1687616|1687616	1	1	6.69E-31	chr1A	2806597	1	7.26E-25	TGCAGTTCAATTTAAACTTCAAAAACGTCTTACATTAGTTTACACAAGGAGTAGCAACTAGCACTATTC	1	0.964444	0.096774	0.174818	5.13514	3.60302	1.47471	1	1	1	5	0	0	0	0	0	1	0	0	0	0	1	0	0	0	0	0	0	0	0	0	1	0	0	0	0	0	0	0
2277502	TGCAGGTGTATTGTACTGCATTAGCTGTAGCTATTGATGGAGAAGTGTGGGGTGACTGCTTGGTGTCGG	1A|008.091041310|2277502|2277502	1	1	6.69E-31		0	0	999	TGCAGGTGTATTGTACTGCATTAGCTRTAGCTATTGATGGAGAAGWGTGGGGTGACTGCTTGGTGTCGG	2	0.991111	0.053812	0.101832	9.61905	3.30189	2.76741	1	1	1	5	0	0	0	0	0	0	0	0	0	0	0	0	0	0	0	0	0	0	0	0	0	0	0	1	0	0	0	0
4395804	TGCAGTACGGTACCTAATGTGCCGAGATCGGAAGAGCGGTTCAGCAGGAATGCCGAGACCGATCTCGTA	1A|008.116066103|4395804|4395804	1	2	3.11E-29		0	0	999	TGCAGTACGGTACCTAATGTGCCGAGATCGGAAGAGCGGTTCAGCAGGAATGCCGAGACCGATCTCGTA	1	0.973333	0.214612	0.337107	21.56338	7.71998	2.84498	1	1	1	14	0	0	0	0	1	0	0	0	0	0	0	0	1	0	0	0	0	0	0	0	0	0	0	0	0	1	0	1
1106928	TGCAGGTCATCTCCACCAACGTCGCCTGGTCCACATCGCTGGATTTAAACGGGCAGTGGACCTCCCATG	1A|008.122523374|1106928|1106928	1	6	6.69E-31	chr2B	429270548	8	7.26E-25	TGCAGGTSATMTYCACCMAYRTCGCCTGGTCCACRTCGCTGGATTWAAAYGRGCAGTGGAYCTCCCAYK	13	0.968889	0.330275	0.442387	9.16981	4.77112	1.8751	2	1	1	22	1	0	0	0	0	0	0	0	1	0	0	0	1	0	0	0	0	0	1	0	1	1	0	1	1	1	1	0
1279346	TGCAGGCAGGCGGCTACTCGTCTGGGAAATGCTTGGGAGATCTTGAAGCAGCCAATACAGATGACTCTT	1A|008.122523374|1279346|1279346	1	1	6.69E-31		0	0	999	TGCAGGCAGGCGGCTACTCGTCTGGGAAATGCTTGGGAGATCTTGAAGCAGCCAATACAGATGACTCTT	1	0.982222	0.266968	0.391392	5.7	4.14548	1.3057	1	1	1	12	1	0	0	0	0	0	0	0	1	0	0	0	1	0	0	0	0	0	1	0	1	0	0	1	1	1	1	0
3033888	TGCAGTATATGCAGCAGGAACTAAGAGAATGGGCCAACCGAGATCGGAAGAGCGGTTCAGCAGGAATGC	1A|008.122523374|3033888|3033888	1	1	6.69E-31		0	0	999	TGCAGTATATGCAGCAGGAACTAAGAGAATGGGCCAACCGAGATCGGAAGAGCGGTTCAGCAGGAATGC	1	0.951111	0.280374	0.403529	15.8	8.04736	1.93938	1	1	1	15	1	0	0	0	0	0	0	0	1	-	0	0	1	0	0	0	0	0	1	0	1	1	0	-	-	1	-	0
7350984	TGCAGTGGGAGAGGAAACCCTTTGTTGGCTCTTCCGAGATCGGAAGAGCGGTTCAGCAGGAATGCCGAG	1A|008.208029709|4404414|4404414	1	2	1.45E-27		0	0	999	TGCAGTGGGAGAGGAAASCCTTTGTTGGCTCTTCCGAGATCGGAAGAGCGGTTCAGCAGGAATGCCGAG	2	0.848889	0.628272	0.467092	20.78866	12.18296	1.76721	2	1	1	17	0	-	0	0	0	1	0	0	0	1	1	1	1	0	0	1	-	1	0	0	1	0	0	1	-	1	1	0
4541095	TGCAGCATTGAATTGCTGTTGCTTGACATGCCCGAGATCGGAAGAGCGGTTCAGCAGGAATGCCGAGAC	1A|008.208029709|4541095|4541095	1	2	3.11E-29		0	0	999	TGCAGCATTGAATTGCTGTTGCTTGACATGCCCGAGATCGGAAGAGCGGTTCAGCAGGAATGCCGAGAC	1	0.96	0.222222	0.345679	21.58904	8.0815	2.89059	1	1	1	13	0	0	0	0	0	1	0	0	0	-	1	0	0	0	0	0	1	1	0	0	1	0	0	0	0	0	0	0
4541774	TGCAGCATCGATGGATGGGGCCGAGATCGGAAGAGCGGTTCAGCAGGAATGCCGAGACCGATCTCGTAT	1A|008.208029709|4541774|4541774	1	6	3.11E-29		0	0	999	TGCAGCATCRABGGATGGRGCCGAGATCGGAAGAGCGGTTCAGCAGGAATGCCGAGACCGATCTCGTAT	4	0.968889	0.252294	0.377283	17.46835	8.3724	2.08132	1	1	1	14	0	0	0	0	0	1	-	0	0	1	1	0	0	0	0	0	1	1	0	0	1	0	0	0	0	0	0	0
7351439	TGCAGCATCAAGGGATGGGGCCGAGATCGGAAGAGCGGTTCAGCAGGAATGCCGAGACCGATCTCGTAT	1A|008.208029709|4541774|4541774	1	3	6.73E-26		0	0	999	TGCAGCATCRABGGATGGRGCCGAGATCGGAAGAGCGGTTCAGCAGGAATGCCGAGACCGATCTCGTAT	4	0.937778	0.279621	0.402866	14.96875	9.35576	1.64067	2	1	1	21	1	0	1	0	1	0	0	1	0	0	1	0	0	0	-	0	1	0	0	-	1	0	0	0	0	1	0	0
992113	TGCAGGTCGCCGCCCATGTTCTCGGCACGCTGCGTGCAGGCTAGCGCCCTTAGGAGCGCCTCCATCCCA	1A|008.208029709|992113|992113	1	1	6.69E-31	chr1A	4962848	1	1.21E-27	TGCAGGTCGCCGCCCATGTTCTCGGCACGCTGCGTGYAGGCTAGCGCCCTTAGGAGCGCCTCCATCCCA	2	0.915556	0.786408	0.335941	7.19298	4.15991	1.8526	2	0.978261	0.916667	12	1	1	-	-	1	1	1	0	0	1	1	0	1	0	0	1	1	1	-	1	1	1	1	1	0	1	1	1
1206702	TGCAGACCCGAGGCTCGCCACCAGCCTGTTAGAAGAGTACGTCTCTTGCTGCTAAGCCTCGCCTGCCAT	1A|008.402476617|1206702|1206702	1	1	6.69E-31		0	0	999	TGCAGACCCGAGGCTCGCCACCAGCSTGTTAGAAGAGTACGWCTCTTGCTGCTAAGCCTCGCCTGCMWK	3	0.986667	0.144144	0.246733	10.55814	4.70676	2.29263	1	1	1	7	0	0	0	1	0	0	0	0	0	0	0	0	0	0	0	0	0	0	0	0	0	0	1	-	1	0	1	0
1258330	TGCAGCACGAGGAGACGAGGAGCCATCAGCACAAGAAAGAAGTACTGAAGGGTCCTCCGAGATCGGAAG	1A|008.402476617|1258330|1258330	1	1	6.69E-31		0	0	999	TGCAGCACGAGGAGACGAGGAGCCATCAGCACAAGAAAGAAGTACTGAAGGGTCCTCCGAGATCGGAAG	1	0.982222	0.144796	0.247661	13.42857	6.96981	2.06746	1	1	1	2	0	1	0	1	1	0	1	0	0	0	0	0	1	-	0	0	0	0	0	0	0	0	1	0	0	0	0	0
1288121	TGCAGCGCCGTGCGCGGGGTGCAAGTGGGCGGAGGCAGTTGGATCCGCGGAGGAGCGCGCGGGGCTGCG	1A|008.402476617|1288121|1288121	1	1	6.69E-31		0	0	999	TGCAGCGCCGTGCGCGGGGTGCAAGTGGGCGGAGGCAGTTGGATCCGCGGAGGAGCGCGCGGGGCTGCG	1	0.955556	0.24186	0.366728	7.39474	3.85281	2.00755	1	1	1	11	0	1	0	1	1	0	1	0	0	0	0	0	1	0	0	0	0	0	0	0	0	0	1	1	1	0	1	0
1384324	TGCAGGCGTCCTCGGCCACCTTGAGGGTGCGGGCCTGTACCTCCCCGACGGCACCATGCTCCCGACGCG	1A|008.402476617|1384324|1384324	1	1	6.69E-31	chr6D	2350328	1	9.39E-24	TGCAGGCGTCCTCGGCCRCCTTGAGGGTGCGGGCCTGTACCTCCCCGACGGCRCCATGCTCCCGACGCS	3	0.986667	0.076577	0.141425	6.1	3.38969	1.85035	2	1	1	7	0	0	0	0	1	0	0	0	0	0	0	0	0	0	0	0	0	0	0	0	0	0	0	1	0	1	0	0
1115257	TGCAGTGCCAACGAGTAAACTCGGCGGAGATGGATGCATGTCGCTGCTTCCACAAAAATGCAAAGGCTC	1A|008.590431847|1115257|1115257	1	1	6.69E-31	chr1A	4501092	1	1.21E-27	TGCAGTGCCAACGAGTAAACTCGGCGGAGATGSATGCATGTCGCTGCTTCCACAAAAATGCAAAGGCKC	3	0.977778	0.159091	0.267562	8.18519	5.75124	1.37324	2	0.98	0.9	10	0	0	0	0	0	0	0	0	0	1	0	0	0	0	0	0	0	1	0	0	1	0	0	0	0	0	0	0
2261520	TGCAGGTGACAGACGCCGCGGGATCGAGTGAGGGGGTTCATGGCGAGGAGGCGGAGTTCCTTCGGCGGC	1A|008.598593090|2261520|2261520	1	1	6.69E-31	chrUn	341196287	3	1.21E-27	TGCAGGTGACAGACGCSGSGGGATCGAGTGAGGGGGTTCATGGCGAGGAGGCGKAGTTCCTTCGGCGGC	2	0.977778	0.422727	0.488058	7.21951	5.46614	1.35069	1	1	1	19	0	0	0	1	0	1	0	0	0	1	1	1	0	0	0	1	1	1	0	0	1	0	1	1	1	0	1	0
1011662	TGCAGACCGAAGATCTCCCTGAGATGGCCCTCGGTGACGTTGCGGGAGAGGCGGCTGACGAGGAGGACG	1A|008.770620239|1011662|1011662	1	1	6.69E-31	chr1A	8915244	10	1.21E-27	TGCAGACCGAAGATCTCCCTGAGATGGCCCTCGGTGACGTTGCGGGAGAGGCGGCTGACGAGGAGGACG	1	0.888889	0.965	0.06755	14.06884	4.80326	3.01669	1	1	1	1	1	1	1	1	1	1	1	1	1	1	1	1	1	1	1	1	1	1	1	1	1	1	1	-	1	1	-	1
1013527	TGCAGGCAAGTGGCTGCTGCCCCTCCAGCCATGGGAGCAGCAGACGCGTAGGAATCCGAGATCGGAAGA	1A|008.770620239|1013527|1013527	1	1	6.69E-31		0	0	999	TGCAGGCAAGTGGCTGCTGCCCCTCCAGCCATGGGAGCAGCAGACGCGTAGGAATCCGAGATCGGAAGA	1	0.937778	0.473934	0.498641	14.98592	5.3484	3.02288	1	1	1	21	1	1	0	1	1	1	-	0	0	-	1	0	1	0	0	0	1	1	0	0	0	0	1	1	0	0	0	1
1234788	TGCAGCTGCATAATATTAACCCCCAGTCACATCAAGAGGGGAGTGTTCCACCGAGATCGGAAGAGCGGT	1A|008.770620239|1234788|1234788	1	1	6.69E-31		0	0	999	TGCAGCTGCATAATATTAACCCCCAGTCACATCAAGAGGGGAGTGTTCCACCGAGATCGGAAGAGCGGT	1	0.906667	0.519608	0.499231	10.06536	6.73172	1.49919	1	0.979167	0.944444	18	1	1	1	1	1	0	1	0	0	1	1	-	1	0	-	1	0	1	0	0	0	0	-	1	0	0	0	1
1109417	TGCAGAAGCATAATGGGGGAAGAGTAGGCTAATCTAATCTGGCGCGTCGTCCGAGATCGGAAGAGCGGT	1A|008.831535263|1109417|1109417	1	1	6.69E-31		0	0	999	TGCAGAAGCATAATGGGGGAAGAGTAGGCTAATCTAATCTGGCGCGTCGTCCGAGATCGGAAGAGCGGT	1	0.986667	0.121622	0.21366	20.79487	6.44177	3.30504	1	1	1	6	1	0	0	0	0	0	0	0	0	0	0	0	0	1	0	0	0	0	0	0	0	0	0	0	0	0	0	0
1122786	TGCAGCGCACCGCACCGCACCGCAGCGGGCGCGGTATATAACCTCACCTCGCGCGGCGGCACACGCACC	1A|008.831535263|1122786|1122786	1	1	6.69E-31	chr2B	636196972	2	1.21E-27	TGCAGCGCACCGCACCGCACCGCAGCGGGCGCGGTATATAACCTCACCTCGCGCGGCGGCACACGCACC	1	0.884444	0.984925	0.029696	7.36299	3.79313	1.98668	1	1	1	0	1	1	1	1	1	1	1	1	1	-	1	1	1	1	1	1	1	1	1	1	1	1	1	1	1	1	1	1
1131892	TGCAGTTTGACAGAAGACCACACGAATCTCAACGAAGTCGGATGGATAGGATAACAGGGTGCCCCGACC	1A|008.831535263|1131892|1131892	1	1	6.69E-31	chr6A	600359378	1	5.65E-21	TGCAGTTTRACAGAAGACCAYAYGAATCTCAACGARGTCGGATGGATAGGAWAAYAGGGYGCCCCGACC	6	0.964444	0.230415	0.354648	6.89744	3.50673	1.97428	1	1	1	11	0	0	0	0	0	0	0	0	0	0	0	0	0	1	0	0	0	0	1	0	0	1	0	0	0	1	1	0
1204537	TGCAGCAACGGCAAAACCGAAAGCTCCTCCTCCAGGCTTCGCCAAGATACATGTAGATGCTGCCTTGGC	1A|008.831535263|1204537|1204537	1	1	6.69E-31	chr1D	7127374	2	2.61E-24	TGCAGCAACGGCAAAACCGAAAGCTCCTCCTCCAGGCTTCSCCAAGATACATGTAGATGCTRCCTTGGC	2	0.982222	0.085973	0.157163	8.28125	5.48996	1.46492	1	1	1	5	0	0	0	0	0	0	0	0	0	0	0	0	0	1	0	0	0	0	0	0	0	0	0	0	0	0	0	0
4008289	TGCAGCAACGGCAAAACCGAAAGCTCCTCCTCCAGGCTTCCCCAAGATACATGTAGATGCTACCTTGGC	1A|008.831535263|1204537|1204537	1	1	1.45E-27	chr1D	7127374	2	1.21E-22	TGCAGCAACGGCAAAACCGAAAGCTCCTCCTCCAGGCTTCSCCAAGATACATGTAGATGCTRCCTTGGC	2	0.973333	0.146119	0.249536	11.35417	6.07416	1.89461	1	1	1	5	0	1	0	0	0	0	1	0	0	0	0	0	0	0	0	0	0	0	0	0	0	0	0	0	0	0	0	0
4536505	TGCAGTAATGGGTAGGCCCAATTGCCGAGATCGGAAGAGCGGTTCAGCAGGAATGCCGAGACCGATCTC	1A|008.831535263|4536505|4536505	1	1	3.11E-29		0	0	999	TGCAGTAATGGGTAGGCCCAATTGCCGAGATCGGAAGAGCGGTTCAGCAGGAATGCCGAGACCGATCTC	1	0.866667	0.923077	0.142012	13.50752	7.12891	1.93743	1	1	1	2	-	1	1	1	1	-	1	0	1	1	1	1	1	-	1	1	1	1	-	1	1	1	1	1	0	-	1	1
5325502	TGCAGATGCCTTCGAGGCCATTTTTCTGCGACGAAGGGCACATCCATGTGGAGGACTCTTACCATTTCA	1A|008.831535263|5325502|5325502	1	1	6.69E-31	chr1D	7874582	8	2.61E-24	TGCAGATGCCTTCGAGGCCRTTTTTCTGCGACGAAGGGCACATCCATGTGGAGGACTCTTACCAKTTCA	2	0.982222	0.108597	0.193608	7.37143	3.61019	2.09303	1	1	1	4	0	0	0	0	0	0	0	0	0	0	0	0	0	1	0	0	0	0	0	0	0	0	0	0	0	0	0	0
5411280	TGCAGGGAGAGGCAAGGAACTAGCAACCGAGATCGGAAGAGCGGTTCAGCAGGAATGCCGAGACCGATC	1A|008.831535263|5411280|5411280	1	6	6.69E-31		0	0	999	TGCAGGGAGAGGCARSGAACYAGCARCCGAGATCGGAAGAGCGGTTCAGCAGGAATGCCGAGACCGATC	3	0.942222	0.415094	0.485582	22.53543	10.95215	2.17585	2	1	1	17	0	1	0	1	1	1	-	1	1	0	-	0	0	1	0	0	1	0	1	0	1	1	1	0	1	1	1	1
7346496	TGCAGGGAATGAAGAGAACAGCAACCGAGATCGGAAGAGCGGTTCAGCAGGAATGCCGAGACCGATCTC	1A|008.831535263|5411280|5411280	1	2	5.24E-22		0	0	999	TGCAGGGAATGAAGAGAACAGCAACCGAGATCGGAAGAGCGGTTCAGCAGGAATGCCGAGACCGATCTC	1	0.862222	0.907216	0.168349	10.9375	5.04859	2.23379	1	0.952381	0.666667	6	1	1	-	1	1	1	1	1	1	1	1	-	1	1	1	1	1	1	-	1	-	1	1	1	1	1	1	1
1211954	TGCAGGTACGCTTGCATGCTCTCCAGCTCCGCCTTGGACCTACGGATGTTGCTGAAGAGGCCCCTGAGG	1A|008.846902735|1211954|1211954	1	1	6.69E-31	chr1A	9136583	2	1.21E-27	TGCAGGTACGCTTGCATGCTCTCCAGCTCCGCCTTGGACCTACGGATGTTGCTGAAGAGGCCCCTGAGG	1	0.933333	0.290476	0.4122	5.31683	3.30296	1.66197	1	1	1	15	1	0	0	0	0	0	0	0	0	0	0	0	1	0	0	0	0	0	0	0	0	0	0	-	0	0	0	0
12694964	TGCAGCTTTCATTCATGATGTTGCATTTTCTTTCCCGATTCTAGGCCTCCTCGTCCGAGATCGGAAGAG	1A|008.882649219|1022726|1022726	1	1	1.45E-27		0	0	999	TGCAGCTTTCATTCATGRTGTTGCATTTTCTTTCCYGATTCTAGGCCTCYTCGTCCGAGATCGGAAGAG	4	0.995556	0.017857	0.035077	20.375	8.49908	2.48562	1	1	1	3	0	0	0	0	0	0	0	0	0	0	0	0	0	0	0	0	0	0	0	0	0	1	0	0	0	0	0	0
1022726	TGCAGCTTTCATTCATGGTGTTGCATTTTCTTTCCCGATTCTAGGCCTCTTCGTCCGAGATCGGAAGAG	1A|008.882649219|1022726|1022726	1	1	6.69E-31		0	0	999	TGCAGCTTTCATTCATGRTGTTGCATTTTCTTTCCYGATTCTAGGCCTCYTCGTCCGAGATCGGAAGAG	4	0.866667	0.964103	0.069218	59.65343	26.81847	2.2747	3	1	1	0	1	-	1	1	1	1	1	1	1	-	1	0	1	1	1	1	1	1	1	1	1	1	1	1	1	1	1	1
1255052	TGCAGTATATTCTGTTTTAGGGAGCTGGCAGTTAGGTGGTAGGTAAGTACATTACCTGTCCAACAATAA	1A|008.912731029|1255052|1255052	1	1	6.69E-31	chr1B	9575605	1	2.61E-24	TGCAGTATATTCTGTTTTAGGGAGCTGGCAGTTAGGTGGTAGGTAAGTACATTACCTGTCCAACAATAA	1	0.991111	0.076233	0.140843	6.86364	2.41765	2.89427	1	1	1	3	0	0	1	0	0	0	0	0	0	0	0	-	0	0	1	1	0	0	0	-	0	0	0	0	0	0	0	0
1097106	TGCAGGTGCAGCACGCGTGCGTGATTCGCGTGGAGGGCGTGACTGTGCAGGCCGTCGTTGTGGAGGTGC	1A|008.931798912|1097106|1097106	1	1	6.69E-31	chr1A	2296918	1	1.21E-27	TGCAGGTGCAGCACGCGTGCGTGATTCGCGTGGAGGGCGTGACTGTGCAGGMCGTCGTTGTGGAGGTGC	2	0.928889	0.392344	0.476821	10.44355	4.26218	2.54768	2	1	1	17	0	1	0	0	1	1	1	0	0	1	1	0	1	0	0	0	1	1	0	0	1	0	0	0	0	0	0	1
1106451	TGCAGCACCGACGGTGCATGCTTCCAACAGCAATATGAGCATCCCATCCGCTGCCGTGCTCGCCGAGAT	1A|008.931798912|1106451|1106451	1	2	6.69E-31	chr1A	2135758	1	2.02E-25	TGCAGCACCGACGGTGCATGCTTCCAMCRRCAATATGAGCATCCCATCCGCTGCCGTGCTCGCCGAGAT	2	0.977778	0.395455	0.47814	19.11207	10.11466	2.00127	1	1	1	16	0	1	0	0	1	1	-	0	0	1	1	0	1	0	0	0	1	1	0	0	1	0	0	0	0	0	0	0
1141467	TGCAGACGGTGAAAGATTGGGCACTTACCAATCCACAACTCGCCAAGACCGAGATCGGAAGAGCGGTTC	1A|009.056368339|1141467|1141467	1	1	6.69E-31		0	0	999	TGCAGACGGTGAAAGATTGGGCACTTACCAATCCACAACTCGCCAAGACCGAGATCGGAAGAGCGGTTC	1	0.968889	0.220183	0.343405	23.33333	10.68451	2.32299	1	1	1	5	0	1	0	1	1	1	-	-	-	0	1	0	0	0	0	0	1	0	0	0	1	0	1	0	-	0	0	1
1162477	TGCAGGCGGCCGTGCTGCGCCACGCGTCGGTTGGGGCCTTCGTCACGCACGCCGAGATCGGAAGAGCGG	1A|009.056368339|1162477|1162477	1	1	6.69E-31		0	0	999	TGCAGGCGGCCGTGCTGCGCCACGCGTCGGTTGGGGCCTTCGTCACGCACGCCGAGATCGGAAGAGCGG	1	0.991111	0.040359	0.07746	20	6.39196	3.27262	1	1	1	3	1	0	0	0	0	0	0	-	0	0	0	0	0	0	0	0	0	0	0	0	-	0	0	0	1	0	0	0
1260703	TGCAGCGATAGCTACGGCCATTTACGTTGGTGCAAAAGCTGTTGCTGCTGGTGCACGCATAGCCCGAGA	1A|009.056368339|1260703|1260703	1	1	6.69E-31		0	0	999	TGCAGCGATAGCTACGGCCATTTACGTTGGTGCAAAAGCTGTTGCTGCTGGTGCACKCATAGCCCGRRA	3	0.968889	0.261468	0.386205	11.34615	5.97608	1.92959	2	1	1	12	1	0	1	0	0	0	-	-	1	0	0	1	1	0	1	1	0	0	0	1	1	0	0	0	1	1	1	0
12777321	TGCAGGGTGCCGAAGATACGAAGGAGCAGGTCCGCAGGAAACTTGCTCCAGTCGCAGCCCGTGCTTGAC	1A|009.056368339|1293074|1293074	1	1	1.45E-27	chr1A	9396153	1	1.21E-22	TGCAGGSTGCCGAAGATACGAAGGAGCAGGTCCGCAGGAARCTTGCTCCAGTCGMAGCCCGTGCTTGAY	5	0.991111	0.040359	0.07746	8.93333	2.90899	2.79307	2	1	1	3	0	0	0	0	0	0	0	0	0	0	0	0	0	0	0	0	0	0	0	0	0	0	0	0	0	0	0	0
12777322	TGCAGGGTGCCGAAGATACGAAGGAGCAGGTCCGCAGGAAGCTTGCTCCAGTCGCAGCCCGTGCTTGAT	1A|009.056368339|1293074|1293074	1	1	1.12E-28	chr1A	9396153	1	9.39E-24	TGCAGGSTGCCGAAGATACGAAGGAGCAGGTCCGCAGGAARCTTGCTCCAGTCGMAGCCCGTGCTTGAY	5	0.991111	0.044843	0.085664	10.52632	4.85981	2.20839	1	1	1	5	0	0	0	0	0	0	0	0	0	0	0	0	0	0	0	0	0	0	1	0	0	1	0	0	0	0	0	0
1293074	TGCAGGCTGCCGAAGATACGAAGGAGCAGGTCCGCAGGAAGCTTGCTCCAGTCGCAGCCCGTGCTTGAC	1A|009.056368339|1293074|1293074	1	1	6.69E-31	chr1A	9396153	1	5.61E-26	TGCAGGSTGCCGAAGATACGAAGGAGCAGGTCCGCAGGAARCTTGCTCCAGTCGMAGCCCGTGCTTGAY	5	0.928889	0.588517	0.48433	8.54971	4.81854	1.86715	2	1	1	26	0	1	1	1	1	1	1	0	0	-	1	1	1	0	1	1	1	1	0	1	0	0	1	1	0	0	0	1
4539253	TGCAGCTGTGTGATGGAGCCGAGATCGGAAGAGCGGTTCAGCAGGAATGCCGAGACCGATCTCGTATGC	1A|009.056368339|4539253|4539253	1	8	3.11E-29		0	0	999	TGCAGYTGYGHGATGRAGCCGAGATCGGAAGAGCGGTTCAGCAGGAATGCCGAGACCGATCTCGTATGC	7	0.968889	0.302752	0.422187	20.17442	7.40552	2.82888	1	1	1	9	1	1	0	1	1	1	-	1	0	0	1	0	0	1	0	0	1	0	0	0	1	0	1	0	1	0	0	1
1266990	TGCAGCAACCTGGCTCTCGGCGGCCGCCACAGATCAGAGAGTGTACCTCACGGACAAAACCACCGAGAT	1A|009.166981779|1266990|1266990	1	1	6.69E-31		0	0	999	TGCAGCAACCTGGCTCTCGGCGGCCGCCACAGATCAGAGAGTGTACCTCACGGACAAAACCACCGAGAT	1	0.968889	0.123853	0.217027	18.57143	5.67426	3.36814	1	1	1	8	0	0	0	1	0	0	0	0	0	0	0	0	0	0	0	0	0	0	0	0	0	0	1	1	1	0	-	0
100004841	TGCAGAAAGGTCGCAATAGAATAGGCCCGCTCCCCATCTTCCTATGCTAGGGTTTACACTCCTCTCCTC	1A|009.166981779|978120|978120	1	1	5.20E-27		0	0	999	TGCAGAAAGGTCGCAATAGAATAGGCCCGCTCCCCATCTTCCTATGCTAGGGTTTACACTCCTCTCCTC	1	1	0.008889	0.01762	9	0	100	1	1	1	0	0	0	0	0	0	0	0	0	0	0	0	0	0	0	0	0	0	0	0	0	0	0	0	0	0	0	0	0
978120	TGCAGAAAGGTCGCAATAGAATAGGCCCGCTCCCCATCTTCCTATGCTAGGGTTTACACTCTCTCAGTC	1A|009.166981779|978120|978120	1	1	6.69E-31		0	0	999	TGCAGAAAGGTCGCAATAGAATAGGCCCGCTCCCCATCTTCCTATGCTAGGGTTTACACTCTCTCAGTC	1	0.933333	0.490476	0.499819	7.89262	3.7437	2.22193	1	1	1	19	0	-	0	1	1	0	-	0	0	0	0	0	1	1	0	0	0	0	0	0	0	0	1	1	1	1	1	1
12694776	TGCAGCCACCATCCGCTGCGCCCCCTTCTGCCTCCGCATGGGACTGGACCCGCTGGCGCCTCCACTTCC	1A|009.240189346|1092630|1092630	1	1	1.45E-27	chr1A	2698609	1	2.61E-24	TGCAGCCACCATYCGCTGCGCCCCCTTCTGCCTCCGCATGGGACTGRACCCGCTGGMGCCTCSACTYCC	5	1	0.004444	0.008849	5	0	100	1	1	1	0	0	0	0	0	0	0	0	0	0	0	0	0	0	0	0	0	0	0	0	0	0	0	0	0	0	0	0	0
1306819	TGCAGCCACCATCCGCTGCGCCCCCTTCTGCCTCCGCATGGGACTGGACCCGCTGGAGCCTCGACTCCC	1A|009.240189346|1092630|1092630	1	1	6.73E-26	chr1A	2698609	1	1.21E-22	TGCAGCCACCATYCGCTGCGCCCCCTTCTGCCTCCGCATGGGACTGRACCCGCTGGMGCCTCSACTYCC	5	0.982222	0.149321	0.254049	8.95556	3.38596	2.62256	1	1	1	6	1	0	1	0	0	0	1	0	1	0	0	1	0	0	1	1	0	0	0	1	0	1	0	0	0	0	0	0
1092630	TGCAGCCACCATTCGCTGCGCCCCCTTCTGCCTCCGCATGGGACTGGACCCGCTGGAGCCTCCACTTCC	1A|009.240189346|1092630|1092630	1	1	6.69E-31	chr1A	2698609	1	1.21E-27	TGCAGCCACCATYCGCTGCGCCCCCTTCTGCCTCCGCATGGGACTGRACCCGCTGGMGCCTCSACTYCC	5	0.951111	0.420561	0.487379	6.48855	3.21819	2.0519	3	0.955556	0.9	20	0	0	0	1	0	1	0	0	0	1	-	0	0	0	0	0	1	1	0	0	1	0	1	1	1	0	1	0
12735680	TGCAGCACGGAGCAGGCGCGGGCGCCGAGATCGGAAGAGCGGTTCAGCAGGAATGCCGAGACCGATCTC	1A|009.240189346|7931111|7931111	1	5	1.89E-21		0	0	999	TGCAGCACGGAGCAGGCGCGGGCGCCGAGATCGGAAGAGCGGTTCAGCAGGAATGCCGAGACCGATCTC	1	1	0.004444	0.008849	8	0	28.63367	1	1	1	1	0	0	0	0	0	0	0	0	0	0	0	0	0	0	0	0	0	0	0	0	0	0	0	0	0	0	0	0
100006099	TGCAGGTTGGGCAGGCGGTCCCGAGATCGGAAGAGCGGTTCAGCAGGAATGCCGAGACCGATCTCGTAT	1A|009.240189346|7931111|7931111	1	6	1.46E-22		0	0	999	TGCAGGTTGGGCAGGCGGTCCCGAGATCGGAAGAGCGGTTCAGCAGGAATGCCGAGACCGATCTCGTAT	1	1	0.004444	0.008849	5	0	100	1	1	1	0	0	0	0	0	0	0	0	0	0	0	0	0	0	0	0	0	0	0	1	0	0	0	0	0	0	0	0	0
7917326	TGCAGCTTCCAGCAAAGGACGGCCCGAGATCGGAAGAGCGGTTCAGCAGGAATGCCGAGACCGATCTCG	1A|009.240189346|7931111|7931111	1	1	1.89E-21		0	0	999	TGCAGCTTCCAGCAAAGGAYGGCCCGAGATCGGAAGAGCGGTTCAGCAGGAATGCCGAGACCGATCTCG	2	0.995556	0.040179	0.077129	22.66667	8.65384	2.81766	2	1	1	3	0	0	0	0	0	0	0	0	0	1	0	0	0	0	0	0	0	1	0	0	0	0	0	0	0	0	0	0
7478369	TGCAGCTGAGCTAGGCCTGGTCCGAGATCGGAAGAGCGGTTCAGCAGGAATGCCGAGACCGATCTCGTA	1A|009.240189346|7931111|7931111	1	4	1.13E-23		0	0	999	TGCAGCTGAGCTAGGCCTGGTCCGAGATCGGAAGAGCGGTTCAGCAGGAATGCCGAGACCGATCTCGTA	1	0.991111	0.071749	0.133202	13.78261	12.14749	1.1728	1	0.981132	0.8	5	0	0	0	0	0	0	0	0	0	0	0	1	0	0	0	0	0	0	0	0	-	0	0	0	0	0	0	0
4404677	TGCAGCCGTGCAGTTCGGCCCGAGATCGGAAGAGCGGTTCAGCAGGAATGCCGAGACCGATCTCGTATG	1A|009.240189346|7931111|7931111	1	5	1.13E-23		0	0	999	TGCAGCYGTGSAGTTYKGCCCGAGATCGGAAGAGCGGTTCAGCAGGAATGCCGAGACCGATCTCGTATG	4	0.982222	0.090498	0.164616	11.25	4.06751	2.65978	1	1	1	3	1	0	0	1	0	0	0	0	0	0	-	0	0	0	1	0	0	0	0	0	0	0	1	0	0	0	0	0
5332072	TGCAGCTCGAGCTGGTCCGAGGCCGAGATCGGAAGAGCGGTTCAGCAGGAATGCCGAGACCGATCTCGT	1A|009.240189346|7931111|7931111	1	4	1.13E-23		0	0	999	TGCAGCTCGAGCTGGTCCGAGGCCGAGATCGGAAGAGCGGTTCAGCAGGAATGCCGAGACCGATCTCGT	1	0.928889	0.511962	0.499714	17.46405	6.26227	3.02128	1	1	1	19	1	-	0	0	0	1	-	1	1	1	0	1	0	0	0	1	0	1	0	0	0	0	0	0	0	0	0	0
3950863	TGCAGGTAGAGCATGCCGCCCGAGATCGGAAGAGCGGTTCAGCAGGAATGCCGAGACCGATCTCGTATG	1A|009.240189346|7931111|7931111	1	4	1.13E-23		0	0	999	TGCAGGTAGAGSATGCCGCCCGAGATCGGAAGAGCGGTTCAGCAGGAATGCCGAGACCGATCTCGTATG	2	0.92	0.985507	0.028565	106.51071	32.95863	3.40753	2	1	1	0	1	1	1	1	1	1	1	1	1	1	1	-	1	1	1	1	1	1	1	1	1	1	1	1	1	1	1	1
4405143	TGCAGCTAGAGTGAAGCAGGCCCGAGATCGGAAGAGCGGTTCAGCAGGAATGCCGAGACCGATCTCGTA	1A|009.240189346|7931111|7931111	1	2	5.24E-22		0	0	999	TGCAGCTAGAGTGAAGCAGGCCCGAGATCGGAAGAGCGGTTCAGCAGGAATGCCGAGACCGATCTCGTA	1	0.893333	0.9801	0.039009	26.24101	9.01175	3.09794	1	1	1	0	1	1	1	1	1	1	1	1	1	1	1	1	1	1	1	1	1	1	1	1	-	1	1	1	1	1	1	1
1252727	TGCAGAGCAGCAGAGCAGAGCAGGTTAGCTGCTAGAACAAGCAGGAGTAGCAGATGGGGAATTGGAAGA	1A|009.331095977|1252727|1252727	1	1	6.69E-31	chr1A	1162161	1	5.65E-21	TGCAGAGCAGCAGAGCAGAGCAGGTTAGCTGCTAGAACAAGCAGGAGTAGCAGATGGGGAATTGGAAGA	1	0.982222	0.176471	0.290657	6.67273	3.4801	1.92142	1	1	1	7	1	0	1	0	0	0	-	1	1	0	0	0	0	0	1	0	0	0	1	1	0	1	0	0	0	0	0	0
1229578	TGCAGCTGCCAACCGTCGCCGTCGTCGCTAGCTGCTACCTTCTGTCGCCGTCCATCGTCCGCCGAGATC	1A|009.416392815|1229578|1229578	1	1	6.69E-31		0	0	999	TGCAGCTGCCAACCGTCGCCGTCGTCGCTAGCTGCTACCTTCTGTCGCCGTCCATCGTCCGCCGAGATC	1	0.964444	0.267281	0.391684	18.03704	5.73584	3.3908	1	1	1	9	0	1	0	1	1	1	-	0	0	0	-	0	0	0	0	0	1	0	0	0	0	0	1	0	0	0	0	1
1104113	TGCAGGAGGGGCGGACCTGACACCTTGCAGACATATGTAGTTCGGAGGGTTGATGGTTTCTGTCAGTGG	1A|009.566809108|1104113|1104113	1	1	6.69E-31	chr1A	2650159	1	1.21E-27	TGCAGGAGGGGCGGACCTGACACCTTGCAGACATATKTAGTTCGGAGGGTTGATGGTTTCTGTCAGTGG	2	0.951111	0.359813	0.460695	5.15179	2.75878	1.80666	2	1	1	15	0	0	0	1	0	1	0	0	0	1	1	0	0	0	0	0	1	1	0	0	1	0	1	1	1	0	1	0
1127676	TGCAGGCGACTCGGAGTGGCTCTGCTACTGCATGGCGTGCAACCCTATGGATGGTCATCAGATCAGGAT	1A|009.637589253|1127676|1127676	1	1	6.69E-31		0	0	999	TGCAGGCGACTCGGAGTGGCTCTGCTACTGCATGGCGTGCAACCCTATGGATGGTCATCAGATCAGGAT	1	0.964444	0.069124	0.128692	7.88889	2.40883	3.46074	1	1	1	4	0	0	1	0	0	0	-	0	0	0	0	-	0	0	1	-	0	0	0	-	0	0	0	0	0	0	0	0
4261359	TGCAGTGTACAACTCGGACGAGTTATCGGGACCGAGATCGGAAGAGCGGTTCAGCAGGAATGCCGAGAC	1A|009.654642496|4261359|4261359	1	1	3.11E-29		0	0	999	TGCAGTGTACAACTCGGACGAGTTATCGGGACCGAGATCGGAAGAGCGGTTCAGCAGGAATGCCGAGAC	1	0.973333	0.123288	0.216176	29.62222	9.77136	3.2265	1	1	1	11	0	0	0	0	0	0	0	0	0	0	0	0	0	0	0	0	0	0	0	0	0	0	0	0	0	0	0	0
4406449	TGCAGGGGCAAGCCCGTGGCCGTGCTGCGACAAGTGCGGCGTGTGCACCAAGTCCATCCCACCGCAGTG	1A|009.676239231|1022717|1022717	1	3	1.45E-27	chr1A	9931392	4	5.61E-26	TGCAGGGGCRAGCCCGTGGCCKTGCTGCGACAAGTGYGGYGTGTGYACCAAGTCCATYCCRCCRCAGTG	7	0.942222	0.283019	0.405838	5.68966	2.87402	1.98826	1	0.979592	0.888889	9	0	1	1	-	1	1	1	0	0	0	1	1	0	0	1	1	1	0	-	0	0	0	1	0	0	0	0	1
1032449	TGCAGAATTGCAAAGAAATGAGAAAAATGAGGCAGTTTATCCAGTGCCAGTTTTAGCTAACATGTAGAA	1A|009.769147551|1032449|1032449	1	1	6.69E-31	chr1A	1507292	2	9.39E-24	TGCAGAATTGCAAAGAAATGAGAAAAATGAGGCAGTTTATCCAGTGCCAGTTTTAGCTAACATGTAGAA	1	0.951111	0.205607	0.326666	29.57576	14.41701	2.09784	1	1	1	8	0	1	0	0	0	0	-	0	0	0	0	0	1	-	0	0	0	0	0	0	0	0	0	0	1	0	1	0
4538039	TGCAGGTCTGTTTTCAAGATTGCAGCTGATGGAATCTACAGGACAGTTAAAGCAAGGCACATCCGAGAT	1A|009.769147551|1213065|1213065	1	1	1.45E-27	chrUn	364160797	1	4.37E-22	TGCAGGTCTGTTTTCAAGATTGCAGCTGATGGAATCTACWGKACAGTTAAAGCAAGRCACATCCGRGAW	5	0.991111	0.170404	0.282732	7.43137	3.61508	1.99499	1	1	1	5	1	0	1	0	0	0	1	1	1	0	0	0	0	0	1	0	0	0	0	1	0	1	0	0	0	0	0	0
1213065	TGCAGGTCTGTTTTCAAGATTGCAGCTGATGGAATCTACTGGACAGTTAAAGCAAGACACATCCGAGAT	1A|009.769147551|1213065|1213065	1	1	6.69E-31	chrUn	364160797	1	2.02E-25	TGCAGGTCTGTTTTCAAGATTGCAGCTGATGGAATCTACWGKACAGTTAAAGCAAGRCACATCCGRGAW	5	0.986667	0.382883	0.472567	7.10619	6.16637	1.22243	3	0.979167	0.944444	18	0	0	0	1	0	1	0	0	0	1	1	1	0	0	0	1	0	1	0	0	1	0	1	1	0	0	1	0
1221906	TGCAGCTTTTGTGGAATTCAAAGCCTGTACAGCCAAGCACATCTTCACTCTTCACCACACAAGCTGAAG	1A|009.769147551|1221906|1221906	1	1	6.69E-31	chr1A	1445623	1	1.21E-27	TGCAGCTTTTGTGGAATTCAAAGCCTGTACAGCCAAGCACATYTTCAYTCTTCACCACACAAGCTGAAG	3	1	0.471111	0.498331	10.5597	10.38261	1.01053	3	1	1	25	1	0	1	0	0	1	1	1	1	1	1	1	0	0	1	1	1	1	1	1	1	1	0	0	0	0	0	0
3032249	TGCAGAAAACAATGGAGGTGCGGTCCACCGTACTGCCTGACCGAGATCGGAAGAGCGGTTCAGCAGGAA	1A|009.845075816|3032249|3032249	1	1	6.69E-31		0	0	999	TGCAGAAAACAATGGAGGTGCGGTCCACCGYACTGCCTGACCGAGATCGGAAGAGCGGTTCAGCAGGAA	2	1	0.155556	0.262716	6.26829	6.01634	1.05627	2	1	1	5	0	0	1	1	1	1	1	0	0	0	0	1	0	0	1	1	0	0	0	1	0	0	0	0	0	0	0	1
4999886	TGCAGTCCCTCCACTCCTCCGCCGCCTCCTGCGTCGAGGTTCTCGCCGCCTCCGCCGCCCCCGCCTTCC	1A|009.854165647|4991395|4991395	1	1	1.45E-27	chrUn	151950837	6	2.61E-24	TGCAGKCCCTCCACTCCTCSGCCGCVTCCTGCGTSGAGGTKCTCGCCGCCTCCGCCRSCCCCRCCTTCC	8	0.977778	0.181818	0.297521	5.45455	3.41024	1.80511	2	0.981132	0.888889	9	1	0	1	0	0	0	-	-	1	0	0	0	0	0	1	0	0	0	1	1	0	1	0	0	0	0	0	0
4991395	TGCAGTCCCTCCACTCCTCCGCCGCATCCTGCGTCGAGGTGCTCGCCGCCTCCGCCGCCCCCGCCTTCC	1A|009.854165647|4991395|4991395	1	1	6.69E-31	chrUn	151950837	3	1.21E-27	TGCAGKCCCTCCACTCCTCSGCCGCVTCCTGCGTSGAGGTKCTCGCCGCCTCCGCCRSCCCCRCCTTCC	8	0.964444	0.774194	0.349636	9.14545	5.99217	1.51226	1	1	1	13	0	1	0	1	1	1	1	0	0	1	1	1	1	1	0	1	1	1	0	0	1	0	1	1	1	1	1	0
1132186	TGCAGCTGTACAAAGACTGGCATGAATCTTAAAAGTGCTGGACGAGCAGGATAAGCGGGTGCCTGGACT	1A|009.863606330|1132186|1132186	1	1	6.69E-31	chr1A	9171774	1	1.21E-27	TGCAGCTGTACAAAGACTGGCATGAATCTTAAAAGTGCTGGACGAGCAGGATAAGCGGGTGCCTGGACT	1	0.915556	0.61165	0.475068	8.74479	4.15237	2.11004	1	1	1	11	1	0	0	0	0	0	0	0	1	1	0	0	-	1	0	0	0	1	0	0	0	1	0	1	0	-	1	0
1258831	TGCAGGTTGCCCTCTCACGGATCTAAAATCTGGGACCTCCTCCATACAATGGGCCGAGATCGGAAGAGC	1A|009.957850748|1258831|1258831	1	2	6.69E-31		0	0	999	TGCAGGTTGCCCTCTCACGGATCTAAAATCTGGGACCTCCTCCATACAATGGGCCGAGATCGGAAGAGC	1	0.968889	0.188073	0.305404	8.40741	3.90403	2.12081	1	1	1	4	0	1	0	1	1	1	-	0	0	0	1	0	0	0	0	0	1	0	0	0	0	0	1	0	0	0	0	1
3034293	TGCAGCTTCTCTGGATCTCGAAGCAATTTTTTGATAATGGATGGACAAGATAGTTGATGTACCGAGATC	1A|009.972849304|3034293|3034293	1	1	6.69E-31		0	0	999	TGCAGCTTCTCTGGATCTCGAAGCAATTTTTTGATAATGGATGGACAAGATAGTTGATGTACCGAGATC	1	0.968889	0.174312	0.287855	13.94	6.78649	2.02246	1	1	1	4	0	1	0	1	1	1	-	0	0	0	1	0	0	0	0	0	1	0	0	0	0	0	1	0	0	0	0	1
3031006	TGCAGTGACGTCTTCTTCTCCTTTCTCCACGGGCGCTCGCCGAGATCGGAAGAGCGGTTCAGCAGGAAT	1A|010.124387520|3031006|3031006	1	1	6.69E-31		0	0	999	TGCAGTGACGTCTTCTTCTCCTTTCTCCACGGGCGCTCGCCGAGATCGGAAGAGCGGTTCAGCAGGAAT	1	1	0.186667	0.303644	8.95652	8.46208	1.07472	1	0.962963	0.6	5	0	1	0	0	0	0	1	0	0	1	0	0	0	0	0	0	0	0	0	0	0	0	0	1	1	1	0	0
1020308	TGCAGTTCACCTGTGTTGGAGGAGTTTCTTCCGAGTGTTCCAATGGCGGAGCTGGTGGCCGCCATGGCC	1A|010.146397580|1020308|1020308	1	3	6.69E-31	chr1A	6136778	4	2.61E-24	TGCAGTKCACCTGTGTTBGRGGAGTTTCKTYCGAGWGTTCCAATGGCRGAGCTGGTGGCYGCCATGGCC	7	1	0.217778	0.340701	9.16071	8.65979	1.01968	1	1	1	6	0	1	0	0	0	0	1	0	0	0	1	0	0	0	0	0	0	0	0	0	0	0	0	0	0	0	0	0
1862334	TGCAGTGCACCTGTGTTTGAGGAGTTTCTTCCGAGTGTTCCAATGGCGGAGCTGGTGGCTGCCATGGCC	1A|010.146397580|1020308|1020308	1	1	6.73E-26	chr1A	5104122	2	4.40E-17	TGCAGTKCACCTGTGTTBGRGGAGTTTCKTYCGAGWGTTCCAATGGCRGAGCTGGTGGCYGCCATGGCC	7	1	0.257778	0.382657	5.38095	5.04088	1.04351	1	0.981481	0.833333	6	1	1	0	0	0	0	0	0	0	0	0	0	0	0	0	0	1	0	0	1	0	0	1	0	0	1	0	0
1220017	TGCAGTGCACCTGTGTTGGAGGAGTTTCTTCCGAGAATTCCAATGGCAGAGCTGGTGGTCACCATGGCG	1A|010.146397580|1020308|1020308	1	1	2.44E-20	chr1B	5694880	3	2.61E-24	TGCAGTGCAYCTGTGTTGGAGGAGTTTCYTCCGRGAVTTCCAATGGYRGAGCTGGTGGTCACCATGGCG	5	0.995556	0.044643	0.0853	9	3.70328	2.37066	1	1	1	1	0	0	0	0	0	0	0	0	0	0	0	0	0	0	0	0	1	0	0	0	0	0	0	0	0	0	0	0
3953589	TGCAGTTCACCTGTGTTGGAGGAGTTTCTTTCGAGAGTTCCAATGGCAGAGCTGGTGGCCGCCATGGCC	1A|010.146397580|1020308|1020308	1	1	6.73E-26	chr1B	6404873	1	1.21E-27	TGCAGTKCACCTGTGTTBGRGGAGTTTCKTYCGAGWGTTCCAATGGCRGAGCTGGTGGCYGCCATGGCC	7	0.933333	0.371429	0.466939	7.616	4.09445	1.9548	1	1	1	23	0	0	-	0	0	0	0	1	1	0	1	0	0	0	1	1	0	0	1	0	1	-	0	0	0	0	0	0
5372493	TGCAGTTTGATCTCGCCGTAGTCGAAGGCGTAGTCCCAAGATACCTAAATCTATCTCCTGCGTGACGCC	1A|010.247534370|2277607|2277607	1	1	6.73E-26		0	0	999	TGCAGTTTGAWCTYGCCGTWGTCGAAGGCGTAGTCCCAAGATACCTAAATCTATCTCCTGCGTGACRCC	3	0.995556	0.008929	0.017698	10.33333	0.4714	74.45832	2	1	1	0	0	0	0	0	0	0	0	0	0	0	0	0	0	0	0	0	0	0	1	0	0	0	0	0	0	0	0	0
2277607	TGCAGTTTGAACTTGCCGTTGTCGAAGGCGTAGTCCCAAGATACCTAAATCTATCTCCTGCGTGACGCC	1A|010.247534370|2277607|2277607	1	1	6.69E-31		0	0	999	TGCAGTTTGAWCTYGCCGTWGTCGAAGGCGTAGTCCCAAGATACCTAAATCTATCTCCTGCGTGACRCC	3	0.991111	0.143498	0.245812	8.5122	4.35678	2.00943	1	1	1	3	0	1	0	1	0	0	0	0	0	0	0	0	1	1	0	0	0	0	0	0	0	0	1	0	0	0	0	0
2289029	TGCAGCCTCCTCATGCCATCTTCCGCCCAACAGCTCTGCCAGGAAAAACTTGGGCCGTGCTTCGACGCC	1A|010.247534370|2289029|2289029	1	1	6.69E-31		0	0	999	TGCAGCCTCCTCATGCCATCTTCCGCCCAACAGCTCTGCCAGGAAAAACTTGGGCCGTGCTTCGACGCC	1	0.968889	0.12844	0.223887	16.77273	9.27573	1.87954	1	1	1	6	0	1	0	0	1	0	-	0	0	0	0	0	1	0	0	0	0	0	-	0	0	-	0	0	0	0	0	0
3959298	TGCAGTTCATGGACCAGCTTGCGGCGTCCTGGGCATGCTGGCCGAGATCGGAAGAGCGGTTCAGCAGGA	1A|010.247534370|3959298|3959298	1	3	6.69E-31		0	0	999	TGCAGTTCATGGACCWKCTTGCGGCKTCCTGGGCATGCTGGCCGAGATCGGAAGAGCGGTTCAGCAGGA	3	0.964444	0.179724	0.294846	12.56364	7.71483	1.7879	2	1	1	8	1	0	0	0	0	0	1	0	1	0	0	0	0	1	0	0	0	0	-	0	0	0	0	0	0	0	0	0
4002844	TGCAGAGGTGACGAGGAATTGCCGATCGATTCAGGCGCAGCCGACAGAGGGCGGCCGTAGGGGCCGAGA	1A|010.247534370|4002844|4002844	1	1	6.69E-31		0	0	999	TGCAGAGGTGASGASGAATTGCCGATCGATTCAGGCGCAGCCGRCAGAGGGCRGCCGTAGGGGCCGRGM	4	0.982222	0.113122	0.200651	15.08571	6.36226	2.39643	2	1	1	5	0	1	0	0	1	0	-	0	0	0	0	0	1	0	0	0	0	0	0	0	0	0	0	0	0	0	0	0
1255509	TGCAGATTGAGAATGGAGGGGGTGCCAAGGGGCCTGTTACAACGGACCCCAACTCTACCCCGAGATCGG	1A|010.362447480|1255509|1255509	1	1	3.11E-29		0	0	999	TGCAGATTGAGAATGGAGGGGGTGCCAAGGGGCCTGTTACAACGGACCCCAACTCTACCCCGAGATCGG	1	0.986667	0.09009	0.163948	6.75676	5.36458	1.30402	1	1	1	6	0	0	0	0	0	0	0	0	0	0	0	1	0	0	0	1	0	0	0	1	0	0	0	0	0	0	0	0
1089498	TGCAGGGGTACGAGTAGGTTATAATTAATACAGAAATCTCTCATCAGGGGCATCAGATTCAAGGCCTTA	1A|010.364144720|1089498|1089498	1	1	6.69E-31	chr1A	7912899	1	1.21E-27	TGCAGGGGTACGAGTAGGTTATAATTAATACAGAAATCTCTCAYCAGGGGCATCAGATTCAAGGCCTTA	2	0.942222	0.542453	0.496396	5.55828	2.80687	2.03009	2	1	1	22	1	0	0	0	0	0	0	1	1	1	0	0	1	1	0	0	0	1	1	0	0	0	0	1	0	1	0	0
1107257	TGCAGATATTCATGTGTCATCGTCAAATATAAATACAGTACACTATAGACAAGTGTCTTCTTCTTTTTT	1A|010.364144720|1107257|1107257	1	1	6.69E-31	chr1A	7926933	3	1.21E-27	TGCAGATATTCATGTGTCATCGTCAAATATAAATACAGTACACTATAGACAAGTGTCTTCTTCTTTTTT	1	0.942222	0.349057	0.454432	7.60185	3.20283	2.42317	1	1	1	14	0	1	0	-	1	1	-	0	0	0	-	0	0	0	0	0	1	0	0	0	-	1	1	0	1	0	1	1
1224449	TGCAGCGCCATCTCCACAACTACATCCTCATTGGAGCTCACACCGTTGCAGTCAAGACCACGCGATGCC	1A|010.364144720|1224449|1224449	1	1	6.69E-31	chr1A	3409137	1	1.21E-27	TGCAGCGCCATCTCCACAACTACATCCTCATYGGAGCTCACACCGTTGCAGTCAAGACCACGCGATGCC	2	0.888889	0.46	0.4968	8.49669	5.45162	1.60885	2	1	1	20	0	-	0	1	1	0	-	0	0	1	-	0	1	0	0	0	-	1	0	0	-	0	1	0	0	0	1	1
2278338	TGCAGCCTCGCCTACAGTGTGTAGTCAACATCAGGTTTGGCTGCTTGTGCTCCTGTGCCACCCGTGACT	1A|010.364144720|2278338|2278338	1	1	6.69E-31		0	0	999	TGCAGCCTYGCCTACAGTGTGTAGTCAACATCAGGTTTGGCTGCTTGTGYTCCTGTGCCACCCGTGACT	3	0.946667	0.352113	0.456259	6.85841	3.48414	1.98971	3	1	1	20	0	0	1	0	0	0	1	1	1	0	0	1	0	1	1	1	0	0	1	1	1	-	0	0	1	1	1	0
2311770	TGCAGGCCGTTCGACACCACTACCGCATGCCATCCTCCTCCGCAAAGGTGACCCGTGACCGAATTCATT	1A|010.364144720|2311770|2311770	1	2	6.69E-31	chr1A	7783023	2	1.21E-27	TGCAGGCCGTTCGACACCACTACCGCATGCCATCCTCCTCCGCAAAGGTGACCCGTGACCGAATTCATT	1	0.924444	0.509615	0.499815	9.39744	4.50595	2.05418	1	1	1	24	1	0	0	0	0	0	0	-	1	1	0	0	1	1	0	0	0	1	1	0	0	0	0	1	0	-	0	0
2327700	TGCAGCCGCGGCCAAACACATGCCACACGGAGCTCCATCTGGCTTTCGATCCAGCAGTCCCGTCCCATT	1A|010.364144720|2327700|2327700	1	1	6.69E-31	chr1A	7573737	1	1.21E-27	TGCAGCCGCGGCCAAACACATGCCACACGGAGCTCCATCTGGCTTTCGATCCAGCAGTCCCGTCCCATT	1	0.937778	0.526066	0.498641	7.25641	4.27106	1.69595	1	1	1	26	1	0	0	0	0	0	0	1	1	1	0	0	1	1	0	0	0	1	1	0	0	0	0	1	0	1	0	0
1073846	TGCAGTAAGCAACTGTTTCATGATTGTTCCTGTGGTTCAGACAATTGATTTGAGTAGCTTCAGTCCGAG	1A|010.687622220|1073846|1073846	1	1	6.69E-31	chr3A	114568426	1	1.56E-26	TGCAGTAAGCAACTGTTTCATGATTGTTCCTGTGGTTCAGACAATTGATTTGAGTAGCTTCAGTCCGAG	1	0.835556	0.989362	0.02105	18.68794	8.52958	2.26091	1	1	1	0	1	1	1	-	1	1	1	1	1	1	1	1	-	-	1	1	1	1	-	-	-	-	-	1	1	1	1	1
1082805	TGCAGGGCCAGGTGCAAGGCTGGGGGCTGCGATTGCGATGGCGACGCGGCCCGAGATCGGAAGAGCGGT	1A|010.687622220|1082805|1082805	1	2	6.69E-31		0	0	999	TGCAGGGCCAGGTGCAAGGCYRGGGGCTGCGATTGCGATGGCGACGCGGCCCGAGATCGGAAGAGCGGT	3	0.986667	0.126126	0.220437	14.97674	8.73775	1.87897	1	1	1	10	0	0	0	0	0	0	0	0	0	0	0	0	0	0	0	0	0	0	0	0	0	0	0	0	0	0	0	0
1083212	TGCAGCTCCCCCGACGCGTCCATCGGAGCCGTCCTTCCTCCTCGCCGCCGAGATCGGAAGAGCGGTTCA	1A|010.687622220|1083212|1083212	1	1	6.69E-31		0	0	999	TGCAGCTCSCCCGACGCGTCCATCGGAGCCGTCCTYCCTCCTCGCCGCCGAGATCGGAAGAGCGGTTCA	2	0.857778	0.994819	0.010309	7.55319	3.52484	2.25738	1	0.975	0	1	1	1	-	1	1	1	1	1	1	-	1	1	1	1	1	-	1	1	1	1	1	1	1	1	1	1	-	-
1161674	TGCAGCTTCTCCAGCACCTTCTCGCTCTCCGCCACCACGGCGCGTATGGCTTCCACCTCCTGGATCGCC	1A|010.687622220|1161674|1161674	1	2	6.69E-31	chr1B	6481915	8	2.61E-24	TGCAGCTTCTCCAGCACCTTCTCGCTCTCYGYCACCACSGYGCBTATGGCTTCCACCWCCTGGATYGCM	5	0.991111	0.049327	0.093788	20.15	9.48301	2.56964	2	1	1	4	0	0	0	0	0	0	0	0	0	0	0	0	0	0	0	0	0	0	0	0	0	0	0	0	0	0	0	0
1225224	TGCAGACCGATTTCAGAACTTTGCCCTGGAAATCTCGTATGACAACCCCGAGATCGGAAGAGCGGTTCA	1A|010.687622220|1225224|1225224	1	1	6.69E-31		0	0	999	TGCAGACCGATTTCAGAACTTTGCCCTGGAAATCTCGTATGACAACCCCGAGATCGGAAGAGCGGTTCA	1	0.991111	0.058296	0.109795	16.6	6.68132	2.69654	1	1	1	8	0	0	0	0	0	0	0	0	0	0	0	0	0	0	0	0	0	0	0	0	0	1	0	0	0	0	0	0
1237287	TGCAGCACGTCACCCTGCCCGAAAGCCCTCGCGTCTCGGTAGTGCATGCAGGGACACTGCCGAGATCGG	1A|010.687622220|1237287|1237287	1	1	6.69E-31		0	0	999	TGCAGCACGTCACCCTGCCCGAAAGCCCTCGCGTCTCGGTAGTGCATGCAGGGACACTGCCGAGATCGG	1	0.96	0.273148	0.397076	7.07143	4.31163	1.62733	1	1	1	13	0	1	0	-	1	1	-	0	0	0	-	0	0	0	0	0	1	0	0	0	1	0	0	0	1	0	1	1
2260319	TGCAGCTCGATAGATTAATTAGCATGCAATATGACATCAAACGCACAAAGCATAGCCTGGGTGGCATTC	1A|010.687622220|2260319|2260319	1	1	6.69E-31		0	0	999	TGCAGCTCGATAGATTAATTAGCATGCAATATGACATCAAACGCACAAAGCATAGYCTGGGTGGCATTC	2	0.968889	0.110092	0.195943	5.87805	3.56949	1.78168	2	0.980392	0.875	8	0	0	1	0	0	0	1	-	0	0	0	1	0	0	-	1	0	0	0	1	0	0	0	0	0	0	0	0
3935791	TGCAGCAAAGCCCGATGAACGATCACCGCTATTCACCGAGATCGGAAGAGCGGTTCAGCAGGAATGCCG	1A|010.687622220|3935791|3935791	1	1	6.69E-31		0	0	999	TGCAGCAAAGCCCGATGAACGATCACCGCTATTCACCGAGATCGGAAGAGCGGTTCAGCAGGAATGCCG	1	0.982222	0.126697	0.221289	32.93182	11.27628	3.45122	1	1	1	10	0	0	0	0	0	0	0	0	0	0	0	0	0	0	0	0	0	0	0	0	0	0	0	0	0	0	0	0
3944652	TGCAGCAGCAGCTGGGCAGCATTGACGACAAATATCTAGATGCCCGAGATCGGAAGAGCGGTTCAGCAG	1A|010.687622220|3944652|3944652	1	2	6.69E-31		0	0	999	TGCAGCAGCAGCTGGGCAGCATTGACGACAAATATCTAGATGCCCGAGATCGGAAGAGCGGTTCAGCAG	1	0.986667	0.103604	0.18574	11.58333	9.97601	1.23339	1	1	1	7	0	0	0	0	0	0	0	0	0	0	0	0	0	0	0	0	0	0	0	0	0	0	0	0	0	0	0	0
3952555	TGCAGTAGTTGACGAAACATAGCGCGACTAGCCGCCGAGATCGGAAGAGCGGTTCAGCAGGAATGCCGA	1A|010.687622220|3952555|3952555	1	1	2.40E-30		0	0	999	TGCAGTAGTTGACGAAACATAGCGCGACTAGCCGCCGAGATCGGAAGAGCGGTTCAGCAGGAATGCCGA	1	0.844444	0.894737	0.188366	16.57471	10.84368	1.60235	1	1	1	3	1	1	1	1	1	1	1	1	1	1	1	1	0	1	1	1	1	1	1	1	1	-	1	1	-	1	1	1
4004266	TGCAGCTGCGGCACTGAGGAGTCGTCGCAGGCCAAGGACGCCGAGATCGGAAGAGCGGTTCAGCAGGAA	1A|010.687622220|4004266|4004266	1	2	6.69E-31		0	0	999	TGCAGCTGYGGCRCYGAGGAGTMGTCGCAGRCCAAKGACGCCGAGATCGGAAGAGCGGTTCAGCAGGAA	6	0.88	0.540404	0.496735	20.43103	11.97427	1.76921	3	1	1	16	1	1	1	0	0	0	1	-	1	-	0	1	1	-	1	1	0	0	1	1	1	1	0	1	1	1	1	0
4260924	TGCAGCCTGACGAACGTTGTCAAATCATATCCCAAGACCCAGGCCGAGATCGGAAGAGCGGTTCAGCAG	1A|010.687622220|4260924|4260924	1	1	6.69E-31		0	0	999	TGCAGCCTGACGAACGTTGTCAAATCATATCCCAAGACCCAGGCCGAGATCGGAAGAGCGGTTCAGCAG	1	0.973333	0.109589	0.195159	9.69048	4.41582	2.33254	1	1	1	9	0	0	0	0	0	0	0	0	0	0	0	0	0	0	0	0	0	0	0	0	0	0	0	0	0	0	0	0
4262943	TGCAGCTGTGATCTGCTGGCCGAGATCGGAAGAGCGGTTCAGCAGGAATGCCGAGACCGATCTCGTATG	1A|010.687622220|4262943|4262943	1	5	3.11E-29		0	0	999	TGCAGCTRTGATCTGSTGGCCGAGATCGGAAGAGCGGTTCAGCAGGAATGCCGAGACCGATCTCGTATG	2	0.973333	0.118721	0.209253	20.72093	5.55449	3.52658	1	1	1	8	0	0	0	0	0	0	0	0	0	0	0	0	0	0	0	0	0	0	0	0	0	0	0	0	0	0	0	0
4411719	TGCAGCTGGATAAAGAGAAGCAAATCCGAGATCGGAAGAGCGGTTCAGCAGGAATGCCGAGACCGATCT	1A|010.687622220|4411719|4411719	1	3	3.11E-29		0	0	999	TGCAGCTGGATAAAGAGAAGCAAATCCGAGATCGGAAGAGCGGTTCAGCAGGAATGCCGAGACCGATCT	1	0.991111	0.040359	0.07746	28.36842	15.20461	1.99857	1	1	1	6	0	0	0	0	0	0	0	0	0	0	0	0	0	0	0	0	0	0	0	0	0	0	0	0	0	0	0	0
4537267	TGCAGTGTCCTAGTAGGCAGGCCCGTACCGAGATCGGAAGAGCGGTTCAGCAGGAATGCCGAGACCGAT	1A|010.687622220|4537267|4537267	1	1	3.11E-29		0	0	999	TGCAGTGTCCTAGTAGGCAGGCCCGTACCGAGATCGGAAGAGCGGTTCAGCAGGAATGCCGAGACCGAT	1	0.986667	0.045045	0.086032	17.80952	13.28307	1.52201	1	1	1	7	0	0	0	0	0	0	0	0	0	0	0	0	0	0	0	0	0	0	0	0	0	0	0	0	0	0	-	0
4539888	TGCAGCCCAATCGGGGCAATCTGCCCGAGATCGGAAGAGCGGTTCAGCAGGAATGCCGAGACCGATCTC	1A|010.687622220|4539888|4539888	1	1	3.11E-29		0	0	999	TGCAGCCCAATCGGGGCAATCTGCCCGAGATCGGAAGAGCGGTTCAGCAGGAATGCCGAGACCGATCTC	1	0.968889	0.165138	0.275734	15.08929	6.84595	2.44106	1	1	1	10	0	0	0	0	0	0	0	0	0	0	0	0	0	0	0	-	0	0	0	0	0	0	0	0	0	0	0	0
4993303	TGCAGCCCAATCAGGGCAATAATCTGCCCGAGATCGGAAGAGCGGTTCAGCAGGAATGCCGAGACCGAT	1A|010.687622220|4539888|4539888	1	1	1.89E-21		0	0	999	TGCAGCCCAATCWGGGCAATAATCTRCCCGAGATCGGAAGAGCGGTTCAGCAGGAATGCCGAGACCGAT	3	0.951111	0.317757	0.433575	20.45652	7.6548	2.72286	2	1	1	11	1	1	0	1	0	0	1	0	0	1	0	0	1	0	0	0	1	1	0	1	0	0	1	0	0	1	0	0
100012307	TGCAGGACGCGATGATCTGCCGCAGCCGAGATCGGAAGAGCGGTTCAGCAGGAATGCCGAGACCGATCT	1A|010.687622220|4989569|4989569	1	1	2.44E-20		0	0	999	TGCAGGACGCGATGATCTGCCGCAGCCGAGATCGGAAGAGCGGTTCAGCAGGAATGCCGAGACCGATCT	1	1	0.004444	0.008849	5	0	100	1	1	1	0	0	0	0	0	0	0	0	0	0	0	0	0	0	0	0	0	0	0	0	0	0	0	0	0	0	0	0	0
5332587	TGCAGTACAATCTGTACTGCCGTGCCGAGATCGGAAGAGCGGTTCAGCAGGAATGCCGAGACCGATCTC	1A|010.687622220|4989569|4989569	1	1	2.44E-20		0	0	999	TGCAGTACAATCTGTACTGCCGTGCCGAGATCGGAAGAGCGGTTCAGCAGGAATGCCGAGACCGATCTC	1	0.92	0.990338	0.019137	44.11032	18.50897	2.532	1	1	1	0	1	1	1	1	1	1	1	1	1	1	1	1	1	1	1	1	1	1	1	1	1	1	1	1	1	1	1	1
4909320	TGCAGCATCTCCGACCTCCCTGCCGAGATCGGAAGAGCGGTTCAGCAGGAATGCCGAGACCGATCTCGT	1A|010.687622220|4989569|4989569	1	6	1.13E-23		0	0	999	TGCAGCATCTCCGACCYCCCTGCCGAGATCGGAAGAGCGGTTCAGCAGGAATGCCGAGACCGATCTCGT	2	0.884444	0.929648	0.130805	10.72862	4.72012	2.39759	2	1	1	1	1	1	-	1	1	1	1	1	1	1	1	1	1	1	1	1	1	1	1	1	1	1	1	-	1	-	-	1
100012798	TGCAGAAAACCGCCTATGCGCCGAGATCGGAAGAGCGGTTCAGCAGGAATGCCGAGACCGATCTCGTAT	1A|010.687622220|7330901|7330901	1	2	1.13E-23		0	0	999	TGCAGAAAACCGCCTATGCGCCGAGATCGGAAGAGCGGTTCAGCAGGAATGCCGAGACCGATCTCGTAT	1	1	0.004444	0.008849	5	0	100	1	1	1	0	0	0	0	0	0	0	0	0	0	0	0	0	0	0	0	0	0	0	0	0	0	0	0	0	0	0	0	0
7349740	TGCAGCTACCACCCTGACCCGAGATCGGAAGAGCGGTTCAGCAGGAATGCCGAGACCGATCTCGTATGC	1A|010.687622220|7330901|7330901	1	4	1.13E-23		0	0	999	TGCAGCTACCACCCTGACCCGAGATCGGAAGAGCGGTTCAGCAGGAATGCCGAGACCGATCTCGTATGC	1	0.991111	0.067265	0.12548	25.13043	7.87569	3.29567	1	1	1	4	0	0	0	1	0	0	-	0	0	0	0	0	0	0	0	0	0	1	0	0	0	0	1	0	0	0	0	0
7326326	TGCAGCACCGTCCTCTACCCCGAGATCGGAAGAGCGGTTCAGCAGGAATGCCGAGACCGATCTCGTATG	1A|010.687622220|7330901|7330901	1	6	6.73E-26		0	0	999	TGCAGCACCGTCCTCTACCCCGAGATCGGAAGAGCGGTTCAGCAGGAATGCCGAGACCGATCTCGTATG	1	0.982222	0.262443	0.387134	11.12222	6.04029	1.89706	1	0.954545	0.9	20	0	0	0	0	1	0	0	0	0	0	0	0	0	0	0	0	1	0	0	0	1	0	0	1	0	0	0	0
5331687	TGCAGCAACCGCCTCAATGCCACCGAGATCGGAAGAGCGGTTCAGCAGGAATGCCGAGACCGATCTCGT	1A|010.687622220|7330901|7330901	1	4	8.71E-25		0	0	999	TGCAGCAACCGCCTCAATGCCACCGAGATCGGAAGAGCGGTTCAGCAGGAATGCCGAGACCGATCTCGT	1	0.862222	0.943299	0.106972	23.64906	7.25814	3.48107	1	1	1	7	1	1	1	1	1	1	1	-	-	1	-	1	1	1	1	-	1	1	1	-	1	1	-	1	1	1	1	-
7346996	TGCAGCCGCGCTCGCGCGCTGCCAGCGCTGCACGCGCGTTGCTCCGAGATCGGAAGAGCGGTTCAGCAG	1A|010.868475150|7346996|7346996	1	1	6.69E-31		0	0	999	TGCAGCCGCGCTCGCGCGCTGCCAGCGCTGCACGCGCGTTGCTCCGAGATCGGAAGAGCGGTTCAGCAG	1	0.871111	0.994898	0.010152	7.25795	3.37114	2.20408	1	1	1	0	1	-	1	1	1	1	1	1	-	1	1	1	1	1	1	1	1	1	1	1	1	1	1	-	1	1	1	-
3957745	TGCAGCCGCGCCCGCGCGCTGCTAGCGCTGCACGCACGTCGCTCCGAGATCGGAAGAGCGGTTCAGCAG	1A|010.868475150|7346996|7346996	1	2	3.13E-24		0	0	999	TGCAGCCGCGCCCGCGCGCTGCTAGCGCTGCACGCACGTCGCTCCGAGATCGGAAGAGCGGTTCAGCAG	1	0.866667	0.989744	0.020302	9.5694	3.90496	2.63724	1	1	1	0	1	1	1	1	1	1	1	-	1	1	1	1	1	1	1	1	1	1	1	1	1	1	-	1	1	-	1	-
1127758	TGCAGACTAATGTGACCTTTCTACATGCATGTTTAGTCACAGCAGAGAAACAGGGCTTTGAGGTGGCCA	1A|010.974978260|1127758|1127758	1	2	6.69E-31	chrUn	118347028	1	5.65E-21	TGCAGACTAATGTGACCTTTCTACATGCATKTTTAGTCACAGCAGAGAAACAGGGCTTTGAGGTGGCCA	2	0.955556	0.2	0.32	9.25	5.66605	1.66508	2	1	1	13	0	0	1	0	0	0	1	1	0	0	0	1	0	0	1	1	0	0	0	0	0	1	0	0	0	0	-	0
3943798	TGCAGCGCGAGGCCGTGGCACAGGCTCTGCGGCAGCTCACCGAGATCGGAAGAGCGGTTCAGCAGGAAT	1A|010.974978260|3943798|3943798	1	1	6.69E-31		0	0	999	TGCAGCGCGAGGCCGTGGCACAGGCTCTGYGGCAGCTCACCGAGATCGGAAGAGCGGTTCAGCAGGAAT	2	0.831111	0.946524	0.101233	11.37729	7.2456	1.59836	2	0.972973	0	1	1	1	1	-	1	1	1	1	1	1	1	-	1	-	-	1	1	1	1	-	1	1	0	1	1	1	1	0
3950972	TGCAGGTGAGGGTGGGACGCCGCCGATCAAGAGTCCGCCGCCGAGATCGGAAGAGCGGTTCAGCAGGAA	1A|010.974978260|3950972|3950972	1	2	6.69E-31		0	0	999	TGCAGKTGAGGSTGRSACGCYGCCGATCAMGAGKCCGYYRCCGAGATCGGAAGAGCGGTTCAGCAGGAA	6	0.977778	0.122727	0.215331	19.34091	6.99007	3.05351	1	1	1	10	0	0	0	0	0	0	0	0	0	0	0	0	0	0	0	0	0	0	0	0	0	0	0	0	0	0	0	0
3934676	TGCAGTTGAGGGTGGGACGCCGCCGATCAAGAGGCCGCCACCGAGATCGGAAGAGCGGTTCAGCAGGAA	1A|010.974978260|3950972|3950972	1	2	6.73E-26		0	0	999	TGCAGKTGAGGSTGRSACGCYGCCGATCAMGAGKCCGYYRCCGAGATCGGAAGAGCGGTTCAGCAGGAA	6	0.884444	0.974874	0.048989	26.58993	8.40975	3.4299	1	1	1	0	1	-	0	-	1	1	1	1	1	1	1	-	1	1	1	-	1	1	1	1	1	1	-	1	1	-	1	0
4262271	TGCAGCCCCGCTCCAGGTCACGTCGCCATATGACCGATCGATCTGCTGCCTTACACACGCGTCATGCGC	1A|010.974978260|4262271|4262271	1	1	6.69E-31	chr1A	6002374	1	1.21E-27	TGCAGCCCCGCTCCAGGTCACGTCGCCATATGACCGATCGATCTGCTGCCTTACACACGCGTCATGCGC	1	0.982222	0.126697	0.221289	7.40909	2.91796	2.69937	1	1	1	8	0	0	0	0	0	0	0	0	0	0	0	0	0	0	0	0	0	0	0	0	0	0	0	0	0	0	0	0
4990402	TGCAGGTGTATTGTACTGCATTAGCTATAGCTATTGATGGAGAAGAGTGGGGTGACTGCTTGGTGTCGG	1A|010.974978260|4990402|4990402	1	1	6.69E-31	chr1A	5823443	3	1.21E-27	TGCAGGTGTATTGTACTGCATTAGCTRTAGCTATTGATGGAGAAGWGTGGGGTGACTGCTTGGTGTCGG	2	0.986667	0.135135	0.233747	7.88889	3.64675	2.45408	1	1	1	6	0	0	0	0	0	0	0	0	0	0	0	0	0	0	0	0	0	0	0	0	0	0	0	0	0	-	0	0
2280207	TGCAGTTATCCGATCCAGGTGTTCGAGGAAGCGGTGCAACCGTTCCGTGCTGACTACTTGGACAGTATG	1A|011.809131110|2280207|2280207	1	1	6.69E-31		0	0	999	TGCAGTTATCCGATCCAGGTGTTCGAGGAAGCGGTGCAACCGTTCCGTGCTGACTACTTGGACAGTATG	1	1	0.062222	0.116701	9.05556	7.75652	1.13639	1	1	1	3	0	0	1	0	0	0	1	0	0	0	0	1	0	0	1	1	0	0	0	1	0	0	0	0	0	0	0	0
2308952	TGCAGCCATACCCTACCATCGCGTCGACTTTCCCCTGCCTGGCGCGGTGCTCGCTGGTTTGGATCGTGG	1A|011.809131110|2308952|2308952	1	2	6.69E-31	chr1A	8499861	2	1.21E-27	TGCAGCCATACCCTACCATCGCGTCGACTTTCCCCTGCCTGGCGYGGTGCTCGCTGGTTTGGATCGTGG	2	0.897778	0.668317	0.443339	5.40196	3.16773	1.73316	2	0.97561	0.916667	12	1	0	1	0	0	0	-	0	1	-	0	1	1	-	0	1	0	1	0	1	1	-	0	-	1	1	0	0
4989466	TGCAGCCTTGCGGCTTCCGCTAGCTGGGCCGAGATCGGAAGAGCGGTTCAGCAGGAATGCCGAGACCGA	1A|011.847070910|4989466|4989466	1	4	6.69E-31		0	0	999	TGCAGCYYTGCGRCTTCYGCYAGCTRGGCCGAGATCGGAAGAGCGGTTCAGCAGGAATGCCGAGACCGA	6	1	0.017778	0.034923	11.55556	7.39536	1.80914	1	1	1	4	0	0	0	0	0	0	0	0	0	0	0	0	0	0	0	0	0	0	0	0	0	0	0	0	0	0	0	0
1150566	TGCAGGCGGCTGCCCCCAGGACTTCCGTCAACCCGACGTCGCCTGCCCACCTCCCGAGATCGGAAGAGC	1A|012.009911360|1150566|1150566	1	2	6.69E-31		0	0	999	TGCAGRCSGCTGCCCCCAGGACTTCCGTCRWCCCGACGTCGCCTGCCCACCTCCCGAGATCGGAAGAGC	3	0.937778	0.483412	0.49945	5.05921	2.72472	1.96466	1	0.953488	0.916667	24	0	0	1	0	0	0	-	0	1	1	0	1	0	1	1	-	0	1	1	0	0	1	0	1	1	0	1	0
1117642	TGCAGTCTCGGTGTAAATTGAGCATCTTCACTGTTATATATATCACCACAGACAGTCAGCGCTGCTGAA	1A|012.114842600|1117642|1117642	1	1	6.69E-31		0	0	999	TGCAGTCTCGGTGTAAATTGAGCATCTTCACTGTTATATATATCACCACAGACAGTCAGCGCTGCTGAA	1	0.946667	0.356808	0.458992	5.38318	3.03144	1.77501	1	1	1	10	1	1	0	1	1	1	-	1	0	0	-	0	0	0	0	0	1	0	0	0	1	0	1	0	0	1	0	1
1121364	TGCAGTAGGTCCTTCCCGCCGCAGTGTACACGCATGGACGCCTCGCCGTCCGAGATCGGAAGAGCGGTT	1A|012.114842600|1121364|1121364	1	1	6.69E-31		0	0	999	TGCAGTAGGTCCTTCCCGCCGCAGTGTACACGCATGGACGCCTCGCCGTCCGAGATCGGAAGAGCGGTT	1	0.937778	0.35545	0.458211	18.27778	8.01253	2.42936	1	1	1	14	1	1	0	1	1	1	-	-	0	0	-	0	0	0	0	0	1	0	0	0	1	0	1	0	0	1	0	1
1074925	TGCAGTCTCGCTGTAAATTGAGCACCTTCACTGTGTTATAGATCACCACAGACAATCAGGCTTACTGAA	1A|012.709839770|1074925|1074925	1	1	6.69E-31		0	0	999	TGCAGTCTCGCTGTAAATTGAGCACCTTCACTGTGTTATAGATCACCACAGACAATCAGGCTTACTGAA	1	0.964444	0.115207	0.203869	11	5.94045	1.87346	1	1	1	9	0	0	0	0	0	0	0	0	0	0	0	0	0	0	0	0	0	0	0	0	-	0	0	0	0	1	0	0
1107539	TGCAGTCTCGGTGTTATATATACATCACCGCAGATAGTCGGTGTTGCTCAAAATTTGTTTCTGATTCAA	1A|012.709839770|1107539|1107539	1	1	6.69E-31		0	0	999	TGCAGTCTCGGTGTTATATATACATCACCGCAGATAGTCGGTGTTGCTCAAAATTTGTTTCTGATTCAA	1	0.951111	0.364486	0.463272	6.15455	2.97317	2.11344	1	1	1	14	1	-	0	1	1	1	-	1	0	0	1	0	0	0	0	0	1	0	0	0	1	0	1	0	0	1	0	1
1115155	TGCAGCGCTATCTCCTGAGCAGTGTAAATAAATATCCCCTTTGTGTTAACAAACCACTCTATGGAACCA	1A|012.709839770|1115155|1115155	1	1	6.69E-31	chr1B	9720847	3	1.21E-22	TGCAGCGCTATCTCCTGAGCAGTGTAAATAAATATCCCCTTTGTGTTAACAAACCACTCTATGGAACCA	1	0.986667	0.265766	0.390269	8.19277	4.83326	1.63956	1	1	1	14	0	0	0	0	0	0	0	0	0	0	0	0	0	1	0	0	0	0	1	0	0	1	0	0	0	1	1	0
1126408	TGCAGGCAGCGACCAATGTGAGTAAGCGGCTTCGCTGGCATACTTGGCGAGGAGATGAAGAAAGAAAGG	1A|012.709839770|1126408|1126408	1	1	6.69E-31	chr1D	9364389	1	7.31E-20	TGCAGGCAGCGACCAATGTGAGTAAGCGGCTTCGCTGGCATACTTGGCGAGGAGATGAAGAAAGAAAGG	1	0.986667	0.162162	0.271731	6.57692	2.39668	2.67765	1	1	1	5	1	0	0	0	0	0	0	1	0	0	0	0	0	0	0	0	0	0	0	0	1	0	0	0	0	1	0	0
1086105	TGCAGGAGAGCCTGGGGGCTGGCGGGGCGGCGGCCAGCAGGAGGCCAAGCGCGCGTGGGAACGGCCGGG	1A|012.819133580|1086105|1086105	1	1	6.69E-31	chr5B	542326485	2	5.61E-26	TGCAGGAGAGCCTSGGGGCTGGCGGGGCGGCGGCCAGCAGGAGGCCAAGCGCGCGTGGGAACGGCCGRG	3	0.982222	0.085973	0.157163	9.45455	3.94731	2.50567	2	1	1	4	0	0	0	0	0	0	0	0	0	0	0	0	0	0	0	0	0	0	-	0	0	1	0	0	0	0	0	0
1230950	TGCAGGAGAGCCTCGGGGCTGGCGGGGCGGCGGCCAGCAGGAGGCCAAGCGCGCGTGGGAACGGCCGAG	1A|012.819133580|1086105|1086105	1	1	4.02E-28	chr5B	542326485	2	1.56E-26	TGCAGGAGAGCCTSGGGGCTGGCGGGGCGGCGGCCAGCAGGAGGCCAAGCGCGCGTGGGAACGGCCGRG	3	0.928889	0.813397	0.303564	8.74689	4.70259	1.95669	1	1	1	4	1	1	0	1	1	1	1	1	1	1	1	-	1	1	1	0	1	1	1	0	0	1	-	1	1	0	1	1
1054423	TGCAGGTGTTGCTGGATTCGGTTCTCAGGATTTGCGTGCTAAAATTTTGCTTCTGCTCTAGCGATGCTG	1A|012.832295300|1054423|1054423	1	1	6.69E-31	chr1A	8958884	4	1.21E-27	TGCAGGTGTTGYTGGATTCGGTTCTCAGGATTTGCGTRCTAAAATTTTGCTTCTGCTCTAGCRATGCTG	4	0.915556	0.665049	0.445518	10.21782	7.86974	1.25973	2	1	1	12	1	1	1	0	1	1	-	0	0	1	0	1	1	0	1	1	0	1	0	1	0	0	0	1	0	-	1	0
1073886	TGCAGGTGTTGTTGGATTCGGTTCTCAGGATTTGCGTGCTAAAATTTTGCTTCTGCTCTAGCAATGCTG	1A|012.832295300|1054423|1054423	1	1	1.45E-27	chr1D	7735057	4	1.21E-27	TGCAGGTGTTGYTGGATTCGGTTCTCAGGATTTGCGTRCTAAAATTTTGCTTCTGCTCTAGCRATGCTG	4	0.893333	0.945274	0.103463	5.23529	2.63527	1.94853	1	1	1	1	1	1	1	-	1	1	1	1	1	0	-	1	1	1	1	1	1	1	0	1	1	1	1	1	1	1	1	1
3024731	TGCAGAAGATATATCCGAGCTTTCTAGGATAATTGGATACCGAGATCGGAAGAGCGGTTCAGCAGGAAT	1A|012.896444790|3024731|3024731	1	3	6.69E-31		0	0	999	TGCAGAAGATATATCCRAGCTTTCTAGGRWAATKRGATACCGAGATCGGAAGAGCGGTTCAGCAGGAAT	3	0.964444	0.364055	0.463038	6.18803	4.14467	1.5259	1	1	1	20	0	0	0	0	0	0	0	0	1	-	0	0	0	1	0	0	0	1	0	0	0	1	0	1	1	0	1	0
1105782	TGCAGGGCAAACAAAGAATTTAAGAACCTACTACTATCTATTTAGCAAAGGGAATGCCTCCCTCAATTA	1A|013.039438210|667458|wPt-667458	1	2	6.69E-31	chr1A	10286517	2	1.21E-27	TGCAGGGCAAACAAAGAATTTAAGAACCTACTACTATCTATTTAGCAAAGGGAATGCCTCCCTCAATTA	1	0.955556	0.44186	0.49324	5.74101	3.03774	1.97143	1	1	1	22	0	0	-	0	0	0	-	0	1	1	0	1	0	0	0	1	0	1	0	0	0	1	0	1	1	0	1	0
19483635	TGCAGCGGCGGGCGGCGAAGGGCGCGGCTCCGAGATCGGAAGAGCGGTTCAGCAGGAATGCCGAGACCG	1A|013.188129550|4992712|4992712	1	3	3.15E-19		0	0	999	TGCAGCGGCGGGCGGCGAAGGGCGCGGCTCCGAGATCGGAAGAGCGGTTCAGCAGGAATGCCGAGACCG	1	1	0.008889	0.01762	8.25	2.94746	2.38081	1	1	1	2	0	0	0	0	0	0	0	0	0	0	0	0	0	0	0	0	0	0	0	0	0	0	0	0	0	0	0	0
7905079	TGCAGGGGAGGCGGCTGGGCGCGGTGTGCCGAGATCGGAAGAGCGGTTCAGCAGGAATGCCGAGACCGA	1A|013.188129550|4992712|4992712	1	2	2.44E-20		0	0	999	TGCAGGGGAGGCGGCTGGGCRYGGTGTGCCGAGATCGGAAGAGCGGTTCAGCAGGAATGCCGAGACCGA	3	1	0.013333	0.026311	8.66667	7.63035	1.16619	3	1	1	1	0	0	0	0	0	0	0	0	0	0	0	0	0	0	0	0	0	0	0	0	0	0	0	0	0	0	0	0
4005316	TGCAGTGGCGAACCCATGGCCGTCCTGCGACAACTGTGACTCGTGCACCAAGTCCATCTCTCCGAGATC	1A|013.271580710|1007201|1007201	1	5	1.45E-27	chr1A	9928366	1	3.38E-23	TGCAGTGGCGAACCCATGGCCGTCCYGCGACAACTGYGACTCRTGCRCCAAGTCCAWCTCTCCGRGRTS	6	0.968889	0.192661	0.311085	20.32727	7.77187	2.80866	1	1	1	2	0	1	0	1	1	1	-	0	0	0	1	0	0	0	0	0	1	0	0	0	0	0	-	0	0	0	0	1
1258570	TGCAGTGATATACTATTTTGGGGTCAGCTTTTGGTTGTTGTTGGGCGTTGCTTGCTGCGGGAATGTTGG	1A|013.498932800|1258570|1258570	1	1	6.69E-31	chr1B	23874528	1	2.03E-20	TGCAGTRATATACTATTTTGGGGTCAGCTTTTGGTTGTTGTTGGGCGTTGCTTGCTGCGGGAATGTTGK	3	0.955556	0.167442	0.27881	5.53191	3.84736	1.46389	2	1	1	1	1	1	1	0	0	0	0	0	0	0	0	1	0	0	1	0	0	0	0	1	0	0	0	0	0	0	0	0
1056555	TGCAGACTCAGTGGATGAGCAGATAAGGTTAGGCTATTGACGAGCGGGTGTGCAAGCCGATGCATAGGC	1A|013.555776610|1056555|1056555	1	1	6.69E-31		0	0	999	TGCAGACTCAGTGGATGAGCAGATAAGGTTAGGCTATTGACGAGCGGGTGTGCAAKCCGATGCATAGGC	2	0.982222	0.158371	0.266579	20.38462	6.50193	3.04981	2	1	1	8	1	0	0	0	0	0	0	1	0	0	0	0	0	0	0	0	0	0	0	0	1	0	0	0	0	1	0	0
1380188	TGCAGCCCGACGCCATCTCCACCATGCCAGCGTGCGGCATGGCGCCTTCTACACCACCCGAGATCGGAA	1A|013.555776610|1380188|1380188	1	1	6.69E-31		0	0	999	TGCAGCCCGACGCCATCTCCACCATGCCAGCGTGCGGCATGGCGCCTTCTACACCACCCGAGATCGGAA	1	0.951111	0.294393	0.415451	11.22989	4.68968	2.51789	1	1	1	8	0	1	1	1	1	1	-	0	0	0	1	-	0	0	1	1	0	0	1	0	0	0	1	0	0	0	0	0
2257989	TGCAGAACAAGTAGGCCAAGAATTTGTCATGGCAGAGACGTCTAATGCCAGAATACAGGCGATCGGATC	1A|013.555776610|2257989|2257989	1	1	6.69E-31	chr1A	9917705	1	1.21E-27	TGCAGAACAAGTAGGCCAAGAATTTGTCATGGCAGAGACGTCTAATGCCAGAAYACAGGCGATYGGRTC	3	1	0.675556	0.43836	9.39901	8.94005	1.06171	2	1	1	7	1	0	1	0	0	0	1	1	1	1	0	1	0	1	0	1	0	1	1	1	1	1	0	1	1	1	1	0
5361957	TGCAGAACAAGTAGGCCAAGAATTTGTCATGGCAGAGACGTCTAATGCCAGAATACAGGCGATTGGGTC	1A|013.555776610|2257989|2257989	1	1	1.45E-27	chr1A	9917705	1	2.61E-24	TGCAGAACAAGTAGGCCAAGAATTTGTCATGGCAGAGACGTCTAATGCCAGAAYACAGGCGATYGGRTC	3	0.951111	0.285047	0.40759	5.8625	2.76471	2.34123	1	1	1	6	0	1	0	1	1	1	-	0	0	0	1	0	1	0	0	0	1	0	0	0	0	0	1	0	0	0	0	1
1101586	TGCAGCACGAAGTGATCGGAGTACACACGCCAAACACAGTTCAACCACCGAGATCGGAAGAGCGGTTCA	1A|013.827186820|1101586|1101586	1	1	6.69E-31		0	0	999	TGCAGCACGAAGTGATCGGAGTACACACGCCAAACACAGTTCAACCACCGAGATCGGAAGAGCGGTTCA	1	0.937778	0.398104	0.479235	29.21488	8.45426	3.55897	1	1	1	20	1	0	0	1	1	1	0	1	0	1	-	0	1	0	0	0	0	1	-	1	1	0	1	0	0	0	1	0
1116874	TGCAGGTTTCGTTCCGCAATCAAGTTTCTCTACCATCCCAGGTCGTTCTCTCAGCATACGGCGTGGGCA	1A|013.827186820|1116874|1116874	1	1	6.69E-31	chr1A	10019486	1	5.61E-26	TGCAGGTTTCGTTCCGCRATCAAGTTTCTCTACCATCCCAGGTCGTTCTCTCAGCATACGGCGTGGGCA	2	0.942222	0.311321	0.4288	5.38462	3.36071	1.58808	2	0.978261	0.933333	15	1	0	0	0	0	0	0	1	1	0	0	0	1	-	0	0	0	0	0	1	1	0	0	0	1	1	1	0
1210451	TGCAGGCCACGGCTGTGACAACGAGAGGAAGCTAGGTAGTAGAACCGAATAATGTACACAAGAGGAACC	1A|013.827186820|1210451|1210451	1	1	6.69E-31	chr1A	9922094	3	3.38E-23	TGCAGGCCACGGYTGTGACAACGAGAGGAAGCTAGGTAGTAGAACCGAATAATGTACACAAGAGGAACC	2	0.951111	0.313084	0.430125	5.05435	2.6349	2.01481	2	0.960784	0.818182	11	1	1	0	1	1	1	0	1	0	0	1	0	0	0	0	0	1	0	0	0	1	0	1	0	0	0	0	-
2275666	TGCAGTTTCATCCCTTTTGGTTCGATCATTTATGCAAAAAAATGAGTAAAAAAATAGTTCACTTGCAGA	1A|013.827186820|2275666|2275666	1	1	6.69E-31	chr1A	9970523	1	5.61E-26	TGCAGTTYCATCCCTTTTGGTTCGATCATTTATGCAAAAAAATGARTAAAAAAATAGTTCACTTGCAGA	3	0.96	0.342593	0.450446	5.66364	3.22004	1.79004	1	0.976744	0.933333	15	0	0	0	0	0	0	0	0	1	1	0	0	0	1	0	0	0	1	0	0	0	-	0	1	1	0	1	0
100000972	TGCAGTTGCTGCTGTTGCAGCGGCGACAGTGGATCCGAGTTGCACATATGTTGGTATTGAACAACAAAT	1A|013.870242020|1000928|1000928	1	1	5.20E-27	chr1A	10538736	1	9.39E-24	TGCAGTTGCTGCTGTTGCAGCGGCGACAGTGGATCCGAGTTGCACATATGTTGGTATTGAACAACAAAT	1	1	0.026667	0.051911	12.6	6.03656	2.00858	1	1	1	2	0	0	0	0	0	0	0	0	0	0	0	0	0	0	0	0	0	0	0	0	0	1	0	0	0	0	0	0
1000928	TGCAGTTGCTGCTGTTGCAGCGGCGACAGTGGATCCGAGTTGCACATGTTGGTATTGAACAACAAATGA	1A|013.870242020|1000928|1000928	1	1	6.69E-31	chr1A	10538736	1	1.21E-27	TGCAGTTGCTGCTGTTGCAGCGRCGACAGTGGATCCGAGTTGCACATGTTGGTATTGAACAACAAATGA	2	0.902222	0.876847	0.215972	14.45059	5.57686	2.70027	2	1	1	6	1	-	1	1	1	1	1	1	-	1	1	1	0	1	1	1	1	1	-	1	1	0	1	1	1	1	1	1
100003116	TGCAGAAAAAAACAGCCCAGCTATTCATGTGCATCAGACACAATAAAAACATGCATGCTCGACAAACAT	1A|013.898974820|2255987|2255987	1	1	1.12E-28	chr1A	19872278	2	5.61E-26	TGCAGAAAAAAACAGCCCAGCTATTCATGTGCATCAGACACAATAAAAACATGCATGCTCGACAAACAT	1	0.991111	0.044843	0.085664	10.05556	5.43111	1.8202	1	1	1	4	0	0	0	0	1	0	0	0	0	0	0	0	0	0	0	0	0	0	0	0	0	0	0	-	0	0	1	0
2255987	TGCAGAAAAAAACAGCCCAGCTATTCATGTGCATCAGACCACAATAAAAACATGCATGCTCGACAAACA	1A|013.898974820|2255987|2255987	1	1	6.69E-31	chr1A	19872278	2	1.21E-27	TGCAGAAAAAAACAGCCCAGCTATTCATGTGCATCAGACCACAATAAAAACATGCATGCTCGACAAACA	1	0.924444	0.4375	0.492188	7.76866	4.79881	1.69831	1	1	1	17	1	1	-	0	0	1	1	0	0	1	0	0	1	-	0	0	0	1	1	0	0	0	1	0	1	0	0	0
1118616	TGCAGCATACCAGGCTACCTCCGCCTAGGCCTGTGCGCACGGCCTGCTGGCTGCACTCCCACCGAGATC	1A|014.039838910|1118616|1118616	1	1	6.69E-31	chr1A	4944072	2	7.26E-25	TGCAGCATACCAGGCTACCTCCGCCTAGGSCTGTGCGCACGGCCTGCYGGCTGCACTCCCRCCGAGATC	2	0.986667	0.193694	0.312353	10.06667	4.44172	2.45389	1	1	1	8	0	0	0	0	0	0	0	0	0	1	0	0	0	0	0	0	0	1	0	0	1	0	0	0	0	0	0	0
2289292	TGCAGTCCAAATAAGGACAAATGTCAATAAACACAATTTTTTACAAACTAAATCGATGCAGAAAATGTT	1A|014.114450140|2289292|2289292	1	1	6.69E-31		0	0	999	TGCAGTCCAAATAAGGACAAATGTCAATAAACACAATTTTTTACAAACTAAATCGATGCAGAAAATGTT	1	0.906667	0.5	0.5	5	3.71265	1.39362	1	0.957447	0.888889	18	1	1	1	0	0	1	1	1	1	-	-	1	0	-	1	0	0	-	0	-	1	0	0	1	0	0	0	0
1266871	TGCAGCTGAAGTAAGCTTCTGCAAGGGACGCCTTAGGAAGCTCTTCAGGCCAGCCCGAGATCGGAAGAG	1A|014.117646930|1266871|1266871	1	1	6.69E-31		0	0	999	TGCAGCTGAAGTAAGCTTCTGCAAGGGACGCCTTAGGAAGCTCTTCAGGCCAGCCCGAGATCGGAAGAG	1	0.951111	0.621495	0.470478	15.34043	9.00833	1.70931	1	1	1	14	0	0	1	1	1	1	1	0	-	1	0	1	0	1	1	1	1	1	1	-	0	1	1	-	1	0	1	1
3064386	TGCAGAAATTATTGCGTGAGCAAATTTTCGCACGGAAGAACAGGTCCGAGATCGGAAGAGCGGTTCAGC	1A|014.291635360|3064386|3064386	1	1	6.69E-31		0	0	999	TGCAGAAATTATTGCGTGAGCAAATTTTCGCACGGARGAACAGGTCCGAGATCGGAAGAGCGGTTCAGC	2	0.902222	0.842365	0.265573	18.63934	7.13576	2.7149	2	1	1	8	0	1	0	1	1	1	-	0	-	1	1	0	1	1	0	-	1	1	0	0	-	1	1	1	1	-	1	1
1223599	TGCAGTTCCAGCTCGCGTCCGTGTGCGTCGCTAGGTCTGGGCGACCTTGGCCCTGGGCTGCGTGCGAGT	1A|014.364432540|1223599|1223599	1	1	6.69E-31	chrUn	185822544	3	1.21E-27	TGCAGTTCCAGCTCGCGTCCGTGTGCGTCGCTAGGTCTGGGCGACCTTGGCCCTGGGCTGCGTGCGAGT	1	0.968889	0.133028	0.230662	9.31915	5.57772	1.74847	1	1	1	9	0	0	0	0	0	0	0	0	0	1	0	0	0	0	0	0	0	1	0	0	0	0	0	0	0	0	0	0
3034053	TGCAGAAGATATATCCAAGCTTTCTAGGGAAATTGGATACCGAGATCGGAAGAGCGGTTCAGCAGGAAT	1A|014.369063240|3034053|3034053	1	3	6.69E-31		0	0	999	TGCAGAAGATATATCCRAGCTTTCTAGGRWAATKRGATACCGAGATCGGAAGAGCGGTTCAGCAGGAAT	3	0.982222	0.171946	0.284761	8	4.64758	1.76752	1	1	1	9	1	0	0	0	0	0	0	-	0	0	0	0	0	0	0	0	0	0	0	-	1	0	0	0	0	1	0	0
1072773	TGCAGGGTGAACTCGCCCCATGACTTTTGGTGATTCATATCACCAAGAGGGATTTCTAGATCAGAGGCC	1A|014.401713450|1072773|1072773	1	2	6.69E-31		0	0	999	TGCAGGGTGAACTCGCCCCATGACTTTTGGTGATTCATATCACCAAGAGGGATTTCTAGATCAGAGGCC	1	0.955556	0.302326	0.42185	9.34444	3.73917	2.63401	1	1	1	8	1	1	0	0	0	0	-	0	0	0	1	0	0	1	0	0	0	0	0	0	1	0	0	0	0	1	0	0
5354409	TGCAGATGATGTGTTCTACCCCGCAGCCAAAGCTAGTGGCCACTTTTTGTTATGTTCTGCATCATGCAT	1A|014.401713450|1204920|1204920	1	1	1.45E-27	chr1A	12324214	1	1.21E-27	TGCAGATGATGTGTTCTRCCCCGCAGCCAAAGCTAGTGGCCACTTTTTGTTATGTTCTGCATCAYGCAT	2	0.96	0.388889	0.475309	8.81818	4.61224	1.93418	1	1	1	16	0	-	1	0	0	0	1	0	0	0	0	1	1	0	1	0	1	0	0	0	0	0	0	1	1	0	0	1
1204920	TGCAGATGATGTGTTCTGCCCCGCAGCCAAAGCTAGTGGCCACTTTTTGTTATGTTCTGCATCACGCAT	1A|014.401713450|1204920|1204920	1	1	6.69E-31	chr1A	12324214	1	2.61E-24	TGCAGATGATGTGTTCTRCCCCGCAGCCAAAGCTAGTGGCCACTTTTTGTTATGTTCTGCATCAYGCAT	2	0.92	0.468599	0.498028	7.98611	4.34292	1.93064	1	0.979592	0.96	25	0	0	0	1	1	1	0	-	0	1	1	0	0	0	0	0	0	1	1	0	1	-	-	0	0	1	1	0
2292464	TGCAGCTCCTCGACGGAGACGCCTTGCGCCAGTTCAACATCAGCCTCAACGACGAAAGCCGAGATCGGA	1A|014.404296480|2292464|2292464	1	1	6.69E-31		0	0	999	TGCAGCTCCTCGACGGAGACGCCTTGCGCCAGTTCAACATCAGCCTCAACGACGAAAGCCGAGATCGGA	1	0.942222	0.349057	0.454432	13.75758	6.1498	2.29867	1	1	1	9	0	1	1	0	0	0	1	0	0	0	1	1	0	1	0	1	0	0	0	1	0	-	0	0	0	-	0	0
1277304	TGCAGGGACACCACACGGAAGGACTCCATGGCTTGTGGCATCGTCCTTGGGCCACATTGCCGCACGGTG	1A|014.406688440|1277304|1277304	1	1	6.69E-31	chr1D	12318600	1	2.61E-24	TGCAGGGACACCACACGGAAGGACTCCATGGCTTGTGGCATCRTCCTTKGGCCACATTGCCGCACGGTG	2	0.951111	0.397196	0.478863	8.61682	4.25725	2.11921	1	0.980392	0.875	8	0	1	1	0	0	0	1	0	0	0	1	1	0	1	1	1	0	0	0	1	0	1	0	0	0	1	0	0
1097038	TGCAGGGACACCACACGGAAGGACTCCATGGCTTGTGGCATCATCCTTTGGCCACATTGCCGCACGGTG	1A|014.406688440|1277304|1277304	1	1	1.45E-27	chr1D	12318600	1	1.21E-27	TGCAGGGACACCACACGGAAGGACTCCATGGCTTGTGGCATCRTCCTTKGGCCACATTGCCGCACGGTG	2	0.893333	0.99005	0.019702	5.96454	3.17662	1.94888	1	1	1	0	1	1	1	1	1	1	1	1	1	1	1	1	-	-	1	1	-	0	1	1	1	1	1	1	1	1	1	1
4536893	TGCAGCTCCCTGCCCTTGCATTCTTCACACTTGACGATTCCTCCGATTGTGGTGATTGCTTTCTTATTG	1A|014.461847180|1281103|1281103	1	1	1.45E-27	chr1A	12617553	1	5.65E-21	TGCAGCTCCCTGCCCTKGCATTCTTCACACTTGACGATTCYTCCRATTGTGGTGATTGCTTTCTTRTTG	4	0.977778	0.081818	0.150248	6.94444	3.93661	1.72506	1	1	1	10	0	0	0	0	0	0	-	0	0	0	0	0	0	0	0	0	0	0	0	0	0	0	0	0	0	0	0	0
1281103	TGCAGCTCCCTGCCCTTGCATTCTTCACACTTGACGATTCTTCCGATTGTGGTGATTGCTTTCTTGTTG	1A|014.461847180|1281103|1281103	1	1	6.69E-31	chr1A	12617553	1	2.61E-24	TGCAGCTCCCTGCCCTKGCATTCTTCACACTTGACGATTCYTCCRATTGTGGTGATTGCTTTCTTRTTG	4	0.884444	0.613065	0.474432	7.35754	4.62753	1.64833	3	0.978261	0.96	25	-	1	1	0	1	-	-	1	1	1	1	1	0	0	1	1	1	1	1	1	1	1	0	1	0	0	-	0
5411896	TGCAGCAGGCGCAGCCGCAGGCGGTGCCGCACTTGCAGGTGGTGCAGTCGCAGCCGCCGAGATCGGAAG	1A|014.468542680|1094719|1094719	1	2	1.45E-27		0	0	999	TGCAGCAGGMGCAGCCGCASGCSGTGCCGCAYTTGCASGTGGTGCAGTCGCAGCCGCCGAGATCGGAAG	5	1	0.004444	0.008849	14.5	3.5	4.49603	1	1	1	1	0	0	0	0	0	0	0	0	0	0	0	0	0	0	0	0	0	0	0	0	0	0	0	0	0	0	0	0
1083062	TGCAGCAGCAGGCCACGTGCCCGCTGTGCCGTGCCGCCGTCGTCGTCGCCGCCGCACCCAGCAGCGGCC	1A|014.780578910|1083062|1083062	1	1	6.69E-31		0	0	999	TGCAGCAGCAGGCCACGTGCCCGCTGTGCCGTGCCGCCGTCGTCGTCGCCGCCGCACCCAGCAGCGGCC	1	0.982222	0.158371	0.266579	9.11538	3.19648	2.84951	1	1	1	8	1	0	0	0	0	0	0	1	0	0	0	0	0	0	0	0	0	0	0	0	1	0	0	0	0	1	0	0
3023997	TGCAGGTCGCGAGTTCGACCTTTGCACGCACGTATTTTTTTTCAGAAATTGTGCATTCTTCAAAAATCA	1A|014.780578910|3023997|3023997	1	1	6.69E-31		0	0	999	TGCAGGTCGCGAGTTCGACCTTTGCACGCACGTATTTTTTTTCAGAAATTGTGCATTCTTCAAAAATCA	1	0.964444	0.239631	0.364416	6.35821	3.44553	1.98996	1	1	1	5	0	1	0	1	1	1	1	0	0	1	1	0	0	0	0	0	1	1	0	0	0	0	1	0	0	0	0	-
3024292	TGCAGGTACAACACAGAAATCCTAGCGTAGGGACTGCCGAGATCGGAAGAGCGGTTCAGCAGGAATGCC	1A|014.780578910|3024292|3024292	1	1	6.69E-31		0	0	999	TGCAGGTACAACACAGAAATCCTAGCGTAGGGACTGCCGAGATCGGAAGAGCGGTTCAGCAGGAATGCC	1	0.942222	0.514151	0.4996	32.60366	16.45082	2.15975	1	1	1	16	1	0	0	0	0	0	0	1	1	0	0	0	0	1	0	0	0	0	0	-	1	1	0	1	1	1	1	0
3025736	TGCAGCATTCTATTGTAGATTGTCGTAATTCGCACAGACCGAGATCGGAAGAGCGGTTCAGCAGGAATG	1A|014.780578910|3025736|3025736	1	1	6.69E-31		0	0	999	TGCAGCATTCTATTGTAGAYTGTCGTAATTCGCACAGACCGAGATCGGAAGAGCGGTTCAGCAGGAATG	2	0.928889	0.492823	0.499897	11.575	4.95675	2.39332	2	1	1	17	1	0	0	0	0	0	0	-	1	0	0	0	0	1	0	0	0	0	0	1	-	1	0	1	1	1	1	0
3028941	TGCAGATGCAGTGAAGCTTCTGGAAGGGCGGCCAGCTTCCGAGATCGGAAGAGCGGTTCAGCAGGAATG	1A|014.780578910|3028941|3028941	1	2	6.69E-31		0	0	999	TGCAGATGCAGTGAAGCTTCTGGAAGGGCGGCCAGCTTCCGAGATCGGAAGAGCGGTTCAGCAGGAATG	1	0.955556	0.52093	0.499124	24.64024	11.7478	2.23702	1	1	1	16	1	0	0	0	0	0	0	1	1	0	0	0	0	1	0	0	0	0	0	1	1	1	0	1	1	1	1	0
4992818	TGCAGCTCCGCTCGTCCGCCTGCCGAATGCAACCGAGATCGGAAGAGCGGTTCAGCAGGAATGCCGAGA	1A|014.780578910|4992818|4992818	1	1	6.69E-31		0	0	999	TGCAGCTCCGCTCGTCCGCCTGCCGAATGCAACCGAGATCGGAAGAGCGGTTCAGCAGGAATGCCGAGA	1	0.982222	0.158371	0.266579	24.86792	9.74784	2.84699	1	1	1	11	1	0	0	0	0	0	0	1	0	0	0	0	0	0	0	0	0	0	0	0	1	0	0	0	0	1	0	0
1102623	TGCAGACTAGTACTACTACCACAGACTGCTGCTGATTGATTTCTAGCCGAGCCGAGATCGGAAGAGCGG	1A|014.963454390|1102623|1102623	1	1	6.69E-31		0	0	999	TGCAGACTAGTACTACTACCACAGACTGCTGCTGATTGATTTCTAGCCGAGCCGAGATCGGAAGAGCGG	1	0.951111	0.476636	0.498908	22.72297	7.39688	3.27995	1	1	1	29	0	0	1	0	0	0	1	0	1	1	0	1	0	1	1	1	0	1	0	0	0	1	0	1	1	0	1	0
3026425	TGCAGACAGATCGTGCCTAATCGGGAAGGGAATAGATTTGGAGCCGAGATCGGAAGAGCGGTTCAGCAG	1A|014.963454390|3026425|3026425	1	1	6.69E-31		0	0	999	TGCAGACAGATCGTGCCTAATCGGGARGGGAATAGATTTGGMGCCGAGATCGGAAGAGCGGTTCAGCAG	3	0.933333	0.561905	0.492336	14.98266	6.41753	2.49312	2	1	1	19	0	1	1	1	0	-	1	1	1	1	0	1	0	1	-	1	1	1	1	1	0	1	1	1	1	0	0	1
7492103	TGCAGCATGTCGTTTGGGCCACCATCGGGGTAGCTTGTTTTGCGGGAACTAACGATGCCGAGATCGGAA	1A|014.963454390|7492103|7492103	1	2	6.69E-31	chr1A	17880655	1	1.21E-22	TGCAGCATGTCSTTTGGGCCACCRTCGGGRTARCTTGTTTTGCGGGARCTRACGATGCCGAGATCGGAA	4	0.995556	0.008929	0.017698	16.75	6.75925	3.37666	1	1	1	0	0	0	0	0	0	0	0	0	0	0	0	0	0	0	0	0	0	0	0	0	0	0	0	0	0	0	0	0
991197	TGCAGCATGTCGTTTGGGCCACCGTCGGGGTAGCTTGTTTTGCGGGAGCTGACGATGCCGAGATCGGAA	1A|014.963454390|991197|991197	1	1	6.69E-31	chr1D	16897555	2	1.21E-22	TGCAGCATGTCSTTTGGGCCACCRTCGGGRTARCTTGTTTTGCGGGARCTRACGATGCCGAGATCGGAA	4	0.857778	0.984456	0.030605	18.76868	9.61944	2.07697	1	1	1	0	1	-	1	1	1	1	1	1	1	1	1	1	1	1	1	1	1	1	1	1	1	1	1	1	1	-	1	-
1267271	TGCAGGTACGTGGAGCTGGATGATGACCATGCTCGTTTCTTCTACTACTTCATCCAGTCGGAGCGTAGC	1A|015.150823630|1267271|1267271	1	1	6.69E-31	chr1A	9723153	2	1.21E-27	TGCAGGTACGTGGAGMTGSATGATGACCATGCTCGTTTCTTCTACTACTTCATCCAGTCGGAGCGTAGC	3	1	0.053333	0.100978	6.21053	4.18744	1.48224	3	1	1	4	0	0	0	0	1	0	0	0	0	0	0	0	0	0	0	0	0	0	0	0	0	0	0	1	0	0	0	0
3023923	TGCAGGGTCAACTGAGGTCATTTCTCCTGTTGTCCCGAGATCGGAAGAGCGGTTCAGCAGGAATGCCGA	1A|015.256514700|3023923|3023923	1	1	6.69E-31		0	0	999	TGCAGGGTCAACTGAGGTCATTTCTCCTGTTGTCCCGAGATCGGAAGAGCGGTTCAGCAGGAATGCCGA	1	0.96	0.481481	0.499314	8.69065	4.92658	1.82953	1	1	1	23	1	1	1	1	1	1	1	1	0	0	-	1	0	0	1	1	1	0	1	0	-	0	-	0	0	1	0	1
1129036	TGCAGCGGCGAGGACAAGGCAGCATCAACGCCAGCAATGGGTACAGAGAGACGATGATTCGGCTGATGC	1A|015.433895570|1129036|1129036	1	1	6.69E-31	chr1A	9354412	1	1.21E-22	TGCAGCGGCGAGGACARGGCARCATCAACGCCAGCMATGGGTACAGAGAGACGATGATTCGGCTGATGC	2	0.977778	0.1	0.18	11.52941	4.39408	2.77581	1	1	1	5	0	0	0	0	0	0	0	0	0	0	0	0	0	1	0	0	0	0	0	0	0	0	0	0	0	0	0	0
1395974	TGCAGGCCACGCAGCACAAGGCCACCATCAAGGACAAGGAGGCCATCATCGCCAAGGCGCACGCTCTCC	1A|015.433895570|1395974|1395974	1	1	6.69E-31	chr1A	10202519	1	2.61E-24	TGCAGGCCAYGCAGCACAAGGCCRCCATCRAGGACAAGGARGCCATCATCRCCAAGGCGCACGCTMTCC	5	0.982222	0.095023	0.171987	6.36111	4.19095	1.52464	1	1	1	8	0	0	0	0	0	0	0	0	0	0	0	0	0	0	0	0	0	0	0	0	1	0	0	0	0	1	0	0
4395259	TGCAGGCCACGCAGCACAAGGCCGCCATCAAGGACAAGGAAGCCATCATCGCCAAGGCGCACGCTCTCC	1A|015.433895570|1395974|1395974	1	1	1.45E-27	chr1A	10202519	1	2.61E-24	TGCAGGCCAYGCAGCACAAGGCCRCCATCRAGGACAAGGARGCCATCATCRCCAAGGCGCACGCTMTCC	5	0.973333	0.114155	0.202248	5.94118	4.1582	1.3872	1	1	1	0	0	1	0	0	0	0	0	0	0	0	1	0	0	0	0	0	0	0	0	0	0	0	0	0	0	0	0	0
3385278	TGCAGAGCCTCAAGCTATATGGCAACCTGGTCAAACTACCGAGATCGGAAGAGCGGTTCAGCAGGAATG	1A|015.433895570|3385278|3385278	1	8	6.69E-31		0	0	999	TGCAGAGCMTSAAGHTRWXXGRMRVBCTSDWBRARHTRCCGAGATCGGAAGAGCGGTTCAGCAGGAATG	30	0.986667	0.144144	0.246733	31.23404	10.3702	3.10717	1	1	1	8	0	0	0	0	0	0	0	0	0	0	0	0	0	0	0	0	0	0	-	0	1	0	0	0	0	1	0	0
5412124	TGCAGAGCCTCAAGCTGTACGGCAACCTGGTCAAACTGCCGAGATCGGAAGAGCGGTTCAGCAGGAATG	1A|015.433895570|3385278|3385278	1	9	6.73E-26		0	0	999	TGCAGAGCMTSAAGHTRWXXGRMRVBCTSDWBRARHTRCCGAGATCGGAAGAGCGGTTCAGCAGGAATG	30	0.973333	0.351598	0.455954	9.91346	7.42282	1.44245	3	0.979592	0.9375	16	0	0	-	0	0	0	1	0	0	0	0	1	1	0	0	-	0	0	1	0	0	0	0	0	0	1	0	1
3960873	TGCAGAAACCGCACCGCAACTTTTCTTTTTGAGGGTTAATGCCGAGATCGGAAGAGCGGTTCAGCAGGA	1A|015.433895570|3960873|3960873	1	1	6.69E-31		0	0	999	TGCAGAAACCGCACCGCAACTTTTCTTTTTGAGGGTTAATGCCGAGATCGGAAGAGCGGTTCAGCAGGA	1	0.982222	0.122172	0.214492	7.18605	3.64887	1.9503	1	1	1	8	0	0	0	0	0	0	0	0	0	0	0	0	0	0	0	0	0	0	0	0	1	0	0	0	0	1	0	0
4664017	TGCAGCCTTGGACTGGTCCTCTGATATTTCACCGAGATCGGAAGAGCGGTTCAGCAGGAATGCCGAGAC	1A|015.433895570|4664017|4664017	1	1	3.11E-29		0	0	999	TGCAGCCTTGGACTGGTCCTCTGATATTTCACCGAGATCGGAAGAGCGGTTCAGCAGGAATGCCGAGAC	1	0.964444	0.110599	0.196734	25.63636	15.12687	1.78387	1	1	1	8	0	0	0	0	0	0	0	0	0	0	0	0	0	0	0	0	0	0	0	0	1	0	0	0	0	1	0	0
1708468	TGCAGCCGTGAGTTTCCTTCTGATGGAGAGTCCTCACGATCCCTGTCCCAGGCCCCTGGACGCGAGGCG	1A|015.498689860|1708468|1708468	1	1	6.69E-31	chr1A	417679912	1	2.61E-24	TGCAGCCGTGAGTTTCCTTCTGATGRMGAGTCCTCACGATCCCTGTCCCAGGCCCCYGGAYGCGAGGCG	4	1	0.008889	0.01762	5.33333	4.78423	1.12857	1	1	1	1	0	0	0	0	0	0	0	0	0	0	0	0	0	0	0	0	0	0	0	0	0	0	0	0	0	0	0	0
1108323	TGCAGAATACTCGGCTACGATGTGCCCAAAGGCACCACCGTTCTCGTCAATGTTTGGGCCATCTCTAGA	1A|015.512927160|1108323|1108323	1	2	6.69E-31	chr1A	9923389	2	1.21E-27	TGCAGAATACTCGGCTACGRYGTGCCYAAAGGCACCACCRTTCTYGTSAATGTTTGGGCCATCTCTAGA	5	0.937778	0.64455	0.458211	14.27513	7.10901	1.99305	2	1	1	19	0	1	0	1	1	1	1	0	1	1	1	0	0	1	0	0	1	1	0	1	0	1	-	1	1	1	1	1
4004402	TGCAGGTCCTCCCTCGCATGCGGTGGCTCTTTGCCCGAGATCGGAAGAGCGGTTCAGCAGGAATGCCGA	1A|015.698228950|4004402|4004402	1	1	6.69E-31		0	0	999	TGCAGGTYCTCCCTCGCATRCGGTGGCTCTTTGSCCGAGATCGGAAGAGCGGTTCAGCAGGAATGCCGA	4	0.924444	0.432692	0.490939	16.85271	9.15	1.93563	3	1	1	15	1	1	0	1	1	1	1	1	0	0	1	0	-	0	0	0	1	0	0	0	1	0	1	0	0	1	0	1
1079075	TGCAGGCAACGCTATATGTACCTCTAGTACATTTCCCAATTCCCATTTTCCGAGATCGGAAGAGCGGTT	1A|016.063247560|1079075|1079075	1	1	6.69E-31		0	0	999	TGCAGGCAACGCTATATGTACCTCTAGTACATTTCCCAATTCCCATTTTCCGAGATCGGAAGAGCGGTT	1	0.848889	0.989529	0.020723	8.1844	3.61852	2.27583	1	1	1	0	1	-	1	1	1	1	1	1	1	1	1	1	1	1	1	1	1	1	1	-	1	1	1	1	1	1	1	-
1099527	TGCAGCGTTGAGGGTGTTGCATGGCATCACGATGTGTTGTGTCACAACACGGCCGAGATCGGAAGAGCG	1A|016.063247560|1099527|1099527	1	1	6.69E-31		0	0	999	TGCAGCGTTGAGGGTGTTGCATGGCATCACGATGTGTTGTGTCACAACACGGCCGAGATCGGAAGAGCG	1	0.844444	0.989474	0.020831	17.32624	6.45112	2.7943	1	1	1	0	1	1	1	1	1	1	-	-	1	1	1	1	1	1	1	1	1	1	-	1	1	-	1	-	1	1	1	1
1110968	TGCAGCGGCGTTTTCCTTCGCCCGTGCCCGCGTACGCGTGGTGCAGCGCTACGTCGTCCTCTGGCTGAA	1A|016.063247560|1110968|1110968	1	1	6.69E-31	chr2A	121586626	1	1.21E-27	TGCAGCGGCGTTTTCCTTCGCCCGTGCCCGCGTACGCGTGGTGCAGCGCTACGTCGTCCTCTGGCTGAA	1	0.893333	0.995025	0.009901	7.56184	3.18991	2.41389	1	1	1	0	1	1	1	1	1	1	1	1	1	1	-	1	1	-	1	1	1	1	1	1	1	-	1	1	1	-	1	1
7491836	TGCAGATGCTATTACATCAATTAATTTTAACTGCGTGACCGAGATCGGAAGAGCGGTTCAGCAGGAATG	1A|016.063247560|3020831|3020831	1	1	1.45E-27		0	0	999	TGCAGATGCTATTACATCAAYYAATTTTAACTGCGTGACCGAGATCGGAAGAGCGGTTCAGCAGGAATG	3	0.973333	0.187215	0.304331	27.07407	8.95017	3.15425	2	1	1	5	1	0	1	0	0	0	1	1	0	0	0	1	0	1	0	0	0	0	0	0	0	0	0	0	0	-	0	0
3020831	TGCAGATGCTATTACATCAACCAATTTTAACTGCGTGACCGAGATCGGAAGAGCGGTTCAGCAGGAATG	1A|016.063247560|3020831|3020831	1	1	6.69E-31		0	0	999	TGCAGATGCTATTACATCAAYYAATTTTAACTGCGTGACCGAGATCGGAAGAGCGGTTCAGCAGGAATG	3	0.888889	0.785	0.33755	16.60851	7.51848	2.30717	1	1	1	6	0	1	0	1	1	1	-	0	1	1	1	0	1	0	1	1	1	1	1	-	-	1	1	1	1	0	1	1
13376030	TGCAGCGCCGCGCCGCGCCGCACCGCGCCCCGCCCCGAGATCGGAAGAGCGGTTCAGCAGGAATGCCGA	1A|016.063247560|3956061|3956061	1	1	1.12E-28		0	0	999	TGCAGCGCCGCGCCGCGCCGCACCGCGCCCCGCCCCGAGATCGGAAGAGCGGTTCAGCAGGAATGCCGA	1	1	0.048889	0.092998	9.16667	5.02494	1.92749	1	1	1	5	0	0	1	0	1	0	0	0	0	0	0	0	0	0	0	0	0	0	0	0	0	0	0	0	0	0	0	0
3956061	TGCAGCGCCGCGCCGCGCCGCACCGCGCCCCGCGCCCGAGATCGGAAGAGCGGTTCAGCAGGAATGCCG	1A|016.063247560|3956061|3956061	1	1	6.69E-31		0	0	999	TGCAGCGCCGCGCCGCGCCGCACCGCGCCCCGCGCCCGAGATCGGAAGAGCGGTTCAGCAGGAATGCCG	1	0.866667	0.94359	0.106456	8.73308	3.9174	2.32731	1	1	1	7	1	1	0	1	0	1	-	1	1	1	1	1	1	1	1	1	1	1	1	1	1	1	1	-	1	1	1	1
5971425	TGCAGCCACCGCAGGTCATTCTCCGGCATCATCCGAGATCGGAAGAGCGGTTCAGCAGGAATGCCGAGA	1A|016.063247560|5971425|5971425	1	2	6.69E-31		0	0	999	TGCAGCCACMGSAGGTCMTTCTCSGGCATCATCCGAGATCGGAAGAGCGGTTCAGCAGGAATGCCGAGA	3	0.933333	0.995238	0.009478	12.34629	7.77876	1.62782	2	1	1	0	1	-	1	1	1	1	1	1	1	1	1	1	1	1	1	1	1	1	1	1	1	1	1	1	1	1	-	1
980515	TGCAGCTGCATGCGAAATTGCCAATGTTCTCGTCATTTCGTCGTTCATTCTTCTGCCATAATCATGATG	1A|016.063247560|980515|980515	1	1	6.69E-31	chr1A	319926290	1	1.21E-27	TGCAGCTGCATGCGAAATTGCCAATGTTCTCGTCATTTCGTCGTTCATTCTTCTGCCATAATCATGATG	1	0.871111	0.994898	0.010152	13.60777	4.5843	3.06742	1	1	1	0	1	1	1	-	1	1	-	1	1	1	1	-	1	1	1	1	1	1	-	-	1	1	1	1	1	1	1	-
985211	TGCAGCTTTCAACGGCGGTGAGCACTGAATCCACGTGTTCAATGAGTGTCCATATCATAAGACGTTGGT	1A|016.063247560|985211|985211	1	1	6.69E-31	chr1D	16397162	1	1.21E-27	TGCAGCTTTCAACGGCGGTGAGCACTGAATCCACGTGTTCAATGAGTGTCCATATCATAAGACGTTGGT	1	0.857778	0.974093	0.050471	8.41577	3.87889	2.14455	1	1	1	0	1	1	1	-	1	1	1	1	1	1	-	1	1	1	1	-	1	1	-	-	1	1	1	-	1	1	1	0
1008537	TGCAGCGGCAGCCAGCGATCCCTAATGGTAGCAGACACGGCCAAGCTACAACCAAGGGAGGGGAAGACG	1A|016.087453780|1008537|1008537	1	1	6.69E-31		0	0	999	TGCAGCGGCAGCCAGCGATCCCTAATGGTAGCAGACACGGCCAAGCTACAACCAAGGGAGGGGAAGACG	1	0.991111	0.143498	0.245812	16.02174	5.29351	3.09088	1	1	1	6	0	0	0	0	0	0	0	0	0	0	0	0	0	0	0	0	0	0	0	0	1	0	0	0	0	1	0	0
1107002	TGCAGGTGCTTGGCCCCACTAAAATGGGAAATCAGTGAGAGACAAATGGGAAGAGATGGGGCCACCACA	1A|016.087453780|1107002|1107002	1	1	6.69E-31	chr1A	11205899	1	1.21E-27	TGCAGGTGCTTGGCCCCACTAAAATGGGAAATCAGTGAGAGACAAATGGGAAGAGATGGGGCCACCACA	1	0.92	0.550725	0.494854	6.29545	4.4445	1.40608	1	1	1	14	0	0	0	1	1	0	-	0	1	1	0	1	1	1	0	0	-	1	1	1	0	1	1	1	1	0	0	-
1112159	TGCAGAGCGTACTCCATCATGTGACGTCGTCATCTCACCGCCGCACTCATCCGAGATCGGAAGAGCGGT	1A|016.087453780|1112159|1112159	1	1	6.69E-31		0	0	999	TGCAGAGCGTACTCCATCATGTGACGTCGTCATCTCACCGCCGCACTCATCCGAGATCGGAAGAGCGGT	1	0.946667	0.478873	0.499107	24.45714	9.5494	2.6033	1	1	1	22	-	1	-	1	1	1	-	1	0	0	1	1	0	0	1	1	1	0	1	0	1	0	1	0	0	-	0	1
1113694	TGCAGTCCCTTGCACGTCGCCTACCTCGCCGCTGCACCCATGGACGTCGTCGCCGAGATCGGAAGAGCG	1A|016.087453780|1113694|1113694	1	1	6.69E-31		0	0	999	TGCAGTCCCTTGCACGTCGCCTACCTCGCCGCTGCACCCATGGACGTCGTCGCCGAGATCGGAAGAGCG	1	0.893333	0.492537	0.499889	11.55414	6.8537	1.75112	1	1	1	20	0	0	0	0	0	0	0	1	1	1	0	0	1	0	0	0	0	1	-	0	0	0	0	1	0	1	0	0
1116485	TGCAGTGTCTCAGGAAACGAGAACTTTCCATCCAAGCAGCCACATAGACCAGGCTCCCCCTCTGACCGA	1A|016.087453780|1116485|1116485	1	1	6.69E-31	chr1A	10279046	1	2.03E-20	TGCAGTGTCTCAGGAAACGAGAACTTTCCATCCAAGCAGCCACATAGACCAGGCTCCCCCTCTGACCGA	1	0.986667	0.13964	0.240281	17.78723	7.22565	2.4923	1	1	1	7	0	0	0	0	0	0	0	0	0	0	0	0	0	0	0	0	0	0	0	0	1	0	0	0	0	1	0	0
1235625	TGCAGCTGATCCACGATCCAACAATGGCCTCCCTCCTCGCGGTCTCGCTCACCGCCGTGATGCTGCTCA	1A|016.087453780|1235625|1235625	1	1	6.69E-31	chr1A	10045023	2	1.21E-27	TGCAGCTGATCCACGATCCAACAATGGCCTCCCTCCTCGCGGTCWCGCTCACCGCCGTGATGCTGCTCA	2	0.96	0.393519	0.477323	5.87903	3.42805	1.72038	2	0.977778	0.947368	19	0	0	0	0	0	0	0	0	1	1	0	0	0	1	0	0	0	1	0	1	0	1	0	1	1	0	1	0
1308323	TGCAGTTTAAGTTCACCGAGTAATAGAATTAACCGGTGATTTTAGGCATGATCATCACGCTCCAGAAGA	1A|016.087453780|1308323|1308323	1	1	6.69E-31		0	0	999	TGCAGTTTAAGTTCACCGAGTAATARAATTAACCGGTGATTTTAGGCATGATCATCACGCTCCAGAAGA	2	1	0.071111	0.132109	6.17391	4.12471	1.46673	2	1	1	1	0	0	0	0	0	0	0	0	0	0	0	0	0	0	0	0	0	0	0	0	0	0	0	0	0	0	0	0
5371724	TGCAGGTCGGCGGCTTCGACGCCGTTGTAGTGGTATAGATGGCGACGGGCCGAGATCGGAAGAGCGGTT	1A|016.087453780|1718589|1718589	1	1	1.46E-22		0	0	999	TGCAGGTCRGCGGCTTCGACGYCGTTGTAGTGGTATAGATGGCRACGGGCCGAGATCGGAAGAGCGGTT	3	0.995556	0.008929	0.017698	19	7.07107	2.64387	1	1	1	0	0	0	0	0	0	0	0	0	0	0	0	0	0	0	0	0	0	0	0	0	0	0	0	0	0	0	0	0
1718589	TGCAGATCGACGGCTTGGACGTCGTTGTAGTGATATAGATGGCGACGGGCCGAGATCGGAAGAGCGGTT	1A|016.087453780|1718589|1718589	1	1	6.69E-31		0	0	999	TGCAGRTCGACGGCTTGGACGTCRTTGTAGTGATATAGATGGCGACGGGCCGAGATCGGAAGAGCGGTT	3	0.982222	0.117647	0.207612	11.44737	5.46615	2.19883	2	1	1	6	0	0	-	0	0	0	1	0	0	0	0	1	0	0	1	1	0	0	1	0	0	0	0	0	0	0	0	0
12773864	TGCAGGTCGACGGCTTGGACGTCATTGTAGTGATATAGATGGCGACGGGCCGAGATCGGAAGAGCGGTT	1A|016.087453780|1718589|1718589	1	1	1.45E-27		0	0	999	TGCAGRTCGACGGCTTGGACGTCRTTGTAGTGATATAGATGGCGACGGGCCGAGATCGGAAGAGCGGTT	3	0.977778	0.190909	0.308926	8.77358	4.32475	2.07364	1	1	1	4	0	-	0	1	1	1	1	0	0	0	1	0	0	0	0	0	0	0	0	0	0	0	1	0	0	0	0	-
2300698	TGCAGAAAACTTGAGCAGTTTGATTGGTCCAGTCGAGTTTAATGTCTTCCCCGAGATCGGAAGAGCGGT	1A|016.087453780|2300698|2300698	1	1	6.69E-31		0	0	999	TGCAGAAAACTTGAGCAGTTTGATTGGTCCAGTCGAGTTTAATGTCTTCCCCGAGATCGGAAGAGCGGT	1	0.964444	0.253456	0.378432	15.60526	6.25569	2.80966	1	1	1	11	1	1	0	0	0	0	-	1	0	0	0	0	0	0	0	0	0	0	0	0	1	0	0	0	0	1	0	0
989276	TGCAGGGGGCATCTACAGGCAGAGGTTTTGTGAGTGGAGGCCTACAGGCTGTGCCGACTATGGTTATTG	1A|016.087453780|989276|989276	1	2	6.69E-31	chr1A	10288115	2	5.61E-26	TGCAGGGGGCATCTACAGGCAGAGGTTTTGYGAGTGGAGGCCTACAGGCTGTGCCGACTATGGTTATTG	2	0.946667	0.488263	0.499724	6.47059	3.08286	2.15098	2	0.976744	0.958333	24	0	0	1	0	0	0	-	0	1	1	0	1	0	1	1	1	0	1	1	0	0	1	0	1	1	0	1	0
100046836	TGCAGTGTATGCTATAAACAGTAGAAAGGGATAAAAGAATTAGCAGAAATAGTGTCACATAACGCGTGC	1A|016.197831010|1053816|1053816	1	1	4.02E-28	chr1A	13984856	2	5.61E-26	TGCAGTGTATGCTATAAACAGTAGAAAGGGATAAAAGAATTAGCAGAAAYAGTGTCACATAAYGCRTKC	4	1	0.008889	0.01762	7.66667	3.77124	2.08908	1	1	1	1	1	0	0	0	0	0	0	0	0	0	0	0	0	0	0	0	0	0	0	0	0	0	0	0	0	0	0	0
1053816	TGCAGTGTATGCTATAAACAGTAGAAAGGGATAAAAGAATTAGCAGAAACAGTGTCACATAACGCGTTC	1A|016.197831010|1053816|1053816	1	1	6.69E-31	chr1A	13984856	2	1.56E-26	TGCAGTGTATGCTATAAACAGTAGAAAGGGATAAAAGAATTAGCAGAAAYAGTGTCACATAAYGCRTKC	4	0.986667	0.162162	0.271731	9.42593	4.12581	2.59322	2	1	1	9	0	0	0	0	0	0	0	1	1	1	0	0	0	0	0	0	0	1	0	0	0	0	0	0	0	0	0	0
1013283	TGCAGCCACAACCGTGATCAAGTCAGGTTGACTGGACATCCTAAAGTTCTCATCCTTGATCTGTGCAAT	1A|016.438019850|1013283|1013283	1	1	6.69E-31	chr1D	14200944	3	1.21E-27	TGCAGCCACAACCGTGATCAAGTCAGGTTGACTGRACATCCTAAARTTSTCATCCTYGATCTGTGCAAT	5	0.871111	0.994898	0.010152	17.9682	9.32391	1.95127	5	1	1	0	-	1	1	1	1	1	1	-	1	1	1	1	1	1	1	1	1	1	-	-	-	1	1	1	1	1	1	1
1093661	TGCAGATGCAGCCGTCGTCGCCAACCCCCTCCACGACGACGACATCCTCAGGGAGATCCTGCTCCGCCT	1A|016.438019850|1093661|1093661	1	1	6.69E-31	chr1D	12319118	1	1.21E-27	TGCAGATGCAGCCGTCGTCGCCAACCCCCTCCACGACGRCGACATCCTCAGGGAGATCCTGCTCCGCCT	2	0.924444	0.990385	0.019046	6.54643	3.89936	1.71709	2	0.969697	0	1	1	1	1	1	1	1	1	1	1	1	1	1	1	1	1	1	1	1	-	1	1	1	-	1	1	1	1	1
988850	TGCAGGATCTATTATAGTTCCTCATGCTTCAACTGGCAGGTGGATTCTCCCTCCGAGATCGGAAGAGCG	1A|016.438019850|988850|988850	1	1	6.69E-31		0	0	999	TGCAGGATCTATTATAGTTCCTCATGCTTCAACTGGCAGGTGGATTCTCCCTCCGAGATCGGAAGAGCG	1	0.982222	0.977376	0.044225	15.6787	11.82703	1.2806	1	1	1	2	1	1	1	1	1	1	1	1	1	1	1	1	1	1	1	1	1	1	1	1	1	1	1	1	1	1	1	1
1270316	TGCAGCTATCTGGTGTTTGGTGTCTGCATACCTCAAGTCAAGTGTAAGATCAACTGCCTAGAGAATAGT	1A|016.507452370|1270316|1270316	1	1	6.69E-31		0	0	999	TGCAGCTATCTGGTGTTTGGTGTCTGCATACCTCAAGTCAAGTGTAAGATCAACTGCCTAGAGAATAGT	1	0.968889	0.188073	0.305404	7	3.45339	2.06106	1	1	1	1	0	1	0	1	1	1	1	0	0	0	1	0	0	0	0	0	1	0	0	0	0	0	1	0	0	0	0	1
1722587	TGCAGAGCGTACTCCATGATCCATCACGCCACGTCGTCGTCAGTCGCGGTTGGATCTCACCGCCGCACT	1A|016.507452370|1722587|1722587	1	1	6.69E-31		0	0	999	TGCAGAGCGTACTCCATGATCCATCACGCCACGTCGTCGTCAGTCGCGGTTGGATCTCACCGCCGCACT	1	0.995556	0.008929	0.017698	18	4.08248	7.1764	1	1	1	0	0	0	0	0	0	0	0	0	0	0	0	0	0	0	0	0	0	0	0	1	0	0	0	0	0	0	0	0
1108901	TGCAGTGGCGAACCCATGGCCGTCCTGCGGCAACTGCGACTCGTGCACCAAGTCCAACCCACCGAGATC	1A|016.685283460|1108901|1108901	1	5	6.69E-31	chr1A	10010142	2	7.26E-25	TGCAGYGGCGAACCCATRGCCGYCCTGCSGCAACTGCGACTCGTGCACCAAGTCCAACCCACCGAGATC	3	0.928889	0.913876	0.157414	21.56226	8.08288	2.67063	2	1	1	1	1	1	1	1	1	1	1	1	-	1	1	-	0	-	1	-	1	1	1	-	1	1	1	1	1	1	1	1
1113963	TGCAGTGTCTCTGGAAACGAGAACTTTCCCTCCAAGCACTCACATAAACCTGGCTTCCCCTCTGACCGA	1A|016.685283460|1113963|1113963	1	2	6.69E-31	chr1B	13239734	4	4.34E-27	TGCAGTGTCWCTGGAAACGAGAACTTTCCCTCCAAGCASYCACATAAACCWGGCTYCCCCTCTGACCKA	4	0.991111	0.466368	0.497738	7.59286	5.8247	1.26149	2	0.980769	0.967742	31	0	0	1	0	1	0	0	1	0	1	0	0	1	0	0	0	1	1	0	0	0	0	0	1	0	0	1	0
1116382	TGCAGGAGGCAGAGCGGTTCAAGGACACCGACCAGACCACCGCCATCTTCGTCGGCGAGATAAGGGGCC	1A|016.685283460|1116382|1116382	1	1	6.69E-31	chr1A	9136649	4	1.21E-27	TGCAGGAGGCRGAGCGGTTCAAGGACACCGACMRGAYCACCGCCATCTTCGTCRGCGAGATMAGGSGCC	4	0.92	0.318841	0.434363	7.38739	4.09388	1.84266	1	1	1	20	1	0	0	0	0	0	0	0	0	-	0	0	1	0	0	0	0	1	0	0	0	0	0	-	0	0	0	0
1122065	TGCAGAGCGTACTCCATCACGCCACATCATCGTCGGTCGCGGTTATGGATCTCACCGCCGCACTGATCC	1A|016.685283460|1122065|1122065	1	1	6.69E-31		0	0	999	TGCAGAGCGTACTCCATCACGCCACATCATCGTCGGTCGCGGTTATGGATCTCACCGCCGCACTGATCC	1	0.986667	0.072072	0.133755	17.33333	4.6938	3.91765	1	1	1	1	0	0	0	0	0	0	0	0	0	0	0	0	1	0	0	0	0	0	0	0	0	0	0	0	0	0	0	0
1141400	TGCAGCGAAGAGAGGCTTGGAGCAGTTACGTGCAGCACATCCAACATCTGCCCTAGCCGAGATCGGAAG	1A|016.685283460|1141400|1141400	1	1	6.69E-31		0	0	999	TGCAGCGAAGAGAGGCTTGGAGCAGTTACGTGCARCACATCCAACATCTGCCCTAGCCGAGATCGGAAG	2	1	0.026667	0.051911	7	4.53271	1.47466	2	1	1	3	0	0	0	0	0	0	0	0	0	0	0	0	0	0	0	0	0	0	0	0	0	0	0	0	0	0	0	0
1164220	TGCAGGTCACGTCAGCGCAGCGCACTAGCCACTCCGCCCGCCACCCTGGGCGCGCTACGACACCCGAGA	1A|016.685283460|1164220|1164220	1	1	6.69E-31		0	0	999	TGCAGGTCACGTCAGCGCAGCGCACTAGCCACTCCGCCCGCCACCCTGGGCGCGCTACGACACCCGRSM	2	0.995556	0.049107	0.093391	12.57143	4.04818	3.46794	1	1	1	1	0	0	0	0	0	0	0	0	0	0	0	0	1	0	0	0	0	0	0	0	0	0	0	0	0	0	0	0
1211547	TGCAGCTCATGCCGTGCTCACTGTGCGGCGACGAGATTGAGACCAATGTTGCCAGGTCCGAGATCGGAA	1A|016.685283460|1211547|1211547	1	1	6.69E-31		0	0	999	TGCAGCTCATGCCGTGCTCACTGTGCGGCGACGAGATTGAGACCAATGTTGCCAGGTCCGAGATCGGAA	1	0.951111	0.126168	0.2205	14.43137	10.33413	1.43946	1	1	1	9	1	0	0	0	0	0	0	-	0	0	0	0	0	0	0	0	0	0	0	0	-	0	0	0	0	1	0	0
1256583	TGCAGTGGCGAACCCATAGCCGCCCTGCCGCAACTGCGACTCGTGCACCAAGTCCAACCCACCGAGATC	1A|016.685283460|1256583|1256583	1	2	6.69E-31	chr1A	10010142	1	7.31E-20	TGCAGYGGCGAACCCATRGCCGYCCTGCSGCAACTGCGACTCGTGCACCAAGTCCAACCCACCGAGATC	3	0.977778	0.063636	0.119174	15.7619	5.37104	2.95932	1	1	1	1	0	0	0	0	0	0	0	0	0	0	0	0	1	0	0	0	0	0	0	0	0	0	0	0	0	0	0	0
1257435	TGCAGCAGCACGATCGTGATGTCGGGCCTGTCATGGTTGGTCTGCGTGCCCACCAGCTCGGGCCAGGAT	1A|016.685283460|1257435|1257435	1	1	6.69E-31		0	0	999	TGCAGCAGCACGATCGTGATGTCGGGCCTGTCATGGTTGGTCTGCGTGCCCACCAGCTCGGGCCAGGAT	1	0.986667	0.076577	0.141425	14.04545	5.50601	2.76834	1	1	1	2	0	0	0	0	0	0	0	0	0	0	0	0	1	0	0	0	0	0	0	0	0	0	0	0	0	0	0	0
1298613	TGCAGTGGCGAACCCATGGCCGTCCTGCGACAACTGCCACTCATGCACCAAGTCCAATCCACCGAGATC	1A|016.685283460|1298613|1298613	1	4	6.69E-31	chr1D	8819510	2	5.65E-21	TGCAGTGGCGAACCCATGGCCGTCCTGCGACAACTGCCACTCATGCACCAAGTCCAATCCACCGAGATC	1	0.982222	0.090498	0.164616	12.76923	8.8331	1.4939	1	1	1	2	0	0	0	0	0	0	0	-	0	0	0	0	1	0	0	0	0	0	0	0	0	0	0	0	0	0	0	0
3570269	TGCAGAATTTGGCCCAGACAAGGCCATGTATGGTCTACCGAGATCGGAAGAGCGGTTCAGCAGGAATGC	1A|016.685283460|3570269|3570269	1	1	6.69E-31		0	0	999	TGCAGAATTTGGCCCAGACAAGGCCATGTATGGTCTMCCGAGATCGGAAGAGCGGTTCAGCAGGAATGC	2	0.977778	0.145455	0.248595	24.2619	8.36392	2.69436	2	1	1	3	0	0	1	0	0	0	-	0	0	0	0	1	-	0	1	1	0	0	0	-	0	0	0	0	0	0	0	0
3570515	TGCAGTGGTCATCGAAAAGATACGGGGTTACTTCCCCCGTATCCGAGATCGGAAGAGCGGTTCAGCAGG	1A|016.685283460|3570515|3570515	1	1	6.69E-31		0	0	999	TGCAGTGGTCATCGAAAAGATACGGGGTTACTTCCCCCGTATCCGAGATCGGAAGAGCGGTTCAGCAGG	1	0.991111	0.058296	0.109795	20.11765	9.0286	2.29238	1	1	1	1	0	0	0	0	0	0	0	0	0	0	0	0	1	0	0	0	0	0	0	0	0	0	0	0	0	0	0	0
3571896	TGCAGGGCTTGGTTGGTCAATTTAGAAGCAGATCTGCCGAGATCGGAAGAGCGGTTCAGCAGGAATGCC	1A|016.685283460|3571896|3571896	1	1	6.69E-31		0	0	999	TGCAGGGCTTGGTTGGTCAATTTAGAAGCAGATCTGCCGAGATCGGAAGAGCGGTTCAGCAGGAATGCC	1	0.991111	0.071749	0.133202	15.47826	10.60299	1.46998	1	1	1	2	0	0	1	0	0	0	1	0	0	0	0	1	1	0	1	1	0	0	0	0	0	0	0	0	0	0	0	0
3939326	TGCAGGGTGGTTCTGGCGCTGCTGACGAGGCAGCGCTCCTATACGCCGAGATCGGAAGAGCGGTTCAGC	1A|016.685283460|3939326|3939326	1	1	6.69E-31		0	0	999	TGCAGGGTGGTTCTGGCGCTGCTGACGAGGCAGCGCTCCTATACGCCGAGATCGGAAGAGCGGTTCAGC	1	0.933333	0.419048	0.486893	12.91045	5.08651	2.56417	1	1	1	20	1	0	0	0	0	0	0	0	1	1	0	0	1	0	0	0	0	1	1	0	0	0	0	1	0	0	0	0
7352995	TGCAGGTACGCCTGCATGCTCTCCAGTTCCGCCTTGGACCGAGATCGGAAGAGCGGTTCAGCAGGAATG	1A|016.685283460|3942105|3942105	1	1	5.20E-27		0	0	999	TGCAGGTASGCMTGMATGCTCTCVAGYTCCKCCTTGGACCGAGATCGGAAGAGCGGTTCAGCAGGAATG	7	1	0.004444	0.008849	9	0	100	1	1	1	0	0	0	0	0	0	0	0	0	0	0	0	0	0	0	0	0	0	0	0	0	0	0	0	0	0	0	0	0
4536286	TGCAGGTAGGCCCGCATGCTCTCCAGCTCGACCCTGGACCGAGATCGGAAGAGCGGTTCAGCAGGAATG	1A|016.685283460|3942105|3942105	1	1	2.44E-20		0	0	999	TGCAGGTAGGCCCGCATGCTCTCCAGCTCGACCCTGGACCGAGATCGGAAGAGCGGTTCAGCAGGAATG	1	0.991111	0.053812	0.101832	6.8	4.9051	1.351	1	1	1	4	0	0	0	0	0	0	0	0	0	0	0	0	0	0	0	0	0	0	0	0	0	0	0	0	0	0	0	0
3942105	TGCAGGTACGCCTGCATGCTCTCGAGCTCCGCCTTGGACCGAGATCGGAAGAGCGGTTCAGCAGGAATG	1A|016.685283460|3942105|3942105	1	1	2.40E-30		0	0	999	TGCAGGTASGCMTGMATGCTCTCVAGYTCCKCCTTGGACCGAGATCGGAAGAGCGGTTCAGCAGGAATG	7	0.96	0.194444	0.313272	27.45714	13.1178	2.28467	1	1	1	16	0	0	0	0	0	0	0	0	1	0	0	0	0	-	0	0	0	0	1	0	0	0	0	0	0	0	0	0
3958903	TGCAGAACACAGCTGTTGTCCGTTTCTCTTATCGACACCGAGATCGGAAGAGCGGTTCAGCAGGAATGC	1A|016.685283460|3958903|3958903	1	3	6.69E-31		0	0	999	TGCAGAACASAGCTSTTGTCCGTTTCTCTTATCGACRCCGAGATCGGAAGAGCGGTTCAGCAGGAATGC	2	1	0.12	0.2112	9.24324	9.02071	1.08492	1	0.981481	0.9	10	0	0	0	0	0	0	0	0	0	0	0	0	0	0	0	0	0	0	0	0	0	0	0	0	0	1	0	0
4394941	TGCAGCCCTGAGGGGCCTCTTCGGCAAGATTCGCCGAGATCGGAAGAGCGGTTCAGCAGGAATGCCGAG	1A|016.685283460|4394941|4394941	1	2	3.11E-29		0	0	999	TGCAGCCCTGAGGGGYCTYTTCRRCAAGATWCGCCGAGATCGGAAGAGCGGTTCAGCAGGAATGCCGAG	3	0.968889	0.197248	0.316682	15.97143	10.00424	1.85731	1	1	1	15	0	0	0	0	0	0	0	0	1	0	0	0	0	1	0	0	0	0	1	0	0	0	0	0	0	0	0	0
4395063	TGCAGACCAACCGCCTGGCCCGAGATCGGAAGAGCGGTTCAGCAGGAATGCCGAGACCGATCTCGTATG	1A|016.685283460|4395063|4395063	1	3	3.11E-29		0	0	999	TGCAGACCAACCGCCTGGCCCGAGATCGGAAGAGCGGTTCAGCAGGAATGCCGAGACCGATCTCGTATG	1	0.96	0.162037	0.271562	12.06897	9.15925	1.33377	1	0.978723	0.857143	7	1	0	0	0	0	0	0	0	0	0	0	0	0	1	0	0	0	0	0	0	0	0	0	0	0	0	0	0
4394419	TGCAGCAGCGGTGGCTGACTCGTTTGAGAAGCTCCGAGATCGGAAGAGCGGTTCAGCAGGAATGCCGAG	1A|016.685283460|4395851|4395851	1	2	3.11E-29		0	0	999	TGCAGCAGCGGTGGCTGACTCGTTTGAGAAGCTCCGAGATCGGAAGAGCGGTTCAGCAGGAATGCCGAG	1	0.973333	0.378995	0.470716	28.88991	23.19813	1.15823	1	1	1	15	1	1	1	1	1	1	1	1	0	0	0	1	0	0	1	1	1	0	1	0	1	0	1	0	0	0	0	1
4537616	TGCAGCAGGAGAAATATCGGAGTGAAGATTAACCGAGATCGGAAGAGCGGTTCAGCAGGAATGCCGAGA	1A|016.685283460|4537616|4537616	1	1	3.11E-29		0	0	999	TGCAGCAGGAGAAATATCGGAGTGAAGATTAACCGAGATCGGAAGAGCGGTTCAGCAGGAATGCCGAGA	1	0.986667	0.130631	0.227133	22.89474	13.41992	1.739	1	1	1	4	0	0	1	0	0	0	1	0	0	0	0	1	1	0	1	1	0	0	0	-	0	0	0	0	0	0	0	0
4540192	TGCAGGTGCTGCAATGCTACCCGAGATCGGAAGAGCGGTTCAGCAGGAATGCCGAGACCGATCTCGTAT	1A|016.685283460|4540192|4540192	1	7	3.11E-29		0	0	999	TGCAGGTGCTGCAATGCTACCCGAGATCGGAAGAGCGGTTCAGCAGGAATGCCGAGACCGATCTCGTAT	1	0.946667	0.413146	0.484913	19.13386	9.06352	2.16003	1	1	1	21	0	0	0	-	0	0	0	1	0	1	0	0	0	0	0	1	0	1	0	0	1	1	0	0	1	1	1	0
4540321	TGCAGCGGCAGCGCACGAGCACGTGGGGCCCGAGATCGGAAGAGCGGTTCAGCAGGAATGCCGAGACCG	1A|016.685283460|4540321|4540321	1	4	3.11E-29		0	0	999	TGCAGCGGCAGCGCACGAGCACGTGGGGCCCGAGATCGGAAGAGCGGTTCAGCAGGAATGCCGAGACCG	1	0.977778	0.2	0.32	22.48333	8.73974	2.97234	1	1	1	9	0	0	0	0	0	0	0	0	1	0	0	0	0	-	0	0	0	0	0	0	0	0	0	0	0	1	1	0
5006164	TGCAGCATCACTGCTTCAGTATGGTAGCCGAGATCGGAAGAGCGGTTCAGCAGGAATGCCGAGACCGAT	1A|016.685283460|4542350|4542350	1	3	3.13E-24		0	0	999	TGCAGYATCRYYGCWTCAGTATGGTMRCCGAGATCGGAAGAGCGGTTCAGCAGGAATGCCGAGACCGAT	5	0.982222	0.076923	0.142012	16.03846	6.27866	2.4392	1	1	1	5	0	0	-	0	0	0	-	0	0	0	0	1	0	0	1	-	0	0	0	1	0	0	0	0	0	0	1	0
4538720	TGCAGCATCGTTGCATCAGTATGGTAGCCGAGATCGGAAGAGCGGTTCAGCAGGAATGCCGAGACCGAT	1A|016.685283460|4542350|4542350	1	3	3.11E-29		0	0	999	TGCAGYATCRYYGCWTCAGTATGGTMRCCGAGATCGGAAGAGCGGTTCAGCAGGAATGCCGAGACCGAT	5	0.875556	0.761421	0.363318	20.81696	7.38589	2.87144	1	1	1	12	1	1	0	-	1	1	-	-	1	1	-	0	1	0	0	0	1	1	1	0	1	1	1	1	1	0	0	1
4539558	TGCAGAACTCTGTAGCTCTGTTGTGGTTGATTGGGCTGGTATTGTAACCGAGATCGGAAGAGCGGTTCA	1A|016.685283460|4543798|4543798	1	2	3.11E-29		0	0	999	TGCAGAACTCTSTASCTCTGTTGTGGTTGATYGGRCTGGTATTGTAACCGAGATCGGAAGAGCGGTTCA	5	0.982222	0.067873	0.126533	17.28571	5.7416	2.94175	1	1	1	2	0	0	0	0	0	0	0	0	0	0	0	0	1	0	0	0	0	0	0	0	0	0	0	0	0	0	0	0
987733	TGCAGAACTCTCTACCTCTGTTGTGGTTGATTGGGCTGGTATTGTAACCGAGATCGGAAGAGCGGTTCA	1A|016.685283460|4543798|4543798	1	2	6.73E-26		0	0	999	TGCAGAACTCTSTASCTCTGTTGTGGTTGATYGGRCTGGTATTGTAACCGAGATCGGAAGAGCGGTTCA	5	0.826667	0.973118	0.052318	34.67266	17.99273	1.98339	4	1	1	0	1	1	1	1	1	1	1	-	1	1	1	1	1	1	1	-	1	1	1	1	1	1	1	1	1	-	1	1
4261415	TGCAGCTTGCGAGGTGAGCCGAGATCGGAAGAGCGGTTCAGCAGGAATGCCGAGACCGATCTCGTATGC	1A|016.685283460|4663998|4663998	1	7	3.13E-24		0	0	999	TGCAGCTTGCGAGGTGAGCCGAGATCGGAAGAGCGGTTCAGCAGGAATGCCGAGACCGATCTCGTATGC	1	0.92	0.980676	0.037901	71.93885	20.53878	3.70874	1	1	1	0	1	1	1	1	1	1	1	1	1	1	1	1	1	1	1	1	1	1	1	1	1	1	-	1	1	-	1	-
7488078	TGCAGCGGTGCGGTCGAGCCGAGATCGGAAGAGCGGTTCAGCAGGAATGCCGAGACCGATCTCGTATGC	1A|016.685283460|4663998|4663998	1	8	3.13E-24		0	0	999	TGCAGCGGTGCGGTCGAGCCGAGATCGGAAGAGCGGTTCAGCAGGAATGCCGAGACCGATCTCGTATGC	1	0.862222	0.994845	0.010256	9.9258	4.86258	2.14842	1	1	1	0	1	1	1	1	1	1	1	1	1	1	1	1	1	1	1	1	1	1	1	1	1	1	1	1	1	1	1	1
7353624	TGCAGCTGCGCGATGGAGCCGAGATCGGAAGAGCGGTTCAGCAGGAATGCCGAGACCGATCTCGTATGC	1A|016.685283460|4663998|4663998	1	8	1.45E-27		0	0	999	TGCAGYTGYGHGATGRAGCCGAGATCGGAAGAGCGGTTCAGCAGGAATGCCGAGACCGATCTCGTATGC	7	0.848889	0.994764	0.010416	87.40636	31.60178	2.89156	6	1	1	0	1	-	-	1	1	1	1	-	1	1	1	1	1	-	1	1	1	1	1	1	-	1	1	1	1	1	-	1
5363903	TGCAGGGTGGTTCCTGGGTGGTGCAGGCCCGAGATCGGAAGAGCGGTTCAGCAGGAATGCCGAGACCGA	1A|016.685283460|4989097|4989097	1	1	5.20E-27		0	0	999	TGCAGGGTGGTTCCTGGGTGGTGCAGGCCCGAGATCGGAAGAGCGGTTCAGCAGGAATGCCGAGACCGA	1	0.897778	0.792079	0.329379	8.40948	3.87749	2.21098	1	1	1	9	0	1	1	1	1	1	1	1	0	-	1	1	1	1	1	0	1	1	0	1	-	1	1	0	1	1	0	1
4989097	TGCAGGGGGTCCCTGGGTGGTGCAGGCCCGAGATCGGAAGAGCGGTTCAGCAGGAATGCCGAGACCGAT	1A|016.685283460|4989097|4989097	1	2	6.69E-31		0	0	999	TGCAGGGGGTYCCTGGGTGGTGCAGGCCCGAGATCGGAAGAGCGGTTCAGCAGGAATGCCGAGACCGAT	2	0.897778	0.975248	0.04828	8.24731	4.26284	1.96974	2	1	1	0	1	1	1	1	1	1	1	1	1	1	1	1	1	1	1	-	-	1	0	1	1	1	1	1	1	1	1	1
7870580	TGCAGGGTGTTCTTTGGCGGTGACAGGCCGAGATCGGAAGAGCGGTTCAGCAGGAATGCCGAGACCGAT	1A|016.685283460|4989097|4989097	1	1	3.15E-19		0	0	999	TGCAGGGTGTTCTTTGGCGGTGACAGGCCGAGATCGGAAGAGCGGTTCAGCAGGAATGCCGAGACCGAT	1	0.848889	0.989529	0.020723	9.48227	4.94308	1.95509	1	1	1	0	1	1	1	1	1	1	1	1	1	1	1	-	1	1	1	1	1	1	1	1	1	1	-	1	1	1	1	-
5358375	TGCAGGGGGTTCCTGGGTGGTGTAGACCGAGATCGGAAGAGCGGTTCAGCAGGAATGCCGAGACCGATC	1A|016.685283460|4989097|4989097	1	1	1.13E-23		0	0	999	TGCAGGGGGTTCCTGGGTGGTGTAGACCGAGATCGGAAGAGCGGTTCAGCAGGAATGCCGAGACCGATC	1	0.831111	0.983957	0.031571	6.70819	3.48564	1.96693	1	1	1	0	1	-	1	1	1	1	-	1	1	-	1	1	1	1	1	1	1	1	-	1	1	1	1	1	1	1	1	0
100054395	TGCAGCTCGCGGGGGCCGGTGGGGATGGCCGAGATCGGAAGAGCGGTTCAGCAGGAATGCCGAGACCGA	1A|016.685283460|5364343|5364343	1	1	6.78E-21		0	0	999	TGCAGCWYGYBGGGSCCGKYDGGGATGGCCGAGATCGGAAGAGCGGTTCAGCAGGAATGCCGAGACCGA	5	1	0.004444	0.008849	7.66667	4.78423	1.61307	1	1	1	1	0	0	0	0	0	0	0	0	0	0	0	0	0	0	0	0	0	0	0	0	0	0	0	0	0	0	0	0
11914842	TGCAGTGGCGGAGGCAGGATGCTGGGGAGGGCCGAGATCGGAAGAGCGGTTCAGCAGGAATGCCGAGAC	1A|016.685283460|5364343|5364343	5	1	5.28E-17		0	0	999	TGCAGTGGCGGARGCAGGRTGYTGGGGRGGGCCGAGATCGGAAGAGCGGTTCAGCAGGAATGCCGAGAC	5	0.995556	0.022321	0.043646	10.625	6.83625	1.67006	1	1	1	1	0	0	0	0	0	0	-	0	0	0	0	0	0	0	0	0	0	0	0	0	0	0	0	0	0	0	0	0
4541076	TGCAGCGGACGGGGCCCTGGGACGAAGGGCCGAGATCGGAAGAGCGGTTCAGCAGGAATGCCGAGACCG	1A|016.685283460|5364343|5364343	1	1	2.44E-20		0	0	999	TGCAGCGGACGGGGCCCTGGGACGAAGGGCCGAGATCGGAAGAGCGGTTCAGCAGGAATGCCGAGACCG	1	0.973333	0.178082	0.292738	18.24561	8.53534	2.35452	1	1	1	10	1	0	-	0	0	0	0	0	1	0	0	0	0	0	0	1	1	0	1	0	0	0	0	-	0	0	1	0
5364343	TGCAGCGGAGGGGGCCGCTGGGCACTGGCCGAGATCGGAAGAGCGGTTCAGCAGGAATGCCGAGACCGA	1A|016.685283460|5364343|5364343	1	1	3.11E-29		0	0	999	TGCAGCGGAGGGGGCCGCTGGGCACTGGCCGAGATCGGAAGAGCGGTTCAGCAGGAATGCCGAGACCGA	1	0.875556	0.989848	0.020098	7.28014	3.82455	1.97558	1	1	1	0	1	1	-	1	1	1	1	1	1	-	1	1	1	1	1	1	1	1	1	1	1	1	1	1	1	1	1	1
7337189	TGCAGCGAGAGAGCGTCGCTGCCAGTGGCCGAGATCGGAAGAGCGGTTCAGCAGGAATGCCGAGACCGA	1A|016.685283460|5364343|5364343	1	1	6.78E-21		0	0	999	TGCAGCSAGMGAGCGTCGCTGCCAGTGGCCGAGATCGGAAGAGCGGTTCAGCAGGAATGCCGAGACCGA	3	0.853333	0.979167	0.040799	10.23466	4.65323	2.29697	1	1	1	3	1	1	-	1	1	1	1	1	-	1	1	1	1	1	-	-	1	1	-	1	1	1	1	1	1	1	-	1
1104400	TGCAGTTCCATGGCACTCAAGTGCTGAAATTACCCAGATCTGATGATAATGGCACCCGAGATCGGAAGA	1A|016.791736260|1104400|1104400	1	1	6.69E-31		0	0	999	TGCAGTTCCATGGCACTCAAGTGCTGAAATTACCCAGATCTGATGATAATGGCACCCGAGATCGGAAGA	1	0.946667	0.577465	0.487998	16.87273	7.93394	2.14499	1	1	1	26	1	1	1	1	1	1	1	1	0	0	1	1	-	0	1	1	1	0	1	1	1	0	1	0	0	1	0	1
2288827	TGCAGACACAGTCGATTGTTGTGCCACTTGTTGTCTGCTCCATGGTGCCGTTTGTGCTCCACATCGCCG	1A|017.074952590|2288827|2288827	1	1	6.69E-31	chr1A	15141149	2	1.21E-27	TGCAGACACAGTCGATTGTTGYGCCACTTGTTGTCTGCTCCATGGTGCCGTTTGTGCTCCACATCGCCG	2	0.928889	0.822967	0.291385	10.05195	6.33118	1.61676	2	1	1	15	1	1	1	1	0	0	1	1	1	1	1	1	-	1	1	1	0	1	0	1	1	1	0	1	1	1	1	1
1151437	TGCAGGAGTTTCTTCTGAATCTTCCAATGGCGGAGGTGCTGGCCACCATGGCGATCCGAGATCGGAAGA	1A|017.601339740|1151437|1151437	1	1	6.69E-31		0	0	999	TGCAGGAGTTTCTTCTGAAYCTTCCAATGGCGGAGGTGCTGGCCACCATGGCGATCCGAGATCGGAAGA	2	0.955556	0.316279	0.432493	11.15534	5.3112	2.13761	2	1	1	19	1	0	0	0	0	0	0	0	1	0	0	0	1	0	0	0	0	0	-	0	1	0	0	1	-	1	1	0
1222981	TGCAGCTGGAGAGGCCCACGCGCGTGCGAGAGAGGCAGCCCAGGCGAGCGAGGAGGTGGGCCACCGAGA	1A|017.601339740|1222981|1222981	1	1	6.69E-31		0	0	999	TGCAGCTGGAGAGGCCCACGCGCGTGCGAGAGAGGCAGCCCAGGCGAGCGAGGAGGTGGGCCACCGAGA	1	0.995556	0.03125	0.060547	12.53846	5.99507	2.13708	1	1	1	4	0	0	0	0	0	0	0	0	0	0	0	0	1	0	0	0	0	0	0	0	0	0	0	0	1	0	0	0
1241416	TGCAGTTGACTGGAGACCAACAAGCACAGCTCTGGCTTCTGCTTCCTCTACACTCTTGCAGCGAGGAAG	1A|017.601339740|1241416|1241416	1	1	6.69E-31	chr4A	617100667	1	2.61E-24	TGCAGTTGACTGGAGACCAACAAGCACAGCTCTGGCTTCTGCTTCCTCTACACTCTTGCAGCGAGGAAG	1	1	0.288889	0.410864	5.56471	3.76187	1.40999	1	1	1	14	1	0	0	0	0	0	0	0	1	0	0	0	1	0	0	0	0	0	1	0	1	0	0	1	1	1	1	0
1257291	TGCAGCGAGCTTGCCAAGATCCGCGAGGACGCAGCGTCCGAGCCATGCCGTGCCCTCATCACCACCTCG	1A|017.601339740|1257291|1257291	1	2	6.69E-31	chr1A	7070487	1	2.02E-25	TGCAGCGAGCTTGCCAAGATCCGCGAGGAYGCAGCGTCCGRGCCATGCCGTGCCCTCATCACCACMTCR	4	0.875556	0.619289	0.47154	5.80105	3.44473	1.68643	3	1	1	15	1	1	1	0	1	0	1	1	1	0	0	1	1	1	1	1	0	0	1	1	1	1	-	0	1	1	0	1
1261057	TGCAGCTATATATCCATCTACTACAGGAACGAGCGCTAACTGACGGACAGAGATTGGATGGATGCATAA	1A|017.601339740|1261057|1261057	1	2	6.69E-31	chr4B	87231884	2	5.65E-21	TGCAGCTATATATCCATCTACTACAGGAACGAGCGCTAACTGACGGACAGAGATTGGATGGATGCAYAA	2	0.911111	0.487805	0.499703	6.68056	3.32426	2.05487	2	1	1	16	1	1	0	1	1	1	-	0	0	0	1	0	1	1	0	0	0	0	1	0	1	0	1	-	1	-	1	1
3947946	TGCAGGTCGACGTCTCGAGAGCTGAATGAAGAGAAGGGAACTGTGGCAGAGAAGAGAGGCCGCCAGATC	1A|017.601339740|3947946|3947946	1	2	6.69E-31	chr2B	17453154	1	1.21E-27	TGCAGGTCRAYGTCTCGAGAGCTGAATRAAGAGAAGGGAACTGTGGCAGAGAAGAGAGGCCGCCARATC	3	0.942222	0.363208	0.462576	11.75833	6.82519	1.72011	2	0.979592	0.958333	24	1	0	0	0	1	0	0	0	1	1	0	0	0	-	0	0	1	1	-	-	1	-	0	1	0	0	1	0
21699683	TGCAGAAGGCGTCCAACGTGATCTCTAGGTGGATGATGTCCCGAGATCGGAAGAGCGGTTCAGCAGGAA	1A|017.601339740|3952253|3952253	1	4	1.12E-28		0	0	999	TGCAGARGGCRYCCARYRTGATCTCYARKTGRATGATGYSCCGAGATCGGAAGAGCGGTTCAGCAGGAA	13	0.933333	0.395238	0.47805	19.12403	7.46569	2.72807	2	1	1	27	1	-	1	0	0	0	-	-	1	0	0	-	1	0	1	1	0	0	-	-	1	1	0	1	1	1	1	0
100051227	TGCAGAGCAGCACTCATTCGGACGCGTCTCCGCAGCGGGAGCCGTTGATCAGCTGACTCGACGGAGGAA	1A|017.601339740|4404716|4404716	1	1	1.45E-27		0	0	999	TGCAGAGCAGCACTCAKTCGGRCGCGTCTCCGCRGSGGGAGCCGTTGATCAGCTRACTCGRCGGAGGAA	5	1	0.008889	0.01762	7.5	0.5	8.60866	1	1	1	0	0	0	0	0	0	0	0	0	0	0	0	0	0	0	0	0	0	0	1	0	0	0	0	0	0	0	0	0
4404716	TGCAGAGCAGCACTCATTCGGACGCGTCTCCGCGGGGGGAGCCGTTGATCAGCTGACTCGACGGAGGAA	1A|017.601339740|4404716|4404716	1	1	6.69E-31		0	0	999	TGCAGAGCAGCACTCAKTCGGRCGCGTCTCCGCRGSGGGAGCCGTTGATCAGCTRACTCGRCGGAGGAA	5	0.995556	0.415179	0.485611	8.31452	6.07263	1.3105	2	0.979167	0.958333	24	1	0	1	0	0	0	1	1	1	0	0	1	1	0	1	1	0	0	0	1	1	1	0	1	1	1	1	0
1254322	TGCAGGTGATCCAGCGAGACCACCATCGTCGTCGGCATTTCTGAAGCTCTGAGCTGAGCTGAACCTTTT	1A|017.746194640|1254322|1254322	1	1	6.69E-31	chr1A	12098420	1	1.57E-21	TGCAGGTGATCCAGCGAGACCACCATCGTCGTCGGCATTTCTGAAGCTCTGAGCTGAGCTGAACCTTTT	1	0.995556	0.053571	0.101403	6.78571	2.48362	2.79103	1	1	1	0	0	0	0	0	0	0	0	0	0	0	0	0	0	0	0	0	0	0	0	0	0	0	0	0	0	0	0	0
1256079	TGCAGAGGGGGACACCGCACTGCATGTGGTTGCCAGCCATGGGGACGGCAAGGAATTCTTGAAGTGTGC	1A|017.746194640|1256079|1256079	1	1	6.69E-31	chr1A	12189000	2	5.61E-26	TGCAGAGGGGGACACCGCACTGCATGTGGTTGCCAGCCATGGGGACGGCAAGGAATTCTTGAAGTGTGC	1	0.991111	0.053812	0.101832	5.8125	2.76629	2.188	1	1	1	1	0	0	0	0	0	0	0	0	0	0	0	0	1	0	0	0	0	0	0	0	0	0	0	0	0	0	0	0
1162440	TGCAGTATTTTCGTACCTAAAGTCAGAAAATGAAAAAAAAAATCATCAATCATTCGGCTTCGATTTATT	1A|017.852113400|1162440|1162440	1	1	2.40E-30	chr1A	13736380	1	1.21E-27	TGCAGTATTTTCGTACSTAAAGTCAGAAAATGAAAAAAAAAATCATCAATCATTCGGCTTCGATTTATT	2	0.906667	0.627451	0.467512	5.54974	2.85356	1.97125	2	1	1	17	0	1	1	1	1	0	0	1	0	1	1	1	0	1	0	1	1	1	1	-	1	0	1	1	1	1	1	1
1114880	TGCAGCAATCATTGTGTTTGTCAAGTCATCTGACCTCTATCAGGTACTTTTATCCTCCGAGATCGGAAG	1A|019.389687130|1114880|1114880	1	2	6.69E-31		0	0	999	TGCAGCAATYRTTGWGTTTSTCAAGTCATCTGACCTCTATCAGGTACTTTTATCCTCCGAGATCGGAAG	3	0.955556	0.162791	0.27258	10.96552	8.71773	1.25189	2	0.957447	0.714286	7	0	0	0	0	0	0	0	0	1	0	0	0	0	0	0	0	0	0	0	0	0	0	0	0	0	0	0	0
983611	TGCAGGAAAAGGGAGCCTCCGCCCAGTCGGGATGGGCAGCAGTGGCGTGCATCCCATGGCTGAGGACGG	1A|019.389687130|983611|983611	1	1	6.69E-31	chr4A	11843855	3	1.21E-27	TGCAGGAAAAGGGAGCCTCCGCCCAGTCGGGATGRGCAGCAGTGGCGTGCATCCCATGGCTGAGGACGG	2	0.902222	0.995074	0.009804	13.74113	5.56142	2.5399	2	1	1	0	1	1	1	-	1	1	1	1	1	1	1	1	1	1	1	-	1	1	1	1	-	1	1	1	1	-	1	-
991427	TGCAGTTCAGAGGAGCAAGAGGCAGCCGTCCCCTCTGTCCACTGGCGAGGCCAGCAAGCCGTAGAGGAA	1A|020.201106580|991427|991427	1	1	6.69E-31	chr1A	12791341	1	1.21E-27	TGCAGTTCAGAGGAGCAAGAGGCAGCCGTCCCCTCTGTCCACTGGCGAGGCCAGCAAGCCGTAGAGGAA	1	0.964444	0.276498	0.400093	9.625	4.31144	2.27283	1	1	1	18	0	0	0	1	1	0	0	1	0	1	-	0	1	0	0	0	1	1	0	0	1	0	1	-	1	0	0	1
1207769	TGCAGCTTAACCTCAAGGGTGTTGGACACTTAATTCACCTGAGGTACCTTAGTCTAGCAGGTACAAGAA	1A|020.686494240|1207769|1207769	1	6	6.69E-31	chr1B	16747550	9	7.31E-20	TGCAGCTTAACCTCAAGGGTGTTGGACACTTAATTCACCTGAGGTACCTTAGTCTAGCAGGTACAAGAA	1	0.986667	0.130631	0.227133	9.33333	4.94862	2.0031	1	1	1	8	0	0	0	0	0	0	0	-	0	1	0	0	0	0	0	0	1	1	0	0	1	0	0	1	0	0	0	0
1216288	TGCAGTTTCCGAGCAACAAGCTCGTTCAGCAATGTCCAAAAAATTCCAAGGTCACTATGGCCTGCCAAC	1A|020.686494240|1216288|1216288	1	1	6.69E-31		0	0	999	TGCAGTTTCCGAGCAACAAGCTCGTTCAGCAATGTCCAAAAAATTCCAAGGTCACTATGGCCTGCCAAC	1	0.986667	0.153153	0.259395	5.75	4.63906	1.33082	1	0.958333	0.666667	6	0	0	0	0	1	0	0	1	0	1	0	0	0	0	0	0	0	1	0	0	1	0	0	0	0	0	0	0
1217789	TGCAGATCCTTATGCCAATATTGACAACAATATGCGAAAAGGAAGCTACCGAGATCGGAAGAGCGGTTC	1A|020.686494240|1217789|1217789	1	1	6.69E-31		0	0	999	TGCAGATCCTTATGCCAATATTGACAACAATATGCGAAAAGGAAGCTACCGAGATCGGAAGAGCGGTTC	1	0.964444	0.18894	0.306483	26.9697	12.80858	2.18324	1	1	1	13	0	0	0	0	1	0	0	1	0	1	1	0	0	0	0	0	-	1	0	0	1	0	0	1	0	0	0	0
1261376	TGCAGACAGGCCCACCGTTGTCGGCTCGTAAATGCGACGGCCGCCATTTAACACCCGAGATCGGAAGAG	1A|020.686494240|1261376|1261376	1	1	3.11E-29		0	0	999	TGCAGACAGGCCCACCGTTGTCGGCTCGTAAATGCGACGGCCGCCMTTTAACACCCGAGATCGGAAGAG	2	0.915556	0.466019	0.497691	18.02817	6.2607	3.18749	2	1	1	21	0	1	1	-	0	0	-	-	0	0	0	1	1	1	0	1	0	0	-	0	1	1	-	0	1	-	1	1
1272521	TGCAGAGCTCCCCCGCGGTGGTCGCCGCGGCGGAGTAGGCGAACGCATTCCCATAGAAGCCTACCGAGA	1A|020.686494240|1272521|1272521	1	1	3.11E-29		0	0	999	TGCAGAGCTCCCCCGCGGTGGTCGCCGCGGCGGAGTAGGCGAACGCATTCCCATAGAAGCCTACCGAGA	1	0.982222	0.20362	0.324318	7.90909	4.00275	1.9951	1	1	1	12	0	0	0	0	1	0	0	1	0	1	1	0	0	0	0	0	1	1	0	0	-	0	0	1	0	0	0	0
5331983	TGCAGCGGCCACGGCCTCTCCTCTCCTCACCGCCGAGATCGGAAGAGCGGTTCAGCAGGAATGCCGAGA	1A|020.686494240|5331983|5331983	1	2	6.69E-31		0	0	999	TGCAGCGGCCACGGCCTCTCCTCTCCTCACCGCCGAGATCGGAAGAGCGGTTCAGCAGGAATGCCGAGA	1	0.982222	0.199095	0.318912	19.53846	8.59531	2.45813	1	1	1	13	0	0	0	0	1	0	0	-	0	1	1	0	0	0	0	0	1	1	0	0	1	0	0	1	0	0	0	0
1219904	TGCAGCTTAACCTCAAGGGTGTTGGACACTTAATTCACCTAAGGTACCTTGGTCTATCAGGTACCAAAA	1A|020.789449000|1219904|1219904	1	6	6.69E-31	chr1A	11866629	9	1.21E-27	TGCAGCYTAACCTCAAGGGTGYTGGACACTTAATTCACCTAAGGTAMCWWGGTCTATCAGGTACCRVRA	6	0.995556	0.142857	0.244898	22.25581	18.88902	1.24451	1	1	1	8	0	0	0	1	0	1	0	0	1	0	0	0	1	0	0	0	0	0	0	0	0	0	1	0	1	0	0	1
5577060	TGCAGCTTAACCTCAAGGGTGTTGGACACTTAATTCACCTAAGGTAACTTGGTCTATCAGGTACCACAA	1A|020.789449000|1219904|1219904	1	5	1.45E-27	chr1A	13212341	8	1.21E-27	TGCAGCYTAACCTCAAGGGTGYTGGACACTTAATTCACCTAAGGTAMCWWGGTCTATCAGGTACCRVRA	6	0.973333	0.13242	0.22977	5.6	4.67868	1.21246	1	0.961538	0.6	5	0	0	0	0	0	0	0	0	0	0	0	0	0	0	1	1	0	0	0	0	0	0	0	0	0	1	0	0
1696406	TGCAGGTTCGATCGGGTTCGCTATTGCTCATGTCCCATTCCATCAGATTACACACCGAGATCGGAAGAG	1A|020.805308400|1696406|1696406	1	2	6.69E-31		0	0	999	TGCAGGTTCBATCGRGTTCGCTATTGCTCATGTCCCATTCCATCAGATTACACACCGAGATCGGAAGAG	4	0.857778	0.761658	0.36307	11.05333	8.16098	1.37277	2	0.953488	0.833333	12	1	-	-	1	1	1	-	1	0	0	1	1	0	1	-	1	1	0	1	-	1	1	1	1	1	1	0	0
1111671	TGCAGAATATGGGTGATCTTCTCTCTCCCTCTCATTTGGCCTTTCGTCCCATTAACCCAGTTTATATTA	1A|020.994084100|1111671|1111671	1	1	6.69E-31		0	0	999	TGCAGAATATGGGTGATCTTCTCTCTCCCTCTCATTTGGCCTTTCGTCCCATTAACCCAGTTTATATTA	1	0.991111	0.085202	0.155885	13.24138	8.15224	1.59857	1	1	1	4	0	0	0	1	0	1	0	0	1	0	0	0	1	-	0	1	0	0	0	0	0	0	1	0	0	0	0	1
3937900	TGCAGATGGGCGTGCTGTACGTATGCCTCTACCTCATCGCTCTCGGCACCGAGATCGGAAGAGCGGTTC	1A|020.997535890|1092922|1092922	1	2	1.45E-27		0	0	999	TGCAGATGGGYGTGYTSTAYGTRTGCCTCTACCTCATCGCKCTSGGCACCGAGATCGGAAGAGCGGTTC	8	0.995556	0.017857	0.035077	14.625	4.89738	3.07966	1	1	1	3	0	0	0	0	0	0	0	0	0	0	0	0	0	0	0	0	0	0	0	0	0	0	0	0	0	0	0	1
1092922	TGCAGATGGGCGTGCTGTACGTGTGCCTCTACCTCATCGCGCTCGGCACCGAGATCGGAAGAGCGGTTC	1A|020.997535890|1092922|1092922	1	3	6.69E-31		0	0	999	TGCAGATGGGYGTGYTSTAYGTRTGCCTCTACCTCATCGCKCTSGGCACCGAGATCGGAAGAGCGGTTC	8	0.808889	0.989011	0.021737	20.78723	12.35831	1.72904	5	1	1	0	1	1	1	1	1	1	-	-	1	1	-	1	1	-	1	1	1	1	1	-	1	1	1	1	1	1	1	0
5365719	TGCAGGCCGCCTCGTCCTCGTCAACGCTGTGATCTCAAGCCTCCCCGCCTATGCGATGTCGGCGCTCCT	1A|021.135834720|1093679|1093679	1	1	1.45E-27		0	0	999	TGCAGGCCGCCTCGTCCTYGTCAAYGCTGTRATCTCAAGMCTCCCYGCCTATGCGATGTCGGCGCTCCT	7	0.946667	0.197183	0.316604	6.77273	3.13724	2.23678	2	1	1	9	1	0	1	0	0	0	1	1	1	0	0	1	0	0	1	1	0	0	0	-	0	1	0	0	0	0	0	0
1093679	TGCAGGCCGCCTCGTCCTCGTCAACGCTGTAATCTCAAGCCTCCCTGCCTATGCGATGTCGGCGCTCCT	1A|021.135834720|1093679|1093679	1	2	6.69E-31		0	0	999	TGCAGGCCGCCTCGTCCTYGTCAAYGCTGTRATCTCAAGMCTCCCYGCCTATGCGATGTCGGCGCTCCT	7	0.915556	0.61165	0.475068	13.39459	6.57522	1.99538	3	1	1	16	1	1	1	0	1	1	0	1	-	1	0	0	0	0	0	0	1	1	0	0	1	1	0	1	0	1	1	0
3532970	TGCAGATTGGGTGGCACGGGCTCCATCTCATGCTGAGATCCGAGATCGGAAGAGCGGTTCAGCAGGAAT	1A|021.135834720|3532970|3532970	1	1	6.69E-31		0	0	999	TGCAGATTGGGTGGCACGGGCTCCATCTCATGCTGAGATCCGAGATCGGAAGAGCGGTTCAGCAGGAAT	1	0.915556	0.5	0.5	17.25595	14.21686	1.23779	1	0.973684	0.916667	12	1	0	0	1	1	0	0	1	1	-	0	0	1	0	1	0	1	1	1	0	1	0	0	1	1	0	-	-
3934010	TGCAGTTCGGCGAAGTGCAAGACGGCAAGGTACCCCGAGATCGGAAGAGCGGTTCAGCAGGAATGCCGA	1A|021.135834720|3934010|3934010	1	1	6.69E-31		0	0	999	TGCAGTTCGGCGAAGTGCAAGACGGCAAGGTACCCCGAGATCGGAAGAGCGGTTCAGCAGGAATGCCGA	1	0.928889	0.339713	0.448616	17.96939	9.26421	1.93802	1	1	1	7	0	1	1	0	0	0	1	0	0	0	1	1	0	1	0	1	0	0	0	1	0	1	0	0	0	-	0	0
3946065	TGCAGAGAGTTTTTCCCCTGATGGGCTACTCCTCTTCCCGAGATCGGAAGAGCGGTTCAGCAGGAATGC	1A|021.135834720|3946065|3946065	1	1	6.69E-31		0	0	999	TGCAGAGAGTTTTTCCCCTGATGGGCTACTCCTCTTCCCGAGATCGGAAGAGCGGTTCAGCAGGAATGC	1	0.964444	0.16129	0.270552	14.68	6.43565	2.64078	1	1	1	5	0	0	0	0	0	0	0	1	1	0	0	0	0	0	0	0	0	0	0	0	1	0	0	0	0	0	0	0
3954337	TGCAGGATGCCACCTTTTCGAAAAAAAAGCTACAGGATGCCAACAGGAGGAAGAGGGATTATGTCATCA	1A|021.135834720|3954337|3954337	1	1	6.69E-31		0	0	999	TGCAGGATGCCACCTTTTCGAAAAAAAAGCTACAGGATGCCAACAGGAGGAAGAGGGATTATGTCATCA	1	0.995556	0.0625	0.117188	5.05263	2.32772	2.15303	1	1	1	3	0	0	1	0	0	0	1	0	0	0	0	1	1	0	1	1	0	0	0	0	0	0	0	0	0	0	0	0
3961307	TGCAGTGATGAAAACCAAAGCACACTGAACTGCCGAGATCGGAAGAGCGGTTCAGCAGGAATGCCGAGA	1A|021.135834720|3961307|3961307	1	1	3.11E-29		0	0	999	TGCAGTGATGAAAACCAAAGCACACTGAACTGCCGAGATCGGAAGAGCGGTTCAGCAGGAATGCCGAGA	1	0.946667	0.361502	0.461637	50.68317	26.40204	1.8409	1	1	1	9	0	1	1	0	0	0	1	0	0	0	1	1	0	1	0	1	0	0	0	-	0	1	0	0	0	-	0	0
4539728	TGCAGACGGCGATCATGCCGCTGAACGACTCCGAGATCGGAAGAGCGGTTCAGCAGGAATGCCGAGACC	1A|021.135834720|4539728|4539728	1	1	3.11E-29		0	0	999	TGCAGACGGYGATCAWGYYGCWGRACRMCTCCGAGATCGGAAGAGCGGTTCAGCAGGAATGCCGAGACC	6	0.933333	0.457143	0.496327	10.92715	4.94084	2.28935	1	1	1	27	1	0	0	0	1	1	0	1	0	1	0	0	0	0	0	0	1	1	-	0	1	0	0	1	1	0	-	0
1106647	TGCAGGTGATTTTGTGTTACAATTTCGGTTATTTGTTTAGATCAAAGGAAGCAAGCATCATAAGGATGA	1A|021.326484340|1106647|1106647	1	1	6.69E-31	chr1B	17257094	1	1.21E-22	TGCAGGTGATTTTGTGTTACAATTTCGGTTATTTGTTTAGATCAAAGGAAGCAAGCATCATAAGGATGA	1	0.995556	0.049107	0.093391	6.9	5.30943	1.29009	1	1	1	4	0	0	0	0	0	0	0	0	0	0	0	0	0	0	0	0	0	0	0	0	0	0	0	0	0	0	0	0
1082005	TGCAGGAGCGGCACTCGGGCGCGAGGTAAGGAGGCGGAGCAGAGGATGGGGAGGCCGAGATCGGAAGAG	1A|021.691329170|1082005|1082005	1	1	6.69E-31		0	0	999	TGCAGGAGCGGCACTCRGGCGCGAGSTRAGGAGGMGGRGCAGAGGAWGGGGAGGCCGAGATCGGAAGAG	6	0.986667	0.09009	0.163948	12.31034	4.65428	2.62633	2	1	1	5	0	0	0	0	0	0	0	0	0	0	0	0	1	0	0	0	0	0	0	0	0	0	0	0	0	0	0	0
2277540	TGCAGAAAACGGCTATGGTTCATTGAGCTCCTAGCTACAAGTCGATGGACCTGTGAATCACGTGGTACG	1A|021.691329170|2277540|2277540	1	1	6.69E-31	chr1B	17298593	2	2.61E-24	TGCAGAAAACGGCTATGGTTCATTGAGCTCCTAGCTACAAGTCGATGGACCTGTGAATCACGTGGTACG	1	0.986667	0.207207	0.328545	6.36364	2.53243	2.64526	1	1	1	13	0	0	0	0	1	0	0	1	0	1	1	0	0	0	0	0	1	1	0	0	1	0	0	-	0	0	0	0
3222418	TGCAGATACCGCAGCAGACACTGTAGGAAGGAGTAGGCGAACAGCCCGAGATCGGAAGAGCGGTTCAGC	1A|021.691329170|3222418|3222418	1	1	6.69E-31		0	0	999	TGCAGATACCGCAGCAGACACTGTWGGAAGGAGTAGGCGAACAGSCCGAGATCGGAAGAGCGGTTCAGC	3	0.964444	0.437788	0.492259	14.34454	12.53126	1.16498	1	1	1	12	0	1	1	0	0	0	1	1	0	0	1	1	0	1	0	1	0	0	0	1	1	1	0	-	0	1	0	0
3384812	TGCAGCTCTTTGAGTAGTGGCGCCCCAAGCTTCTCCGAGATCGGAAGAGCGGTTCAGCAGGAATGCCGA	1A|021.691329170|3384812|3384812	1	5	6.69E-31		0	0	999	TGCAGCYSTTTGAKTAGTGGCGCCCYAAGCTTCTCCGAGATCGGAAGAGCGGTTCAGCAGGAATGCCGA	4	0.844444	0.984211	0.03108	45.59498	16.00417	3.30618	2	1	1	1	1	1	-	1	1	1	1	-	1	1	-	1	1	1	1	1	1	1	1	1	-	1	1	1	1	1	1	1
3949882	TGCAGTTCTGCACACAATGATAGCTATACATACCGAGATCGGAAGAGCGGTTCAGCAGGAATGCCGAGA	1A|021.691329170|3949882|3949882	1	1	3.11E-29		0	0	999	TGCAGTTSTSCACACAATGATAGCTATACAYACCGAGATCGGAAGAGCGGTTCAGCAGGAATGCCGAGA	4	0.96	0.361111	0.46142	35.66102	14.15664	2.57931	1	1	1	22	0	0	0	0	0	0	0	0	-	1	0	0	0	1	0	0	0	1	0	0	0	1	0	1	1	0	1	0
5412113	TGCAGCACCTGCTACGCGTACTCCGAGATCGGAAGAGCGGTTCAGCAGGAATGCCGAGACCGATCTCGT	1A|021.691329170|4411656|4411656	1	6	1.45E-27		0	0	999	TGCAGVACYTSYHRVRYRWRSTCCGAGATCGGAAGAGCGGTTCAGCAGGAATGCCGAGACCGATCTCGT	16	1	0.644444	0.458272	25.45312	24.96681	1.02535	2	1	1	11	0	0	1	0	0	0	1	0	1	1	0	1	0	1	1	1	0	1	1	0	0	1	0	1	0	1	1	0
5373736	TGCAGCACCTGCTGCGCATAGTCCGAGATCGGAAGAGCGGTTCAGCAGGAATGCCGAGACCGATCTCGT	1A|021.691329170|4411656|4411656	1	7	6.73E-26		0	0	999	TGCAGVACYTSYHRVRYRWRSTCCGAGATCGGAAGAGCGGTTCAGCAGGAATGCCGAGACCGATCTCGT	16	0.96	0.277778	0.401235	15.17722	8.15322	1.90766	2	1	1	5	0	1	0	1	1	1	-	0	0	0	1	0	1	0	0	0	1	0	0	0	0	0	1	0	0	0	0	1
5372053	TGCAGAATACTCGGCTACGGCGTGCCCAAAGGCACCACCGTTCTCGTCAATGTTTGGGCCATCTCTAGA	1A|021.691329170|5372053|5372053	1	2	6.69E-31	chr1A	9923389	2	2.61E-24	TGCAGAATACTCGGCTACGRYGTGCCYAAAGGCACCACCRTTCTYGTSAATGTTTGGGCCATCTCTAGA	5	0.986667	0.085586	0.156521	10.375	6.1699	1.62705	1	1	1	2	0	0	0	0	0	0	0	0	0	0	0	0	1	0	0	0	0	0	0	0	0	0	0	0	0	0	0	0
1095002	TGCAGGCCCTGCTCGCGCACCTCTGGCGGGCAGTGTGCCGAGCGCGGCGCCTCGCAGCGGGGCAGGAGA	1A|021.704421670|1095002|1095002	1	1	6.69E-31	chr1D	11639705	3	1.21E-22	TGCAGGCCYTGCTCGCGCACCTCTGGCGGGCAGTGTGCCGVGCBCGGCGMCTCGCASCGGGGCAGGAGA	6	0.964444	0.304147	0.423284	7.21212	3.21069	2.36449	2	1	1	16	0	0	0	1	1	0	-	1	1	1	0	0	1	0	0	0	1	1	0	1	1	0	1	1	0	0	0	1
1095111	TGCAGAACAGCATGGGCACGGTTTGAAGCATATGCGTCGGGAAGGGGGGAGGTGGCCGCGGCAGCGCGA	1A|021.704421670|1095111|1095111	1	2	6.69E-31	chr1A	12562236	1	5.69E-16	TGCAGAACAGCATGGGCACGGTTTGAAGCATATGCGTCGGGAAGGGGGGAGGTGGCCGCGGCAGCGCGA	1	0.986667	0.103604	0.18574	8.4359	4.69476	1.79942	1	1	1	8	0	0	0	0	0	0	-	0	0	0	0	0	0	0	0	0	0	0	0	0	0	0	0	0	0	0	0	0
1100450	TGCAGAAGCAAAGATGCGTCACGTGCATGCGTGTTAACCAACACTACTCAGTCAACAATGCATGCAACT	1A|021.704421670|1100450|1100450	1	1	6.69E-31		0	0	999	TGCAGAAGCAAAGATGCGTCACGTGCATGCGTGTTAACCAACACTACTCAGTCAACAATGCATGCAACT	1	0.973333	0.100457	0.18073	7.45238	3.20864	2.41312	1	1	1	11	0	0	0	0	0	0	1	0	0	0	0	0	0	0	0	0	0	0	0	0	0	0	0	0	0	0	0	0
1104040	TGCAGATACCTCGTAGTTGCATCGCCGCATCTATCCATCTCCCCTATAAATACACATACATGTAGTAAA	1A|021.704421670|1104040|1104040	1	1	6.69E-31		0	0	999	TGCAGATACCTCGTAGTTGCATCGCCGCATCTATCCATCTCCCCTATAAATACACATACATGTAGTAAA	1	0.995556	0.120536	0.212014	6.72093	2.87997	2.35725	1	1	1	10	0	0	0	0	0	0	1	0	0	0	0	0	0	0	0	0	0	0	0	0	0	0	0	0	0	0	0	0
1105123	TGCAGCTTAGTCCACCGTCAAGTTAATAAAACATGCAGGATGCGTCAAATTAACCGAGATCGGAAGAGC	1A|021.704421670|1105123|1105123	1	1	6.69E-31		0	0	999	TGCAGCTTAGTCCACCGTCAAGTTAATAAAACATGCAGGATGCGTCAAATTAACCGAGATCGGAAGAGC	1	0.982222	0.108597	0.193608	83.61905	17.59728	4.74779	1	1	1	11	0	0	0	0	0	0	-	0	0	0	0	0	0	0	0	0	0	0	0	0	0	0	0	0	0	0	0	0
1123513	TGCAGTGAGAAGTATTTTACTATTTCTTCAGATAAAGGAGGGGGGGATCAAACATATATACTCATACAG	1A|021.704421670|1123513|1123513	1	1	6.69E-31	chr1A	13143932	2	9.39E-24	TGCAGTGAGAAGTATTTTACTATTTCTTCAGATAAAGGAGGGGGGGATCAAACATATATACTCATAMAG	2	1	0.084444	0.154627	5.80769	5.48438	1.01522	2	0.981481	0.875	8	0	0	0	1	0	1	0	0	1	0	0	0	1	0	0	1	0	0	0	0	0	0	1	0	0	0	0	1
1153290	TGCAGCAACGTGGTTAAGAGGGACGTGGATGAGGCAGAGTCTACGCTCGGCGGCGCGGAGATCTGGAGG	1A|021.704421670|1153290|1153290	1	1	3.11E-29	chr3D	141362221	3	2.61E-24	TGCAGCRAHGYGGTTAAGMGGGASGTGGATGRGGCAGAGTCTRCGCTCGGCGKCGCRGAGATCTGGAGG	7	1	0.031111	0.060286	7.3	2.2383	3.53538	1	1	1	2	0	0	0	0	0	0	0	0	0	0	0	0	0	0	0	0	0	0	0	0	0	0	0	0	0	0	0	1
998526	TGCAGCGACGTGGTTAAGAGGGACGTGGATGAGGCAGAGTCTACGCTCGGCGGCGCAGAGATCTGGAGG	1A|021.704421670|1153290|1153290	1	1	6.73E-26	chr3D	141362221	3	1.21E-27	TGCAGCRAHGYGGTTAAGMGGGASGTGGATGRGGCAGAGTCTRCGCTCGGCGKCGCRGAGATCTGGAGG	7	0.915556	0.936893	0.118249	14.05904	5.87918	2.37505	2	1	1	0	0	0	1	1	1	1	1	1	1	1	-	1	1	1	1	1	1	1	-	1	1	1	1	1	1	1	1	1
9364701	TGCAGGTACCAACCTCTCAAGCTCGCTCGCTCGCGCTGGCCGGAGGAGAGGACTGGAGGAGGAAGGAAG	1A|021.704421670|1194092|1194092	1	1	5.24E-22	chr1D	15415674	2	9.46E-19	TGCAGGTACCAACCTCTCAAGCTCGCTCGCTCGCGCTGGCCGGAGGAGAGGACTGGAGGAGGAAGGAAG	1	1	0.017778	0.034923	5	3.21455	1.61312	1	1	1	2	0	0	0	0	0	0	0	0	0	0	0	0	0	0	0	0	0	0	0	0	0	0	0	0	0	0	0	0
100048083	TGCAGCTTAACCTCAAGGATGTTGGACATTTAATTCACCTAAGGTACCTAGGTCTATCTGGTACCAAAA	1A|021.704421670|1217677|1217677	1	3	1.45E-27	chr1D	11496996	1	2.63E-19	TGCAGCTTAACCTCAAGGATRTTGGACATTTAATTCACCTAAGGTACCTAGRTCTATCWGSTACCAAAA	4	1	0.008889	0.01762	5	2	2.38192	1	1	1	0	0	0	0	0	0	0	0	0	0	0	0	0	0	0	0	0	0	0	0	0	0	0	0	0	0	0	0	0
6036659	TGCAGCTTAACCTCAAGGATATTGGACATTTAATTCACCTAAGGTACCTAGGTCTATCAGGTACCAAAA	1A|021.704421670|1217677|1217677	1	4	1.45E-27	chr1D	11496996	1	2.63E-19	TGCAGCTTAACCTCAAGGATRTTGGACATTTAATTCACCTAAGGTACCTAGRTCTATCWGSTACCAAAA	4	0.995556	0.013393	0.026427	5	3.63318	1.41392	1	0.981481	0.5	2	0	0	0	0	0	0	0	0	0	0	0	0	0	0	0	0	0	0	0	0	0	0	0	0	1	0	0	-
1217677	TGCAGCTTAACCTCAAGGATGTTGGACATTTAATTCACCTAAGGTACCTAGATCTATCAGGTACCAAAA	1A|021.704421670|1217677|1217677	1	1	6.69E-31		0	0	999	TGCAGCTTAACCTCAAGGATRTTGGACATTTAATTCACCTAAGGTACCTAGRTCTATCWGSTACCAAAA	4	0.92	0.328502	0.441177	10.97297	7.64819	1.44426	2	0.959184	0.894737	19	1	0	0	0	1	0	0	1	0	1	1	0	0	0	0	0	1	1	0	0	-	0	0	0	0	-	0	0
1265898	TGCAGCCGCCAAGGTAGGCTTTGTGCCGTTGAATTGCTTCCTTGACGCGAGTCCTGAACCCTGAGATCT	1A|021.704421670|1265898|1265898	1	4	6.69E-31	chr1D	11409403	2	2.61E-24	TGCAGCCRCCAAGRTAGGCTTTGTGCCGTTGAATTGCTTCCTTGACGCGRGTCCTGAACCCKGAGATCT	4	0.991111	0.098655	0.177844	5.45455	2.73131	1.93244	2	1	1	6	0	0	0	1	0	1	0	0	1	0	0	0	1	0	0	1	0	0	0	0	0	0	1	0	0	0	0	1
2253321	TGCAGGTGATCGACCGAGGCGAGACCATCGTTAGCATTCCTGAAGCTCTGAACTGATGAAACCTTGGTT	1A|021.704421670|2253321|2253321	1	1	6.69E-31		0	0	999	TGCAGGTGATCGACCGAGGCGAGACCATCGTTAGCATTCCTGAAGCTCTGAACTGATGAAACCTTGGTT	1	0.964444	0.327189	0.440273	7.2037	2.84396	2.54335	1	1	1	14	0	0	0	1	0	0	-	0	0	0	1	0	0	0	0	0	0	0	0	0	0	1	1	1	0	1	0	1
2275466	TGCAGCTGCCACGGATCTGGCTCTGCTTCTGATTGCCCACTGTAGCGGTATGATGGATCGACACAAGCT	1A|021.704421670|2275466|2275466	1	1	6.69E-31	chrUn	34332143	1	1.21E-27	TGCAGCTGCCACGGATCTGGCTCTGCTTCTGATTGCCCACTGTAGCGGTATGATGGATCGACACAAGCT	1	0.902222	0.950739	0.093669	10.65934	4.55223	2.42404	1	1	1	1	1	1	1	1	1	1	1	-	1	-	0	1	1	1	1	0	1	1	1	-	1	1	1	-	1	1	1	1
3024016	TGCAGGTTCGATCGAGTTCGCCATCCCATCAGATTACACACCGAGATCGGAAGAGCGGTTCAGCAGGAA	1A|021.704421670|3024016|3024016	1	1	6.69E-31		0	0	999	TGCAGGTTCGATCGAGTTCGCCATCCCATCAGATTACACACCGAGATCGGAAGAGCGGTTCAGCAGGAA	1	0.933333	0.542857	0.496327	19.13143	6.83687	2.99525	1	1	1	12	0	0	0	1	1	1	0	1	1	1	0	0	1	0	0	0	1	1	1	0	1	0	1	1	1	0	1	1
3939772	TGCAGCTTGGGGTCGTTGCTCTCCGCAGCGTCCATGGATAGCACCGAGATCGGAAGAGCGGTTCAGCAG	1A|021.704421670|3028141|3028141	1	1	6.73E-26		0	0	999	TGCAGCTTGSKRTCGTTGCTCTCCGCAGCGTCCATGGATAGCACCGAGATCGGAAGAGCGGTTCAGCAG	2	1	0.04	0.0768	27.30769	13.01115	2.23373	1	1	1	3	0	0	0	0	0	0	0	0	0	0	0	0	0	0	0	0	0	0	0	0	0	0	0	0	0	0	0	0
3028141	TGCAGCTTGCTATCGTTGCTCTCCGCAGCGTCCATGGATAGCACCGAGATCGGAAGAGCGGTTCAGCAG	1A|021.704421670|3028141|3028141	1	1	6.69E-31		0	0	999	TGCAGCTTGSKRTCGTTGCTCTCCGCAGCGTCCATGGATAGCACCGAGATCGGAAGAGCGGTTCAGCAG	2	0.857778	0.891192	0.193938	30.72308	9.52851	3.60888	1	1	1	3	1	1	-	1	1	1	1	1	1	1	1	1	1	1	0	1	1	1	-	1	1	1	1	1	1	-	1	1
3385174	TGCAGCTGCCTTCCTGCAACAATGATTTGGTGGGGAATGCACCGAGATCGGAAGAGCGGTTCAGCAGGA	1A|021.704421670|3385174|3385174	1	1	6.69E-31		0	0	999	TGCAGCTGCCTTCCTGCAACAATGATTTGGTGGGGAATGCACCGAGATCGGAAGAGCGGTTCAGCAGGA	1	0.96	0.236111	0.360725	15.94253	5.80795	2.90563	1	1	1	20	0	0	0	-	1	0	1	0	-	0	1	0	0	0	0	0	1	0	1	0	0	0	1	1	0	0	0	1
3533990	TGCAGCTCATCCTCGGCTCCTTCAGACGCCAGTCGACCGAGATCGGAAGAGCGGTTCAGCAGGAATGCC	1A|021.704421670|3533990|3533990	1	1	6.69E-31		0	0	999	TGCAGCTCATCCTCGGCTCCTTCAGACGCCAGTCGACCGAGATCGGAAGAGCGGTTCAGCAGGAATGCC	1	0.955556	0.255814	0.380746	25.61538	10.80778	2.3999	1	1	1	20	1	0	0	1	0	1	0	1	1	1	0	0	0	0	0	0	0	1	0	0	1	0	1	0	0	0	0	0
3934927	TGCAGAGATCTCTGTCTGGACCTTGAAGAAGCTGGGTCTATGGCCGAGATCGGAAGAGCGGTTCAGCAG	1A|021.704421670|3934927|3934927	1	1	6.69E-31		0	0	999	TGCAGAGATCTCTKTCTGGACCTWGAAGAAGYTGGGTYTAYGGCCGAGATCGGAAGAGCGGTTCAGCAG	3	0.96	0.189815	0.30757	6.69565	4.01557	1.70652	1	0.979592	0.928571	14	0	0	0	0	0	1	0	1	-	-	0	0	0	0	0	0	0	1	0	0	1	0	0	0	0	0	0	0
3939338	TGCAGGCAGGTTTTCTGAAACGGGCCTGCACAGAGTCGAAAACAACCGAGCGGATGGTGATTAGAATAC	1A|021.704421670|3939338|3939338	1	1	6.69E-31	chr1A	14635967	1	1.21E-27	TGCAGGCAGGTTTTCTGAAACGGGCCTGCACARAGTYGAAAACAACCRAGCGGATGGTGATTAGAATAY	3	0.937778	0.57346	0.489207	10.61538	6.34324	1.71206	2	1	1	11	1	0	0	0	1	1	0	1	1	1	0	0	1	0	1	0	1	1	1	0	1	0	1	1	1	0	1	0
3946884	TGCAGAAACAAGTGACAACCAACTATGTGGATGGTTGGCCGAGATCGGAAGAGCGGTTCAGCAGGAATG	1A|021.704421670|3946884|3946884	1	1	6.69E-31		0	0	999	TGCAGAAACAAGTGACAACCAACTATGTGGATGGTTGGCCGAGATCGGAAGAGCGGTTCAGCAGGAATG	1	0.955556	0.15814	0.266263	11.08929	6.94693	1.55476	1	1	1	10	1	0	0	0	0	1	0	0	1	0	0	0	0	0	1	0	0	0	0	1	0	0	0	0	0	0	0	0
4538870	TGCAGATCCCCAGAAAAATTAGTAGCCGAGATCGGAAGAGCGGTTCAGCAGGAATGCCGAGACCGATCT	1A|021.704421670|4003226|4003226	1	1	2.44E-20		0	0	999	TGCAGATCCCCAGAAAAATTAGTAGCCGAGATCGGAAGAGCGGTTCAGCAGGAATGCCGAGACCGATCT	1	0.888889	0.85	0.255	15.16049	5.85656	2.62663	1	0.955556	0.714286	7	1	1	1	-	1	1	1	1	1	0	1	1	1	1	-	1	1	0	1	1	1	1	1	1	1	1	1	1
4394725	TGCAGTGAAAACCTCTACCTGGATGACGGTCCTCCGAGATCGGAAGAGCGGTTCAGCAGGAATGCCGAG	1A|021.704421670|4394725|4394725	1	1	3.11E-29		0	0	999	TGCAGTGAAAACCTCTACCTGGATGACGGTCCTCCGAGATCGGAAGAGCGGTTCAGCAGGAATGCCGAG	1	0.982222	0.289593	0.411458	36.47423	14.82273	2.74695	1	1	1	23	1	0	0	1	0	1	0	1	1	1	0	0	0	0	0	0	0	1	0	0	1	0	1	0	0	0	-	0
4398212	TGCAGGTCTAATCTCCGTCCGCCGTCTGCCTCCCGAGATCGGAAGAGCGGTTCAGCAGGAATGCCGAGA	1A|021.704421670|4398212|4398212	1	1	3.11E-29		0	0	999	TGCAGGTCTAATCTCCGTCCGCCGTCTGCCTCCCGAGATCGGAAGAGCGGTTCAGCAGGAATGCCGAGA	1	0.888889	0.815	0.30155	18.02469	6.49655	2.99112	1	1	1	4	0	1	-	1	1	0	1	1	1	1	-	1	0	1	0	1	1	1	1	0	-	1	1	-	1	1	1	1
4543741	TGCAGATGAAATCGTCGAACGGGCCGAGATCGGAAGAGCGGTTCAGCAGGAATGCCGAGACCGATCTCG	1A|021.704421670|4543741|4543741	1	1	3.11E-29		0	0	999	TGCAGATGAAATCGTCGAACGGGCCGAGATCGGAAGAGCGGTTCAGCAGGAATGCCGAGACCGATCTCG	1	0.942222	0.306604	0.425196	27.84956	16.61496	1.8197	1	1	1	27	0	0	0	0	1	1	0	0	0	1	0	0	0	0	0	0	1	1	1	0	0	0	0	1	0	0	1	1
4910325	TGCAGGCCGCCATGAAGGCTGACGTGGATGCCGAGATCGGAAGAGCGGTTCAGCAGGAATGCCGAGACC	1A|021.704421670|4910325|4910325	1	3	6.69E-31		0	0	999	TGCAGGCMGCCATGMAGSCYGACGTGGAYRCCGAGATCGGAAGAGCGGTTCAGCAGGAATGCCGAGACC	7	0.946667	0.549296	0.49514	46.02907	37.75309	1.25735	2	1	1	14	1	0	0	1	1	1	0	0	1	1	0	0	1	0	1	0	1	1	1	0	0	0	1	1	1	0	1	1
7940692	TGCAGGAGATCTTGGCCCACCTCCCGAGATCGGAAGAGCGGTTCAGCAGGAATGCCGAGACCGATCTCG	1A|021.704421670|4991659|4991659	1	1	5.24E-22		0	0	999	TGCAGGAGATCYTSGBCCRCCTYCCGAGATCGGAAGAGCGGTTCAGCAGGAATGCCGAGACCGATCTCG	5	1	0.044444	0.084938	7.13333	4.97817	1.56205	1	1	1	1	0	0	0	0	0	0	0	0	0	0	0	0	0	0	0	0	0	0	0	0	0	0	0	0	0	0	0	0
4539673	TGCAGGAATCTGTAGGACTACTCCGAGATCGGAAGAGCGGTTCAGCAGGAATGCCGAGACCGATCTCGT	1A|021.704421670|4991659|4991659	1	1	1.46E-22		0	0	999	TGCAGGAATCTGTAGGACTACTCCGAGATCGGAAGAGCGGTTCAGCAGGAATGCCGAGACCGATCTCGT	1	0.995556	0.03125	0.060547	5.7	2.68514	1.99894	1	0.981481	0.666667	3	0	0	0	0	0	0	0	0	0	0	0	0	0	0	0	0	0	0	0	0	0	0	0	0	0	0	0	0
7348102	TGCAGGATATCATTTGCATCATCCGAGATCGGAAGAGCGGTTCAGCAGGAATGCCGAGACCGATCTCGT	1A|021.704421670|4991659|4991659	1	2	6.78E-21		0	0	999	TGCAGGATATCATTTGCATCATCCGAGATCGGAAGAGCGGTTCAGCAGGAATGCCGAGACCGATCTCGT	1	0.977778	0.163636	0.273719	15.80435	6.63528	2.53909	1	1	1	4	0	0	0	0	0	0	0	0	0	1	1	0	0	0	0	0	0	1	0	0	0	0	0	0	0	0	0	0
3953775	TGCAGGATTTCCTTGGTAGGCTACTCCGAGATCGGAAGAGCGGTTCAGCAGGAATGCCGAGACCGATCT	1A|021.704421670|4991659|4991659	1	1	8.77E-20		0	0	999	TGCAGGATTTCCTTGGTAGGCTACTCCGAGATCGGAAGAGCGGTTCAGCAGGAATGCCGAGACCGATCT	1	0.897778	0.975248	0.04828	22.87726	10.17923	2.26994	1	1	1	0	1	1	1	1	1	1	1	1	1	-	1	1	1	-	1	1	1	1	-	1	1	-	1	1	1	1	1	1
5332248	TGCAGGATAGGCTTGAAGCCTTCCGAGATCGGAAGAGCGGTTCAGCAGGAATGCCGAGACCGATCTCGT	1A|021.704421670|4991659|4991659	1	1	6.78E-21		0	0	999	TGCAGGATAGGCTTGAAGCCTTCCGAGATCGGAAGAGCGGTTCAGCAGGAATGCCGAGACCGATCTCGT	1	0.897778	0.975248	0.04828	25.98901	7.66682	3.5215	1	0.978723	0	1	1	1	1	1	1	1	1	1	1	-	1	1	1	1	1	1	1	1	-	1	1	1	1	-	1	1	1	1
4991837	TGCAGCGATGAGGCTAGAAGTTGGCCCGAGATCGGAAGAGCGGTTCAGCAGGAATGCCGAGACCGATCT	1A|021.704421670|4991837|4991837	1	1	6.69E-31		0	0	999	TGCAGCGATGAGGCTAGAAGTTGGCCCGAGATCGGAAGAGCGGTTCAGCAGGAATGCCGAGACCGATCT	1	0.973333	0.123288	0.216176	23.95556	8.28642	3.35188	1	1	1	9	0	0	0	1	0	0	-	0	1	0	0	0	1	0	0	0	0	0	0	0	0	0	-	0	0	0	0	1
4992265	TGCAGTTGCTGGACACCGCCGCCTCCAACCGCCGAGATCGGAAGAGCGGTTCAGCAGGAATGCCGAGAC	1A|021.704421670|4992265|4992265	1	1	6.69E-31		0	0	999	TGCAGTTGCTGGACACCGCCGCCTCCAACCGCCGAGATCGGAAGAGCGGTTCAGCAGGAATGCCGAGAC	1	0.968889	0.247706	0.372696	23.7191	9.97636	2.46695	1	1	1	20	0	0	0	1	1	0	-	0	1	0	1	0	0	0	0	0	1	0	1	0	0	0	1	1	0	0	0	1
4992769	TGCAGCTGAACCGAGAGGGCAGCGGCGGTGGCGACTAGAGCGGAGAGCAACGGTAGCGGCCTCGACGGC	1A|021.704421670|4992769|4992769	1	1	6.69E-31	chr1A	12143455	1	3.38E-23	TGCAGCTGAACCGAGAGGGCAGCGGCGGYGGCGACTAGAGCGGAGAGCAACGGTAGCGGCCTCGACGGC	2	0.964444	0.368664	0.465501	7.34167	3.20805	2.21914	2	1	1	23	0	0	0	1	1	0	1	0	0	0	1	0	0	0	0	0	1	0	0	0	0	1	1	1	0	1	-	1
5581091	TGCAGGTTACCTGAACGACCCAGAGTCCACCAAAAACACCATCGACAAGGATGGATGGCTGCACACCGA	1A|021.704421670|5581091|5581091	1	2	6.69E-31	chr6B	200006124	3	4.34E-27	TGCAGGTTACCTKAACGACCCAGAGTCCACCAARAACACCATCGACAAGGAYGGMTGGCTGCACACCGR	6	0.88	0.994949	0.01005	14.38516	5.21991	2.97008	2	1	1	0	1	-	1	1	1	1	1	1	1	1	1	1	1	1	1	1	1	1	1	-	1	1	1	1	1	1	1	1
1000376	TGCAGCTCCGCAACTCGTGCCCCGTCTGCCGCCACGAGATGCCCACCGACACCGCGGCAGCAAGGTCAC	1A|021.823783230|1000376|1000376	1	2	6.69E-31	chr1A	13657477	1	5.61E-26	TGCAGCTCCGCAACTCGTGCCCCGTCTGCCGCCACGAGATGCCCACCGACACCGCGGCRGCAAGGTCAC	2	0.897778	0.871287	0.224292	6.78431	3.47943	1.97794	2	1	1	3	1	1	1	1	1	1	1	1	-	1	1	1	-	1	0	1	1	1	1	1	1	1	-	1	1	1	1	1
5968901	TGCAGGGGAACCTGCTCTCCCTTCGGCGGCCGAGATCGGAAGAGCGGTTCAGCAGGAATGCCGAGACCG	1A|022.096946000|3955727|3955727	1	1	3.15E-19		0	0	999	TGCAGGGGAACCTGCTCTCCCTTCGGCGGCCGAGATCGGAAGAGCGGTTCAGCAGGAATGCCGAGACCG	1	0.977778	0.095455	0.172686	16.45946	10.00161	1.66057	1	1	1	8	0	0	0	1	0	0	0	-	0	0	0	0	1	0	0	0	0	0	0	0	-	0	1	0	1	0	0	1
3941788	TGCAGGGGAACCTGTTCTCCCTTCGGCAGAATGTCCGAGATCGGAAGAGCGGTTCAGCAGGAATGCCGA	1A|022.096946000|3955727|3955727	1	3	3.11E-29		0	0	999	TGCAGGGGAACCTGTTCTCCCTTCGGCAGAATGTCCGAGATCGGAAGAGCGGTTCAGCAGGAATGCCGA	1	0.964444	0.258065	0.382934	27.16667	15.96541	1.7731	1	1	1	19	0	0	0	0	1	0	0	1	0	1	1	0	0	0	0	0	1	1	0	0	1	0	0	1	0	0	0	0
5324144	TGCAGGGGAACCTGCTCTCCCTTCGGCGGGAGGTCCGAGATCGGAAGAGCGGTTCAGCAGGAATGCCGA	1A|022.096946000|3955727|3955727	1	2	1.46E-22		0	0	999	TGCAGGGGAACCTGCTCTCCCTTCGRCGGVRKGTCCGAGATCGGAAGAGCGGTTCAGCAGGAATGCCGA	3	0.96	0.342593	0.450446	7.6875	6.26788	1.19038	1	0.960784	0.92	25	0	0	0	1	1	1	0	0	0	1	0	0	1	1	0	0	1	1	1	0	0	0	1	1	0	0	0	0
3534002	TGCAGGGGAACCTGCTCTCCCTTCGACGGCGTGTCCGAGATCGGAAGAGCGGTTCAGCAGGAATGCCGA	1A|022.096946000|3955727|3955727	1	2	6.78E-21		0	0	999	TGCAGGGGAACCTGCTCTCCCTTCGRCGGVRKGTCCGAGATCGGAAGAGCGGTTCAGCAGGAATGCCGA	3	0.924444	0.423077	0.488166	21.78169	8.00714	2.95896	1	1	1	28	1	0	-	1	1	1	0	-	1	0	0	0	1	0	1	0	1	0	-	0	0	0	1	0	1	0	1	-
1369432	TGCAGAACCATATCCTCTAAGCTAAGCCGCTGCCATAAATTACATCACGTTGCCTAAAGCAAACCGAGA	1A|022.236857610|1369432|1369432	1	1	6.69E-31		0	0	999	TGCAGAACCATATCCTCTAAGCTAAGCCGCTGCCATAAATTACATCACGTTGCCTAAAGCAAACCGRSW	2	0.991111	0.06278	0.117678	12.5	6.43126	1.96858	1	1	1	2	0	0	0	0	0	0	0	0	0	0	0	0	1	0	0	0	0	0	0	0	0	0	0	0	0	0	0	0
3950779	TGCAGTGGGGGTCTCCTCGGGTCAACTGTGATGTGCACGGGCCGAGATCGGAAGAGCGGTTCAGCAGGA	1A|022.236857610|3950779|3950779	1	1	3.11E-29		0	0	999	TGCAGTGGKGGTCTMCTYGGGTYAACKGTGATGTGCACGGGCCGAGATCGGAAGAGCGGTTCAGCAGGA	4	0.964444	0.235023	0.359574	11.21127	4.7676	2.45169	1	1	1	8	1	0	0	1	0	0	0	-	1	0	0	0	1	0	-	0	0	0	0	0	-	0	1	0	1	0	0	0
7352715	TGCAGTGGTGGTCTACTTGGGTCAACGGTGATGTGCACGGGCCGAGATCGGAAGAGCGGTTCAGCAGGA	1A|022.236857610|3950779|3950779	1	1	1.46E-22		0	0	999	TGCAGTGGKGGTCTMCTYGGGTYAACKGTGATGTGCACGGGCCGAGATCGGAAGAGCGGTTCAGCAGGA	4	0.96	0.300926	0.420739	11.69318	5.19694	2.2937	1	1	1	10	1	1	0	0	0	0	0	1	0	0	1	-	0	0	0	0	0	0	-	0	1	0	0	0	0	1	0	0
3958149	TGCAGCCATCGGTCGAAGCAGCCCGCGTGGAACAGGTGCCCGCACACCGAGATCGGAAGAGCGGTTCAG	1A|022.236857610|3958149|3958149	1	1	6.69E-31		0	0	999	TGCAGCCATCGGTCGAAGCAGCCCGCGTGGAACAGGTGCCCGCACACCGAGATCGGAAGAGCGGTTCAG	1	0.973333	0.118721	0.209253	13.44444	9.31559	1.46973	1	1	1	6	1	0	0	0	0	0	0	-	0	0	0	0	0	0	0	0	0	0	0	0	-	0	0	0	0	1	0	0
4544287	TGCAGTCATGGCCCTGGCGGAAACCATCCAGCGCCGAGATCGGAAGAGCGGTTCAGCAGGAATGCCGAG	1A|022.236857610|4544287|4544287	1	2	3.11E-29		0	0	999	TGCAGTCATGGCCCTGGCGGAAACCATCCAGCGCCGAGATCGGAAGAGCGGTTCAGCAGGAATGCCGAG	1	0.982222	0.085973	0.157163	24.30769	11.6875	2.15143	1	1	1	2	0	0	0	0	0	0	0	0	0	0	0	0	0	0	1	0	0	0	0	0	0	0	0	0	0	0	0	0
4004663	TGCAGGGGTGACTCCCTCTCCGTCTACGACTCTATCTCCCACCGAGATCGGAAGAGCGGTTCAGCAGGA	1A|022.458805570|4004663|4004663	1	2	6.69E-31		0	0	999	TGCAGGGGTGACTSCCTCTCCGTCTACGACTCTATCTCCCACCGAGATCGGAAGAGCGGTTCAGCAGGA	2	0.995556	0.013393	0.026427	12	10.36018	1.28996	2	1	1	1	0	0	0	0	0	0	0	0	0	0	0	0	1	0	0	0	0	0	0	0	0	0	0	0	-	0	0	0
12336194	TGCAGGCCCTGCTCGCGCACCTCTGGCGGGCTCGGCGCCTCGCACCGAGATCGGAAGAGCGGTTCAGCA	1A|022.509239720|4004373|4004373	1	2	2.44E-20		0	0	999	TGCAGGCCCTGCTCGCGCACCTCTGGCGGGCTCGGCGCCTCGCACCGAGATCGGAAGAGCGGTTCAGCA	1	1	0.008889	0.01762	11.33333	5.4365	2.24234	1	1	1	1	0	0	0	0	0	0	0	0	0	0	0	0	0	0	0	0	0	0	0	0	0	0	0	0	0	0	0	0
4004373	TGCAGGCCCTGCTCGCGCACCTCTGGCGGGCAGTGTGCCGCGCCCGAGATCGGAAGAGCGGTTCAGCAG	1A|022.509239720|4004373|4004373	1	5	3.11E-29		0	0	999	TGCAGGYSBTVYTSKCGCACCTVTGSYGXGCVGTKWSYCGVGCCCGAGATCGGAAGAGCGGTTCAGCAG	20	0.92	0.550725	0.494854	14.85276	5.83225	2.65362	1	1	1	25	1	1	1	0	0	1	-	0	0	0	-	1	0	-	0	1	0	0	1	-	0	1	0	0	1	1	1	0
1106808	TGCAGACTGGCACACCATCGGCAGAAGGAATTGAGAGCGTGATGTTCACGTACCGATTCATGGAGGACC	1A|022.546199560|1106808|1106808	1	4	6.69E-31	chr1A	16678635	4	1.21E-27	TGCAGAYTGGCACACMATCGSCWGAWGGRAYYGAGAGCRTGATGTTCACGTACCGATTCATGGAGGACC	6	0.924444	0.533654	0.497735	12.84971	6.17195	2.10586	1	1	1	12	1	0	0	1	1	1	0	0	1	-	0	0	1	0	1	0	1	1	-	0	1	0	1	-	1	0	1	-
1162319	TGCAGCGCCGCCACGCCAGGACCTGCCCGTGCGCCGCCAGATCCAGGCCGAGATCGGAAGAGCGGTTCA	1A|022.546199560|1162319|1162319	1	1	6.69E-31		0	0	999	TGCAGCGCCGCCACKCCAGGACCTGCCCGTGCGCCGCCAGATCCAGGCCGAGATCGGAAGAGCGGTTCA	2	0.986667	0.099099	0.178557	19.96667	7.76953	2.6522	2	1	1	2	0	0	0	0	0	0	0	1	0	0	0	0	0	0	0	1	0	0	0	0	0	1	0	0	0	0	0	0
3533941	TGCAGGCTCTCCCATGGAGAGGTGCTGCGGAAGCAAGTCAGGGACCGAGATCGGAAGAGCGGTTCAGCA	1A|022.546199560|3533941|3533941	1	1	6.69E-31		0	0	999	TGCAGGCTCTCCCATGGAGAGGTGCTGCGGAAGCAAGTCAGGGACCGAGATCGGAAGAGCGGTTCAGCA	1	0.933333	0.390476	0.476009	17.06195	9.22222	1.91275	1	1	1	10	0	-	1	0	0	0	1	1	0	0	1	-	0	1	0	1	0	0	0	1	0	1	0	0	0	1	0	0
3534222	TGCAGCTATGCCATGCCGCTGGCTCTACTTCACCTGGACCGAGATCGGAAGAGCGGTTCAGCAGGAATG	1A|022.546199560|3534222|3534222	1	2	6.69E-31		0	0	999	TGCAGCTATGCCATGCCGCTGGCTCTACTTCACCTGGACCGAGATCGGAAGAGCGGTTCAGCAGGAATG	1	0.986667	0.099099	0.178557	25.25806	10.34554	2.65637	1	1	1	3	0	0	0	0	0	0	0	1	0	0	0	0	0	0	0	1	0	0	0	0	0	-	0	0	0	0	0	0
3574106	TGCAGCAGCAGCAACACATGAAGATCAGCATTTTGCACAACCAAGTAACCAAATTGAGCTCATCTCCAA	1A|022.680753520|1054654|1054654	1	1	1.45E-27	chr1A	16728821	1	2.61E-24	TGCAGCAGCARCAACACATGAAGATYAGCATTTTGCACAACCAAGTAACCAAATTGAGCTSATCTCYAA	5	0.968889	0.321101	0.43599	6.1954	3.0013	2.09517	1	0.98	0.857143	7	0	1	1	0	0	0	1	0	0	0	1	1	0	1	0	1	0	0	0	1	0	1	0	0	0	1	0	0
1054654	TGCAGCAGCAACAACACATGAAGATCAGCATTTTGCACAACCAAGTAACCAAATTGAGCTGATCTCCAA	1A|022.680753520|1054654|1054654	1	1	6.69E-31	chr1A	16728821	1	1.21E-27	TGCAGCAGCARCAACACATGAAGATYAGCATTTTGCACAACCAAGTAACCAAATTGAGCTSATCTCYAA	5	0.92	0.623188	0.469649	6.44898	2.95587	2.15987	4	1	1	10	1	0	0	1	1	-	0	-	-	-	0	0	1	0	1	0	1	1	1	0	1	0	1	1	1	0	1	-
1068373	TGCAGTTGGAAGTTGTAACCACGTGAATGCTTGCCGTTGGAAGCATGAATGAAGTTGCTGATTTCTTTT	1A|022.680753520|1068373|1068373	1	1	6.69E-31	chr1D	15054621	1	2.63E-19	TGCAGTTGGAAGTTGTAACCACGTGAATGCTTGCCGTTGGAAGCATGAATGAAGTTGCTGATTTCTTTT	1	0.942222	0.386792	0.474368	7.57273	3.38837	2.38403	1	1	1	9	0	1	1	0	0	0	1	1	0	0	-	1	0	1	0	1	0	0	0	0	0	1	0	0	0	-	0	0
1075064	TGCAGGTGTTTGACACTTCATAAGAGAGAACGTCTTCTTACGGTATGGTCTTGCCAGCTGCTGAGTCCG	1A|022.680753520|1075064|1075064	1	1	6.69E-31	chr6D	369504866	1	1.21E-27	TGCAGGTGTTTGACACTTCATAAGAGAGAACGTCTTCTTACGGTATGGTCTTGCCAGCTGCTGAGTCCG	1	0.871111	0.994898	0.010152	5.85512	2.93695	2.05002	1	1	1	0	1	1	1	1	1	1	1	1	1	1	1	1	1	1	1	1	1	1	-	1	1	-	1	1	1	1	1	1
1090470	TGCAGCACGCATGCATGCCCAGTAGTGCTTGGTCCGTCCGTCCACCGCCCAACCTGGTCGTAATATACC	1A|022.680753520|1090470|1090470	1	1	6.69E-31	chr6B	549712328	1	1.21E-27	TGCAGCACGCATGCATGCCCAGTAGTGCTTGGTCCGTCCGTCCACCGCCCAACCTGGTCGTAATATACC	1	0.924444	0.769231	0.35503	5.77727	2.83652	2.10149	1	0.975	0.933333	15	1	1	1	1	1	1	1	1	1	1	1	1	-	1	1	1	0	1	1	1	1	1	1	0	1	-	1	1
1101719	TGCAGACAGGCCCATTGCTGATCCTCTCCTGCCAGATGCTATGCAATGGTGTCTGCCCGTTTGTGCGCC	1A|022.680753520|1101719|1101719	1	1	6.69E-31	chr1A	13635726	1	1.21E-27	TGCAGACAGGCCCATTGCTGATCCTCTCCTGYCAGATGCTATGCAATGGTGTCTGCCCGTTTGTGCGCC	2	0.857778	0.849741	0.255363	13.80478	6.83425	2.09644	2	1	1	4	1	1	1	1	1	1	1	1	1	1	1	1	1	1	0	1	1	1	-	-	1	-	1	1	1	1	1	-
1118022	TGCAGACTGGCACACAATCGGCTGATGGGACTGAGAGCATGATGTTCACGTACCGATTCATGGAGGACC	1A|022.680753520|1118022|1118022	1	4	6.69E-31	chr1D	16126804	4	2.61E-24	TGCAGAYTGGCACACMATCGSCWGAWGGRAYYGAGAGCRTGATGTTCACGTACCGATTCATGGAGGACC	6	0.946667	0.389671	0.475655	5.48182	2.79848	2.00339	1	1	1	6	0	1	1	0	0	0	1	1	0	0	1	-	0	1	0	1	0	0	0	1	0	1	0	0	0	1	0	0
1144942	TGCAGCCCATCAACGACAGAGTCTACTTCCCGAAGTGGTACCTCAAAGGCACGCGGGCCAGCCCGAGAT	1A|022.680753520|1144942|1144942	1	2	3.11E-29	chr1A	16709558	2	2.02E-25	TGCAGCCCRTCAACGACAGAGTCTACTTCCCGAARTGGTACCTCAAAGGCACGCGGGCCAGCCCGRSMT	4	0.933333	0.547619	0.495465	17.01143	5.86611	3.08793	1	1	1	12	1	0	0	1	1	1	0	0	1	1	0	0	1	0	1	0	1	1	1	0	-	0	1	1	1	0	1	1
1153092	TGCAGGAGGTCGTCCATGGCGGCGGAGAAGGGGCTGTTGGGGAGGAGCAGGAGGAGGCAGGAGACGAAG	1A|022.680753520|1153092|1153092	1	4	3.11E-29	chr1A	15312375	4	1.21E-27	TGCAGSAGGTCGTCCATGGCKGCGGAGAAGRGGCTSTTGGGGAGBAGSAGSAGSAGSMAGGAGRCGAMG	9	0.955556	0.432558	0.490903	6.84615	3.07097	2.15455	1	1	1	28	1	0	0	1	1	1	0	0	1	-	0	0	1	0	0	0	1	1	1	0	0	0	1	0	1	0	1	1
1254251	TGCAGTAGGATTGGACTCTTTCCTAGAGCCAACTGTTTCCCAAGTTCTCAGCCTCGCTGCTAGATGAGC	1A|022.680753520|1254251|1254251	1	1	6.69E-31		0	0	999	TGCAGTAGGATTGGACTCTTTCCTAGAGCCAACTGTTTCCCAAGTTCTCAGCCTCGCTGCTAGATGAGC	1	0.982222	0.040724	0.078131	18.6	7.72701	2.53613	1	1	1	2	0	0	0	0	0	0	0	0	0	0	0	0	1	0	0	0	0	0	0	0	0	0	0	0	0	0	0	0
1262143	TGCAGCTCGGCCGCATGCGTCGCTGCGACCAGGAGATGGCGCCCACGCCGCCGAGATCGGAAGAGCGGT	1A|022.680753520|1262143|1262143	1	2	2.40E-30		0	0	999	TGCAGCTSGGMCGCAYGCGYCGSTGCGACCAGGAGATGGCGCCCACGCCRCCGAGATCGGAAGAGCGGT	5	0.955556	0.432558	0.490903	9.78322	3.99325	2.51468	1	1	1	27	1	0	0	1	1	1	0	0	1	1	0	0	1	0	0	0	1	1	-	0	0	0	1	0	1	0	1	-
1863421	TGCAGTGTAGGTACGTACCCTGTGCGGTATATCCGTAGGTAGACGACGGAATCGAGGCCCGCGTGCTGG	1A|022.680753520|1863421|1863421	1	1	6.69E-31	chr1A	16709738	1	1.21E-27	TGCAGTGTAGGTACGTACCCTGTGCGGTATATCCGTAGGTAGACGACGGARTCGAGGCCCGCGTGCTGG	2	0.893333	0.995025	0.009901	7.48763	3.40375	2.25412	2	1	1	0	1	1	-	1	1	1	1	1	-	1	1	1	1	1	1	1	1	1	1	-	1	1	1	1	1	1	1	1
3023749	TGCAGAACACAGCTCTTGTCCATTTTCCTTATTGACGCCGAGATCGGAAGAGCGGTTCAGCAGGAATGC	1A|022.680753520|3023749|3023749	1	3	6.69E-31		0	0	999	TGCAGMACACAGYTCTTKTCCRTTTTYCTTATKGACKCCGAGATCGGAAGAGCGGTTCAGCAGGAATGC	6	0.911111	0.429268	0.489994	20.14729	12.98067	1.55582	3	1	1	15	-	1	0	1	1	1	-	1	0	0	1	0	1	0	0	0	1	0	0	1	1	0	1	0	0	1	0	-
4536054	TGCAGAGCCTGAAGCTGTACGGCAACCTGGTCAAATTGCCGAGATCGGAAGAGCGGTTCAGCAGGAATG	1A|022.680753520|3030039|3030039	1	7	6.73E-26		0	0	999	TGCAGAGCMTSAAGHTRWXXGRMRVBCTSDWBRARHTRCCGAGATCGGAAGAGCGGTTCAGCAGGAATG	30	0.964444	0.124424	0.217885	5.35417	3.9024	1.39607	1	0.980392	0.909091	11	0	0	1	0	0	0	1	0	0	0	0	-	0	0	-	1	0	0	1	0	0	0	0	0	0	-	0	0
3030039	TGCAGAGCCTCAAGCTGTACGGCAACCTGGTGGAATTGCCGAGATCGGAAGAGCGGTTCAGCAGGAATG	1A|022.680753520|3030039|3030039	1	8	6.69E-31		0	0	999	TGCAGAGCMTSAAGHTRWXXGRMRVBCTSDWBRARHTRCCGAGATCGGAAGAGCGGTTCAGCAGGAATG	30	0.906667	0.45098	0.495194	8.42405	5.78551	1.49537	2	1	1	30	0	0	1	0	1	0	0	1	0	0	0	0	1	0	0	0	1	1	0	0	1	0	0	-	0	1	1	0
100048754	TGCAGCATCGCGAGCGGAGCAAGTCGTGTCGGACGCCGAGATCGGAAGAGCGGTTCAGCAGGAATGCCG	1A|022.680753520|3534013|3534013	1	2	1.46E-22		0	0	999	TGCAGCATYGCRAGCGRAGCAAGTCGYGTCGGACGCCGAGATCGGAAGAGCGGTTCAGCAGGAATGCCG	4	0.995556	0.013393	0.026427	5	2.73861	1.63374	2	0.981481	0	1	0	0	0	0	0	0	0	0	0	0	0	0	0	0	0	0	0	0	0	0	0	0	0	0	0	0	0	0
3534013	TGCAGCATCGCTAGCGGAGCACGTCGGACGCGACGCCGAGATCGGAAGAGCGGTTCAGCAGGAATGCCG	1A|022.680753520|3534013|3534013	1	2	6.69E-31		0	0	999	TGCAGCATCGCTAGCGGAGCACGTCGGACGCGACGCCGAGATCGGAAGAGCGGTTCAGCAGGAATGCCG	1	0.84	0.846561	0.259791	16.136	8.62494	1.91546	1	1	1	5	1	1	1	1	1	1	1	1	1	1	-	1	0	1	-	1	-	1	1	1	1	-	1	1	1	-	0	1
3934878	TGCAGGGATGCGCTACGGCCTTGTACTCGGCCCACCGAGATCGGAAGAGCGGTTCAGCAGGAATGCCGA	1A|022.680753520|3934878|3934878	1	2	6.69E-31		0	0	999	TGCAGGGATGCRCTACGGCCTTGTACTCGGCCCACCGAGATCGGAAGAGCGGTTCAGCAGGAATGCCGA	2	0.973333	0.611872	0.474969	15.46199	11.94395	1.26717	2	1	1	24	1	1	1	0	0	1	1	0	1	0	0	1	0	1	1	1	0	0	1	1	0	1	0	0	0	1	1	0
3936087	TGCAGTAAGTAGAGCACGAGAAGACGGGCCCTGATGCACTGCTGCCGAGATCGGAAGAGCGGTTCAGCA	1A|022.680753520|3936087|3936087	1	1	6.69E-31		0	0	999	TGCAGTAAGTAGAGCACGAGAAGACGGGCCCTGATGCACTGCTGCCGAGATCGGAAGAGCGGTTCAGCA	1	0.995556	0.053571	0.101403	41.3125	20.24759	2.10799	1	1	1	2	0	0	0	0	0	0	0	0	0	0	0	0	1	0	0	0	0	0	0	0	0	0	0	0	0	0	0	0
3942183	TGCAGCACCACGACCAACAGAAGCTCGACGAGGGGAAGCAGCAGGCGGACGAGATGAAGGAGCTCCGAG	1A|022.680753520|3942183|3942183	1	2	6.69E-31	chr1A	15312231	1	1.57E-21	TGCAGCACCACGACCAACAGAAGCTCGACGAGGRGAAGCAGCAGGYGGASGAGATGAAGGAGCTCCGRG	3	0.933333	0.385714	0.473878	17.65766	5.74456	3.27593	2	1	1	10	0	1	1	0	0	0	1	1	0	0	-	1	0	1	0	1	0	0	0	1	0	1	0	0	0	-	0	0
4003158	TGCAGCACCACGACCAACAGAAGCTCGACGAGGAGAAGCAGCAGGTGGAGGAGATGAAGGAGCTCCGAG	1A|022.680753520|4003158|4003158	1	2	8.65E-30	chr1A	15312231	1	1.56E-26	TGCAGCACCACGACCAACAGAAGCTCGACGAGGRGAAGCAGCAGGYGGASGAGATGAAGGAGCTCCGRG	3	0.96	0.439815	0.492755	16.93793	5.81937	2.89334	1	1	1	29	1	0	0	1	1	1	0	0	1	-	0	0	1	0	0	0	1	1	1	0	0	0	1	0	1	0	1	1
4440082	TGCAGGCGCCGACCTGCGCGCATTATCCAGACGCCGAGATCGGAAGAGCGGTTCAGCAGGAATGCCGAG	1A|022.680753520|4440082|4440082	1	2	3.11E-29		0	0	999	TGCAGGCGCCGACCTGCGCRCATTATCSARWCGCCGAGATCGGAAGAGCGGTTCAGCAGGAATGCCGAG	3	0.915556	0.553398	0.494297	16.61582	6.33253	2.82039	2	1	1	13	1	0	0	-	1	1	0	0	1	-	0	0	1	0	1	0	1	1	1	-	1	0	-	-	1	0	-	1
4991668	TGCAGGCACAATCGGGGGTGGTACAGAGTCCTCTCTGGGATGATGCCCGAGATCGGAAGAGCGGTTCAG	1A|022.680753520|4991668|4991668	1	2	6.69E-31		0	0	999	TGCAGGCACAATCGGGGRTGGTACAGAGTCYTCTCTGGGATGAWGCCCGAGATCGGAAGAGCGGTTCAG	4	0.964444	0.281106	0.404171	16.61458	9.80048	1.85596	3	1	1	15	1	0	1	0	0	0	1	1	0	1	0	0	1	0	0	0	0	0	0	0	0	0	0	1	0	1	0	0
4991719	TGCAGGCAGCCATGCAGGCCGACGTGGATGCCGAGATCGGAAGAGCGGTTCAGCAGGAATGCCGAGACC	1A|022.680753520|4991719|4991719	1	4	6.69E-31		0	0	999	TGCAGGCMGCCATGMAGSCYGACGTGGAYRCCGAGATCGGAAGAGCGGTTCAGCAGGAATGCCGAGACC	7	0.946667	0.42723	0.489409	18.71667	7.95003	2.47973	1	1	1	13	0	-	-	0	0	0	1	1	0	0	1	1	0	-	0	1	0	0	0	1	-	1	0	0	0	1	0	0
4396355	TGCAGGCCGCCATGCAGGCCGACGTGGATACCGAGATCGGAAGAGCGGTTCAGCAGGAATGCCGAGACC	1A|022.680753520|4991719|4991719	1	3	1.45E-27		0	0	999	TGCAGGCMGCCATGMAGSCYGACGTGGAYRCCGAGATCGGAAGAGCGGTTCAGCAGGAATGCCGAGACC	7	0.871111	0.933673	0.123855	21.06415	8.47369	2.5444	1	1	1	5	1	1	-	1	0	1	1	1	1	1	1	1	1	1	1	1	0	1	1	1	1	1	1	-	1	1	-	1
10983934	TGCAGGCCCGTGGCCTCCTCGCACGGTGCTGCGCCCACGCAAGGTGGCGGGCGGAGATGGCGTATGGTC	1A|022.680753520|4991756|4991756	1	1	3.13E-24	chr1A	14315895	1	1.21E-22	TGCAGRCCCGTGGCCTCCTCGCAYGGTGCYGCGCCCMCGCARGGTGGYGGGCGGAGATGGCGTATGGTC	5	1	0.017778	0.034923	7	2.9761	2.41965	1	1	1	1	1	0	0	0	0	0	0	0	0	0	0	0	0	0	0	0	0	0	0	0	0	0	0	0	1	0	0	0
4991756	TGCAGACCCGTGGCCTCCTCGCACGGTGCTGCGCCCCCGCAGGGTGGTGGGCGGAGATGGCGTATGGTC	1A|022.680753520|4991756|4991756	1	1	6.69E-31	chr1A	14315895	1	5.61E-26	TGCAGRCCCGTGGCCTCCTCGCAYGGTGCYGCGCCCMCGCARGGTGGYGGGCGGAGATGGCGTATGGTC	5	0.955556	0.316279	0.432493	9.79279	4.08715	2.40426	2	1	1	21	0	0	0	0	1	1	0	-	0	1	0	0	0	0	0	0	1	1	-	0	0	0	0	1	0	0	1	-
100012457	TGCAGCCAGCCCACCAGTCAGCCCAAGCCGAGATCGGAAGAGCGGTTCAGCAGGAATGCCGAGACCGAT	1A|022.680753520|4992927|4992927	3	1	1.13E-18		0	0	999	TGCAGCCAGCCCACCAGTCAGCCCAAGCCGAGATCGGAAGAGCGGTTCAGCAGGAATGCCGAGACCGAT	1	1	0.004444	0.008849	5	0	100	1	1	1	0	0	0	0	0	0	0	0	0	0	0	0	0	0	0	0	0	0	0	0	0	0	0	0	0	0	0	0	0
5567224	TGCAGCGCGCATTTCAGCTCAGCCGAGATCGGAAGAGCGGTTCAGCAGGAATGCCGAGACCGATCTCGT	1A|022.680753520|4992927|4992927	1	4	3.13E-24		0	0	999	TGCAGCGCGCATTTCAGCTCAGCCGAGATCGGAAGAGCGGTTCAGCAGGAATGCCGAGACCGATCTCGT	1	0.995556	0.013393	0.026427	7.6	2.33238	3.86689	1	1	1	1	0	0	0	0	0	0	0	0	0	0	0	0	0	0	0	0	0	0	0	0	0	0	0	0	0	0	0	0
4992927	TGCAGCGCACATGTGAGCCCAGCCGAGATCGGAAGAGCGGTTCAGCAGGAATGCCGAGACCGATCTCGT	1A|022.680753520|4992927|4992927	1	3	6.69E-31		0	0	999	TGCAGCRCACATGTGAGCCCAKCCGAGATCGGAAGAGCGGTTCAGCAGGAATGCCGAGACCGATCTCGT	3	0.986667	0.117117	0.206801	33.26667	30.7256	1.08339	3	1	1	10	0	0	0	0	0	0	-	0	0	0	0	0	0	0	0	0	0	0	0	0	0	0	0	0	0	0	0	0
5567348	TGCAGGCGCATATTGCAGTCAGCCGAGATCGGAAGAGCGGTTCAGCAGGAATGCCGAGACCGATCTCGT	1A|022.680753520|4992927|4992927	1	1	6.78E-21		0	0	999	TGCAGGCGCATATTGCAGTCAGCCGAGATCGGAAGAGCGGTTCAGCAGGAATGCCGAGACCGATCTCGT	1	0.955556	0.209302	0.33099	15.69697	9.2801	1.70045	1	0.980769	0.875	8	1	-	0	0	0	0	0	0	0	0	1	0	0	0	1	0	0	0	0	1	1	1	0	0	0	1	0	0
7491650	TGCAGAGGTGCACGCTGGCCGAGATCGGAAGAGCGGTTCAGCAGGAATGCCGAGACCGATCTCGTATGC	1A|022.680753520|7491650|7491650	1	6	6.69E-31		0	0	999	TGCAGASGTGCACGCTGGCCGAGATCGGAAGAGCGGTTCAGCAGGAATGCCGAGACCGATCTCGTATGC	2	0.875556	0.989848	0.020098	16.67972	6.60291	2.73059	2	1	1	0	1	1	-	1	1	1	1	1	1	1	1	1	1	1	1	-	1	1	-	1	1	1	1	1	1	1	1	1
4538420	TGCAGATGGTGACGCTCAGCCGAGATCGGAAGAGCGGTTCAGCAGGAATGCCGAGACCGATCTCGTATG	1A|022.680753520|7491650|7491650	1	5	1.13E-23		0	0	999	TGCAGATGGTGACGCTCAGCCGAGATCGGAAGAGCGGTTCAGCAGGAATGCCGAGACCGATCTCGTATG	1	0.871111	0.979592	0.039983	28.68727	9.25814	3.32936	1	1	1	0	1	1	1	1	1	1	1	1	1	1	1	1	1	1	-	-	1	1	1	1	-	-	-	-	1	1	-	1
7341835	TGCAGGGGGCACGCTGCCCGAGATCGGAAGAGCGGTTCAGCAGGAATGCCGAGACCGATCTCGTATGCC	1A|022.680753520|7491650|7491650	1	8	2.42E-25		0	0	999	TGCAGSGGGCACGCKRCCCGAGATCGGAAGAGCGGTTCAGCAGGAATGCCGAGACCGATCTCGTATGCC	3	0.866667	0.969231	0.059645	16.71636	6.65729	2.66076	2	1	1	2	1	-	1	1	1	1	1	1	0	1	-	1	1	1	1	1	1	0	1	1	1	1	-	1	1	-	1	-
980414	TGCAGGAGAAGAGATCCTTTCCAGAAAGGCCTGAGCTCATGATGGTCTTAATATGGCTAAGCCGAGATC	1A|022.680753520|980414|980414	1	2	6.69E-31	chr1A	11688112	3	7.26E-25	TGCAGGAKAAGAGATCYTTTCCAGAAAGGCCTGAGCTCATGATGGTCTTAATATGGSTAAGCCGAGATC	3	0.813333	0.830601	0.281406	20.07229	11.2208	1.84015	2	1	1	4	0	1	-	1	1	1	0	1	0	-	1	1	0	0	1	-	1	1	1	-	1	0	1	1	1	1	0	0
991036	TGCAGGAGGTCGTCCATGGCGGCGGAGAAGGGGCTGTTGGGGAGGAGCAGCAGCAGGCAGGAGACGAAG	1A|022.680753520|991036|991036	1	4	6.69E-31	chr3D	329693192	4	2.61E-24	TGCAGSAGGTCGTCCATGGCKGCGGAGAAGRGGCTSTTGGGGAGBAGSAGSAGSAGSMAGGAGRCGAMG	9	0.928889	0.373206	0.467846	8.58716	4.21272	2.17979	1	1	1	10	0	1	1	0	0	0	1	-	0	0	1	-	0	1	0	1	0	0	0	1	0	1	0	0	0	1	0	0
995750	TGCAGGAGGTCGTCCATGGCGGCGGAGAAGAGGCTCTTGGGGAGGAGCAGCAGCAGGCAGGAGACGAAG	1A|022.680753520|991036|991036	1	3	1.45E-27	chr3D	329693192	4	1.21E-27	TGCAGSAGGTCGTCCATGGCKGCGGAGAAGRGGCTSTTGGGGAGBAGSAGSAGSAGSMAGGAGRCGAMG	9	0.915556	0.966019	0.065652	9.12364	3.82137	2.4365	1	1	1	1	1	-	1	1	1	1	1	1	1	1	1	1	1	1	1	1	1	1	-	1	1	1	1	-	1	1	1	-
1020586	TGCAGGAGGTCGTCCATGGCGGCGGAGAAGGGGCTGTTGGGGAGGAGGAGGAGCAGGCAGGAGACGAAG	1A|022.680753520|991036|991036	1	4	1.45E-27	chr1D	15049970	4	1.21E-27	TGCAGSAGGTCGTCCATGGCKGCGGAGAAGRGGCTSTTGGGGAGBAGSAGSAGSAGSMAGGAGRCGAMG	9	0.888889	0.985	0.02955	6.26335	3.41887	1.80876	1	1	1	0	1	1	1	-	1	1	1	-	1	1	1	1	1	1	1	1	1	1	-	1	1	0	1	1	1	1	1	1
991347	TGCAGACTCCCCTGATGCTCGCCGCGATGCACGGCAAGATCGGCTGCGTGGTGAAGCTCCTCCAGGCCG	1A|022.680753520|991347|991347	1	1	6.69E-31	chr1A	16729380	1	1.21E-27	TGCAGACTCCCCTGATGCTCGCCGCGATGCACGGCAAGATCGGCTGCGTGGTGAAGCTCCTCCAGGCCG	1	0.902222	0.571429	0.489796	11.2973	4.62698	2.63196	1	1	1	11	1	0	0	1	1	1	0	1	1	1	0	0	1	0	1	0	1	1	1	0	1	0	1	1	1	0	1	1
993265	TGCAGTTGTTGGTCTGAGCCGCCTGGAGTCATTATTGATACGGTCAGAGGGGGAGCCAGGTTTATGTGG	1A|022.680753520|993265|993265	1	1	6.69E-31	chr1B	12427365	7	5.65E-21	TGCAGTTGTTGGYCTKAGCCGCCTGGAGTCATTRTTGRTACGGTCAGAGGGGGAGCCAGGTTTAYGTGG	5	0.924444	0.427885	0.489599	11.07874	5.65352	2.00892	4	1	1	14	1	1	0	-	1	1	-	1	0	0	1	0	1	0	0	0	1	0	0	0	1	0	1	0	0	-	0	1
1372707	TGCAGGTTATTTTGTGTGACAATTTCGGTTGTTTGTTTTGATCAAAGGAAGCAAGCATCACAAGGATGA	1A|022.746089990|1372707|1372707	1	2	6.69E-31	chr1A	13088910	6	1.21E-27	TGCAGGTKATTTTSTGTGACAATTTYRGTTRTTTGTTTTGATCAAAGGAAGCAAGCRTCACARRGATRA	8	0.977778	0.1	0.18	6.48485	3.83067	1.71612	1	1	1	3	0	0	1	1	0	1	0	0	0	0	0	0	0	0	0	-	0	0	0	0	0	0	1	0	0	-	0	1
1117006	TGCAGACCGTCTGATCCCTGCGTTGCTTCGGGGGCACCTGGGCCGACATGGGCGACCGATTCCCAGCCT	1A|022.926809740|1117006|1117006	1	1	6.69E-31		0	0	999	TGCAGACCGTCTGATCCCTGCGTTGCTTCGGGGGCACCTGGGCCGACATGGGCGACCGATTCCCAGCCT	1	0.942222	0.396226	0.478462	8.28571	3.52397	2.45168	1	1	1	8	0	1	1	0	0	0	1	1	0	0	1	1	0	-	0	1	0	0	0	1	0	1	0	0	0	1	0	0
1118559	TGCAGGAGACCTGAGAACTGCAAACTTGTTGAAGTACTGGCGGAAATAGTTCTTGATGATACCAATACA	1A|023.023397970|1118559|1118559	1	1	6.69E-31	chr1A	14029374	1	1.21E-27	TGCAGGAGACCTGAGAACTGCAAACTTGTTGAAGTACTGGYGGAAATAGTTCTTGATGATACCAATACA	2	0.968889	0.275229	0.398956	6.84091	3.08179	2.23704	2	1	1	13	0	0	0	0	1	0	0	0	0	0	0	0	1	0	0	0	1	0	1	0	0	0	0	1	1	0	1	1
1001924	TGCAGAACAGCATGGGCAGAAGCATATGCGTCGGGAAGGGGGGAGGTGGCCGCGGCAGCGCGAGAAGGG	1A|023.194696210|1001924|1001924	1	2	6.69E-31	chr1A	12562236	1	1.21E-27	TGCAGAACAGCATGGGCAGAAGCATATGCGTCGGGAAGGGGGGAGGTGGCCGCGGCAGCGCGAGAAGGG	1	0.928889	0.779904	0.343307	10.23077	4.42291	2.46525	1	1	1	16	0	1	1	1	1	1	-	-	1	-	1	-	0	1	1	1	1	1	1	1	1	1	1	1	1	1	1	1
1024894	TGCAGAGAGCGGCTAGCTGGGCGGCTGGGGGCTGCTAGCAAATAGTCCCACATCGCTAACCGAATAGCG	1A|023.194696210|1024894|1024894	1	1	6.69E-31	chr1A	12322469	1	1.21E-27	TGCAGAGAGCGGCTAGCTGGGCGGCTGGGGGCTGCTAGCAAATAGTCCCACATMGCTAACCGAATAGCG	2	0.946667	0.356808	0.458992	9.21008	5.07569	1.86183	2	1	1	18	0	1	1	0	0	0	1	0	1	0	0	1	0	1	1	0	0	0	0	0	0	0	0	0	1	0	0	1
1049863	TGCAGAAAAGAAAATCCAGTGCATCTGAGGAGCCGAAGCATGCCGATGCCAGCAGCAGGGGATTCATGG	1A|023.194696210|1049863|1049863	1	1	6.69E-31	chr1B	15708149	1	1.22E-17	TGCAGAAAAGAAAATCCAGTGCATCTGAGGAGCCGAAGCATGCCGATGCCAGCAGCAGGGGATTCATGG	1	0.982222	0.244344	0.36928	11.85882	5.0832	2.48226	1	1	1	19	0	0	0	1	1	0	1	0	1	0	1	0	0	0	0	0	1	0	1	0	0	0	1	1	0	0	0	1
1073893	TGCAGGTGGGCACAATGCTATTCGTGTTAGCCTCAGGTTATCCCAGTCTGCATCTTTAATCTGCTGATA	1A|023.194696210|1073893|1073893	1	1	6.69E-31	chr6B	490251985	1	1.21E-27	TGCAGGTGGGCACAATGCTATTCGTGTTAGCCTCAGGTTATCCCAGTCTGCATCTTTAATCTGCTGATA	1	0.853333	0.994792	0.010362	12.21908	4.43342	2.85385	1	1	1	0	1	-	-	1	1	1	1	1	-	1	1	1	1	1	1	-	1	1	1	-	1	1	1	1	1	1	-	1
1086873	TGCAGTTGGCGTTGCAGTAGGTGGTGCACTGCTGGGTGTACATGTCCTTGCAGGACTGGCACGACTGCG	1A|023.194696210|1086873|1086873	1	1	6.69E-31	chr1A	13376953	1	5.61E-26	TGCAGWTGGCGTTGCAGTAGGTGGTGCACTGCTGGGTGTACATGTCCTTSCARGACTGGCACGACTGCG	4	0.995556	0.544643	0.496014	8.07143	6.36458	1.24034	3	1	1	26	0	1	1	1	0	1	1	0	1	0	0	1	1	1	1	1	0	0	0	0	0	1	1	0	1	1	1	1
100046924	TGCAGATGGCGTTGCAGTAGGTGGTGCACTGCTGGGTGTACATGTCCTTGCAAGACTGGCACGACTGCG	1A|023.194696210|1086873|1086873	1	1	1.45E-27	chr1A	13376953	1	5.61E-26	TGCAGWTGGCGTTGCAGTAGGTGGTGCACTGCTGGGTGTACATGTCCTTSCARGACTGGCACGACTGCG	4	0.995556	0.008929	0.017698	14	7.48331	1.99367	1	1	1	0	0	0	0	0	0	0	0	0	0	0	0	0	0	0	0	0	0	0	0	-	0	0	0	0	0	0	0	0
1090506	TGCAGCAACTAGGTATGGAAATGTGGCCAGCATGATGAACGGCTACAAACACCCGAGATCGGAAGAGCG	1A|023.194696210|1090506|1090506	1	1	6.69E-31		0	0	999	TGCAGCAACTAGGTATGGAAATGTGGCCAGCATGATGAACGGCTACAAACACCCGAGATCGGAAGAGCG	1	0.933333	0.538095	0.497098	14.56897	6.92931	2.22897	1	1	1	12	1	0	0	1	1	1	0	-	1	1	0	0	0	0	0	0	-	1	1	0	1	0	1	1	1	0	1	0
5324931	TGCAGGAAAATACTCAATTCCACTGGGGCAGAGGGCCAGGCCCATTGCCTATGTGCGAGACGTGCAACC	1A|023.194696210|1102916|1102916	1	1	1.45E-27	chr1A	13736303	1	2.61E-24	TGCAGGAAAAKACTCAATTSCACTGSGGCAGAGGGCCAGGCCCATTGCCTATGTGCGAGACGTGCAACC	4	0.995556	0.008929	0.017698	7.6	5.60714	1.34482	1	1	1	1	0	0	0	0	0	0	0	0	0	0	0	0	0	0	0	0	0	0	0	0	0	0	0	0	0	0	0	0
14393960	TGCAGGAAAAGACTCAATTGCACTGGGGCAGAGGGCCAGGCCCATTGCCTATGTGCGAGACGTGCAACC	1A|023.194696210|1102916|1102916	1	1	1.45E-27	chr1A	13736303	1	2.61E-24	TGCAGGAAAAKACTCAATTSCACTGSGGCAGAGGGCCAGGCCCATTGCCTATGTGCGAGACGTGCAACC	4	0.982222	0.067873	0.126533	13.86364	6.21798	2.18863	2	1	1	3	0	0	0	0	0	0	0	0	0	0	0	0	0	0	1	0	0	0	0	0	0	0	0	0	1	0	0	0
1102916	TGCAGGAAAATACTCAATTGCACTGCGGCAGAGGGCCAGGCCCATTGCCTATGTGCGAGACGTGCAACC	1A|023.194696210|1102916|1102916	1	1	6.69E-31	chr1A	13736303	1	1.21E-27	TGCAGGAAAAKACTCAATTSCACTGSGGCAGAGGGCCAGGCCCATTGCCTATGTGCGAGACGTGCAACC	4	0.92	0.647343	0.45658	18.15816	7.31161	2.63889	1	1	1	15	0	1	1	1	1	0	-	1	0	1	1	1	1	1	0	1	-	1	1	1	1	0	1	1	0	1	1	-
1114604	TGCAGAACGATCCGCAAGTATATGGATTCGTGGTGGAAATCTTCAGGAAGCAGTTGAAGTTGGTGGCGG	1A|023.194696210|1114604|1114604	1	1	6.69E-31	chr4B	16052947	1	1.22E-17	TGCAGAACGATCCGCAAGTATATGGATTCGTGGTGGAAATCTTCAGGAAGCAGTTGAAGTTGGTGGCGG	1	0.946667	0.384977	0.473539	9.88571	3.95044	2.61121	1	1	1	7	0	1	1	0	0	0	-	0	0	0	1	1	0	1	1	1	0	0	0	1	0	1	0	0	0	1	0	0
1118912	TGCAGTTGAGAAGGAACCAGCACAAGAGTATCACATCCGAGAGGAACCACATGCAGTTGAGGAAGAACC	1A|023.194696210|1118912|1118912	1	1	6.69E-31	chr1A	13383057	1	1.21E-27	TGCAGTTGAGAAGGAACCAGCACAAGAGTATCACATCYGAGAGGAACCACATGCAGTTGAGGAAGAACC	2	0.92	0.497585	0.499988	8.84868	4.50403	2.01123	2	1	1	16	0	1	1	1	0	1	-	0	1	0	-	1	1	1	1	-	0	0	0	-	0	-	0	0	-	1	1	-
1126276	TGCAGTTGGAGAAATGAAGGAGGGTTAACTCGTGCATGTGGTGGGCACCGAGATCGGAAGAGCGGTTCA	1A|023.194696210|1126276|1126276	1	1	6.69E-31		0	0	999	TGCAGTTGGAGAAATGAAGGAGGGTTAACTCGTGCATGTGGTGGGCACCGAGATCGGAAGAGCGGTTCA	1	0.937778	0.578199	0.48777	28.98817	10.12933	2.94992	1	1	1	24	1	1	1	0	0	0	-	0	0	0	-	1	0	1	0	0	0	0	1	0	0	1	0	0	1	1	1	0
1128530	TGCAGGATGGGCTGATGGCGCGTCGCCAACACCGTCGTCGCTCCATACCCGAGATCGGAAGAGCGGTTC	1A|023.194696210|1128530|1128530	1	1	6.69E-31		0	0	999	TGCAGGATGGGCTGATGGCGCGTCGCCAACACCGTCGTCGCTCCATACCCGAGATCGGAAGAGCGGTTC	1	0.986667	0.09009	0.163948	19.07692	6.70776	2.8857	1	1	1	2	0	0	0	0	0	0	0	0	0	0	0	0	0	0	1	0	0	0	0	0	0	0	0	0	0	0	0	0
1140824	TGCAGGTGGAAGCGGTCGGTTGCGGAGAGAAACAAGGAAAATCTTTGCCTCCCGAGATCGGAAGAGCGG	1A|023.194696210|1140824|1140824	1	1	6.69E-31		0	0	999	TGCAGGTGGAAGCGGTCGGTTGCGGAGAGAAACAAGGAAAATCTTTGCCTCCCGAGATCGGAAGAGCGG	1	0.973333	0.305936	0.424678	9.29703	5.2625	1.77276	1	0.979167	0.95	20	0	0	0	1	1	0	0	0	0	0	0	0	1	0	0	0	1	0	0	0	1	0	1	1	1	0	-	-
1150425	TGCAGCAGTCCTGATTGGGTGGACCAGAGTGAGGCGTCGGTCGTTGTTATAGGTGGAGAAGTAGGGAAG	1A|023.194696210|1150425|1150425	1	1	6.69E-31	chr1A	13221143	1	1.21E-27	TGCAGCAGTCCTGATTGGGTGGACCAGAGTGAGGCGTCGGTCGTTGTTATAGGTGGAGAAGTAGGGAAG	1	0.906667	0.333333	0.444444	7.39623	4.99562	1.49579	1	1	1	11	0	-	1	1	0	1	-	0	0	0	0	1	1	1	-	-	0	0	0	-	0	1	1	0	1	1	1	1
1217902	TGCAGACCAGCAAGCTCACAGCAATGAGGTATCGCCCAACAGAGCAAAACACTATACTGCCGAGATCGG	1A|023.194696210|1217902|1217902	1	1	6.69E-31		0	0	999	TGCAGACCAGCAAGCTCACAGCAATGAGGTATCGCCCAACAGAGCAAAACACTATACTGCCGAGATCGG	1	0.862222	0.886598	0.201084	13.37452	5.10079	2.75509	1	1	1	3	1	1	-	1	1	1	1	1	-	1	1	1	1	1	0	-	1	1	1	-	-	1	-	1	1	-	1	-
1222538	TGCAGTACAGGAAGCAGTTCCTGAGATCACCAGGCAAGTCATGGTAGCTCAGATTAAGTATAGCCTGTA	1A|023.194696210|1222538|1222538	1	2	6.69E-31	chr1A	12149421	6	2.02E-25	TGCAGTRCAGGAAGCAGTTCCTDAGATCRCCWGGCAAGTCATGGTAGCTCAGATYAAGTATAGSYTGKR	8	0.911111	0.44878	0.494753	8.31724	5.3546	1.59965	1	0.976744	0.95	20	1	0	0	0	1	1	0	0	-	0	-	0	0	0	1	0	1	0	1	-	0	1	0	-	0	1	0	1
1233680	TGCAGACGCCATAAATACAACACCATGCGCGTCCATGTGCTATTGGTGCACTTATCGTGAGCAGGCGAG	1A|023.194696210|1233680|1233680	1	1	6.69E-31		0	0	999	TGCAGACGCCATAAATACARCACCATGCGCGTCCATGTGCTATTGGTGCACTTATCSTGRGCAGGCGAG	3	0.991111	0.116592	0.205997	8.47619	3.72404	2.19557	1	1	1	11	0	0	0	0	0	0	-	0	0	0	0	0	0	0	0	0	0	0	0	0	0	0	0	0	0	0	0	0
4004339	TGCAGACGCCATAAATACAGCACCATGCGCGTCCATGTGCTATTGGTGCACTTATCCTGAGCAGGCGAG	1A|023.194696210|1233680|1233680	1	1	1.45E-27	chr7A	112370415	1	2.02E-25	TGCAGACGCCATAAATACARCACCATGCGCGTCCATGTGCTATTGGTGCACTTATCSTGRGCAGGCGAG	3	0.964444	0.24424	0.369173	10.03659	4.22087	2.50451	2	1	1	18	0	0	0	0	1	0	0	0	0	0	0	0	0	1	0	0	1	0	0	0	0	1	0	1	0	0	0	0
1254185	TGCAGCTACTGAACAAGCGACCAACGGCCCACCGACAGACCATCTGTCACCTCCTACGATATAATTGAT	1A|023.194696210|1254185|1254185	1	1	6.69E-31		0	0	999	TGCAGCTACTGAACAAGCGACCAACGGCCCACCGACAGACCATCTGTCACCTCCTACGATATAATTGAT	1	0.942222	0.363208	0.462576	19.57282	12.32379	1.53511	1	1	1	8	0	1	-	0	0	0	1	0	0	0	1	1	0	1	0	1	0	0	0	1	0	1	0	0	0	1	0	0
1254944	TGCAGTGAAAAAAATGTGAGAGCATTCAGAGCCTACTACAAGAAAATAGTTGAGCAAATTATCAGATTA	1A|023.194696210|1254944|1254944	1	1	6.69E-31		0	0	999	TGCAGTGAAAAAAATGTGAGAGCATTCAGAGCCTACTACAAGAAAATAGTTGAGCAAATTATCAGATTA	1	0.942222	0.34434	0.45154	7.06122	4.22774	1.66425	1	1	1	7	0	1	1	0	0	0	1	0	0	0	1	1	0	1	0	1	0	0	0	-	0	1	0	0	0	1	0	0
1264920	TGCAGAATACTTGCGCTTCTTTGTCCTGGCAGAGGATCCTGATGCCTCGTTTACTAGCAGTTGGGTGCC	1A|023.194696210|1264920|1264920	1	1	6.69E-31		0	0	999	TGCAGAATACTTGCGCTTCTTTGTCYTGGCAGAGGATCCTGATGCCTCGTTTACTAKCAKTTGGGTGCY	3	0.991111	0.049327	0.093788	5.05882	2.75405	1.70531	1	0.981481	0.8	5	0	0	0	1	0	0	0	0	0	0	0	0	1	0	0	0	0	0	0	0	0	0	1	0	0	0	0	0
1267523	TGCAGCGAGAAAGCAATCAAACACACCCATAATGATGATACAGAGATCTGGAGCCCATATGCAGTGATC	1A|023.194696210|1267523|1267523	1	1	6.69E-31	chr1A	13611812	1	1.21E-27	TGCAGCGAGAAAGCAATCAAACACACCCATAATGATGATACAGAGATCTGGAGCCCATATGCAGTGATC	1	0.951111	0.556075	0.493711	5.76875	2.84434	2.077	1	0.976744	0.961538	26	1	1	1	0	0	1	1	0	0	0	-	1	0	1	0	1	0	0	-	0	0	1	0	0	1	1	1	0
19484489	TGCAGCAATGTTGGCCGGATCGTCCGGGCCGGGGTCCGAGATCGGAAGAGCGGTTCAGCAGGAATGCCG	1A|023.194696210|3029976|3029976	1	2	1.45E-27		0	0	999	TGCAGBAATRTTGKYCRRATMVWCCDGRCMRGKGTCCGAGATCGGAAGAGCGGTTCAGCAGGAATGCCG	13	0.911111	0.990244	0.019322	8.48754	4.5063	1.93896	4	0.972222	0	1	1	1	1	1	1	1	1	1	1	1	1	1	1	1	1	1	1	-	1	1	1	1	1	1	1	1	1	1
3936324	TGCAGGAAGAGGTACAGGACGAACATGCCAATTACCCAACCGAGATCGGAAGAGCGGTTCAGCAGGAAT	1A|023.194696210|3936324|3936324	1	1	6.69E-31		0	0	999	TGCAGGAAGAGGTACAGGACGAACATGCCAATTACCCAACCGAGATCGGAAGAGCGGTTCAGCAGGAAT	1	0.986667	0.121622	0.21366	22.34146	8.04139	3.18704	1	1	1	8	0	0	0	1	0	0	0	0	1	0	0	0	1	0	0	0	0	0	0	0	0	0	1	0	0	0	0	1
4406037	TGCAGGTTCTATCGAGTTCGCTATTGCTCATGTCCCATTCCATCAGATTACACACCGAGATCGGAAGAG	1A|023.194696210|4396464|4396464	1	2	1.45E-27		0	0	999	TGCAGGTTCBATCGRGTTCGCTATTGCTCATGTCCCATTCCATCAGATTACACACCGAGATCGGAAGAG	4	0.968889	0.137615	0.237354	13.04082	8.22381	1.6288	2	1	1	7	0	0	0	0	0	0	0	0	1	1	0	0	1	0	0	0	0	-	0	0	0	0	0	0	0	0	0	1
5358859	TGCAGCAACATCTATGGGACGGACCGAGATCGGAAGAGCGGTTCAGCAGGAATGCCGAGACCGATCTCG	1A|023.194696210|4396768|4396768	1	4	1.89E-21		0	0	999	TGCAGCAACATCTATGGGACGGACCGAGATCGGAAGAGCGGTTCAGCAGGAATGCCGAGACCGATCTCG	1	0.982222	0.144796	0.247661	18.075	7.59074	2.55198	1	1	1	2	1	0	0	0	0	1	0	0	1	1	0	0	0	0	1	0	0	1	0	1	0	0	0	0	0	0	0	0
1266409	TGCAGCGGCTGGCGAGGGCAAGGGGCAGAAGCAGGGTGTTCCTCTGCTAGACGCGGGGAGGCTGGAGAA	1A|023.194696210|4992950|4992950	1	1	1.45E-27	chr1A	12659140	1	1.21E-27	TGCAGCGGCTGGCGAGGGCAAGGGGSAGARGCAGGGTGTTCCTCTGCTAGACGCGGGGAGGCTGGAGAA	2	0.991111	0.080717	0.148404	8.16129	3.62871	2.30216	1	1	1	6	0	0	0	1	0	0	0	0	0	0	0	0	1	0	0	0	0	0	0	0	0	0	1	0	1	0	0	-
4992950	TGCAGCGGCTGGCGAGGGCAAGGGGGAGAGGCAGGGTGTTCCTCTGCTAGACGCGGGGAGGCTGGAGAA	1A|023.194696210|4992950|4992950	1	1	6.69E-31	chr1A	12659140	1	2.61E-24	TGCAGCGGCTGGCGAGGGCAAGGGGSAGARGCAGGGTGTTCCTCTGCTAGACGCGGGGAGGCTGGAGAA	2	0.955556	0.84186	0.266263	8.38655	6.26798	1.32365	1	1	1	10	1	1	1	0	1	1	1	1	1	1	1	1	0	1	1	1	1	1	1	1	1	1	0	1	0	1	1	0
1043077	TGCAGCCAGCGTCTGACTTCTGTGTCAACCGAAAGCTTGAGGATTAACTAAGATTAGAGGACCAAAGGC	1A|023.418922180|1043077|1043077	1	1	6.69E-31	chr1A	16212812	1	5.61E-26	TGCAGCCAGCGTCTGACTTCYGTGTCAACCGAAAGSTYGAGGRTTAAYTAAGATTAGAGGACCAAAKGC	3	0.955556	0.404651	0.481817	10.40708	4.42166	2.44779	1	1	1	10	0	1	1	0	0	0	1	1	0	0	1	1	0	1	0	1	0	0	0	-	0	1	0	0	0	1	0	0
1123162	TGCAGAGGGATTGTGTTGAGGTTCTTGCCAGGCTGACCTTGCTGGTGCACCTTAGGTTGCACGTTACGG	1A|023.418922180|1123162|1123162	1	1	6.69E-31		0	0	999	TGCAGAGGGATKGTGTTGAGGTTCTTGCCAGGCTGACCTTGCTGGTGCACCTTAGGTTGCACGTTACGG	2	1	0.04	0.0768	5.90909	5.68018	1.02018	2	1	1	2	0	0	0	0	0	0	0	0	0	0	0	0	1	0	0	0	0	0	0	0	0	0	0	0	0	0	0	0
1245046	TGCAGTTCTGAACCGAGCTCCGTCGGAGTCCGCCCGCGGTCTGCCTCCCGAGATCGGAAGAGCGGTTCA	1A|023.908750090|1245046|1245046	1	1	6.69E-31		0	0	999	TGCAGTTCTGAACCGAGCTCCGTCGGAGTCCGCCCRCGGTCTGCCTCCCGAGATCGGAAGAGCGGTTCA	2	0.813333	0.994536	0.010869	17.26148	9.32542	1.88941	2	1	1	0	1	1	1	1	1	1	1	1	1	1	-	1	1	1	1	1	-	1	1	-	1	1	1	1	1	1	-	1
1311462	TGCAGATGTGGAGCCTGAAGAGGAATGGAGACGACTTCTCCAGCAGCTTGTGCCGAGATCGGAAGAGCG	1A|023.994522640|1311462|1311462	1	2	3.11E-29		0	0	999	TGCAGATGTGGAGCCTGAAGAGGAATGGAGRCRACTTCTCCAGCAGCTTGTGCCGAGATCGGAAGAGCG	2	0.973333	0.26484	0.3894	28.8	21.5844	1.38949	1	1	1	21	0	0	0	0	-	1	0	0	0	1	0	0	0	0	0	0	0	1	1	0	0	0	0	0	1	0	1	1
100009897	TGCAGGTGCGTGCGGCGGCTGCCCGAGATCGGAAGAGCGGTTCAGCAGGAATGCCGAGACCGATCTCGT	1A|024.464904690|5332546|5332546	1	8	1.13E-23		0	0	999	TGCAGGTGCGTGCGGCGGCTGCCCGAGATCGGAAGAGCGGTTCAGCAGGAATGCCGAGACCGATCTCGT	1	1	0.004444	0.008849	5	0	100	1	1	1	0	0	0	0	0	0	0	0	0	0	0	0	0	0	0	0	0	0	0	0	0	0	0	0	0	0	0	0	0
100050567	TGCAGGCTCTCGAGCTGGTGCCCGAGATCGGAAGAGCGGTTCAGCAGGAATGCCGAGACCGATCTCGTA	1A|024.464904690|5332546|5332546	1	4	5.24E-22		0	0	999	TGCAGGCTYTCSASCKSGTRSCCGAGATCGGAAGAGCGGTTCAGCAGGAATGCCGAGACCGATCTCGTA	4	1	0.004444	0.008849	5	0	100	1	1	1	0	0	0	0	0	0	0	0	0	0	0	0	0	0	0	0	0	0	0	1	0	0	0	0	0	0	0	0	0
5332546	TGCAGGTGCTAGCGCGGTGCCCGAGATCGGAAGAGCGGTTCAGCAGGAATGCCGAGACCGATCTCGTAT	1A|024.464904690|5332546|5332546	1	7	6.69E-31		0	0	999	TGCAGGTRCTRGCGCGKTGCCCGAGATCGGAAGAGCGGTTCAGCAGGAATGCCGAGACCGATCTCGTAT	2	0.995556	0.044643	0.0853	23.38462	8.71372	2.95878	1	1	1	1	0	0	0	0	0	0	0	0	0	0	0	0	0	0	0	0	0	0	0	0	0	0	0	0	0	0	0	0
4396606	TGCAGGTGATGCGTGGTGCACCGAGATCGGAAGAGCGGTTCAGCAGGAATGCCGAGACCGATCTCGTAT	1A|024.464904690|5332546|5332546	1	3	3.13E-24		0	0	999	TGCAGGTGATGCGTGGTGCACCGAGATCGGAAGAGCGGTTCAGCAGGAATGCCGAGACCGATCTCGTAT	1	0.924444	0.932692	0.125555	14.98127	12.6927	1.19168	1	0.977778	0	1	1	1	1	1	1	1	1	-	1	1	1	1	1	1	1	1	1	1	1	1	1	1	1	1	1	1	1	1
3952325	TGCAGTGCTACCCCGATGACCCGAGATCGGAAGAGCGGTTCAGCAGGAATGCCGAGACCGATCTCGTAT	1A|024.464904690|5332546|5332546	1	3	1.46E-22		0	0	999	TGCAGTGCTACCCCGATGACCCGAGATCGGAAGAGCGGTTCAGCAGGAATGCCGAGACCGATCTCGTAT	1	0.915556	0.980583	0.038081	28.79061	12.15333	2.43421	1	1	1	0	1	1	-	1	1	1	1	1	1	1	1	1	1	1	1	1	1	1	-	1	1	1	-	1	1	1	1	1
3952710	TGCAGGTGCTGGCGACCGAGCCCGAGATCGGAAGAGCGGTTCAGCAGGAATGCCGAGACCGATCTCGTA	1A|024.464904690|5332546|5332546	1	10	1.13E-23		0	0	999	TGCAGGTGCTGGCGACYGAGYCCGAGATCGGAAGAGCGGTTCAGCAGGAATGCCGAGACCGATCTCGTA	3	0.835556	0.994681	0.010582	22.5053	7.76664	3.10072	1	1	1	0	1	1	1	1	1	1	-	1	-	1	1	1	1	1	1	1	1	1	1	-	1	-	1	1	1	-	1	1
3022206	TGCAGATATATCTGCATGCATGCATGCACACCACCCTGCCTTGCCGAGATCGGAAGAGCGGTTCAGCAG	1A|024.733818480|3022206|3022206	1	2	6.69E-31		0	0	999	TGCAGATATATCTGCATGCATGCATGCACACCACCCTGCCTTGCCGAGATCGGAAGAGCGGTTCAGCAG	1	0.857778	0.994819	0.010309	10.10247	4.33982	2.39079	1	1	1	0	1	1	1	1	1	1	1	1	1	1	1	1	1	1	1	1	1	1	1	1	1	1	1	-	1	1	1	1
3021456	TGCAGATATATCTGCATGCATGCACACCACCCTGCCTTGCCGAGATCGGAAGAGCGGTTCAGCAGGAAT	1A|024.733818480|3022206|3022206	1	1	4.05E-23		0	0	999	TGCAGATATATCTGCATGCATGCACACCACCCTGCCTTGCCGAGATCGGAAGAGCGGTTCAGCAGGAAT	1	0.826667	0.994624	0.010695	11.36042	4.98451	2.34307	1	1	1	0	1	-	-	-	1	1	1	-	1	1	1	1	1	1	1	1	1	1	1	1	-	1	1	-	1	1	1	1
1101295	TGCAGCATCTGACAATTTACCTGGATGCTTATAGTCCTGCTAACCCGCCGAGATCGGAAGAGCGGTTCA	1A|024.917764460|1101295|1101295	1	1	6.69E-31		0	0	999	TGCAGCATCTGACAATTTACCTGGATGCTTATAGTCCTGCTAACCCGCCGAGATCGGAAGAGCGGTTCA	1	0.924444	0.447115	0.494406	19.09155	7.62308	2.67529	1	1	1	26	0	0	0	0	1	0	-	1	0	-	0	0	0	1	0	0	1	0	0	1	0	0	0	1	0	0	1	0
1383478	TGCAGAAACTGGTGGCAACTATGGCAGGGAGCAAAGCGCAGGCACCGTGCCTCATATCAGAGCAGATGA	1A|024.917764460|1383478|1383478	1	1	6.69E-31		0	0	999	TGCAGAAACTGGTGGCAACTATGGCAGGGAGCAAAGCGCAGGCACCGTGCCTCATATCAGAGCAGATGA	1	0.946667	0.305164	0.424078	12	4.5602	2.66216	1	1	1	9	0	1	1	0	0	0	-	0	0	0	1	1	0	1	0	-	0	0	0	-	0	1	0	0	0	1	0	0
3571787	TGCAGGCCAGTAAGACGACCATCCGTTCAGAACCCCGAGATCGGAAGAGCGGTTCAGCAGGAATGCCGA	1A|024.917764460|3571787|3571787	1	2	6.69E-31		0	0	999	TGCAGGCCAGTAMGACGAHVATCCGTTCAGAACCCCGAGATCGGAAGAGCGGTTCAGCAGGAATGCCGA	4	0.942222	0.311321	0.4288	14.1573	6.52721	2.35609	1	1	1	9	0	-	1	0	0	0	1	0	0	0	1	1	0	-	0	1	0	0	0	1	0	1	0	0	0	1	0	0
1278386	TGCAGCTAGCAGCGCTGGAAAGAACCTCTGGATTTTACGGATGCAACGCCAAGGCGTCCGATATCTCCA	1A|025.185218220|1278386|1278386	1	1	6.69E-31	chr1A	16242931	1	1.21E-27	TGCAGCTAGCAGCGCTGGAAAGAACCTCTGGATTTTACGGATGCAACGCCAAGGCGTCCGATATCTCCA	1	1	0.022222	0.043457	9.28571	2.71052	3.92318	1	1	1	1	1	0	0	0	0	0	0	0	0	0	0	0	0	0	0	0	0	0	0	0	0	0	0	0	0	0	0	0
1253011	TGCAGCTCCGCAACTCGTGCCCCGTGTGCCGCCACGAGATGCCCACCGACACCGCCGCGGCAAGATCGC	1A|025.205645430|1253011|1253011	1	2	6.69E-31	chr1A	13657477	1	1.57E-21	TGCAGCTCCGCAACTCGTGCCCCGTGTGCCGCCACGAGATGCCCACCGACACCGCCGCGGCAAGATCGC	1	0.982222	0.081448	0.149628	6.8	3.18748	2.26718	1	1	1	1	0	0	0	0	0	0	0	0	0	0	0	0	0	0	1	0	0	0	0	0	0	0	0	0	0	0	0	0
1054547	TGCAGCTGGGAGTATGTCATATGTGTATGTTAGAGACCTGCCAGGCTAAGATAAGATATCAAACAAATA	1A|025.312332470|1054547|1054547	1	1	6.69E-31	chr1A	21491805	1	1.21E-27	TGCAGCTGGGAGTATGTCATATGTGTATGTTAGAGACCTGCCAGGCTAAGATAAGATATCAAACAAATA	1	0.937778	0.535545	0.497473	7.08772	3.21153	2.19565	1	0.977273	0.928571	14	1	0	0	1	1	1	0	1	1	1	0	0	1	0	1	0	1	1	1	0	0	0	1	1	1	0	1	-
1200935	TGCAGCTTATTTCCACGGAGCAGCTCAAACCGAGCTCCTGGAGCTCCTCGGAGTGGAGCGGACCGAGAT	1A|025.312332470|1200935|1200935	1	2	6.69E-31	chr1A	21076269	7	2.02E-25	TGCAGCTTATTTCCACGGAGCAGCTCAAACCGAGCTYCTGGAGCTCCTCGGAGTGGAGCGGACCGAGAT	2	0.946667	0.539906	0.496815	13.31977	5.6965	2.30547	2	1	1	13	1	0	0	1	1	1	0	1	1	1	0	0	1	0	1	0	1	1	1	0	0	0	1	1	1	0	1	1
3532824	TGCAGAACACGGTGACTCGAAGCACCAGCAACCCATCATGTACATTATCCCCGAGGAACTTAAAAACTC	1A|025.312332470|3532824|3532824	1	4	6.69E-31	chr1A	21231535	3	1.21E-27	TGCAGAACACGGTGACYCGAAGCACCARCAACCCATCATGTACATTRTCCCCGAGGARCTTAAAAACTY	4	0.933333	0.42381	0.48839	9.47826	3.90692	2.41876	1	1	1	25	1	0	0	-	0	1	0	1	1	1	0	0	1	0	1	0	0	1	1	0	0	0	1	0	1	0	1	-
3534358	TGCAGAACACGGTGACTCGAAGCACCAGCAACCCATCATGTACATTGTCCCCGAGGAGCTTAAAAACTC	1A|025.312332470|3534358|3534358	1	4	6.69E-31	chr1A	21231535	3	2.61E-24	TGCAGAACACGGTGACYCGAAGCACCARCAACCCATCATGTACATTRTCCCCGAGGARCTTAAAAACTY	4	0.977778	0.436364	0.491901	11.02586	8.60179	1.335	1	1	1	13	0	1	1	0	0	0	1	0	0	0	1	1	0	1	0	1	0	0	0	1	1	-	0	0	0	1	0	0
3573015	TGCAGCGCGGGGGGCAAGGTACGAACGAGTTAGAGCCGAGATCGGAAGAGCGGTTCAGCAGGAATGCCG	1A|025.312332470|3573015|3573015	1	1	6.69E-31		0	0	999	TGCAGCGCGGGGGGCAAGGTACGAACGAGTTAGAGCCGAGATCGGAAGAGCGGTTCAGCAGGAATGCCG	1	0.942222	0.419811	0.48714	22.7265	9.20389	2.70033	1	1	1	12	0	1	1	0	0	0	1	0	0	0	1	1	0	1	0	1	0	0	0	1	1	1	0	0	0	1	0	0
100010352	TGCAGCCCATTACCAGGGTCGTGGTGTCCGAGATCGGAAGAGCGGTTCAGCAGGAATGCCGAGACCGAT	1A|025.312332470|3943253|3943253	1	2	2.42E-25		0	0	999	TGCAGCCCATTACCAGGGTCGTGGTGTCCGAGATCGGAAGAGCGGTTCAGCAGGAATGCCGAGACCGAT	1	1	0.004444	0.008849	5	0	100	1	0.981481	0	1	0	0	0	0	0	0	0	0	0	0	0	0	0	0	0	0	0	0	0	0	0	0	0	0	0	0	0	0
1089977	TGCAGTTCCGTGGGCGACAGCGCGAACATGTCGCCGTGGCACGTGTGTATCGCCCGAGATCGGAAGAGC	1A|025.766395950|1089977|1089977	1	1	6.69E-31		0	0	999	TGCAGTTCCGTGGGCGACAGCGCGAACATGTYGCCRTGGCACGTGTGTATCGCCCGAGATCGGAAGAGC	3	0.928889	0.521531	0.499073	56.39412	43.02698	1.36352	3	1	1	12	1	0	0	1	1	1	-	0	-	1	0	0	1	0	1	0	1	1	1	0	0	0	1	1	1	0	1	1
1233012	TGCAGGTGTCCCATTTGAATTAAGAAAACAAACAAGCTCAGTCGTCGGTGTGTTCAACTCCGAGATCGG	1A|025.766395950|1233012|1233012	1	3	6.69E-31	chr1B	20025141	1	9.52E-14	TGCAGGYRTCCCATYWGAATTAAGAAAACAAACAAGCYCAGTCGTCGGTGTRTTCAACTCCGAGATCGG	6	0.991111	0.358744	0.460094	27.86441	18.28768	1.5651	2	1	1	31	0	0	0	0	1	1	0	0	0	1	0	0	0	0	0	0	1	1	-	0	0	0	0	1	1	0	1	1
1101541	TGCAGGCGTCCCATTTGAATTAAGAAAACAAACAAGCCCAGTCGTCGGTGTATTCAACTCCGAGATCGG	1A|025.766395950|1233012|1233012	1	3	6.73E-26		0	0	999	TGCAGGYRTCCCATYWGAATTAAGAAAACAAACAAGCYCAGTCGTCGGTGTRTTCAACTCCGAGATCGG	6	0.893333	0.975124	0.048514	15.34532	6.41515	2.54839	2	1	1	1	1	1	1	1	1	1	1	1	1	1	1	1	1	-	1	1	1	1	1	-	1	1	1	1	1	1	1	1
1265480	TGCAGGTACCAACCTCTCTCAAGCTCACGCTGGCCAGAGGAGAGGACTGGAGGAGGAGGAGGAGGACGG	1A|027.538085510|1199100|1199100	1	1	6.78E-21	chr1A	15750649	2	1.22E-17	TGCAGGTACCAACCTCTCTCAAGCTCACGCTGGCCRGAGGAGAGGACTGGAVGAGGAGGAGGAGGRCGG	3	0.986667	0.103604	0.18574	6.22581	2.62383	2.61723	1	1	1	4	0	0	0	0	0	0	0	0	0	0	0	0	0	0	1	0	0	0	0	0	1	0	0	1	0	0	0	0
1256566	TGCAGCGCCACACCTTCACTGGCGAGCTGGGCTGGCCCATATACATCTACTTACTATCGTAAAAAGATT	1A|027.559180950|1256566|1256566	1	1	6.69E-31	chr5A	286728241	1	1.21E-27	TGCAGCGCCACACCTTCACTGGCGAGCTGGGCTGGCCCATATACATCTACTTACTATCGTAAAAAGATT	1	0.906667	0.598039	0.480777	5.60588	3.36119	1.66899	1	0.976744	0.966667	30	0	-	1	0	0	1	1	1	-	0	1	1	1	1	0	1	0	1	0	1	0	0	0	-	0	1	0	1
1375115	TGCAGAATTCCAGCGCCACAAAGCTCCTTTGTTTCACACTCCAAATCTACTCGACCGAGATCGGAAGAG	1A|027.559180950|1375115|1375115	1	1	6.69E-31		0	0	999	TGCAGAATTCCAGCGCCACAAAGCTCCTTTGTTTCACACTCCAAATCTACTCGACCGAGATCGGAAGAG	1	0.933333	0.909524	0.16458	13.41445	11.90454	1.14085	1	0.955556	0	2	1	1	1	-	1	1	1	1	1	1	1	-	0	0	1	1	1	1	1	1	1	1	0	0	1	-	1	1
1214800	TGCAGACCATGGCTGTCATGCTCAGAGGTAGAGCTGTGTGGCTGCTGGTACCTTTGCCGAGATCGGAAG	1A|027.582385170|1214800|1214800	1	1	6.69E-31		0	0	999	TGCAGACCATGGCTGTCATGCTCAGAGGTAGAGCTGTGTGGCTGCTGGTACCTTTGCCGAGATCGGAAG	1	0.928889	0.478469	0.499073	12.28846	5.36968	2.35096	1	1	1	19	1	0	0	1	1	1	0	0	-	-	0	0	1	0	1	0	1	1	1	0	0	0	1	1	1	0	1	1
1083021	TGCAGCTCGGCCGCACGCGCCGCTGCGACCAGGAGATGGCGCCCACGCCGCCGAGATCGGAAGAGCGGT	1A|028.265069600|1083021|1083021	1	3	6.69E-31		0	0	999	TGCAGCTSGGMCGCAYGCGYCGSTGCGACCAGGAGATGGCGCCCACGCCRCCGAGATCGGAAGAGCGGT	5	0.866667	0.979487	0.040184	14.79643	8.24045	1.84437	3	1	1	0	1	1	1	1	0	1	1	1	1	-	1	1	1	1	1	1	0	1	-	1	1	1	1	1	1	1	1	1
1160087	TGCAGAGCACCAAGACGGACGGGGTCATGAACGAGTACCGCCTCCCCGACACTGCCGCGCCGCCTCCCC	1A|028.265069600|1160087|1160087	1	1	6.69E-31	chr5A	666588250	5	1.22E-17	TGCAGAGCACCAAGACGGACGGGGTCATGAACGAGTACCGCCTCCCCGACACTGCCGCGCCGCCTCCCC	1	0.942222	0.306604	0.425196	12.18182	4.8184	2.8612	1	1	1	8	0	1	1	0	0	0	1	0	0	0	1	1	0	1	0	1	0	0	0	1	0	1	0	0	0	1	0	0
1271356	TGCAGTTAGCTACTGAAGATGGCATTCTCACTTCACCAGTTTTTGGCCCGAGATCGGAAGAGCGGTTCA	1A|028.265069600|1271356|1271356	1	1	6.69E-31		0	0	999	TGCAGTTAGCTACTGAAGATGGCATTCTCACTTCACCAGTTTTTGGCCCGAGATCGGAAGAGCGGTTCA	1	0.968889	0.325688	0.439231	15.375	5.5684	2.71721	1	1	1	9	0	1	1	0	0	0	1	0	0	0	1	-	0	1	0	1	0	0	0	1	0	1	0	0	0	1	0	0
1700468	TGCAGGGAAATGCTGAAGAAGGCCATCAGAATCAGAAAAATAGAGAGAATGAGGAGGGCCGAGATCGGA	1A|028.729106810|1700468|1700468	1	1	6.69E-31		0	0	999	TGCAGGGAAATGCTGAAGAAGGCCATCAGAATCAGAAAAATAGAGAGAATGAGGAGGRCCGAGATCGGA	2	1	0.013333	0.026311	10.75	9.80752	1.06533	2	1	1	0	0	0	0	0	0	0	0	0	0	0	0	0	0	0	0	0	0	0	0	0	0	0	0	0	0	0	0	0
3959488	TGCAGGAGAGTGGCGGAGCTTGATCAATGCCACAAAATGCAAGGAATCAATGTCACATTGTGCGGGCTG	1A|028.779737920|1241463|1241463	1	1	1.12E-28		0	0	999	TGCAGGAGAGTGGCGGAGCTTGATCAATGCCACAAAATGCAAGGAATCAATGTCACATTGTGCGGGCTG	1	0.995556	0.013393	0.026427	23.25	11.6485	2.25408	1	1	1	0	0	0	0	0	0	0	0	0	0	0	0	0	0	0	0	0	0	0	0	1	0	0	0	0	0	0	0	0
1241463	TGCAGGAGAGTGGCGGAGCTTGATCAATAGCCACAAAATGCAAGGAATCAATGTCACATTGTGCGGGCT	1A|028.779737920|1241463|1241463	1	1	6.69E-31		0	0	999	TGCAGGAGAGTGGCGGAGCTTGATCAATAGCCACAAAATGCAAGGAATCAATGTCACATTGTGCGGGCT	1	0.986667	0.148649	0.253104	6	3.62441	1.70296	1	1	1	5	0	0	0	0	0	0	1	0	0	0	0	0	0	0	0	1	0	0	0	-	0	0	0	0	0	0	0	0
4008949	TGCAGCGTCGGCCTGTGAACGGCGATTAATTCTTCCAATGCGATCCTGCACAAAATTGGTCCGAGATCG	1A|029.346640720|1127088|1127088	1	2	1.45E-27		0	0	999	TGCAGCRTCGGCCTGTGAACGRCGAYTAATTCTTCYAAYGCGATCCTSCMCAAAATTSGTCCGAGATCG	6	0.946667	0.295775	0.416584	9.09412	4.96961	1.83488	1	1	1	8	0	1	1	0	0	0	1	0	0	0	1	1	0	1	0	1	0	0	0	1	0	1	0	0	0	1	0	0
1127088	TGCAGCGTCGGCCTGTGAACGGCGACTAATTCTTCCAACGCGATCCTGCACAAAATTGGTCCGAGATCG	1A|029.346640720|1127088|1127088	1	3	6.69E-31	chr1A	16899179	2	2.61E-24	TGCAGCRTCGGCCTGTGAACGRCGAYTAATTCTTCYAAYGCGATCCTSCMCAAAATTSGTCCGAGATCG	6	0.92	0.323671	0.437817	14.92453	8.40788	1.87698	3	1	1	16	1	0	0	1	0	1	0	0	0	1	0	0	1	0	0	0	0	1	0	0	0	0	1	0	1	0	0	1
1277404	TGCAGCTTCCCTGGTAGCACATCGTTGCATTTGGCCGCTCGCAGCGGGGACTTGGATTGCATCCGAGAT	1A|029.714001720|1214918|1214918	1	1	1.45E-27	chr1B	30349256	3	4.37E-22	TGCAGYTTCCYTGGTAGCACRTCGTTGCATYTGGCMGCYCGCAGCGGGGACTTGGATTGCATCCGMGAT	6	0.955556	0.316279	0.432493	21.36364	6.81273	3.13485	2	1	1	6	0	1	-	0	0	0	1	0	0	0	1	1	0	1	0	1	0	0	0	1	0	1	0	0	0	1	0	0
1214918	TGCAGCTTCCCTGGTAGCACGTCGTTGCATCTGGCCGCTCGCAGCGGGGACTTGGATTGCATCCGAGAT	1A|029.714001720|1214918|1214918	1	1	6.69E-31	chr1A	16728755	3	9.39E-24	TGCAGYTTCCYTGGTAGCACRTCGTTGCATYTGGCMGCYCGCAGCGGGGACTTGGATTGCATCCGMGAT	6	0.924444	0.634615	0.463757	20.76884	6.72854	3.14559	3	1	1	9	1	0	0	1	1	1	0	1	-	1	0	0	1	0	1	0	1	1	1	0	-	0	1	1	1	0	1	1
1719190	TGCAGCCTCGACGACGGCGACTAGTAGCTTGGTGCGAAGCCGAACGAGGGGCGGCCTGAGAACGGAGGC	1A|029.714001720|1719190|1719190	1	1	6.69E-31	chr1A	18357708	1	1.21E-27	TGCAGCCTCGACGACGGCGACTAGTAGCTTGGTGCGAAGCCGAACGAGGGGCGGCCTGAGAACGGAGGC	1	0.951111	0.28972	0.411564	9.875	4.88461	2.15639	1	1	1	19	0	0	0	1	0	0	0	1	0	0	0	0	0	0	0	0	1	0	-	0	0	0	1	1	0	0	1	0
3934728	TGCAGCGGTCACGGTTGGCCGCCACATGGAGGTGCTCCGAGATCGGAAGAGCGGTTCAGCAGGAATGCC	1A|029.714001720|3934728|3934728	1	1	6.69E-31		0	0	999	TGCAGCGGTCACGGTTGGCCGCCACATGGAGGTGCTCCGAGATCGGAAGAGCGGTTCAGCAGGAATGCC	1	0.884444	0.482412	0.499381	15.14189	8.14564	1.84446	1	1	1	20	0	1	1	0	0	1	1	0	0	0	-	1	0	1	0	1	0	0	0	-	-	1	0	1	0	1	0	0
1217604	TGCAGCATGTCCTTTGGGCCACCATCGGGATAGCTTGTTTTGCGGGAACTAACGATGCCGAGATCGGAA	1A|029.979552110|1217604|1217604	1	2	6.69E-31	chr1A	17880655	1	2.63E-19	TGCAGCATGTCSTTTGGGCCACCRTCGGGRTARCTTGTTTTGCGGGARCTRACGATGCCGAGATCGGAA	4	0.928889	0.569378	0.490373	12.74725	5.45429	2.51363	2	1	1	10	1	0	0	1	1	1	0	-	1	1	0	0	1	0	1	0	1	1	1	0	1	0	1	1	1	0	1	1
1688113	TGCAGCGGGGACGGCGGCATGCCAGTGATCCTGCGCCAGAGCGGGAAGACGGCACGATCAAGGACCGAG	1A|029.998394670|1012493|1012493	1	1	1.87E-26	chr5D	246657788	3	3.38E-23	TGCAGCGGSGACGGCGGMATGCCRGTGATCCTGCGCCAGAGCGGGAAGACGGCACGRTCAAGGACCGAG	4	0.982222	0.131222	0.228005	16.82609	6.5352	2.73732	2	1	1	6	0	0	0	0	0	1	0	0	0	0	0	0	0	0	0	0	0	0	0	0	0	0	0	1	0	0	1	0
1098576	TGCAGCATCTCGCGGCGGCAGCGCTTGATCCGCCTGGGCTCGCGGCTGACGAGCATCGCGAGGCGAGAC	1A|029.998394670|1098576|1098576	1	1	3.11E-29	chr6B	248507719	5	1.21E-27	TGCAGCATCTCGCGGCGGCAGCGCTTGATCCGCCTGGGCTCGCGGCTGACGAGCATCGCGAGGCGAGAC	1	0.915556	0.995146	0.009662	8.62544	3.72855	2.42558	1	1	1	0	1	-	1	1	1	1	1	1	-	1	1	1	1	1	1	1	1	1	0	1	1	1	1	-	1	1	1	1
1103760	TGCAGGGGAATGGTAGATCGGTCGGTGCATGCATGCATGCGCCTGCGTCACCCCTTGACCGAGATCGGA	1A|029.998394670|1103760|1103760	1	1	6.69E-31	chr5D	435580730	1	9.39E-24	TGCAGGGGAATGGTAGATCGGTCGGTGCATGCATGCATGCGCCTGCGTCACCCCTTGACCGAGATCGGA	1	0.88	0.984848	0.029844	5.58214	3.06368	1.84104	1	0.974359	0	1	1	1	1	1	1	1	1	1	1	1	1	1	1	1	1	1	1	1	1	1	1	1	-	1	1	1	1	1
12773030	TGCAGCGGCGGGTTGATGCGAAGCGGCTCGGTGTTCCATGGCAGGGCTAGGCCCGCGGTGATATGGAGA	1A|029.998394670|1708161|1708161	1	1	1.45E-27	chr4B	105081942	1	5.61E-26	TGCAGCGGCGGGTTGATGCGAAGCGGCTCGGTGTTCCATGGCAGGGSTAGGCCCGCGGKGATATGGAGA	4	0.991111	0.049327	0.093788	5.1	2.16564	2.36444	1	1	1	4	0	0	0	1	0	0	0	0	0	0	0	0	1	0	0	0	0	0	-	0	0	0	1	0	-	0	0	1
1708161	TGCAGCGGCGGGTTGATGCGAAGCGGCTCGGTGTTCCATGGCAGGGGTAGGCCCGCGGGGATATGGAGA	1A|029.998394670|1708161|1708161	1	1	6.69E-31	chr4B	105081942	1	5.61E-26	TGCAGCGGCGGGTTGATGCGAAGCGGCTCGGTGTTCCATGGCAGGGSTAGGCCCGCGGKGATATGGAGA	4	0.893333	0.696517	0.422762	5.9375	3.11956	1.88324	3	0.954545	0.846154	13	1	1	1	-	1	0	1	0	0	0	0	1	0	1	1	1	1	0	-	1	-	1	1	1	0	1	1	0
100043462	TGCAGCCCAATATGGCGACCGAGATCGGAAGAGCGGTTCAGCAGGAATGCCGAGACCGATCTCGTATGC	1A|029.998394670|3943271|3943271	1	2	1.46E-22		0	0	999	TGCAGCCSAAYATRVCGWCCGAGATCGGAAGAGCGGTTCAGCAGGAATGCCGAGACCGATCTCGTATGC	3	1	0.004444	0.008849	5	0	100	1	1	1	0	0	0	0	0	0	0	0	0	0	0	0	0	0	0	0	0	0	0	0	0	0	0	0	0	0	0	0	0
3943271	TGCAGCGCAAGATGGTGCCCGAGATCGGAAGAGCGGTTCAGCAGGAATGCCGAGACCGATCTCGTATGC	1A|029.998394670|3943271|3943271	1	4	3.11E-29		0	0	999	TGCAGCGCAAGATGGTGCCCGAGATCGGAAGAGCGGTTCAGCAGGAATGCCGAGACCGATCTCGTATGC	1	0.906667	0.671569	0.441128	18.84021	10.31515	1.84257	1	1	1	18	1	0	1	0	0	1	-	1	1	1	1	-	1	0	1	1	0	1	1	1	1	1	0	1	1	1	0	0
100006540	TGCAGTGCCCGCGCAAGCCGAGCATGCACCCGAGATCGGAAGAGCGGTTCAGCAGGAATGCCGAGACCG	1A|029.998394670|7478293|7478293	1	1	2.44E-20		0	0	999	TGCAGTGCCCGCGCAAGCCGAGCATGCACCCGAGATCGGAAGAGCGGTTCAGCAGGAATGCCGAGACCG	1	1	0.004444	0.008849	5	0	100	1	1	1	0	0	0	0	0	0	0	0	0	0	0	0	0	0	0	0	0	0	0	0	0	0	0	0	0	0	0	0	0
100001087	TGCAGCAAGAGGGAACGGCGAGCTTGAGTGTGGAGGAGGAGGAGGTGGAGATGCGGCAGTACTTCCACG	1A|030.372049770|1249576|1249576	1	1	1.13E-18	chr1B	27912972	3	7.31E-20	TGCAGCAAGAGGGAACGGCGAGCTTGAGTGTGGAGGAGGAGGAGGTGGAGATGCGGCAGTACTTCCACG	1	1	0.093333	0.169244	6.87879	2.9311	2.27763	1	1	1	6	0	0	0	0	1	0	0	0	0	0	0	0	0	0	0	0	0	0	0	0	0	0	0	1	0	0	1	0
1249576	TGCAGCAAGAGGGAACGGCGAGCTTGAGCGCGGAGGAGGAGGAGGAGGTGGAGATGGGGCAGTACTTGC	1A|030.372049770|1249576|1249576	1	1	6.69E-31	chr1A	19621651	1	5.61E-26	TGCAGCAAGAGGGAACRGCGAGCTTGAGYGYGGAGGAGGAGGRGGAGGTGGAGATGSGRCAGTACTTGC	4	0.982222	0.162896	0.272722	5.5614	3.63713	1.49349	1	1	1	10	0	0	0	0	1	0	0	0	0	0	0	0	0	0	1	0	0	0	0	0	1	0	0	1	0	0	1	0
1053692	TGCAGAGAAGACTGTCTCGCCTGGTTCCCCACAGCAATGCAAGGATCAGACACCTCTGGGTCAATCGTA	1A|030.506331730|1053692|1053692	1	4	6.69E-31	chr1A	20459738	4	1.21E-27	TGCAGAGRAGACTGTYTSGCCTGGTTCCCCACARCAATGCAAGGATCAGACAYCTCTGGGTCAATCGYA	7	0.986667	0.166667	0.277778	19.58	7.05433	2.79983	2	1	1	7	1	0	0	1	0	1	0	0	0	0	0	0	1	0	0	1	0	0	0	1	0	0	-	0	1	0	0	0
1082152	TGCAGCGATGGCGCTGCCACGGGAACGGCGTTGGGGCTGTCCATGGTGTCGTTTGTCAGGTGGTCGGCG	1A|030.506331730|1082152|1082152	1	1	6.69E-31	chr1A	17035286	1	5.61E-26	TGCAGCGATGGCGCTGCCACGGGAACGGCGTTGGGGCTGTCCATGGTGTCGTTTGTCAGGTGGTCGGCG	1	0.96	0.365741	0.463949	10	4.78121	2.33362	1	1	1	6	0	1	-	0	0	0	1	0	0	0	1	1	0	1	0	0	0	0	0	1	0	1	0	0	0	1	0	0
1100888	TGCAGCCGCCGTTGGCTCCTGGACAGCACCTCCTCCTCGTCACCTGTCAAACCACCGCACTTCCTGCGA	1A|030.506331730|1100888|1100888	1	1	6.69E-31	chrUn	182402809	1	1.21E-27	TGCAGCCGCCGTTGGCTCCTGGACAGCACCTCCTCCTCGTCACCTGTCAAACCASCGCACTTCCTGCGA	2	0.946667	0.553991	0.49417	6.67241	3.3531	1.94758	2	0.97619	0.923077	13	1	0	0	1	1	1	0	1	-	1	0	0	0	0	1	0	1	1	1	0	-	0	1	1	1	0	1	-
1115775	TGCAGTTTCAGTTCCTTGTTCCCCTTGCTGAGTAATAGCCAGTACAGGCGTCTGAACCACCGAGATCGG	1A|030.506331730|1115775|1115775	1	1	6.69E-31		0	0	999	TGCAGTTTCAGTYCCTTGTTCCCCTTGCTGAGTAATAGCCAGTACMGGCGTCTGAACCACCGAGATCGG	2	0.955556	0.283721	0.406447	18.1	8.44597	2.25218	1	1	1	17	0	0	0	1	0	1	0	1	1	1	0	0	1	0	0	0	-	1	0	0	0	0	1	0	0	0	0	1
1116890	TGCAGGGATCTGATTTTCCAATCTGCAATAGGTTGGAGCCATGGTTGCTTCATCTGTTGCCGAGATCGG	1A|030.506331730|1116890|1116890	1	2	6.69E-31	chr5B	231095513	1	9.46E-19	TGCAGGGATCTGRTTTTCCRATCTGCAATAGKTTGGAGCCATGGTTGCTTCATCTGTTGCCGAGATCGG	2	0.96	0.356481	0.458805	6.39796	3.76271	1.72688	1	1	1	8	0	1	1	0	0	0	1	0	0	0	1	-	0	1	0	1	0	0	0	1	0	1	0	0	0	1	0	0
1121442	TGCAGCGTTCGTGCGCTGGGAAGAAATTCTGTTGTGTCTCCCAGTCCCTGCTCCTTCTTCTTCTGTACT	1A|030.506331730|1121442|1121442	1	1	6.69E-31		0	0	999	TGCAGCGTTCGTGCGCTGGGAAGAAATTCTGTTGTGTCTCCCAGTCCCTGCTCCTTCTTCTTCTGTACT	1	0.968889	0.114679	0.203055	5.58824	3.93415	1.50794	1	1	1	1	0	0	1	0	0	0	1	0	0	0	-	-	0	0	0	0	0	0	0	1	0	0	0	0	0	1	0	0
1137036	TGCAGCCTCCCGCCAGCACCGTCTTGAACCCAGCCTCGCCCCTGCGACGTCTTCCCCGCGCGCCGCAGG	1A|030.506331730|1137036|1137036	1	1	6.69E-31	chr1A	16996765	1	2.61E-24	TGCAGCCTCCCGCCAGCACCGTCTTGAACCCAGCCTCGCCCCTGCGACGTCTTCCCCGCGCGCCGCAGG	1	0.991111	0.067265	0.12548	6.72	2.87778	2.22237	1	1	1	5	0	0	0	1	0	0	0	1	0	0	0	0	1	0	0	0	0	0	0	0	0	0	1	0	1	0	0	0
1151185	TGCAGCCGCACGCGTCCCTCCCAGCGCTGACTCAATCGCGGGCCCCACCCCAGCAGGCAGCCCGAGATC	1A|030.506331730|1151185|1151185	1	1	6.69E-31		0	0	999	TGCAGCCGCACGCGTCCCTCCCAGCGCTGACTCAATCGCGGGCCCCACCCCAGCAGGCAGCCCGAGATC	1	0.968889	0.37156	0.467006	13.59	4.87872	3.11922	1	1	1	9	0	1	1	0	0	0	1	0	0	0	1	1	0	1	0	1	0	0	0	1	0	1	0	0	0	1	0	0
1307559	TGCAGGCATGCTCGTCAGATCTGGATGGCGATGCGCCAGGTTTGGGAGCTCCCTGATCCAGCGTTACTA	1A|030.506331730|1307559|1307559	1	1	6.69E-31	chr5A	378284325	3	7.31E-20	TGCAGGCATGCTCGTCAGATCTGGATGGCGATGCGCCAGGTTTGGGAGCTCCCTGATCCAGCGTTACTA	1	0.995556	0.044643	0.0853	8.53846	4.01182	2.19433	1	1	1	0	0	0	0	0	0	0	0	0	0	0	0	0	0	0	0	0	0	0	0	0	0	0	0	0	0	0	0	0
1671878	TGCAGGAATAACCCCAGAGACCCTATTGTCATATAAGTATAACTTCTGGAGAGTTGTTGAGAGGTCACA	1A|030.506331730|1671878|1671878	1	1	6.69E-31		0	0	999	TGCAGGAATAACCCCAGAGACCCTATTGTCATATAAGTATAACTTCTGGAGAGTTGTTGAGAGGTCACA	1	0.928889	0.320574	0.435613	9.44681	4.83255	2.00555	1	1	1	10	0	1	1	0	0	0	1	0	0	0	-	0	0	-	0	-	0	0	0	-	0	-	0	0	0	-	0	0
2276219	TGCAGACTTGGCAAGTGGATGCGTGTATGTATCGAGTAGTTGAGTGAAAATAGGATCAAGCCGAGATCG	1A|030.506331730|2276219|2276219	1	1	6.69E-31	chr1A	17651110	1	2.61E-24	TGCAGACTTGGCAAGTGGATGCGTGTATGTATCGAGTAGTTGAGTGAAAATAGGATCAAGCCGAGATCG	1	0.937778	0.582938	0.486242	11.61957	4.30455	2.7824	1	1	1	11	1	0	0	1	1	1	0	-	1	-	0	0	1	0	1	0	1	1	-	0	1	0	1	1	1	0	-	1
2293450	TGCAGTTTTCTTCAGAAACACGCGGAGTGCACGCAGTCAGCGCCTCCGCAGCGCCTCGCGTTGACCCAG	1A|030.506331730|2293450|2293450	1	1	6.69E-31	chr4A	426107393	2	2.61E-24	TGCAGTTTTCTTCAGAAACACGCGGAGYGCACGCAGTCAGCGCCTCCGCMGCGCCTCGCGTTGACCCAG	2	1	0.12	0.2112	5.57576	4.97284	1.11021	1	0.962963	0.75	8	0	0	0	0	0	0	0	1	1	1	0	0	0	0	0	0	0	1	0	0	0	0	0	0	0	0	1	1
2306530	TGCAGCTGTTGCCCGCGCGCCAGGAGCCCCTCGACGTCCATGTCGTGCACCGAGACCGTCATGTCCGAG	1A|030.506331730|2306530|2306530	1	1	6.69E-31	chr1D	17016106	2	2.61E-24	TGCAGCTGTTGCCCGCGCGCCAGGAGCCCCTCGACGTCCATGTCGTGCACCGAGACCGTCATGTCCGAG	1	0.991111	0.040359	0.07746	25.69231	6.41374	4.70383	1	1	1	1	0	0	0	0	0	0	0	0	0	0	0	0	0	0	0	0	0	0	0	0	0	0	0	0	0	0	0	0
2358112	TGCAGACATCGGCAATTTGGTTGGTCTCGACAGGCTTGTGCTAGTGAATACTTTCATATCCGAGATCGG	1A|030.506331730|2358112|2358112	1	1	6.69E-31		0	0	999	TGCAGACATCGGCAATTTGGTTGGTCTCGACAGGCTTGTGCTAGTGAATACTTTCATATCCGAGATCGG	1	0.906667	0.29902	0.419214	13.74468	9.83474	1.4043	1	1	1	7	0	1	1	0	0	0	1	0	0	0	1	-	0	-	0	1	0	0	0	1	0	-	0	0	0	-	0	0
3574078	TGCAGCAATTGATACTCGGAAGCAATTCTTTTGGAGGACAACTACCGAGATCGGAAGAGCGGTTCAGCA	1A|030.506331730|3574078|3574078	1	1	6.69E-31		0	0	999	TGCAGCAATTGATACTCGGAAGCAATTCTTTTGGAGGACAACTACCGAGATCGGAAGAGCGGTTCAGCA	1	0.928889	0.330144	0.442298	19.68041	9.28089	2.09666	1	1	1	10	0	1	1	0	0	0	1	0	0	0	-	-	0	-	0	-	0	0	0	1	0	-	0	0	0	1	0	0
3575379	TGCAGCAGCGGAGTTCGAGGAGGCATATGCAGCCGCCGAGATCGGAAGAGCGGTTCAGCAGGAATGCCG	1A|030.506331730|3575379|3575379	1	1	6.69E-31		0	0	999	TGCAGCAGCGGAGTTCGAGGAGGCATATGCAGCCGCCGAGATCGGAAGAGCGGTTCAGCAGGAATGCCG	1	0.933333	0.352381	0.456417	16.73529	7.62597	2.21884	1	1	1	9	0	-	1	0	0	0	1	0	0	0	-	1	0	1	0	1	0	0	0	1	0	1	0	0	0	1	0	0
3935272	TGCAGCGCAGCACCAACGGGGTGTAGGCGTCAGTGAGCCGAGATCGGAAGAGCGGTTCAGCAGGAATGC	1A|030.506331730|3935272|3935272	1	1	6.69E-31		0	0	999	TGCAGCGCAGCACCAACGGGGTGTAGGCGTCAGTGAGCCGAGATCGGAAGAGCGGTTCAGCAGGAATGC	1	0.897778	0.544554	0.49603	14.4581	8.91312	1.66921	1	1	1	11	1	0	0	1	1	1	0	1	1	1	0	0	-	0	1	0	1	1	-	0	1	0	0	1	1	0	1	1
4911080	TGCAGTGCCTGCGTATATCTCATGCCGAGATCGGAAGAGCGGTTCAGCAGGAATGCCGAGACCGATCTC	1A|030.506331730|3941852|3941852	1	2	1.45E-27		0	0	999	TGCAGTGCCTGCGTATRTCTCATGCCGAGATCGGAAGAGCGGTTCAGCAGGAATGCCGAGACCGATCTC	2	0.906667	0.941176	0.110727	8.82707	4.20528	2.17723	2	0.972973	0.8	5	1	1	1	-	1	1	1	1	1	1	1	1	1	1	1	1	0	1	1	1	0	-	1	-	-	1	1	1
3944901	TGCAGTTCTTCGCCGTCTGCAACAGCCACGGCGGCCCCCATGTCGCCGAGATCGGAAGAGCGGTTCAGC	1A|030.506331730|3944901|3944901	1	1	6.69E-31		0	0	999	TGCAGTTCTTCGCCGTCTGCAACAGCCACGGCGGCCCCCATGTCGCCGAGATCGGAAGAGCGGTTCAGC	1	0.866667	0.758974	0.365865	16.53304	9.92494	1.74962	1	1	1	9	1	1	1	0	-	0	1	1	1	1	1	1	0	1	0	-	1	1	0	1	-	1	0	-	1	1	1	1
3938946	TGCAGCTGTTTGAGTAGTGGCGCCCTAAGCTTCTCCGAGATCGGAAGAGCGGTTCAGCAGGAATGCCGA	1A|030.506331730|3947424|3947424	1	4	2.40E-30		0	0	999	TGCAGCYSTTTGAKTAGTGGCGCCCYAAGCTTCTCCGAGATCGGAAGAGCGGTTCAGCAGGAATGCCGA	4	0.991111	0.040359	0.07746	27.46154	5.27134	4.97787	1	1	1	1	0	0	0	0	0	0	0	0	0	0	0	0	0	0	0	0	0	0	0	0	0	0	0	0	0	0	0	0
3949160	TGCAGCAGCTCATCGACCGCTTCCTCGCCTGCCGCCCCACCGAGATCGGAAGAGCGGTTCAGCAGGAAT	1A|030.506331730|3949160|3949160	1	1	6.69E-31		0	0	999	TGCAGCAGCTCATCGACCGCTTCCTCGCCTGCCGCCCCACCGAGATCGGAAGAGCGGTTCAGCAGGAAT	1	1	0.048889	0.092998	26.30769	7.51803	3.63202	1	1	1	0	0	0	0	0	0	0	0	0	0	0	0	0	0	0	0	0	0	0	0	0	0	0	0	0	0	0	0	0
3942842	TGCAGGTAGCTGCCAAAACTAGGGAAAACGACGACCGAGATCGGAAGAGCGGTTCAGCAGGAATGCCGA	1A|030.506331730|3954441|3954441	1	3	3.11E-29		0	0	999	TGCAGGTAGCTGCCAAAACTAGGGAAAACGACGACCGAGATCGGAAGAGCGGTTCAGCAGGAATGCCGA	1	0.911111	0.57561	0.488566	17.3027	6.62634	2.82561	1	1	1	11	1	0	0	1	1	1	0	1	1	1	0	0	1	0	1	0	1	1	1	0	1	0	-	1	1	0	1	1
4262593	TGCAGCATGAGTACAACGATGTGGAGGAGCGGCAGGCCCGAGATCGGAAGAGCGGTTCAGCAGGAATGC	1A|030.506331730|4262593|4262593	1	1	6.69E-31		0	0	999	TGCAGCATGAGTACAACGATGTGGAGGAGCGGCAGGCCCGAGATCGGAAGAGCGGTTCAGCAGGAATGC	1	0.973333	0.136986	0.236442	13.68085	8.30818	1.67058	1	1	1	8	1	0	-	0	1	0	1	0	0	-	0	0	0	0	0	0	0	1	0	0	0	0	0	0	0	0	0	0
4398368	TGCAGACTGGTACGCACTAGACCGAGATCGGAAGAGCGGTTCAGCAGGAATGCCGAGACCGATCTCGTA	1A|030.506331730|4398368|4398368	1	6	3.11E-29		0	0	999	TGCAGAYYRSTAYGSRSTWSACCGAGATCGGAAGAGCGGTTCAGCAGGAATGCCGAGACCGATCTCGTA	9	0.906667	0.534314	0.497645	12.24855	6.05099	2.0785	1	1	1	11	1	0	0	0	1	1	0	0	-	1	0	0	1	0	1	0	1	1	-	0	-	0	1	1	1	0	-	1
4406632	TGCAGTCCGTGGTCGTCTGACATCTCCCCTGGGCCGAGATCGGAAGAGCGGTTCAGCAGGAATGCCGAG	1A|030.506331730|4411099|4411099	1	2	3.11E-29		0	0	999	TGCAGTCCGTGGTCGTCTGACATCTCCCCTGGGCCGAGATCGGAAGAGCGGTTCAGCAGGAATGCCGAG	1	0.942222	0.358491	0.45995	22.11881	8.35865	2.65256	1	1	1	9	0	1	1	0	0	0	1	0	0	0	1	1	0	1	0	1	0	0	0	-	0	1	0	0	0	1	0	0
4536993	TGCAGTGCCTGACAAGTGACAAGCCACCGAGATCGGAAGAGCGGTTCAGCAGGAATGCCGAGACCGATC	1A|030.506331730|4536993|4536993	1	1	3.11E-29		0	0	999	TGCAGTGCCTGACAARYGACAAGCCACCGAGATCGGAAGAGCGGTTCAGCAGGAATGCCGAGACCGATC	2	0.897778	0.341584	0.449809	25.9619	15.13175	1.72815	1	1	1	9	0	1	1	0	0	0	1	0	0	0	-	-	0	1	0	1	0	0	0	1	0	1	0	0	0	1	0	0
4663835	TGCAGATTGGAGAGATCACGAAAGGCCGAGATCGGAAGAGCGGTTCAGCAGGAATGCCGAGACCGATCT	1A|030.506331730|4663835|4663835	1	1	3.11E-29		0	0	999	TGCAGATTGGAGAGATCACGAAAGGCCGAGATCGGAAGAGCGGTTCAGCAGGAATGCCGAGACCGATCT	1	0.942222	0.188679	0.306159	19.39344	13.51414	1.49526	1	1	1	5	0	1	-	0	0	0	1	0	0	0	1	0	0	1	0	1	0	0	0	-	0	0	0	0	0	1	0	0
1108604	TGCAGGAGATGGATGTCCTCCACCGCTGTGTCAAGGAGGTTCTGCGGCTCCACCCGCCGAGATCGGAAG	1A|030.547940800|1108604|1108604	1	1	6.69E-31		0	0	999	TGCAGGAGATGGAXRYCCTSCACCGYWGYRTCAAGGAGGYYCTRCGKCTCCACCMRCCGAGATCGGAAG	12	0.853333	0.921875	0.144043	10.31086	5.3103	2.0098	2	1	1	1	1	-	0	-	1	1	1	1	1	1	0	1	1	-	-	1	-	1	1	1	-	1	-	1	1	1	1	-
100013121	TGCAGGGCCAGCACATCGAACCGAGATCGGAAGAGCGGTTCAGCAGGAATGCCGAGACCGATCTCGTAT	1A|030.547940800|7326755|7326755	1	4	1.13E-23		0	0	999	TGCAGGGCCAGCACATCGAACCGAGATCGGAAGAGCGGTTCAGCAGGAATGCCGAGACCGATCTCGTAT	1	1	0.004444	0.008849	9	0	100	1	1	1	0	0	0	0	0	0	0	0	0	0	0	0	0	0	0	0	0	0	0	0	0	0	0	0	0	0	0	0	0
100065051	TGCAGCGCCGCATCGCCGATCCGAGATCGGAAGAGCGGTTCAGCAGGAATGCCGAGACCGATCTCGTAT	1A|030.547940800|7326755|7326755	1	7	2.42E-25		0	0	999	TGCAGXXBXXVVDYKXVBRBCCGAGATCGGAAGAGCGGTTCAGCAGGAATGCCGAGACCGATCTCGTAT	29	1	0.004444	0.008849	5	0	100	1	1	1	0	0	0	0	0	0	0	0	0	0	0	0	0	0	0	0	0	0	0	0	0	0	0	0	0	0	0	0	0
5350408	TGCAGTAGCCGCACCACATCCGAGATCGGAAGAGCGGTTCAGCAGGAATGCCGAGACCGATCTCGTATG	1A|030.547940800|7326755|7326755	1	8	3.13E-24		0	0	999	TGCAGTAGCCGCACCACATCCGAGATCGGAAGAGCGGTTCAGCAGGAATGCCGAGACCGATCTCGTATG	1	0.995556	0.066964	0.12496	19.27778	8.67183	2.2687	1	1	1	1	0	0	0	0	0	0	0	1	0	0	0	0	0	1	0	0	0	0	0	0	1	0	0	0	0	0	0	0
7930292	TGCAGGGCCGCCGCGGATCCGAGATCGGAAGAGCGGTTCAGCAGGAATGCCGAGACCGATCTCGTATGC	1A|030.547940800|7326755|7326755	1	8	2.42E-25		0	0	999	TGCAGGGCCGCCRCSGAWCCGAGATCGGAAGAGCGGTTCAGCAGGAATGCCGAGACCGATCTCGTATGC	3	0.995556	0.080357	0.1478	16.71429	6.48546	2.80423	2	1	1	6	0	0	0	0	1	0	0	0	0	0	0	0	0	0	0	0	1	0	0	0	0	0	0	0	0	0	0	0
1265218	TGCAGATATAATTTGGGCATGAATGCATGATTACCGTAGTACGCATGGCGTGATGCGTTGCAGATGTCG	1A|030.669441510|1265218|1265218	1	2	3.11E-29	chr1D	15335268	1	2.02E-25	TGCAGATATAATTTGGGCATGAATGCATGATTACCGTAGTACGCATGGCGTGATGCGTTGCAGATGTCG	1	0.986667	0.103604	0.18574	6.96552	3.20003	2.086	1	1	1	2	0	0	0	0	0	0	0	0	1	0	0	0	0	0	0	0	0	0	0	0	1	0	0	-	0	0	1	0
1079705	TGCAGACTAGTAAATTCAGATTGTTGCAATGAAGAACTCATTGGTCCTTTTGCTATTTCAACCCATGAC	1A|030.804146420|1079705|1079705	1	1	6.69E-31	chr7D	420047431	3	1.21E-27	TGCAGACTAGTAAATTCAGATTGTTGCAATGAAGAACTCATTGGTCCTTTTGCTATTTCAACCCATGAC	1	0.813333	0.983607	0.032249	15.5694	9.11744	1.71204	1	1	1	0	-	1	-	1	1	1	1	-	-	1	1	1	1	1	1	1	1	1	0	-	1	1	1	1	1	1	1	1
1066759	TGCAGGTGTATACTCCTTTATCCAACTTTGGGTCCACACCGTATAAAGAAAAACACTACTTTAACTACA	1A|031.654570470|1066759|1066759	1	1	6.69E-31		0	0	999	TGCAGGTGTATACYCCTTTATCCAACTTTGGGTCCACACCGTATAAAGAAAAACACTACTTTAACTACA	2	0.973333	0.178082	0.292738	5.35	2.0234	2.71747	2	0.978723	0.875	8	1	0	0	0	0	0	0	1	1	-	0	0	0	0	-	0	0	1	1	0	0	0	0	0	0	0	0	0
100002914	TGCAGCACCTGCTGGATCATCCCGAGATCGGAAGAGCGGTTCAGCAGGAATGCCGAGACCGATCTCGTA	1A|032.423022080|5331686|5331686	1	1	5.24E-22		0	0	999	TGCAGCACCTGCTGGATCATCCCGAGATCGGAAGAGCGGTTCAGCAGGAATGCCGAGACCGATCTCGTA	1	1	0.004444	0.008849	5	2	2.48557	1	1	1	1	0	0	0	0	0	0	0	0	0	0	0	0	0	0	0	0	0	0	0	0	0	0	0	0	0	0	0	0
100009833	TGCAGCAAACTCAGATATCTTCCCGAGATCGGAAGAGCGGTTCAGCAGGAATGCCGAGACCGATCTCGT	1A|032.423022080|5331686|5331686	1	3	5.24E-22		0	0	999	TGCAGCAAACTCAGATATCTTCCCGAGATCGGAAGAGCGGTTCAGCAGGAATGCCGAGACCGATCTCGT	1	1	0.004444	0.008849	5	0	100	1	1	1	0	0	0	0	0	0	0	0	0	0	0	0	0	0	0	0	0	0	0	0	0	0	0	0	0	0	0	0	0
4409927	TGCAGCATCAGGCAAACCTCCCGAGATCGGAAGAGCGGTTCAGCAGGAATGCCGAGACCGATCTCGTAT	1A|032.423022080|5331686|5331686	1	4	1.46E-22		0	0	999	TGCAGCATCAGGCAAACCTCCCGAGATCGGAAGAGCGGTTCAGCAGGAATGCCGAGACCGATCTCGTAT	1	0.982222	0.067873	0.126533	20.8	11.13912	1.85062	1	1	1	5	0	0	0	1	0	0	0	0	0	0	0	0	-	0	1	-	0	0	0	0	0	0	1	0	0	0	0	0
5331686	TGCAGCAACCGCCGAATCTCCCGAGATCGGAAGAGCGGTTCAGCAGGAATGCCGAGACCGATCTCGTAT	1A|032.423022080|5331686|5331686	1	5	6.69E-31		0	0	999	TGCAGCAACCGCCGAATCTCCCGAGATCGGAAGAGCGGTTCAGCAGGAATGCCGAGACCGATCTCGTAT	1	0.88	0.994949	0.01005	25.73404	9.1192	2.97336	1	1	1	0	1	1	1	1	1	1	1	1	1	1	1	1	1	1	1	1	1	1	1	-	1	1	1	1	1	1	-	1
1765991	TGCAGCTTCCTCCTTCCCAAGGCGATACATTCGGCCTCCTCCGCCGAGTCCATCACCGAGATCGGAAGA	1A|032.436062100|1765991|1765991	1	1	6.69E-31		0	0	999	TGCAGCTTCCTCCTTCCCAAGGCRATACATTCGGCCTCCTCCGCCGAGTCCATCACCGAGATCGGAAGA	2	1	0.008889	0.01762	27	1	7.35324	2	1	1	0	0	0	0	0	0	0	0	0	0	0	0	0	0	0	0	0	0	0	0	0	0	0	0	0	0	0	0	0
1090977	TGCAGCCAAGGGATGCATTCAGCCTGCACAGTGCGCCGCTGGTACGGCAAGTGGAGGCGCCCAAGAGCA	1A|032.859420590|1090977|1090977	1	1	6.69E-31	chr1A	20479674	1	5.61E-26	TGCAGCCAAGGGRTGCATTCAGCCTGCACAGTGCGCCGCTGGTACGGCAAGTGGMGGCGCCCAARAGCA	4	0.973333	0.155251	0.262296	5.33962	3.12593	1.72935	1	1	1	10	0	0	0	0	0	0	0	1	0	1	0	0	0	0	1	0	0	1	0	0	0	0	0	0	0	0	0	0
7927905	TGCAGCCAAGGGGTGCATTCAGCCTGCACAGTGCGCCGCTGGTACGGCAAGTGGAGGCGCCCAAAAGCA	1A|032.859420590|1090977|1090977	1	1	1.45E-27	chr1A	20479674	1	5.61E-26	TGCAGCCAAGGGRTGCATTCAGCCTGCACAGTGCGCCGCTGGTACGGCAAGTGGMGGCGCCCAARAGCA	4	0.96	0.291667	0.413194	5.19388	2.31965	2.25478	2	1	1	19	1	0	0	1	1	1	0	0	0	0	0	0	1	0	0	0	0	0	0	0	0	0	1	1	0	0	1	0
1098073	TGCAGGGTGCGTGTGTGACTTGGACTTAGGACTTGGGCGTCGGCGCCGTGGTGGGATGCTGCCCATGTG	1A|033.421161530|1098073|1098073	1	1	6.69E-31	chr1A	20290797	1	5.61E-26	TGCAGGGTRCGTGTGTGACTTGGACTTAGGACTTGGGCGTCGGCGCCGTGGTGGGATGCTGCCCATGTG	2	0.92	0.516908	0.499428	6.98788	4.15165	1.67341	2	1	1	18	1	0	0	1	0	0	0	1	1	1	0	0	0	0	1	0	-	1	0	0	0	0	1	-	0	0	1	0
1052695	TGCAGATATAATTTGAGCATGATTACCGTAGTACGCATGGCCTGATGCGTTGCAGATGTCGGCATGGCG	1A|033.476954500|1052695|1052695	1	2	6.69E-31	chr1A	16212878	2	5.61E-26	TGCAGATATAATTTGAGCATGATTACCGTAGTRCGCATGSCSTGATGCGTTGCMGAYGTCGRCATGGCG	5	0.893333	0.865672	0.232569	7.70079	3.30548	2.41884	2	1	1	3	1	1	-	1	1	1	1	1	0	1	1	1	-	1	1	1	1	1	1	1	0	1	1	0	1	1	0	1
1115883	TGCAGCAGCCTTCCAGCCGACCATGTTTGGGCCAGCCCACGCCACGCTGGACCCCCTCCAACACGTGCC	1A|033.691275000|1115883|1115883	1	1	6.69E-31	chr1A	22523780	2	5.61E-26	TGCAGCAGCCTTCCAGCCGACCATGTTTGGGCCAGCCCACGCCACGCTGGACCCCCTCCAACACGTGCC	1	0.986667	0.04955	0.094189	7.57143	3.37457	2.14476	1	1	1	4	0	0	0	0	0	1	0	0	0	0	0	0	0	0	0	0	0	0	0	0	0	0	0	0	0	0	0	0
1238061	TGCAGAGCTGGGCGGGCCATGGCCCATTTGGCCTTGCCTAAGCTCCGCCAGTGGTGACACCACCACCCG	1A|033.691275000|1238061|1238061	1	1	6.69E-31	chr1A	22080122	1	1.21E-27	TGCAGAGCTGGGCGGGCCATGGCCCATTTGGCCTTGCCTAAGCTCCGCCAGTGGTGACACCACCACCCG	1	0.951111	0.308411	0.426587	8.09615	4.5288	1.82437	1	0.978261	0.941176	17	1	0	0	1	1	1	0	0	0	0	0	0	1	0	1	0	0	0	0	0	0	0	1	0	1	0	1	1
3020474	TGCAGAGGATAGATCATATCCATAGGATCTAGTATTACATAATCCGAGATCGGAAGAGCGGTTCAGCAG	1A|033.691275000|3020474|3020474	1	1	6.69E-31		0	0	999	TGCAGAGGATAGRTCATATCCATAGGATCTAGTATTACATAATCCGAGATCGGAAGAGCGGTTCAGCAG	2	0.937778	0.43128	0.490555	24.26761	10.84391	2.28155	2	1	1	26	1	0	0	1	1	1	0	1	1	0	0	0	-	0	1	0	-	0	1	0	0	0	1	0	-	0	1	1
4991742	TGCAGTAGAGATGATAACATCTTGGGCGTCTTATGATTCACGTGGTATGTGCACGGCCGCGTATAGCGA	1A|033.900325510|1088759|1088759	1	3	1.45E-27	chr4A	494037274	2	2.61E-24	TGCAGTAKAKATGATAACATCTTGGGCGTCTTATGATTCACGTGRTATGTGSRCGGCCGCGTATAGCGR	5	0.982222	0.21267	0.334883	5.95385	3.12031	2.00909	1	1	1	8	1	0	0	0	0	0	0	0	1	1	0	1	0	0	0	0	0	1	-	0	0	1	0	0	0	0	0	0
1091095	TGCAGCGACCTGGGATGAGGACAACGACCAGGCGCGAGAACGGTGGCGAGATGTGCCGAGATCGGAAGA	1A|034.093994490|1091095|1091095	1	1	6.69E-31		0	0	999	TGCAGCGACCTGGGATGAGGACAACGACCAGGCGCGAGAACGGTGGCGAGATGTGCCGAGATCGGAAGA	1	0.866667	0.979487	0.040184	8.60573	4.16877	2.12025	1	0.97561	0	1	1	1	1	1	1	1	-	0	1	-	1	1	1	1	1	1	1	1	1	-	1	-	-	1	1	-	1	1
100027824	TGCAGAACGTTAAGATAATTGATCTAGTGTGATCCCGAGATCGGAAGAGCGGTTCAGCAGGAATGCCGA	1A|034.093994490|3384725|3384725	1	1	1.46E-22		0	0	999	TGCAGAACGTTAAGATAATKGATCTAGTGTGATCCCGAGATCGGAAGAGCGGTTCAGCAGGAATGCCGA	2	0.991111	0.058296	0.109795	7.45	5.06434	1.46074	2	1	1	3	0	0	0	0	0	0	0	0	0	0	0	0	0	0	0	0	0	0	0	0	0	0	0	0	0	0	0	0
5580361	TGCAGGACGTGAAGATAATGGATCCAGTGTGACCCCGAGATCGGAAGAGCGGTTCAGCAGGAATGCCGA	1A|034.093994490|3384725|3384725	1	1	1.45E-27		0	0	999	TGCAGGACRTGAAGATAATGGATCCAGTGTGAYCCCGAGATCGGAAGAGCGGTTCAGCAGGAATGCCGA	2	0.982222	0.081448	0.149628	14.15152	8.33802	1.70808	1	1	1	7	0	0	0	0	-	0	0	0	0	0	0	0	0	0	0	0	-	0	0	0	0	0	0	0	0	0	1	0
3384725	TGCAGGACATGAAGATAATGGATCCAGTGTGATCCCGAGATCGGAAGAGCGGTTCAGCAGGAATGCCGA	1A|034.093994490|3384725|3384725	1	1	6.69E-31		0	0	999	TGCAGGACRTGAAGATAATGGATCCAGTGTGAYCCCGAGATCGGAAGAGCGGTTCAGCAGGAATGCCGA	2	0.911111	0.682927	0.433076	9.14706	4.32253	2.09906	1	1	1	14	0	-	-	-	1	1	1	1	1	1	1	1	1	1	1	1	1	1	0	0	0	0	1	1	1	0	-	-
1159760	TGCAGTTAAGAGTACAAGTTAAAATCTTCAATGAACTGAAGTTGCACTCTTCTCAACCGAGATCGGAAG	1A|034.143128140|1159760|1159760	1	1	6.69E-31		0	0	999	TGCAGTTAAGAGTACAAGTTAAAATCTTCAATGAACTGAAGTTGCACTCTTCTCAACCGAGATCGGAAG	1	0.937778	0.241706	0.366569	9.61538	6.64445	1.47778	1	0.977778	0.9375	16	0	0	0	0	1	-	0	1	0	-	0	0	1	0	1	0	0	0	0	0	0	0	-	-	1	0	0	0
1126027	TGCAGACCACGGGGGCCGCTGTCGCGCGTAGATGGCGCCAGAGCGAGCGGGCAGCGCCGAGATCGGAAG	1A|034.289628910|1126027|1126027	1	1	6.69E-31		0	0	999	TGCAGACCACGGGGGCCGCKGTCGCGCGTAGATGGCGCCAGAGCGAGCGGGCAGCGCCGAGATCGGAAG	2	0.933333	0.547619	0.495465	10.72881	4.45884	2.42403	2	1	1	12	1	0	0	1	1	1	0	1	1	1	0	0	1	0	1	0	1	1	1	0	0	0	-	1	1	0	1	1
1138664	TGCAGCGGGACCTGCCCCATTGGCCGAGCATCCAGGTGGCGATCGCCGCGCCCCAAGTTTTCCGAGATC	1A|034.289628910|1138664|1138664	1	1	6.69E-31	chr1A	22080309	1	1.57E-21	TGCAGCGGGACCTGCCCCATTGGCCGAGCAYCCAGGTGGCGRTCGCCGCGCCCCAAGTTTTCCGAGATC	2	0.964444	0.156682	0.264266	7.36207	3.92472	1.92071	1	1	1	10	0	0	0	0	0	0	0	-	1	-	0	0	0	0	0	0	0	1	-	0	0	0	0	1	0	0	0	0
24505147	TGCAGATTGCAATGGCGCATCCTGAGGAGTTCCACTAGCTGCTGATCCGCGGGACAGCGTCGCTCATCA	1A|034.887982810|1166791|1166791	1	1	1.12E-28	chr1A	22201971	1	2.02E-25	TGCAGATTGCAATGGCGCRTCCTGAGGAGTTCCACYAGCTGCTGATCCGCGGGACAGCGTCGCTCATCR	3	0.995556	0.026786	0.052136	6.55556	2.67129	2.56595	1	1	1	1	0	0	0	0	0	0	0	0	0	0	0	0	0	0	0	0	0	0	0	0	0	0	0	0	0	0	0	0
3026050	TGCAGGGCAACCGATGGGAACTTCGAGCCACACGGTTCTGTCGCCGAGATCGGAAGAGCGGTTCAGCAG	1A|034.887982810|3026050|3026050	1	1	6.69E-31		0	0	999	TGCAGGGCAAYCGRTGGGAACTTCGAGCCRCACGGTTCTGTCGCCGAGATCGGAAGAGCGGTTCAGCAG	2	0.866667	0.994872	0.010204	14.84099	5.10658	3.24489	1	1	1	0	1	1	1	1	1	-	1	-	1	1	1	1	1	1	1	1	1	1	1	1	1	1	1	1	1	1	1	1
3028501	TGCAGCGCGGTCAGACCACCGAGCCACCAGGACACGTCGCCGAGATCGGAAGAGCGGTTCAGCAGGAAT	1A|034.887982810|3028501|3028501	1	4	6.69E-31		0	0	999	TGCAGCRCGGYCAGRCCRCYRAGCCACVMGGRCACKTSGCCGAGATCGGAAGAGCGGTTCAGCAGGAAT	10	0.915556	0.451456	0.495287	16.04605	6.5678	2.55245	2	1	1	29	1	0	0	1	1	0	0	0	1	1	0	0	1	0	-	0	1	1	1	0	-	0	1	1	1	0	-	0
11311568	TGCAGCAAGACAAAGGAGCAGAACTACTGCGGTGCCGAGATCGGAAGAGCGGTTCAGCAGGAATGCCGA	1A|034.887982810|3938795|3938795	1	1	1.46E-22		0	0	999	TGCAGCAAGACAAAGGAGCAGAACTACTGCGGTGCCGAGATCGGAAGAGCGGTTCAGCAGGAATGCCGA	1	1	0.044444	0.084938	5.33333	5.2015	1.09851	1	1	1	2	0	0	0	0	0	0	0	0	0	0	0	0	0	0	0	0	0	0	0	0	0	0	0	0	0	1	0	0
3938795	TGCAGCCAGCCAAAGGAGCAGAACTGCCGCGGTGCCGAGATCGGAAGAGCGGTTCAGCAGGAATGCCGA	1A|034.887982810|3938795|3938795	1	1	3.11E-29		0	0	999	TGCAGCCAGCSAAAGSAGCAGARCTGCCGCGGTGCCGAGATCGGAAGAGCGGTTCAGCAGGAATGCCGA	3	0.862222	0.984536	0.03045	9.34643	5.02046	1.91155	1	1	1	1	1	1	1	1	1	1	-	-	1	1	1	1	1	1	1	1	1	1	0	1	1	1	1	1	1	1	1	1
3944640	TGCAGCCAGCGAAAGCAGCAGAGCTGCCGCGGTGCCGAGATCGGAAGAGCGGTTCAGCAGGAATGCCGA	1A|034.887982810|3938795|3938795	1	1	1.45E-27		0	0	999	TGCAGCCAGCSAAAGSAGCAGARCTGCCGCGGTGCCGAGATCGGAAGAGCGGTTCAGCAGGAATGCCGA	3	0.853333	0.994792	0.010362	16.34982	7.84577	2.16169	2	1	1	0	1	1	1	1	1	1	1	1	-	1	1	1	1	1	1	-	1	1	1	1	1	-	-	-	-	1	1	-
7344254	TGCAGCACGGCCAGACCACTGAGCCACGAGGGCACGTCGCCGAGATCGGAAGAGCGGTTCAGCAGGAAT	1A|034.887982810|4394466|4394466	1	4	3.13E-24		0	0	999	TGCAGCRCGGYCAGRCCRCYRAGCCACVMGGRCACKTSGCCGAGATCGGAAGAGCGGTTCAGCAGGAAT	10	1	0.008889	0.01762	12.66667	3.85861	3.53406	1	1	1	0	0	0	0	0	0	0	0	0	0	0	0	0	0	0	0	0	0	0	0	0	0	0	0	0	0	0	0	0
4394466	TGCAGCGCGGTCAGACCACCGAGCCACGAGGGCACGTCGCCGAGATCGGAAGAGCGGTTCAGCAGGAAT	1A|034.887982810|4394466|4394466	1	4	3.11E-29		0	0	999	TGCAGCRCGGYCAGRCCRCYRAGCCACVMGGRCACKTSGCCGAGATCGGAAGAGCGGTTCAGCAGGAAT	10	0.991111	0.067265	0.12548	16.66667	5.45181	3.0228	1	1	1	4	0	-	0	0	0	1	0	0	0	0	0	0	0	0	0	0	0	0	0	0	0	0	0	0	0	0	0	0
4394651	TGCAGGGGGTTCAAACTATGCCACGCCCGAGATCGGAAGAGCGGTTCAGCAGGAATGCCGAGACCGATC	1A|034.887982810|4394651|4394651	1	1	3.11E-29		0	0	999	TGCAGGGGGTTCAAACTATGCCACGCCCGAGATCGGAAGAGCGGTTCAGCAGGAATGCCGAGACCGATC	1	0.888889	0.495	0.49995	10.37086	4.42242	2.42376	1	1	1	22	0	1	1	0	1	0	-	0	1	0	0	-	0	1	1	1	1	0	0	1	0	0	0	-	0	-	1	0
1102279	TGCAGCAGGTGCGTCTCTCTCCTTCTCATCCGTCTGCTTTACATCGCCGACGTGCCCTCTCCGAGATCG	1A|035.643215140|1102279|1102279	1	1	6.69E-31	chr1A	20619791	1	1.21E-22	TGCAGCAGGTGCGTCTCTCTCCTTCTCATCCGTCTGCTTTACATCSCCGACGTGCCCTCTCCGAGATCG	2	0.928889	0.535885	0.497425	12.13714	4.04454	3.22082	2	1	1	12	1	0	0	1	1	1	0	1	1	1	0	0	1	0	1	0	1	1	1	0	0	0	1	1	1	0	-	1
5006126	TGCAGGTGGCGTAGCGAGGAGCTGCGTGAAGAGTGAGAGATGGGATGCGAGAGGGATGGACGCATGGGG	1A|036.002770770|1252687|1252687	1	3	1.45E-27	chr6A	161858970	3	2.61E-24	TGCAGGTGGCGYAGCGAGGAGCTGYKTGAAGAGTGAGAGATGGGAYRYGAGAGGGATGRRYGCATGGGG	6	0.995556	0.044643	0.0853	15.52632	4.71692	3.28522	1	1	1	4	0	0	0	0	1	0	0	0	0	0	0	0	1	0	0	0	0	0	0	0	0	0	0	0	0	0	0	0
1252687	TGCAGGTGGCGCAGCGAGGAGCTGCGTGAAGAGTGAGAGATGGGACGCGAGAGGGATGGACGCATGGGG	1A|036.002770770|1252687|1252687	1	3	6.69E-31	chr6A	161858970	4	1.21E-27	TGCAGGTGGCGYAGCGAGGAGCTGYKTGAAGAGTGAGAGATGGGAYRYGAGAGGGATGRRYGCATGGGG	6	0.973333	0.39726	0.478889	14.73171	5.8031	2.54055	2	1	1	20	0	0	1	1	1	0	0	0	1	1	1	1	1	0	1	0	1	0	0	0	0	1	1	1	1	0	-	1
1020992	TGCAGCAGCCTCCTCCTTTGCAAGTGCTGGGAATCGCGTCATGATGAGGAAGACGAATACGATTACGTC	1A|036.084690620|1020992|1020992	1	3	6.69E-31	chr1A	19830307	2	1.21E-27	TGCAGCAGCCTYCTSYTTTGCAAGTGCTGGGAATCGCGTCATGATGAGGAAGACGAATACGATTACGTS	5	0.88	0.959596	0.077543	11.52536	6.42708	1.8275	4	1	1	0	1	1	1	1	1	1	1	1	1	-	1	1	1	1	1	1	1	1	1	1	1	-	1	1	1	1	1	-
1136325	TGCAGGCTAAGCGAAGGGAGACCGAGGGTCGGTGGTGGTGCGAGGGGACCGACGAGCGGGTTGTGCCGA	1A|036.084690620|1136325|1136325	1	1	6.69E-31		0	0	999	TGCAGGCTAAGCGAAGGGAGACCGAGGGTCGGTGGTGGTGCGAGGGGACCGACGAGCGGGTTGTGCCGA	1	0.968889	0.325688	0.439231	21.49438	7.57453	3.15201	1	1	1	10	0	1	1	0	0	0	1	0	0	0	1	1	0	1	0	1	0	0	0	1	0	1	0	0	0	-	0	0
1254646	TGCAGGGAAAAGCTGAAGAAGGCCATCAGAATCAGCTAAGTATAAAGAATGAGGAGGGCCGAGATCGGA	1A|036.084690620|1254646|1254646	1	1	6.69E-31		0	0	999	TGCAGGGAAAAGCTGAAGAAGGCCATCAGAATCAGCTAAGTAKARAGAATGAGGAGGGCCGAGATCGGA	2	0.995556	0.044643	0.0853	6	2.98715	2.06086	1	1	1	0	0	0	0	0	0	0	0	0	0	0	0	0	0	0	0	0	0	0	0	0	0	0	0	0	0	0	0	0
3937068	TGCAGGGAAAAGCTGAAGAAGGCCATCAGAATCAGCTAAGTAGAGAGAATGAGGAGGGCCGAGATCGGA	1A|036.084690620|1254646|1254646	1	2	1.45E-27		0	0	999	TGCAGGGAAAAGCTGAAGAAGGCCATCAGAATCAGCTAAGTAKARAGAATGAGGAGGGCCGAGATCGGA	2	0.955556	0.232558	0.35695	19.25	10.06312	1.95517	1	1	1	12	1	0	0	1	0	1	0	0	0	1	0	0	1	0	0	0	0	1	0	0	0	0	1	0	1	0	0	1
1254830	TGCAGCTACCACACAGAGTCCACTGTTGGATTTTGATCGCTAGATCAAACCGCCCGAGATCGGAAGAGC	1A|036.084690620|1254830|1254830	1	1	6.69E-31		0	0	999	TGCAGCTACCACACAGAGTCCACTGTTGGATTTTGATCGCTAGATCAAACCGCCCGAGATCGGAAGAGC	1	0.986667	0.036036	0.069475	13.92308	3.04988	4.30202	1	1	1	0	0	0	0	0	0	0	0	0	0	0	0	0	0	0	0	0	0	0	0	0	0	0	0	0	0	0	0	0
1271287	TGCAGGAGAGCATGTCCTCGTCGGATACGTATCAACGATTTTCCTAGCGGCGCTTTGGTCCGCTCGCTC	1A|036.084690620|1271287|1271287	1	1	6.69E-31	chr7D	457090890	1	4.40E-17	TGCAGGAGAGCATGTCCTCGTCGGATACGTATCAACGATTTTCCTAGCGGCGCTTTGGTCCGCTCGCTC	1	0.955556	0.316279	0.432493	5.98864	2.52485	2.39626	1	1	1	3	0	1	1	0	0	0	1	0	0	0	1	1	0	1	0	1	0	0	0	1	0	1	0	0	0	1	0	0
1280197	TGCAGCATAATGTCATCATCTTATTATTCTGTGATGTGAAGAAACATTCAACAGAGGTATGACATTACA	1A|036.084690620|1280197|1280197	1	1	6.69E-31		0	0	999	TGCAGCATAATGTCATCATCTTATTATTCTGTGATGTGAAGAAACATTCAACAGAGGTATGACATTACA	1	0.96	0.319444	0.434799	13.47191	5.46714	2.42947	1	1	1	9	0	1	-	0	0	0	1	0	0	0	1	1	0	1	0	1	0	0	0	-	0	1	0	0	0	1	0	0
1385265	TGCAGCTACCACGCAGAGTCCACCACCCACAGTAACTCACCCTGAATACCCAGCCCTCCCAACAGACCA	1A|036.084690620|1385265|1385265	1	1	6.69E-31	chr1A	17543656	1	5.65E-21	TGCAGCTACCACGCAGAGTCCACCACCCACAGTAACTCACCCTGAATACCCAGCCCTCCCAACAGACCA	1	0.946667	0.286385	0.408737	9.66265	5.00669	1.92609	1	1	1	8	0	1	1	0	0	0	1	0	0	0	-	1	0	1	0	1	0	0	0	-	0	1	0	0	0	1	0	0
977224	TGCAGGCGAGTAGTTCCTAGGTCTCTGCCCCATCTCAACCAGCAAGCTGCCAGCAAAATCAAAGAAAAA	1A|036.084690620|1386417|1386417	1	1	6.73E-26	chr4A	28891962	2	1.21E-27	TGCAGDCRMGTAGTTCCTAGGTCTCYGCCCCATCTCAACYAGCAAGYTGCSAGMAAAATCAARGAAAAA	8	0.928889	0.736842	0.387812	5.86425	3.03518	1.86808	1	1	1	8	1	0	1	1	1	1	1	1	1	1	1	0	1	-	1	0	1	1	1	0	1	0	1	1	1	0	1	1
3948599	TGCAGCCTGCTCATTTCAGCTCCAAAGTTGGGCCAGTGGGTCGATTCCGAGATCGGAAGAGCGGTTCAG	1A|036.084690620|1405339|1405339	1	1	6.73E-26		0	0	999	TGCAGCCTGCTCATTTCRSCTCCAAAGTTGGGCCAGTGGGTCGATTCCGAGATCGGAAGAGCGGTTCAG	2	0.995556	0.017857	0.035077	14	5.71548	2.49873	1	1	1	1	0	0	0	0	0	0	0	0	0	0	0	0	0	0	0	0	0	0	0	0	0	0	0	0	0	0	0	0
1405339	TGCAGCCTGCTCATTTCGCCTCCAAAGTTGGGCCAGTGGGTCGATTCCGAGATCGGAAGAGCGGTTCAG	1A|036.084690620|1405339|1405339	1	1	3.11E-29		0	0	999	TGCAGCCTGCTCATTTCRSCTCCAAAGTTGGGCCAGTGGGTCGATTCCGAGATCGGAAGAGCGGTTCAG	2	0.92	0.507246	0.499895	19.52663	6.69369	3.34081	1	1	1	13	1	0	0	1	1	1	0	1	-	-	0	0	1	0	-	0	1	1	1	0	0	0	1	1	1	0	1	-
3034074	TGCAGCGCTGAACACTACTAGGATTTGATTCACCCTCCGAGATCGGAAGAGCGGTTCAGCAGGAATGCC	1A|036.084690620|3034074|3034074	1	2	6.69E-31		0	0	999	TGCAGCGCTGAACACTACTAGGATTTGATTCACCCTCCGAGATCGGAAGAGCGGTTCAGCAGGAATGCC	1	0.995556	0.066964	0.12496	21.13043	7.12195	3.37928	1	1	1	5	0	0	0	0	0	1	0	0	0	0	0	0	0	0	0	0	0	0	0	0	0	0	0	0	0	0	0	0
992286	TGCAGCGTGGTTCTAGAGGAGGGGATGAAGCAGGATCTGTGCGGAGAAGGGGAAGAGGGCAGCGGCCGA	1A|036.084690620|992286|992286	1	1	6.69E-31	chr1A	20381503	2	4.34E-27	TGCAGCGTGGTTCTAGAGGAGGGGATGAAGCAGGATCYGTGCGGAGAAGGGGAAGAGGGCAGCGGCCGR	3	0.893333	0.985075	0.029405	10.29893	5.09514	2.11555	3	1	1	0	1	-	1	1	1	1	1	1	1	1	-	1	1	1	1	1	1	1	-	1	1	1	1	1	1	1	1	1
1088943	TGCAGACCAAAACACCTTAGTGGCCTTGGGGTCTTGGATTTGCCAAAGTTCGGACGACGCTACGTCTGA	1A|036.946686890|1088943|1088943	1	1	6.69E-31	chr1D	23427049	2	1.21E-27	TGCAGACCAAAACACCTTAGTGGCCTTGGGGTCTTGGATTTGCCAAAGTTCGGACGAYGCTACGTCTGA	2	0.92	0.966184	0.065346	12.50181	7.59281	1.62117	2	1	1	0	1	1	1	1	1	1	1	1	1	1	1	1	1	-	-	1	1	1	-	-	1	1	1	1	1	1	1	1
1234731	TGCAGGTCAGATCTGTACGCGGAGACTCAGGAGCTGCGGCAAAAGGTACGTACAGATCGCAGAAATTCT	1A|036.946686890|1234731|1234731	1	1	6.69E-31	chr1A	24184088	21	1.21E-27	TGCAGGTCAGATCTGTACGCRRMGACTCAGGAGCTGCGGCAAAAGGTACGTACAGATCGCAGAAATTCT	2	0.955556	0.395349	0.478096	5.72727	2.61591	2.16373	1	1	1	16	0	0	1	0	1	0	1	0	0	0	1	1	0	0	0	1	-	0	0	1	0	1	0	1	0	0	1	0
1863459	TGCAGGTAGGAGGAGCCGATGTTGTCGACGCTCTGGTACAGGCGGCCGATGCTCCCGTGCATGGTGCCG	1A|036.946686890|1863459|1863459	1	3	6.69E-31	chr1A	24882456	2	2.61E-24	TGCAGGTAGGAGGRGCCRATGTTGTCSACGCTCTGGTACAGGCGGCCGATGCTCCCSTGMATSGTGCCG	6	0.937778	0.454976	0.495946	8.99286	4.02048	2.28579	2	1	1	19	0	0	1	0	1	0	1	0	0	0	1	1	1	0	0	1	1	0	0	1	0	1	-	1	1	0	1	1
3033818	TGCAGCAACTGAAGCAATCAGTTCAGAACCTCATCCCATCCGAGATCGGAAGAGCGGTTCAGCAGGAAT	1A|036.946686890|3033818|3033818	1	1	6.69E-31		0	0	999	TGCAGCAACTGAAGCAATCAGTTCAGAACCTCATCCCATCCGAGATCGGAAGAGCGGTTCAGCAGGAAT	1	0.848889	0.879581	0.211836	16.71042	10.46806	1.60518	1	1	1	2	0	1	1	1	1	0	1	1	1	0	1	1	1	-	1	1	1	1	1	1	1	1	-	1	1	1	1	0
1128903	TGCAGCGCCAAATAGGATTTGCTCTTTCACTCGCCAAATCCTATTCCATGCTAGTTAAGGCGTTAACCG	1A|037.195418110|1128903|1128903	1	1	6.69E-31	chr1A	25911613	1	1.21E-27	TGCAGCGCCAAATAGKATTTGCTCTTTCACTCGCCAAATCCTATTCCATGCTAGTTAAGGCGTTAACCG	2	0.871111	0.617347	0.472459	11.28718	8.64512	1.34869	2	1	1	11	0	1	0	0	-	0	1	1	1	0	1	-	0	1	1	1	0	0	1	1	0	0	0	1	0	1	0	0
1160763	TGCAGCTGAATGAAGAAGAGTGATGTTTCCTGAACGTTGTTGATGCAGACCGAGATCGGAAGAGCGGTT	1A|037.946799090|1160763|1160763	1	1	6.69E-31		0	0	999	TGCAGCTGAATGAAGAAGAGTGATGTTTCCTGAACGTTGTTGATGCAGACCGAGATCGGAAGAGCGGTT	1	0.871111	0.55102	0.494794	26.77326	15.37707	1.76514	1	1	1	22	1	1	1	1	0	0	0	0	-	1	1	1	0	0	0	-	0	1	1	-	1	0	1	0	-	1	0	1
1121822	TGCAGTTTGTTACTGCATGCAGCAGGGGCCGTTGGAGGCAGCCGCGTCGTGCGTATAGCAGTGCGTCGT	1A|037.953390060|1121822|1121822	1	5	6.69E-31	chr1A	26920404	20	1.21E-27	TGCAGTTTGTYASTGCATGCAGCASGGGYMGTYGGAGGYARCYSCRTCGTRCGTATAGSARTGCRTCGH	14	0.888889	0.725	0.39875	6.7788	3.13107	2.1423	3	1	1	10	1	1	1	1	1	1	0	1	1	0	1	1	1	1	1	0	1	0	-	1	1	1	1	1	1	1	1	1
3022776	TGCAGGCAAAGGATGGAAGAAACCATGTCTAATTTGCTACTCCCGAGATCGGAAGAGCGGTTCAGCAGG	1A|037.953390060|3022776|3022776	1	1	6.69E-31		0	0	999	TGCAGGCAAAGGATGGAAGAAACCATGTCTAATTTGCTACTCCCGAGATCGGAAGAGCGGTTCAGCAGG	1	0.902222	0.724138	0.399524	24.10952	8.55361	3.16506	1	1	1	16	1	1	0	0	0	1	1	1	1	1	0	0	0	1	1	1	0	1	1	-	1	0	0	0	0	1	0	0
3034422	TGCAGAGTACCTGTTTATCCACTATCATTTTATACTACGGCTCCGAGATCGGAAGAGCGGTTCAGCAGG	1A|037.953390060|3034422|3034422	1	1	6.69E-31		0	0	999	TGCAGAGTACCTGTTTATCCACTATCATTTTATACTACGGCTCCGAGATCGGAAGAGCGGTTCAGCAGG	1	0.991111	0.139013	0.239377	16.75556	6.33563	2.73353	1	1	1	5	0	0	0	0	0	1	0	0	1	0	0	0	0	0	0	0	0	0	0	0	0	0	0	0	0	0	0	0
3034160	TGCAGAGTACCTGTTTATCCACTCTATCATTTTATACTACGGCTCCGAGATCGGAAGAGCGGTTCAGCA	1A|037.953390060|3034422|3034422	1	1	5.20E-27		0	0	999	TGCAGAGKACCTGTTTRYSCACTYYATYATTTTATAMTACGGCTCCGAGATCGGAAGAGCGGTTCAGCA	9	0.888889	0.45	0.495	13.25641	9.55408	1.41036	4	1	1	25	0	0	1	1	1	1	-	0	0	0	1	1	1	0	0	0	1	1	0	0	0	1	1	1	1	0	1	1
5347566	TGCAGCGCACGACCCCCGGCACGATTGGGCCGAGATCGGAAGAGCGGTTCAGCAGGAATGCCGAGACCG	1A|037.953390060|5410906|5410906	1	7	5.24E-22		0	0	999	TGCAGCGCACGACCCCCGGCACGATTGGGCCGAGATCGGAAGAGCGGTTCAGCAGGAATGCCGAGACCG	1	1	0.053333	0.100978	6	5.19615	1.08401	1	1	1	0	0	0	0	0	0	0	0	0	0	0	0	1	0	1	0	0	0	0	0	0	0	0	0	0	0	0	0	0
4394972	TGCAGTGCACGTCCCCCTGCTGTGATTGGGCCGAGATCGGAAGAGCGGTTCAGCAGGAATGCCGAGACC	1A|037.953390060|5410906|5410906	1	4	5.24E-22		0	0	999	TGCAGTGCACGTCCCCCTGCTGTGATTGGGCCGAGATCGGAAGAGCGGTTCAGCAGGAATGCCGAGACC	1	0.982222	0.144796	0.247661	12.07317	9.17417	1.35171	1	1	1	1	0	1	0	0	0	0	1	0	0	0	0	1	0	0	0	1	0	1	0	1	0	0	0	0	0	0	0	0
4404585	TGCAGCGCACGTCCCCCCGCCGCGATTGGGCCGAGATCGGAAGAGCGGTTCAGCAGGAATGCCGAGACC	1A|037.953390060|5410906|5410906	1	8	1.12E-28		0	0	999	TGCAGCGCAYGTCCCCCYRCCRCKATTGGGCCGAGATCGGAAGAGCGGTTCAGCAGGAATGCCGAGACC	3	0.951111	0.453271	0.495633	16.82979	9.09131	1.91691	1	1	1	22	0	0	1	0	1	1	1	0	0	0	1	1	0	0	0	1	1	1	0	1	0	-	0	1	0	-	-	0
5410906	TGCAGCGCACGTCCCCCCCGCCGCGATTGGGCCGAGATCGGAAGAGCGGTTCAGCAGGAATGCCGAGAC	1A|037.953390060|5410906|5410906	1	2	6.69E-31		0	0	999	TGCAGCGCACGTCCCCCCCGCCGCGATTGGGCCGAGATCGGAAGAGCGGTTCAGCAGGAATGCCGAGAC	1	0.933333	0.504762	0.499955	15.62162	6.76678	2.33221	1	1	1	20	1	1	0	0	0	0	1	1	0	1	0	0	0	-	1	1	0	1	1	-	1	0	0	0	0	-	0	0
7350603	TGCAGCGCACGTCCCCCCACCACGATTGGGCCGAGATCGGAAGAGCGGTTCAGCAGGAATGCCGAGACC	1A|037.953390060|5410906|5410906	1	5	2.42E-25		0	0	999	TGCAGCGCAYGTCCCCCYRCCRCKATTGGGCCGAGATCGGAAGAGCGGTTCAGCAGGAATGCCGAGACC	3	0.893333	0.99005	0.019702	11.57651	5.53944	2.26208	1	1	1	1	1	1	1	1	1	1	1	1	1	1	1	1	1	1	-	1	1	1	-	-	1	1	1	1	1	-	1	0
5331852	TGCAGCCCACGCCCCCTGCCGCGATTGAGCCGAGATCGGAAGAGCGGTTCAGCAGGAATGCCGAGACCG	1A|037.953390060|5410906|5410906	1	3	5.24E-22		0	0	999	TGCAGCCCACGCCCCCTGCCGCGATTGAGCCGAGATCGGAAGAGCGGTTCAGCAGGAATGCCGAGACCG	1	0.862222	0.989691	0.020406	31.64539	10.90002	3.24358	1	1	1	0	1	1	1	1	1	1	1	-	1	-	1	1	1	-	-	1	1	1	1	1	1	1	1	1	1	-	1	1
1063275	TGCAGTTGGTACTCGGCTACTCGCTGTTCCCTTATACCATACTGTCCTCCAACTCCACCCTCCACTGAC	1A|037.987209700|1063275|1063275	1	1	6.69E-31	chr7D	99666830	1	1.21E-27	TGCAGTTGGTACTCGGCTACTCGCTGTTCCCTTATACCATACTGTCCTCCAACTCCACCCTCCACTGAC	1	0.866667	0.974359	0.049967	13.53237	5.94314	2.37162	1	1	1	1	1	-	1	1	1	1	1	1	1	1	1	1	1	1	1	1	1	1	1	-	-	1	1	1	1	1	1	-
3021878	TGCAGAACAAAAATGTTACATCCAGTGTCCCACAAAGCTTTCAACCGAGATCGGAAGAGCGGTTCAGCA	1A|037.987209700|3021878|3021878	1	1	6.69E-31		0	0	999	TGCAGAACAAAAATGTTACATCCAGTGTCCCACAAAGCTTTCAACCGAGATCGGAAGAGCGGTTCAGCA	1	0.8	0.95	0.095	17.663	10.396	1.76541	1	1	1	2	-	-	-	-	1	0	1	1	1	1	-	1	1	1	1	1	-	1	-	-	1	1	0	1	1	1	1	-
3958826	TGCAGCTCAGCGGCGCCGGCGACGATGACGACGGGGAGGGCAGCCGAGATCGGAAGAGCGGTTCAGCAG	1A|037.987209700|3958826|3958826	1	1	6.69E-31		0	0	999	TGCAGCTCAGCGGCGCCGGCGACGATGACGACGGGGAGGGCAGCCGAGATCGGAAGAGCGGTTCAGCAG	1	0.817778	0.978261	0.042533	11.08214	5.63253	2.03805	1	1	1	0	-	1	0	1	1	1	1	1	1	1	-	1	1	1	1	1	1	1	1	1	1	-	1	-	1	1	-	1
4410267	TGCAGTTGATCGATCTAAGTCACCTGTCCCGAGATCGGAAGAGCGGTTCAGCAGGAATGCCGAGACCGA	1A|037.987209700|4410267|4410267	1	1	3.11E-29		0	0	999	TGCAGTTGATCGATCTAAGTCACCTGTCCCGAGATCGGAAGAGCGGTTCAGCAGGAATGCCGAGACCGA	1	0.848889	0.942408	0.10855	15.01111	7.83226	1.96649	1	1	1	3	1	1	1	-	1	1	1	1	-	1	1	1	1	1	1	1	1	1	1	1	1	1	1	-	1	1	1	1
1090473	TGCAGAAATAGGGTTTCCAAAACATGGCAGGCAGAGAGCAGCACATGCAGGGCTTCCTCCGAGACGCTA	1A|038.473873400|1092638|1092638	1	1	3.13E-24	chr1D	25139627	5	1.21E-27	TGCAGAAATAGGGTTTCCAAAACATGGCAGGCAGAGAGCAGCACATGCAGGGCTTCCTCCGAGACGCTA	1	0.857778	0.948187	0.098258	6.80147	3.6113	1.90463	1	1	1	2	1	1	1	-	1	1	1	-	1	1	-	1	1	1	1	1	1	1	-	1	1	1	1	-	-	1	1	1
1109851	TGCAGTTTCTCGTAGAGCAGAGTCCGCTCTCAAGCCGCCCCGTGTGACTCCTCAACCGAGTCGCCCTGG	1A|038.473873400|1109851|1109851	1	1	6.69E-31	chr1A	23062693	3	1.21E-27	TGCAGTTTCTCRTAGAGCARAGTCCGCTCTCAAGCCGCCCCRTGTGACTCCKCAACSGAGTCRCCCTGG	4	0.977778	0.154545	0.261322	9.56364	4.1066	2.38413	1	1	1	12	0	0	0	0	0	0	1	0	1	1	0	1	0	0	0	1	0	1	0	0	0	0	0	0	0	0	0	0
2260557	TGCAGGTGCCAATGGATGCATCTCAAATTCTCAATATCGATGGCCTTTGGCCGAGATCGGAAGAGCGGT	1A|038.473873400|2260557|2260557	1	1	6.69E-31		0	0	999	TGCAGGTGCCAATGGRTGCATCTCAAATTCTCAATATCGATGGCCTTTGGCCGAGATCGGAAGAGCGGT	2	0.942222	0.429245	0.489988	12.71533	7.09575	1.81946	2	1	1	18	0	0	0	0	1	1	1	1	0	0	0	0	0	0	1	1	0	0	0	1	1	1	0	-	0	0	-	0
3222161	TGCAGAATTTGAAAATACGTCACCAATCCATTGTCGTCCAGCCCGAGATCGGAAGAGCGGTTCAGCAGG	1A|038.559984930|3222161|3222161	1	1	6.69E-31		0	0	999	TGCAGAATTTGAAAATACGTCACCAATCCATTGTCGTCSAGCCCGAGATCGGAAGAGCGGTTCAGCAGG	2	0.968889	0.454128	0.495792	20.02128	7.60782	2.82152	2	1	1	25	0	0	1	0	1	0	0	0	0	0	1	0	1	0	1	0	1	0	1	0	0	1	0	1	1	0	1	-
4397677	TGCAGGACACGTCGAGCACATAGCCCGAGATCGGAAGAGCGGTTCAGCAGGAATGCCGAGACCGATCTC	1A|038.559984930|4397677|4397677	1	3	3.11E-29		0	0	999	TGCAGGACACGTCGAGCACATAGCCCGAGATCGGAAGAGCGGTTCAGCAGGAATGCCGAGACCGATCTC	1	0.991111	0.076233	0.140843	23.06667	9.92281	2.32309	1	1	1	7	0	0	0	0	0	0	0	0	0	0	0	0	1	0	0	0	0	0	1	0	0	0	0	0	0	0	0	0
1138687	TGCAGACCAAAGTAATTTTTCGCAGATAAATTACTGTGCATAGATGAAAAAGATAGGATGGGTATCACC	1A|038.608953450|1138687|1138687	1	1	6.69E-31	chr5A	84864644	3	2.02E-25	TGCAGACCAAAGTAATTTTTCGYAGATAAATTACTGTGCATAGATGAAAAAGATAGGATGGGTATCACC	2	0.946667	0.220657	0.343935	8.36842	5.01535	1.80654	2	1	1	13	0	0	1	0	0	0	0	0	1	0	0	1	0	0	0	0	-	0	0	0	0	0	0	1	0	-	1	0
1271687	TGCAGCAGGGACATGGGCGGCCAGAGGAAGGGAGCTATACACCTACAGGAGACAACGGTGGAAGGTGCA	1A|038.867097150|1271687|1271687	1	1	6.69E-31	chrUn	385892	5	5.61E-26	TGCAGCAGGGACATGGGCGGCCAGAGGAAGGGAGCTATACACCTACAGGAGACAACGGTGGAAGGTGCA	1	0.982222	0.176471	0.290657	13.54098	8.68497	1.48972	1	1	1	15	0	0	0	0	1	0	0	0	0	0	0	0	0	0	0	0	1	0	1	0	1	0	0	1	0	0	1	0
1102836	TGCAGAGCGCACGCATACCCAGGCCCCCCTCCCACCCCTTCGGTCCACTGTAGAACGTCCAGCCCTCTT	1A|039.027312380|1102836|1102836	1	1	6.69E-31	chr1A	28311824	1	1.21E-27	TGCAGAGCGCACGCATACCCAGGCCCCCCTCCCACCCCTTCGGTCCACTGTAGAACGTCCAGCCCTCTT	1	0.902222	0.91133	0.161615	8.39847	3.14439	2.75365	1	1	1	5	1	1	1	1	1	1	1	1	1	-	1	1	1	1	1	1	1	1	1	-	1	1	1	-	1	1	1	1
1091902	TGCAGGCTGAAGTAAGTACCTGAGCCTGACCGTCGTTGTCGTTGGACACCGTACGTGGGCCTGTGCCCT	1A|039.293704430|1091902|1091902	1	1	6.69E-31	chr1A	31510998	1	2.61E-24	TGCAGGCTGAAGTAAGTACCTGAGCCTGACCGTCGTTGTCGTTGGACACCRTAYGTGGGCCTGTGCCCT	3	0.973333	0.16895	0.280811	11.62264	4.31857	2.67749	1	1	1	5	-	0	0	0	0	0	0	0	0	0	0	0	0	0	0	0	0	0	0	0	0	0	0	0	0	0	0	0
4910975	TGCAGGCTGAAGTAAGTACCTGAGCCTGACCGTCGTTGTCGTTGGACACCATATGTGGGCCTGTGCCCT	1A|039.293704430|1091902|1091902	1	1	1.45E-27	chr1A	31510998	1	1.21E-27	TGCAGGCTGAAGTAAGTACCTGAGCCTGACCGTCGTTGTCGTTGGACACCRTAYGTGGGCCTGTGCCCT	3	0.915556	0.791262	0.330333	12.96552	4.83955	2.81393	2	1	1	8	0	1	1	1	1	1	1	1	1	1	1	1	1	-	1	1	1	1	-	-	-	1	1	-	1	1	-	1
1093111	TGCAGGCTGGCCGCTGTAGACGCACGTGTTATGGCATTGGAATCACTAACTCGGGATTACCCGAGATCG	1A|039.293704430|1093111|1093111	1	1	6.69E-31	chr1A	31567116	1	1.21E-22	TGCAGGCTGGCCGCTGTAGAYGCACGTGTTATGGCATTGGAATCACTAACTYGGGATTWCCCGAGATCG	4	0.866667	0.979487	0.040184	14.05357	9.19631	1.55496	4	1	1	0	1	1	1	1	1	1	1	1	1	-	1	1	1	1	1	1	1	1	1	1	1	0	1	-	1	1	-	1
1268214	TGCAGCAACAGCCTTCGCAAGGGCGTTGGGGGAGGAGATGGTCACGACAGAGGAGGAAACCAAGGAGCA	1A|039.293704430|1268214|1268214	1	2	6.69E-31	chr1A	35195918	11	1.21E-22	TGCAGCAACAGCCTYCGCAAGGGCGTTGGGGGAGGAGATGGTCRCGACAGAGGASGAAACCAAGGAGCA	2	0.96	0.185185	0.301783	6.24138	3.06431	2.21047	1	1	1	5	0	0	0	0	0	1	0	0	1	0	1	1	0	0	1	0	0	0	0	0	1	1	0	0	0	1	0	0
1279571	TGCAGAAAGCTCACAAACACAGCTCCGAGCGAGGTGACGAGCTGACGAGCTGTGTTTGTTCCGAGATCG	1A|039.293704430|1279571|1279571	1	1	6.69E-31	chr1A	32137830	1	2.61E-24	TGCAGAAAGCTCACAAACACAGCTCCGAGCGAGGTGACGAGCTGACGAGCTGTGTTTGTTCCGAGATCG	1	0.982222	0.076923	0.142012	15.96154	5.53646	3.10026	1	1	1	3	0	0	0	0	0	0	0	0	-	0	0	0	0	0	0	0	0	0	0	0	0	0	0	0	0	0	0	0
1280056	TGCAGTGGCTCTCCCTAAGCTTTCTCGTCCAGATAATGCTTATGGGTATGATGCCGAGATCGGAAGAGC	1A|039.293704430|1280056|1280056	1	1	6.69E-31		0	0	999	TGCAGTGGCTCTCCCTAAGCTTTCTCGTCCAGATAATGCTTATGGGTATGATGCCGAGATCGGAAGAGC	1	1	0.004444	0.008849	7	0	100	1	1	1	0	0	0	0	0	0	0	0	0	0	0	0	0	0	0	0	0	0	0	0	0	0	0	0	0	0	0	0	0
2275323	TGCAGCTACCACCTCGAAGAACTTTCCTGCTGTACATGGTTCCACTTCTTCCACTACTTGTTATATACA	1A|039.293704430|2275323|2275323	1	1	6.69E-31	chr1A	34697076	1	1.21E-27	TGCAGCTACCACCTCGAAGAACTTTCCTGCTGTACATGGTTCCACTTCTTCCACTACTTGTTATATACA	1	0.888889	0.94	0.1128	5.90335	3.40319	1.75017	1	0.972222	0.666667	3	1	1	-	1	-	1	1	-	1	1	1	-	1	1	1	1	1	1	1	1	1	1	1	1	1	1	1	1
7924651	TGCAGTGGCTGATTTAGGTGACGTCCGCCGAATCCCATGACCGTGAAGCACAGCCCGAGGTCCCCTGGC	1A|039.484412130|1256761|1256761	1	2	1.45E-27	chr6A	161858904	2	2.61E-24	TGCAGYRGCTGATTYAGGYGACGTCYGSCGAATCYCRTGACCRTGAAGCACWKCCCGAGGTCCCCTGGC	8	0.995556	0.044643	0.0853	5.63158	2.75701	1.96591	1	1	1	6	0	0	0	0	1	0	0	0	0	0	0	0	1	0	0	0	0	0	0	0	0	0	0	0	0	0	0	0
1256761	TGCAGCGGCTGATTTAGGCGACGTCCGCCGAATCCCATGACCGTGAAGCACAGCCCGAGGTCCCCTGGC	1A|039.484412130|1256761|1256761	1	2	6.69E-31	chr6A	161858904	3	1.21E-27	TGCAGYRGCTGATTYAGGYGACGTCYGSCGAATCYCRTGACCRTGAAGCACWKCCCGAGGTCCCCTGGC	8	0.964444	0.373272	0.46788	7.25641	3.15458	2.38882	2	1	1	18	0	0	1	1	1	0	0	0	1	1	1	1	1	0	1	0	1	0	0	0	0	1	1	1	1	0	1	1
10984287	TGCAGTTTTTCGAAAGAAAATTAAGGAGATGCAGGCAAAGAAGGATACGCCATTGCATGCTAATTAAGT	1A|039.504160120|1071366|1071366	1	1	1.45E-27	chr1A	40152575	5	1.21E-27	TGCAGTTTTKCRAAAGAAAATTAARGAGATGCAGGCAAAGAAGGATRYGCCATKGCATGCTAATTAAST	6	0.853333	0.958333	0.079861	7.03273	4.35544	1.62192	2	0.97619	0	1	1	1	1	1	1	-	1	0	-	1	1	1	1	-	1	-	1	1	-	-	-	1	-	1	1	1	1	1
1252410	TGCAGTTTGTTAGTGCATGCAGCAGGGGCCGTTGGAGGCAGCCGCGTCGTACGTATAGCAGTGCGTCGT	1A|039.555988760|1252410|1252410	1	7	2.40E-30	chr1B	49723843	16	2.61E-24	TGCAGTTTGTYASTGCATGCAGCASGGGYMGTYGGAGGYARCYSCRTCGTRCGTATAGSARTGCRTCGH	14	0.964444	0.225806	0.349636	6.92857	3.24399	2.17876	1	1	1	8	0	0	0	0	0	0	1	0	0	1	0	0	0	0	0	1	0	1	0	0	0	0	0	0	0	1	0	0
4005859	TGCAGCTCCCGGCGCGATGGGTCGACTTCCCATGGTGGTATATAGTAGCAAGCCCGAGATCGGAAGAGC	1A|039.564800710|1091676|1091676	1	1	1.46E-22		0	0	999	TGCAGSTCMYGGCKYKAWGGKYCGABTTCCCATGGTRGTAYATAGTAGCAAGCCCGAGATCGGAAGAGC	11	0.986667	0.261261	0.386008	10.50704	9.01153	1.21143	3	0.96	0.75	8	0	1	0	0	0	1	1	1	0	1	0	1	0	1	0	0	0	1	0	1	1	0	0	0	1	0	0	0
7344018	TGCAGCTCCCGGCGTGATGGGCCGATTTCCCATGGTGGTATATAGTAGCAAGCCCGAGATCGGAAGAGC	1A|039.564800710|1091676|1091676	1	1	1.45E-27		0	0	999	TGCAGSTCMYGGCKYKAWGGKYCGABTTCCCATGGTRGTAYATAGTAGCAAGCCCGAGATCGGAAGAGC	11	0.942222	0.551887	0.494616	13.15528	5.91404	2.31191	1	1	1	26	1	0	0	0	0	0	0	0	0	1	1	0	0	0	-	1	0	1	1	1	0	-	0	1	0	1	0	1
1091676	TGCAGGTCACGGCGTGATGGGCCGATTTCCCATGGTGGTATATAGTAGCAAGCCCGAGATCGGAAGAGC	1A|039.564800710|1091676|1091676	1	1	6.69E-31		0	0	999	TGCAGSTCMYGGCKYKAWGGKYCGABTTCCCATGGTRGTAYATAGTAGCAAGCCCGAGATCGGAAGAGC	11	0.857778	0.875648	0.217778	31.51575	22.81899	1.39944	4	1	1	5	0	1	1	1	1	-	1	1	1	0	1	1	1	1	0	1	1	1	1	1	1	1	1	1	1	-	1	1
3941521	TGCAGAAAGGAAAGAGCGAAAGAAAACCCAGGAGAGTATCGCCGAGATCGGAAGAGCGGTTCAGCAGGA	1A|039.738956390|3941521|3941521	1	1	6.69E-31		0	0	999	TGCAGAAAGGAAAGAGCGAAAGAAAACCCAGGAGAGTATCGCCGAGATCGGAAGAGCGGTTCAGCAGGA	1	0.92	0.531401	0.498028	8.8875	4.41303	2.06721	1	1	1	25	0	1	1	1	1	1	0	0	1	0	1	1	1	1	0	0	1	0	0	-	0	1	-	1	1	-	1	1
3954029	TGCAGATAATTTCCCTCTTTTCTCAAGTAGATATTGGTGGAAAACCTCAGGTCAAAGAGAGACCGAGAT	1A|039.775345430|1123427|1123427	1	1	1.45E-27	chr1A	22248393	1	4.37E-22	TGCAGATAATTTCCCTCTTTTCTCAAGTAGATATTGGTGGAAAACCTCASGTCWAAGAGAGACCGAGAT	2	1	0.017778	0.034923	20.25	7.11952	3.39788	1	1	1	0	0	0	0	0	0	0	0	0	0	0	0	0	0	0	0	0	0	0	0	0	0	0	0	0	0	0	0	0
1079222	TGCAGCTCAGGCAGTGGCAAATCTAGGAGGAGAACTAAGGGCAAGCTCAACTTCTCTACAAGGGCTGGA	1A|040.253020680|1079222|1079222	1	1	6.69E-31	chr1A	34572283	1	1.21E-27	TGCAGCTCAGGCAGTGGCRAATCTAGGAGGAGAACTAAGGGCAAGCTCAACTTCTCTACAAGGGCTGGA	2	0.888889	0.785	0.33755	5.48276	2.87073	1.97985	2	0.975	0.888889	9	1	1	1	1	1	0	1	1	0	-	0	0	1	1	0	1	1	1	1	1	1	0	1	-	1	-	-	1
5582637	TGCAGAGAAGCTCGGGGTAGGGGAAGCAGCCACCATGGGGACCGAGATCGGAAGAGCGGTTCAGCAGGA	1A|040.558203320|4009336|4009336	1	6	1.45E-27		0	0	999	TGCAGRRAAGCTCGGGGYAKGGGAAGCAGYVACCATGGGGWCCGAGATCGGAAGAGCGGTTCAGCAGGA	7	0.995556	0.040179	0.077129	8.71429	7.43315	1.20272	1	1	1	4	0	0	0	0	0	0	0	0	0	0	0	0	0	0	0	0	0	0	1	0	0	0	0	0	0	0	0	0
7343644	TGCAGTGCACCGTAGCAAGCAGGAAACCTTCAATTGATGGCATATCAATGGCCGAGATCGGAAGAGCGG	1A|040.568942760|1091897|1091897	1	1	1.45E-27		0	0	999	TGCAGTGCACHGTAGCAAGCAGGAAACCTDYAATTGATGGCATATCMATGGCCGAGATCGGAAGAGCGG	6	0.968889	0.114679	0.203055	22.45946	13.68288	1.57031	2	1	1	3	1	0	0	0	0	0	0	0	0	0	0	0	0	1	0	0	0	0	0	0	0	0	0	0	0	0	0	-
1258787	TGCAGATCCATGGTGAGCATCGGCGAGCATGCTCGTCCTCCTAACTCTGCTTTCGTTCTTCCTAATCCC	1A|040.637453910|1258787|1258787	1	1	6.69E-31		0	0	999	TGCAGATCCATGGTGAGCATCGGCGAGCATGCTCGTCCTCCTAACTCTGCTTTCGTTCTTCCTAATCCC	1	0.982222	0.104072	0.186483	11.77778	4.5345	2.64601	1	1	1	8	0	0	0	0	0	0	0	0	0	0	0	0	0	0	0	0	0	0	0	0	0	0	0	1	0	0	-	0
1261666	TGCAGCAAAGGCAGGTTAGTAGGTAGCAACAATGGCGGTGACGGAGAGCCTGGCAGCGGAGAGCGGCAC	1A|040.637453910|1261666|1261666	1	2	6.69E-31		0	0	999	TGCAGCAAAGGCAGGTTAGTAGGTAGCAACAATGGCGGTGACGGAGAGCCTGGCAGCGGAGAGCGGCAC	1	0.973333	0.159817	0.268552	12.76786	4.44406	2.7735	1	1	1	12	0	0	0	0	1	0	0	0	0	0	0	0	0	0	0	0	1	0	0	0	0	0	0	1	0	0	1	0
4537985	TGCAGGTAGGAGGAGCCAATGTTGTCGACGCTCTGGTACAGGCGGCCGATGCTCCCCTGCATGGTGCCG	1A|041.522699500|4537985|4537985	1	3	2.40E-30	chr1A	24882456	2	1.21E-27	TGCAGGTAGGAGGRGCCRATGTTGTCSACGCTCTGGTACAGGCGGCCGATGCTCCCSTGMATSGTGCCG	6	0.92	0.47343	0.498588	8.42466	4.20833	2.08641	1	1	1	20	1	1	0	1	0	1	0	-	1	-	0	0	0	-	1	0	0	1	-	0	1	0	1	0	0	1	0	0
3959373	TGCAGGGGTGGTGCACCAGGATCCCAGGCCACCAACGGTTGTCCGAGATCGGAAGAGCGGTTCAGCAGG	1A|042.130354350|3959373|3959373	1	1	6.69E-31		0	0	999	TGCAGGGGTGGTGCACCAGGATCCCAGGCCACCAACGGTTGTCCGAGATCGGAAGAGCGGTTCAGCAGG	1	0.866667	0.994872	0.010204	13.76325	5.19416	2.70023	1	1	1	0	1	1	-	-	1	1	-	1	1	1	1	1	1	-	1	1	1	1	-	1	-	1	1	1	1	1	1	1
19482221	TGCAGATCATGGAAACCACTTCATCAATCACCGTGCAGCCATAAGCGCAGGTGTCCGAGATCGGAAGAG	1A|042.165290630|1067220|1067220	1	1	5.20E-27		0	0	999	TGCAGATCATGGAAACCACTTCATCAATCACCGTGCAGCCATAAGCGCAGGTGTCCGAGATCGGAAGAG	1	1	0.008889	0.01762	5.75	4.49305	1.33216	1	1	1	1	0	0	0	0	0	0	0	0	0	0	0	0	0	0	0	0	0	0	0	0	0	0	0	0	0	0	0	0
1067220	TGCAGATCATTGGAAACCACTTCATCAATCACCGTGCAGCCATAACCGCAGGTGTCCGAGATCGGAAGA	1A|042.165290630|1067220|1067220	1	1	6.69E-31		0	0	999	TGCAGATCATTSGRAACCACTTCATCRATCACCGTGCAGCCWTAASCGCAGGTGTCCGAGATCGGAAGA	3	0.937778	0.559242	0.492981	16.44311	8.44326	1.91286	1	1	1	23	1	1	0	1	0	1	0	1	1	1	0	0	1	1	1	0	0	1	1	0	1	0	1	0	1	1	0	1
1098399	TGCAGCACGGCGGTTGGCACAATGCCGCTGGTGCGGAAGCCGAGCGCGGCCTTCGCGCAGCGCGCCGAG	1A|042.165290630|1098399|1098399	1	1	8.65E-30	chr2D	630120435	1	1.56E-26	TGCAGCACGGCGGTTGGCACAATGCCGCTGGTGCGGAAGCCGAGCGCGGCCTTCGCGCAGCGCGCCGAG	1	0.88	0.888889	0.197531	10.94942	5.77811	1.98701	1	1	1	5	-	1	1	-	1	1	1	0	1	1	1	1	1	1	1	1	1	1	1	1	1	1	1	1	1	1	1	-
1103851	TGCAGTATGTCCCTTAGTTGGCACTGGAGAGTATCCAGATTATCAACACGTGGGCACTCCCTCTTAGCA	1A|042.165290630|1103851|1103851	1	2	6.69E-31	chr3B	558394883	6	9.39E-24	TGCAGTATGTCCCTTAGTTGGCACTGGAGAGTATCCAGATTATCAACACGTGGGCACTCCCTCTTAGCA	1	0.906667	0.490196	0.499808	5.02083	2.78505	1.82457	1	0.958333	0.888889	18	1	-	0	0	0	0	-	1	0	1	0	0	0	-	-	1	0	1	1	-	1	0	0	0	0	1	0	0
100060838	TGCAGCTCGCCGGAGTATTAGTCGGAATCGAGCTAAATTTGGGATCGCCGAGATCGGAAGAGCGGTTCA	1A|042.165290630|2261278|2261278	1	3	1.45E-27		0	0	999	TGCAGCTCRSYGKAGTAWTAGTYGGAATCGAGCTAAATTKRGGATYGCCGAGATCGGAAGAGCGGTTCA	9	1	0.008889	0.01762	8	7	1.17064	1	1	1	0	0	0	0	0	0	0	0	0	0	0	0	0	0	0	0	0	0	0	0	0	0	0	0	0	0	0	0	0
4404828	TGCAGCTCGCTGGAGTATTAGTCGGAATCGAGCTAAATTGGGGATCGCCGAGATCGGAAGAGCGGTTCA	1A|042.165290630|2261278|2261278	1	3	1.45E-27		0	0	999	TGCAGCTCRSYGKAGTAWTAGTYGGAATCGAGCTAAATTKRGGATYGCCGAGATCGGAAGAGCGGTTCA	9	0.968889	0.256881	0.381786	14.85366	5.96151	2.55437	1	1	1	14	0	0	1	0	1	0	0	0	0	0	-	1	0	0	0	0	1	0	0	0	0	1	0	1	0	0	1	0
2280478	TGCAGCGGCAGAGCGGTGAGCGCGACCGCCAGAACCAAGGTGTTGGTCAGCGTAGTGTGAGAGTAGAGA	1A|042.165290630|2280478|2280478	1	1	6.69E-31	chr1A	26081490	1	5.61E-26	TGCAGCGGCAGAGCGGTGAGCGCGACCGCCAGAACCAAGGTGTTGGTCAGCGTAGTGTGAGAGTAGAGA	1	0.951111	0.443925	0.493711	5.41844	3.64012	1.49389	1	0.953488	0.916667	24	1	0	-	0	1	0	0	0	0	0	1	1	1	0	0	0	1	0	0	0	0	0	1	1	1	0	-	1
3025236	TGCAGCGAACTCCTTGTGTACCTACTACAGTTACAGACCCCGAGATCGGAAGAGCGGTTCAGCAGGAAT	1A|042.168849930|3025236|3025236	1	1	6.69E-31		0	0	999	TGCAGCGAACTCCTTGTGTACCTRCTACAGTTACAGACCCCGAGATCGGAAGAGCGGTTCAGCAGGAAT	2	0.968889	0.238532	0.363269	9.4026	4.49606	2.14116	2	1	1	11	0	0	0	1	0	0	0	0	0	1	0	0	0	0	1	0	0	1	0	0	0	1	1	0	0	0	0	1
3938417	TGCAGAGGGCGGCGATGGCGACAAGCAAGCGAGATGCACCGAGATCGGAAGAGCGGTTCAGCAGGAATG	1A|042.778098010|3938417|3938417	1	1	6.69E-31		0	0	999	TGCAGAGGGCGGCGATGGCGACAAGCAAGCGRGATGCACCGAGATCGGAAGAGCGGTTCAGCAGGAATG	2	0.884444	0.336683	0.446655	17.5	13.4282	1.32552	2	1	1	20	-	0	-	0	1	0	0	0	-	0	0	1	0	0	0	0	1	0	0	0	0	0	0	0	0	-	1	0
1127506	TGCAGTGAGGTGCCCTCCCTCGCCACGCCTACGCAGGCCATGGAGCGAGGAGTGGGAGGCCGAGATCGG	1A|043.447341910|1127506|1127506	1	1	6.69E-31		0	0	999	TGCAGYGAGGTGCCCTCCCTCGCCACGCCTACGCAGGCCAWGGAGCGAGGAGTGGGAGGCCGAGATCGG	2	0.906667	0.691176	0.426903	8.10294	3.57746	2.38751	1	1	1	14	1	1	-	0	0	1	1	-	1	1	0	1	0	-	0	0	1	1	-	1	1	1	0	1	1	0	-	0
1043544	TGCAGCAGCAAATACATATGTGAAACACTGGATACCTCAACAAAAGATGATGTTTCATGGAAGCCACCC	1A|043.928934470|1043544|1043544	1	1	6.69E-31	chr1A	27105721	8	5.61E-26	TGCAGCAGCAAATACATATRTGAAACACTGGATACCTCAACAAAAGATGATGTTTCATGGAAGCCACCC	2	0.933333	0.385714	0.473878	7.672	6.4396	1.20875	2	0.975	0.928571	14	0	0	1	0	1	1	1	1	1	0	1	0	0	1	1	0	0	0	-	-	0	0	0	0	1	-	1	0
3953464	TGCAGGGAAAGAGGTATCGCGTTGTCCTCCGTTGTCTCGACAAAGAATCGCCGCACCCATCCGTAGTTC	1A|043.928934470|3953464|3953464	1	1	3.11E-29	chr2A	134880513	3	1.21E-27	TGCAGGGAAAGAGGTATCGCRTTGTCCTCCGTTGTCTCGACAAAGAATCGCCGCACSSATCCGTAGTTC	3	0.897778	0.851485	0.252916	7.98394	3.84642	2.10316	1	1	1	5	1	1	0	1	0	0	1	1	1	1	-	0	-	1	1	1	1	1	1	-	1	1	1	0	1	1	1	1
1863701	TGCAGGGAAAGAGGTATCGCGTTGTCCTCCGTTGTCTCGACAAAGAATCGCCGCACGGATCCGTAGTTC	1A|043.928934470|3953464|3953464	1	1	6.73E-26	chr2D	127941075	3	1.21E-27	TGCAGGGAAAGAGGTATCGCRTTGTCCTCCGTTGTCTCGACAAAGAATCGCCGCACSSATCCGTAGTTC	3	0.893333	0.995025	0.009901	8.76678	3.78793	2.52907	1	1	1	0	1	1	1	1	1	1	1	1	1	1	1	1	1	1	-	1	1	1	1	1	1	1	1	1	1	1	1	1
1720009	TGCAGGAGAGGGTAACACGGTGGTACATGCAATCCCTGGCCTCGCGCGCGTCAAAGGGGATCGGCTCCG	1A|044.032229860|1720009|1720009	1	2	6.69E-31	chr1A	35084650	1	1.21E-27	TGCAGGAGAGSGTRACACGGTGGTACATGCARTCCCTGRCCTCGCGMGCSTCMAAGGGSRTCGGCTCSG	6	0.986667	0.099099	0.178557	14.42308	5.75909	2.7142	1	1	1	1	0	1	0	0	0	0	0	0	0	0	0	0	0	1	0	0	0	0	0	-	0	0	0	0	0	0	0	0
1138691	TGCAGGGCCTCTGCGACGGTGACGTAGTTGACGGCTCCTCCGATGTGATGTGCCGAGATCGGAAGAGCG	1A|044.073585340|1138691|1138691	1	1	6.69E-31		0	0	999	TGCAGGGCCTCTGCGACGGTGACGTAGTTGACGGCTCCTCCGATGTGATGTGCCGAGATCGGAAGAGCG	1	0.986667	0.067568	0.126004	9.19231	4.86763	1.94241	1	1	1	5	0	0	0	0	0	0	0	0	0	0	0	0	0	0	0	0	0	0	0	0	0	1	0	0	0	0	0	0
7926385	TGCAGCTGGTGCTGAATGGGAGCTTAATTTGTGGCATGCAAAACCGAAGCGTGCAGACCGAGATCGGAA	1A|044.073585340|1259241|1259241	1	2	1.45E-27		0	0	999	TGCAGCYDRTGCTGAATGGRAGCTTAAYTKRTGGCATGCAAAACYDAAGCRTGCAGWCCGAGATCGGAA	12	1	0.004444	0.008849	24	0	100	1	1	1	0	0	0	0	0	0	0	0	0	0	0	0	0	0	0	0	0	0	0	0	0	0	0	0	0	0	0	0	0
1259241	TGCAGCCGATGCTGAATGGGAGCTTAATTTGTGGCATGCAAAACCGAAGCGTGCAGACCGAGATCGGAA	1A|044.073585340|1259241|1259241	1	2	6.69E-31		0	0	999	TGCAGCYDRTGCTGAATGGRAGCTTAAYTKRTGGCATGCAAAACYDAAGCRTGCAGWCCGAGATCGGAA	12	0.973333	0.09589	0.173391	11.06667	8.83151	1.25556	2	1	1	3	0	0	0	0	0	0	0	0	0	0	0	1	0	0	0	0	0	0	0	0	1	1	0	0	0	1	0	0
3385037	TGCAGGCGCACACTGGTGAGAACAGACGCACATGGAAACCATGCCGAGATCGGAAGAGCGGTTCAGCAG	1A|044.073585340|3385037|3385037	1	1	6.69E-31		0	0	999	TGCAGGCGCACACTGGTGAGAACAGACGCACATGGAAACCATGCCGAGATCGGAAGAGCGGTTCAGCAG	1	0.973333	0.210046	0.331853	12.51429	11.55946	1.10886	1	0.955556	0.75	8	0	0	0	1	0	0	0	0	0	1	0	0	0	0	0	0	0	1	0	1	0	0	1	0	0	0	0	0
16530351	TGCAGCGTCCCAGCATCACCCTCCCGCCGTCGTAAGCGATCCGAGATCGGAAGAGCGGTTCAGCAGGAA	1A|044.073585340|3942475|3942475	1	1	1.45E-27		0	0	999	TGCAGCGTCCCAGCATCACCCTYCCGCCGTCGTAARCGATCCGAGATCGGAAGAGCGGTTCAGCAGGAA	2	1	0.004444	0.008849	21	0	100	1	1	1	0	0	0	0	0	0	0	0	0	0	0	0	0	0	0	0	0	0	0	0	0	0	0	0	0	0	0	0	0
7492105	TGCAGCCGTTCCAACATCACCCTCCCGCCGTCGTAAATGATCCGAGATCGGAAGAGCGGTTCAGCAGGA	1A|044.073585340|3942475|3942475	1	1	5.24E-22		0	0	999	TGCAGCCGTYCCARCATCACCCTCCCGCCGTCGTAAAYGATCCGAGATCGGAAGAGCGGTTCAGCAGGA	2	0.995556	0.026786	0.052136	9.75	4.11552	2.71281	1	1	1	0	0	0	0	0	0	0	0	0	0	0	0	0	0	0	0	0	0	0	0	1	0	0	0	0	0	0	0	0
3942475	TGCAGCGTCCCAGCATCACCCTTCCGCCGTCGTAAACGATCCGAGATCGGAAGAGCGGTTCAGCAGGAA	1A|044.073585340|3942475|3942475	1	1	6.69E-31		0	0	999	TGCAGCGTCCCAGCATCACCCTYCCGCCGTCGTAARCGATCCGAGATCGGAAGAGCGGTTCAGCAGGAA	2	0.942222	0.358491	0.45995	15.89474	9.98452	1.61942	1	1	1	18	0	0	0	0	1	1	0	0	0	0	-	1	0	-	1	0	1	0	0	0	0	1	0	1	0	1	1	0
3959200	TGCAGCAAGCTCAACTTCTCTACAAGGGCTGGAACCGAGATCGGAAGAGCGGTTCAGCAGGAATGCCGA	1A|044.073585340|3959200|3959200	1	1	6.69E-31		0	0	999	TGCAGCAAGCTCAACTTCTCTACAAGGGCTGGAACCGAGATCGGAAGAGCGGTTCAGCAGGAATGCCGA	1	0.964444	0.170507	0.282869	7.83019	4.21916	2.0498	1	1	1	7	0	0	0	0	0	1	0	0	1	0	1	-	0	0	1	0	0	0	0	0	0	-	0	0	0	-	0	0
4404847	TGCAGCCGTCGTGGTGAATCCTATTGTTTTCCGAGATCGGAAGAGCGGTTCAGCAGGAATGCCGAGACC	1A|044.073585340|4404847|4404847	1	2	3.11E-29		0	0	999	TGCAGCCGTCGTGGTGAATCCTATTGTTTTCCGAGATCGGAAGAGCGGTTCAGCAGGAATGCCGAGACC	1	0.937778	0.208531	0.330091	7.92405	5.94228	1.33829	1	0.979167	0.928571	14	0	0	1	1	1	0	-	-	0	0	0	0	0	0	0	0	0	0	0	0	0	0	0	1	0	0	1	0
5349713	TGCAGCGGGGTGATGGGGACGACGCCGAGATCGGAAGAGCGGTTCAGCAGGAATGCCGAGACCGATCTC	1A|044.073585340|4407318|4407318	1	1	2.44E-20		0	0	999	TGCAGCGGGGTGATGGGGACGACGCCGAGATCGGAAGAGCGGTTCAGCAGGAATGCCGAGACCGATCTC	1	0.982222	0.108597	0.193608	9.31707	7.42257	1.31458	1	0.980392	0.909091	11	0	0	0	0	1	0	0	0	0	0	0	0	0	0	0	0	1	0	0	0	0	0	0	0	0	0	0	0
4407318	TGCAGCGGGGTCGATGGGAACGTCCGAGATCGGAAGAGCGGTTCAGCAGGAATGCCGAGACCGATCTCG	1A|044.073585340|4407318|4407318	1	6	3.11E-29		0	0	999	TGCAGCGGGGTCGATGGGAACGTCCGAGATCGGAAGAGCGGTTCAGCAGGAATGCCGAGACCGATCTCG	1	0.937778	0.317536	0.433413	20.46154	10.06796	2.11015	1	1	1	20	0	0	0	0	1	1	0	0	-	0	-	1	0	0	1	0	1	0	0	0	1	1	0	1	0	-	-	0
4408215	TGCAGCAAGTAATAGGTGTTACTCCTGCCGAGATCGGAAGAGCGGTTCAGCAGGAATGCCGAGACCGAT	1A|044.073585340|4408215|4408215	1	2	3.11E-29		0	0	999	TGCAGCAAGTAATAGGTGTTACTCYTGCCGAGATCGGAAGAGCGGTTCAGCAGGAATGCCGAGACCGAT	2	0.857778	0.968912	0.060243	11.99636	5.78996	2.07809	2	1	1	0	1	1	1	1	1	1	1	1	1	1	1	1	-	1	1	1	1	1	1	1	1	1	1	1	1	1	-	1
5582361	TGCAGCTACGGCCAGGGCGAGTTTCGTGAACCCTAGGCGCCGAGATCGGAAGAGCGGTTCAGCAGGAAT	1A|044.180220090|3957546|3957546	1	1	1.45E-27		0	0	999	TGCAGCTACGRCCAGGRYGAGTTYCGYGAACCYTAGGCSCCGAGATCGGAAGAGCGGTTCAGCAGGAAT	5	1	0.013333	0.026311	15.75	10.63896	1.6273	1	1	1	0	0	0	0	0	0	0	0	0	0	0	0	0	0	0	0	0	0	0	0	0	0	0	0	0	0	0	0	0
5004942	TGCAGCTACGACCAGGGTGAGTTCCGTGAACCCTAGGCCCCGAGATCGGAAGAGCGGTTCAGCAGGAAT	1A|044.180220090|3957546|3957546	1	1	1.45E-27		0	0	999	TGCAGCTACGRCCAGGRYGAGTTYCGYGAACCYTAGGCSCCGAGATCGGAAGAGCGGTTCAGCAGGAAT	5	0.995556	0.049107	0.093391	13.5	11.62254	1.36723	1	1	1	0	0	0	0	0	0	0	-	0	0	0	0	1	0	1	0	0	0	0	0	0	0	0	0	0	0	0	0	0
1104290	TGCAGAGCAGAGCAATAGTGCATAGAGGTCCCATTGGTTGTGGCGTTGTGCATTCATCAACGATCAGGG	1A|045.117568480|1104046|1104046	1	1	3.13E-24	chr7D	353453889	2	1.21E-27	TGCAGAGCRGAGCAATAGTGCRYAGAGRTCCCATTGGTTGTGGCGTTGTGCATTCATCAACGATCAGGG	4	0.875556	0.994924	0.010101	7.37809	3.39223	2.19617	2	1	1	0	1	1	1	1	1	-	1	1	-	1	1	1	1	1	1	1	1	1	-	1	1	1	-	-	1	1	1	1
4544403	TGCAGTTCATAGCACCTCCGTCTCCGAGATCGGAAGAGCGGTTCAGCAGGAATGCCGAGACCGATCTCG	1A|045.117568480|4396818|4396818	1	5	1.45E-27		0	0	999	TGCAGTTCRYARSRCSTCCGYCTCCGAGATCGGAAGAGCGGTTCAGCAGGAATGCCGAGACCGATCTCG	8	0.995556	0.017857	0.035077	13.85714	7.80894	1.83509	1	1	1	2	0	0	0	0	0	0	0	0	0	0	0	0	0	0	0	0	0	0	0	0	0	0	0	0	0	0	0	0
7342210	TGCAGCTGAAAGAGTGTGTGTCGATCGTCCGAGATCGGAAGAGCGGTTCAGCAGGAATGCCGAGACCGA	1A|045.117568480|7342210|7342210	1	2	6.69E-31		0	0	999	TGCAGCKGAAAGAGTRYGTGTCGATCGTCCGAGATCGGAAGAGCGGTTCAGCAGGAATGCCGAGACCGA	3	0.946667	0.28169	0.404682	24.16854	8.55548	3.12955	1	1	1	14	0	0	0	0	0	1	1	1	0	0	0	0	0	0	-	-	0	0	0	1	1	1	0	0	0	-	0	0
12746171	TGCAGCACGGGCTCCTGTTGCTCCGAGATCGGAAGAGCGGTTCAGCAGGAATGCCGAGACCGATCTCGT	1A|045.420968220|7344487|7344487	1	2	5.24E-22		0	0	999	TGCAGCACGGGCTCCTGTTGCTCCGAGATCGGAAGAGCGGTTCAGCAGGAATGCCGAGACCGATCTCGT	1	1	0.008889	0.01762	15.5	8.67468	1.79593	1	1	1	1	0	0	0	0	0	0	0	0	0	0	0	0	0	0	0	0	0	0	0	0	0	0	0	0	0	0	0	0
100006458	TGCAGCCGGGCGCTGGCGTCGCCCGAGATCGGAAGAGCGGTTCAGCAGGAATGCCGAGACCGATCTCGT	1A|045.420968220|7344487|7344487	1	6	1.13E-23		0	0	999	TGCAGCCGGGCGCTGGCGTCGCCCGAGATCGGAAGAGCGGTTCAGCAGGAATGCCGAGACCGATCTCGT	1	1	0.004444	0.008849	5	0	100	1	1	1	0	0	0	0	0	0	0	0	0	0	0	0	0	0	0	0	0	0	0	0	0	0	0	0	0	0	0	0	0
100008110	TGCAGTTCGGGCGAAGGCATCCGAGATCGGAAGAGCGGTTCAGCAGGAATGCCGAGACCGATCTCGTAT	1A|045.420968220|7344487|7344487	1	3	1.46E-22		0	0	999	TGCAGTTCGGGCGAAGGCATCCGAGATCGGAAGAGCGGTTCAGCAGGAATGCCGAGACCGATCTCGTAT	1	1	0.004444	0.008849	5	0	100	1	1	1	0	0	0	0	0	0	0	0	0	0	0	0	0	0	0	0	0	0	0	0	0	0	0	0	0	0	0	0	0
100009221	TGCAGCGCGGGCGTGGCAACCGAGATCGGAAGAGCGGTTCAGCAGGAATGCCGAGACCGATCTCGTATG	1A|045.420968220|7344487|7344487	1	10	1.13E-23		0	0	999	TGCAGCGCGGGCGTGGCAACCGAGATCGGAAGAGCGGTTCAGCAGGAATGCCGAGACCGATCTCGTATG	1	1	0.004444	0.008849	5.5	3.5	1.44899	1	1	1	0	0	0	0	0	0	0	0	0	0	0	0	0	0	0	0	0	0	0	0	0	0	0	0	0	0	0	0	0
100010284	TGCAGCGACGGGCTGCTGGCGCCGAGATCGGAAGAGCGGTTCAGCAGGAATGCCGAGACCGATCTCGTA	1A|045.420968220|7344487|7344487	1	9	2.42E-25		0	0	999	TGCAGCGACGGGCTGCTGGCGCCGAGATCGGAAGAGCGGTTCAGCAGGAATGCCGAGACCGATCTCGTA	1	1	0.004444	0.008849	5.5	3.5	1.52351	1	1	1	0	0	0	0	0	0	0	0	0	0	0	0	0	0	0	0	0	0	0	0	0	0	0	0	0	0	0	0	0
100013036	TGCAGGACGTGGCGCACGGCGTCCGAGATCGGAAGAGCGGTTCAGCAGGAATGCCGAGACCGATCTCGT	1A|045.420968220|7344487|7344487	1	4	1.13E-23		0	0	999	TGCAGGACGTGGCGCACGGCGTCCGAGATCGGAAGAGCGGTTCAGCAGGAATGCCGAGACCGATCTCGT	1	1	0.004444	0.008849	7	0	100	1	1	1	0	0	0	0	0	0	0	0	0	0	0	0	0	0	0	0	0	0	0	0	0	0	0	0	0	0	0	0	0
4407638	TGCAGTCACGGGCGCGGGTACCGAGATCGGAAGAGCGGTTCAGCAGGAATGCCGAGACCGATCTCGTAT	1A|045.420968220|7344487|7344487	1	7	3.13E-24		0	0	999	TGCAGTYACGGGCGCGGGYACCGAGATCGGAAGAGCGGTTCAGCAGGAATGCCGAGACCGATCTCGTAT	2	0.995556	0.017857	0.035077	20.83333	12.60181	1.68139	1	1	1	1	1	0	0	0	0	0	0	0	0	0	0	0	0	0	0	0	0	0	1	0	0	0	0	0	0	0	0	0
4406172	TGCAGCACGAACGCGGGCGTCCGAGATCGGAAGAGCGGTTCAGCAGGAATGCCGAGACCGATCTCGTAT	1A|045.420968220|7344487|7344487	1	5	6.73E-26		0	0	999	TGCAGXXBXXVVDYKXVBRBCCGAGATCGGAAGAGCGGTTCAGCAGGAATGCCGAGACCGATCTCGTAT	29	0.955556	0.423256	0.488221	17.76423	7.29972	2.73985	1	1	1	15	0	1	1	0	0	0	0	0	1	-	0	0	0	1	1	0	1	1	1	0	0	0	0	1	0	1	0	0
3942117	TGCAGCAGGAGCGTTGCTGTCCGAGATCGGAAGAGCGGTTCAGCAGGAATGCCGAGACCGATCTCGTAT	1A|045.420968220|7344487|7344487	1	8	1.46E-22		0	0	999	TGCAGCAGGAGCGTTGCTGTCCGAGATCGGAAGAGCGGTTCAGCAGGAATGCCGAGACCGATCTCGTAT	1	0.906667	0.995098	0.009756	66.84397	18.81198	3.88755	1	1	1	0	1	1	-	1	1	1	1	1	1	1	1	-	1	1	1	1	1	1	1	1	1	1	1	1	1	1	-	1
100015158	TGCAGCGCCCTTGCTACTGTTGCTACTTGCGCTTGAGCCGCCTCGGACTGTACCGCGCCTGCGTCGTCC	1A|046.319881730|1272573|1272573	1	1	6.73E-26	chr1A	31118802	1	1.21E-22	TGCAGCGCCCTYGCTACTGTTGCTRSTTGCGCTTGAGCCGCCTCGGACTGTACCGCGCCTGCGTCGTCC	2	1	0.004444	0.008849	13	1	17.54597	1	1	1	1	0	0	0	0	0	0	0	0	0	0	0	0	0	0	0	0	0	0	0	0	0	0	0	0	0	0	0	0
1272573	TGCAGCGCCCTCGCTACTGTTGCTGGTTGCGCTTGAGCCGCCTCGGACTGTACCGCGCCTGCGTCGTCC	1A|046.319881730|1272573|1272573	1	1	6.69E-31	chr1A	31118802	3	1.21E-27	TGCAGCGCCCTYGCTACTGTTGCTRSTTGCGCTTGAGCCGCCTCGGACTGTACCGCGCCTGCGTCGTCC	2	0.995556	0.03125	0.060547	9.88889	4.84067	2.00019	1	1	1	1	0	0	0	0	0	0	0	0	0	0	0	0	0	0	0	0	0	0	0	0	0	0	0	0	0	0	0	0
1103151	TGCAGCCTCCTCACCACGGCGCACCCCTTCTTCTTCCTCCTCCGCTTCCTCCTCCCGTTGCTGCCGCCG	1A|046.929521110|1103151|1103151	1	1	6.69E-31	chr1A	29887452	2	1.21E-27	TGCAGCCTCCTCACCACGGCGCACCCYTTCTTCTTCCTCCKVCGCTTCCTCCTCCCGTTGCTGCCGVSR	5	0.906667	0.872549	0.222414	10.80078	4.04701	2.75906	1	1	1	2	1	0	1	-	1	1	1	1	1	1	0	1	1	0	1	1	1	1	1	1	1	1	1	1	1	0	1	1
5340325	TGCAGCGGATGATAGAGAAGCTTCGTTGACCTCTGCTTGATCATCGTTGTCGTGGCCTGAATGGACGGA	1A|046.929521110|2280877|2280877	1	1	1.45E-27	chr1A	28359550	1	5.61E-26	TGCAGCGGATGATAGAGRAGCTTCGTTGACCTCTGCTTGATCATCGTYGTCGTGGCCTGAATGGACGGA	3	0.995556	0.008929	0.017698	9.33333	2.62467	6.33214	2	1	1	0	0	0	0	0	0	0	0	0	0	0	0	0	0	0	0	0	0	0	0	0	0	0	0	0	0	0	0	0
2280877	TGCAGCGGATGATAGAGGAGCTTCGTTGACCTCTGCTTGATCATCGTCGTCGTGGCCTGAATGGACGGA	1A|046.929521110|2280877|2280877	1	1	6.69E-31	chr1A	28359550	2	1.21E-22	TGCAGCGGATGATAGAGRAGCTTCGTTGACCTCTGCTTGATCATCGTYGTCGTGGCCTGAATGGACGGA	3	0.955556	0.506977	0.499903	8.40523	3.50058	2.52554	1	1	1	18	0	0	0	1	0	1	1	1	1	1	0	0	1	0	1	1	0	1	1	1	-	1	-	0	1	0	0	1
2281371	TGCAGCTCGTGGCGCAGCAGTTCGAGGACACGCTGGTCCGCATCCTCCTCGCCGCCGCCGCCGTCTCCT	1A|046.929521110|2281371|2281371	1	2	6.69E-31	chr1A	28355049	4	1.21E-27	TGCAGCTCGTSGCGCAGCAGTTCGAGGACACGCTGGTSCGCATCCTSCTCGCCGCCGCCGCCGTCTCCT	3	0.884444	0.994975	0.01	9.54064	3.84702	2.56552	2	1	1	0	1	1	1	-	1	1	1	1	1	-	1	1	1	1	1	1	1	1	-	1	1	-	1	1	1	-	1	1
4005431	TGCAGTTTTATTATTCGACCAGGTCGCAGGACAAGCCAGAGGCGGCACTTGGTTGGTGGTCTGGGCGGT	1A|046.929521110|4005431|4005431	1	2	6.69E-31	chr7D	2599047	1	4.37E-22	TGCAGTTTTATTATTCGACCASGTCGCAGGACARGCMAGAGGCGGCACTTGGTTGGTGGTCTGGGCGGY	3	0.955556	0.372093	0.46728	7.79487	3.77472	2.14493	1	1	1	15	0	0	0	0	0	1	-	1	-	-	0	0	0	0	1	1	0	1	1	1	1	1	0	0	0	0	0	0
100007156	TGCAGTTTTTATTGACGCTGCCGAGATCGGAAGAGCGGTTCAGCAGGAATGCCGAGACCGATCTCGTAT	1A|046.929521110|4543968|4543968	1	1	2.42E-25		0	0	999	TGCAGTTTTTATTGACGCTGCCGAGATCGGAAGAGCGGTTCAGCAGGAATGCCGAGACCGATCTCGTAT	1	1	0.008889	0.01762	5.5	4.5	1.20238	1	1	1	0	0	0	0	0	0	0	0	0	0	0	0	0	0	0	0	0	0	0	0	0	0	0	0	0	0	0	0	0
4990901	TGCAGTTCTTTTTTTGACGCTGCCGAGATCGGAAGAGCGGTTCAGCAGGAATGCCGAGACCGATCTCGT	1A|046.929521110|4543968|4543968	1	1	5.20E-27		0	0	999	TGCAGTTCTTTTTTTGACGCTGCCGAGATCGGAAGAGCGGTTCAGCAGGAATGCCGAGACCGATCTCGT	1	0.982222	0.149321	0.254049	18.10256	7.29171	2.45699	1	1	1	2	0	1	0	0	0	0	0	0	0	0	1	0	0	1	0	0	0	0	0	0	0	0	0	0	0	1	0	0
4543968	TGCAGTTCTTTTTTGACGCTGCCGAGATCGGAAGAGCGGTTCAGCAGGAATGCCGAGACCGATCTCGTA	1A|046.929521110|4543968|4543968	1	1	3.11E-29		0	0	999	TGCAGTTCWTTYTTGACGYTGCCGAGATCGGAAGAGCGGTTCAGCAGGAATGCCGAGACCGATCTCGTA	2	0.888889	0.855	0.24795	16.63415	7.88202	2.18117	1	0.957447	0.5	4	1	-	1	1	1	1	1	-	1	-	0	1	1	0	1	1	1	1	1	1	1	1	1	1	1	-	1	1
100006897	TGCAGGCGGGATGGAACATGCTGGACCCGAGATCGGAAGAGCGGTTCAGCAGGAATGCCGAGACCGATC	1A|046.929521110|4989570|4989570	5	1	1.13E-18		0	0	999	TGCAGGCGGGATGGAACATGCTGGACCCGAGATCGGAAGAGCGGTTCAGCAGGAATGCCGAGACCGATC	1	1	0.004444	0.008849	5	0	100	1	1	1	0	0	0	0	0	0	0	0	0	0	0	0	0	0	0	0	0	0	0	0	0	0	0	0	0	0	0	0	0
4989570	TGCAGGGATGGTCCATCTGGAAACCGAGATCGGAAGAGCGGTTCAGCAGGAATGCCGAGACCGATCTCG	1A|046.929521110|4989570|4989570	1	1	6.69E-31		0	0	999	TGCAGGGATGGTCCATCTGGAAACCGAGATCGGAAGAGCGGTTCAGCAGGAATGCCGAGACCGATCTCG	1	0.955556	0.209302	0.33099	7.84507	4.05472	1.97854	1	0.980769	0.933333	15	0	0	0	0	0	1	0	-	1	0	0	0	0	0	1	0	0	0	1	1	1	0	0	0	0	1	0	0
12776658	TGCAGCATAGGGATGCTCCACGGGAACCGAGATCGGAAGAGCGGTTCAGCAGGAATGCCGAGACCGATC	1A|046.929521110|4989570|4989570	4	1	2.44E-20		0	0	999	TGCAGCATRGSGWTGCTCCACGGRAACCGAGATCGGAAGAGCGGTTCAGCAGGAATGCCGAGACCGATC	4	0.893333	0.9801	0.039009	21.10714	9.39316	2.37118	2	1	1	0	1	1	1	1	1	1	1	1	1	1	1	1	1	1	1	1	1	1	1	1	-	1	1	1	1	-	-	1
3957061	TGCAGAGGATGGCCGAGTCGGGAAACCCGAGATCGGAAGAGCGGTTCAGCAGGAATGCCGAGACCGATC	1A|046.929521110|4989570|4989570	1	2	8.77E-20		0	0	999	TGCAGAGGATGGCCGAGTCGGGAAACCCGAGATCGGAAGAGCGGTTCAGCAGGAATGCCGAGACCGATC	1	0.857778	0.989637	0.020511	50.2305	14.62826	3.8328	1	1	1	0	1	1	-	1	1	1	1	1	-	1	1	1	1	1	1	1	1	1	1	1	1	1	1	1	1	1	-	1
4396425	TGCAGATGTGGATGTATACACGCGAGGTACGCGTTTCGCCGAGATCGGAAGAGCGGTTCAGCAGGAATG	1A|047.543407720|4396425|4396425	1	2	3.11E-29		0	0	999	TGCAGATGTGGATGTRTACACGCGAGGTACRCGTTTCGCCGAGATCGGAAGAGCGGTTCAGCAGGAATG	2	0.977778	0.195455	0.314504	7.53448	5.04878	1.59194	1	1	1	8	0	1	0	0	0	0	0	0	0	1	1	0	0	1	0	0	0	1	0	0	0	0	0	0	0	1	0	0
100055453	TGCAGGCCACGACGCACCTCCTCACCTTCTCCGCCTCGGCGACGATGCCGGCATGCTCCGCTGAAACCC	1A|047.976860960|1209957|1209957	1	2	6.73E-26	chr1D	29839391	2	5.65E-21	TGCAGGCCACSACGCAYCTCCTCACCTTCTCCGCCTCGGCRAYGATGCCGGCATGCTCYGYYRAAACCC	6	0.995556	0.004464	0.008889	6	3	1.88314	1	1	1	0	0	0	0	0	0	0	0	0	0	0	0	0	0	0	0	0	0	0	0	0	0	0	0	0	0	0	0	0
1209957	TGCAGGCCACCACGCACCTCCTCACCTTCTCCGCCTCGGCGACGATGCCGGCATGCTCCGCCAAAACCC	1A|047.976860960|1209957|1209957	1	2	6.69E-31	chr1D	29839391	2	1.21E-22	TGCAGGCCACSACGCAYCTCCTCACCTTCTCCGCCTCGGCRAYGATGCCGGCATGCTCYGYYRAAACCC	6	0.973333	0.178082	0.292738	6.2	3.93876	1.65499	1	1	1	10	0	0	0	0	1	0	0	0	0	0	0	0	0	0	0	0	1	0	0	0	0	0	0	1	0	0	1	0
1354421	TGCAGCGTCAGGATCAGTGGGACGTGGTGGTTGATGAAGATGGAGGCGAGTGGCGAGGTGGGTAGGGTA	1A|047.976860960|1354421|1354421	1	1	6.69E-31	chr1A	32962266	1	1.21E-27	TGCAGCGTCAGGATCAGTGGGACGTGGTGGTTGATGAAGATGGAGGCGAGTGGCGAGGTGGGTAGGGTA	1	0.933333	0.414286	0.485306	8.84677	3.99	2.24803	1	1	1	13	0	1	0	1	0	0	0	0	0	0	1	1	1	1	1	0	0	0	1	1	1	0	1	0	1	1	0	1
7345050	TGCAGTGCGACTAGTACAAACGAGTCCTCGAGCTCCTTCACACCACATCTGTCTATAGTACGTACTGTA	1A|047.976860960|2276096|2276096	1	1	1.12E-28	chr1A	30847906	1	2.02E-25	TGCAGTGCGACTAGTACAAACGAGTCCTCGAGCTCCTTCACACCACATCTGTCTATAGTACGTACTGTA	1	0.955556	0.274419	0.398226	6	2.95706	1.96444	1	1	1	13	0	0	0	0	0	1	-	1	0	0	0	0	0	0	1	1	0	0	-	0	1	1	0	0	0	0	0	0
3533279	TGCAGGCCATCCTCGATTCCCTCTAGTCAACGCGCAGCCGAGATCGGAAGAGCGGTTCAGCAGGAATGC	1A|047.976860960|3533279|3533279	1	1	6.69E-31		0	0	999	TGCAGGCCATCCTCGATTCCCTCTAGTCAACGCGCAGCCGAGATCGGAAGAGCGGTTCAGCAGGAATGC	1	0.92	0.42029	0.487293	16.42754	12.02346	1.37518	1	1	1	22	0	0	0	0	1	1	1	1	0	0	0	0	0	0	1	-	1	0	0	1	1	0	0	-	0	0	1	0
4989450	TGCAGAGTTCGCATGGGGGTAGCCGAGATCGGAAGAGCGGTTCAGCAGGAATGCCGAGACCGATCTCGT	1A|047.976860960|4989450|4989450	1	5	6.69E-31		0	0	999	TGCAGAGTTCGCATGGGGGTAGCCGAGATCGGAAGAGCGGTTCAGCAGGAATGCCGAGACCGATCTCGT	1	0.977778	0.181818	0.297521	18.48485	7.91861	2.39091	1	1	1	14	0	0	0	0	1	0	0	0	0	0	0	0	0	0	0	0	1	0	0	0	0	0	0	-	0	0	1	0
4405587	TGCAGAGTTCGCATGGGGTAGCCGAGATCGGAAGAGCGGTTCAGCAGGAATGCCGAGACCGATCTCGTA	1A|047.976860960|4989450|4989450	1	6	1.12E-28		0	0	999	TGCAGAGTTCGCATGGGGTAGCCGAGATCGGAAGAGCGGTTCAGCAGGAATGCCGAGACCGATCTCGTA	1	0.968889	0.270642	0.39479	20.3625	7.64893	2.68406	1	1	1	11	0	0	0	0	0	1	1	1	0	0	0	0	0	0	1	1	0	0	0	-	1	1	0	0	0	0	0	0
4404631	TGCAGAGTTCGAATCCCTGTAGGCCGAGATCGGAAGAGCGGTTCAGCAGGAATGCCGAGACCGATCTCG	1A|047.976860960|4989450|4989450	1	2	2.44E-20		0	0	999	TGCAGAGTTCGAATCCCTGTAGGCCGAGATCGGAAGAGCGGTTCAGCAGGAATGCCGAGACCGATCTCG	1	0.866667	0.815385	0.301065	14.77778	7.80524	2.0214	1	1	1	3	1	1	0	1	1	1	-	0	1	1	1	-	1	0	1	0	1	1	-	-	-	0	1	1	1	1	1	-
988030	TGCAGCCGTGCCATCCCACGTCCATGAGCCGAAATCGTGCGAACGGGAACAGCCTGATCTAACTAACCT	1A|047.976860960|988030|988030	1	1	6.69E-31	chr1A	28711751	4	5.61E-26	TGCAGCCGTGCCATCCCACGTCCAYGAGCCGAAATCGTGCGAACGGGAACAGCCTGATCTAACTAACCT	2	0.906667	0.676471	0.437716	5.37186	3.07566	1.78669	2	0.97619	0.941176	17	1	1	0	1	0	1	1	1	1	-	1	0	1	1	1	1	0	1	1	-	1	1	1	0	1	0	0	1
980765	TGCAGGAAGGAGCGCGCGATGGCGTAGAGCATCTCCGCCTCCACGCCCAGCCGCTGCGTGAAGCTCAGC	1A|048.062831320|980765|980765	1	1	6.69E-31	chr1D	34946002	3	1.21E-27	TGCAGGAAGGAGCGCGCGATGGCGTAGAGCATCTCCGCCTCCACGCCCAGYCGCTGCGTGAAGCTCAGC	2	0.884444	0.994975	0.01	7.18728	3.37894	2.17682	2	1	1	0	1	1	1	1	1	1	1	1	1	1	1	1	1	1	1	1	1	1	-	1	1	1	1	1	1	1	1	1
1030919	TGCAGCAGATGACCGTTGCCTGGACCAAAGGCCCCAAAGACACAAAGGCTCCTATTTACAGAGTAAAGC	1A|048.310049040|1030919|1030919	1	1	6.69E-31	chr1D	37435779	2	1.21E-27	TGCAGCAGATGACCRTYGCCTGGACCAAAGGCCCCAAAGACACAAAGGCTCCTATTTACAGAGTAAAGC	3	0.897778	0.742574	0.382315	7.1	3.71349	1.93215	2	1	1	11	1	1	1	1	1	1	1	1	1	0	1	1	1	-	1	0	1	0	1	1	1	1	1	1	1	1	1	0
1047696	TGCAGTTTGGTAAGCATGCATGCAGACGGTAGGATTGAGGTGGAGATGGAGGGCTGTGCAAAAACCCCG	1A|048.310049040|1047696|1047696	1	1	6.69E-31	chr1A	36148086	2	1.21E-27	TGCAGTTTGGTWAGCATGCATGCAGACGGTAGGATTGAGGTGGAGATGGAGGGCTGTGCAAAAACCCCG	2	0.848889	0.973822	0.050985	8.72401	4.39768	2.00184	2	1	1	0	1	1	1	1	1	-	1	-	1	-	1	1	1	1	1	1	-	1	-	1	-	1	1	-	1	1	1	1
1039075	TGCAGCTTCTTTGCTTCTTCCATGCTTGCAAAGGTAAGTCATTAAGGAGTTGCAAGTAAAAATATCTGG	1A|048.310049040|1252440|1252440	1	1	6.78E-21	chr1D	37446940	12	1.21E-27	TGCAGCTTCTTTGCTTCTTCCATGCTTRCAAWGGTAAGTCATTAAGGMGYTGCAAGTAAAARTATCTGG	5	0.897778	0.940594	0.111754	9.98148	6.10552	1.63409	3	1	1	1	1	1	1	1	1	1	1	1	1	1	1	-	1	-	1	1	1	1	1	-	1	1	1	-	1	1	1	1
1228244	TGCAGCCTCCTCACCACGGCGCACCCCTTCTTCTTCCTCCTCCCGTTGCTGCCGCCGAGATCGGAAGAG	1A|048.605809990|1228244|1228244	1	1	6.69E-31		0	0	999	TGCAGCCTCCTCACCACGGCGCACCCCTTCTTCTTCCTCCTCCCGTTGCTGCCGCCGAGATCGGAAGAG	1	0.977778	0.1	0.18	13.34483	5.40929	2.55891	1	1	1	1	0	1	0	0	0	0	0	0	0	0	1	0	0	1	0	0	0	0	0	0	0	0	0	0	0	1	0	0
1241560	TGCAGAATTGTCATCTACCATGTTATGGACAGAGAAGTGTGACGTGTACAGCTTTGGCGTGGTTGCACT	1A|048.605809990|1241560|1241560	1	1	6.69E-31	chr1A	30145116	5	1.21E-27	TGCAGAATTGTCATCTACCATGTTATGGACAGAGAAGTGTGACGTGTACAGCTTTGGCGTGGTTGCACT	1	0.964444	0.175115	0.2889	9.40816	3.85936	2.3954	1	1	1	1	0	1	0	0	0	0	0	0	0	0	1	0	0	1	0	0	0	0	0	0	0	0	0	0	0	1	0	0
1111871	TGCAGGAACAAATTCCTCACAAGTCAGTATCATTCCTTCTGGAATATGTTAATCCAGACAATCCAAGAG	1A|048.889508260|1111871|1111871	1	1	6.69E-31		0	0	999	TGCAGGAACAAATTCCTCACAAGTCAGTATCATTCCTTCTGGAATATGTTAATCCAGACAATCCAAGAG	1	0.991111	0.040359	0.07746	5.8125	2.48039	2.46841	1	1	1	4	0	0	0	0	0	0	0	0	0	1	0	0	0	0	0	0	0	1	0	0	0	0	0	0	0	0	0	0
1156787	TGCAGGAGGAGCAGGAGCGGGCCATCACCATGAAGTCCGCCTCCGTCCTGCTCCGCCACCGCGACGGCA	1A|048.889508260|1156787|1156787	1	1	6.69E-31	chr1A	29710963	1	1.21E-27	TGCAGGAGGAGCAGGAGCGGGCCATCACCATGAAGTCCGCCTCCGTCCTGCTCCGCCACCGCGACGGCA	1	0.955556	0.488372	0.49973	9.68794	3.93229	2.55025	1	1	1	16	1	1	1	1	0	0	0	0	1	1	1	-	1	1	0	0	0	1	-	0	0	0	1	0	1	1	0	1
1160187	TGCAGCGGGCGGCAGAAAATCGTCTAGGAACGGCGACTTGGGGCGGAACCGTCGCCGAGATCGGAAGAG	1A|048.889508260|1160187|1160187	1	1	6.69E-31		0	0	999	TGCAGCGGGCGGCAGAAAATCGTCTAGGAACGGCGACTTGGGGCGGAACCGTCGCCGAGATCGGAAGAG	1	0.946667	0.215962	0.338645	6.43421	4.01424	1.58002	1	1	1	15	0	1	0	1	0	0	0	0	0	1	0	-	1	1	0	0	0	1	0	0	0	0	1	0	1	0	0	0
3946797	TGCAGCTCAGATCGGGACGCGCTCCCGATTTCGTCACACTCGATCGAGACGCCCGCCACCGACCTGATT	1A|048.889508260|3946797|3946797	1	1	6.69E-31	chr1A	29603715	1	1.21E-27	TGCAGCTCAGATCGGGACGCGCTCCCGATTTCGTCACACTCGATCGAGACGCCCGCCACCGACCTGATT	1	0.977778	0.218182	0.341157	9.27397	4.69993	2.1036	1	1	1	13	0	1	0	1	0	0	0	0	0	1	0	0	1	1	0	0	0	1	0	0	0	0	1	0	1	0	0	0
4538754	TGCAGGTGGTCCATGAAGCGGGCCTTGCCGAGATCGGAAGAGCGGTTCAGCAGGAATGCCGAGACCGAT	1A|048.889508260|4538754|4538754	1	2	3.11E-29		0	0	999	TGCAGGTGGTCCATGAAGCGGGCCTTGCCGAGATCGGAAGAGCGGTTCAGCAGGAATGCCGAGACCGAT	1	0.933333	0.480952	0.499274	11.87324	4.5839	2.59608	1	1	1	19	1	1	1	1	0	0	0	0	1	1	1	1	1	1	0	0	0	1	1	0	0	0	1	0	1	-	0	1
1381049	TGCAGTCGAGCGAGAGGAGGAGTTAGCACCGTGCCCCTGCAATCAACCGCGTCGCCGTCCCTCGTGCTC	1A|048.893166530|1381049|1381049	1	1	6.69E-31	chr1B	47923527	1	5.65E-21	TGCAGTCGAGCGAGAGGAGGAGTTAGCACCGTGCCCCTGCAATCAACCGCGTCGCCGTCCCTCGTGCTC	1	0.968889	0.151376	0.256923	9.44444	2.75322	3.69295	1	1	1	4	0	1	0	0	0	0	0	0	0	0	1	0	0	1	0	0	0	0	0	0	0	0	0	0	0	-	0	0
5971572	TGCAGGCGCCAGTTAGGAAAATTGCCCTTTAGCCGAGATCGGAAGAGCGGTTCAGCAGGAATGCCGAGA	1A|049.378234490|5971572|5971572	1	2	6.69E-31		0	0	999	TGCAGGCGCCRRTTABRAAAAYYGSCSBTTARCCGAGATCGGAAGAGCGGTTCAGCAGGAATGCCGAGA	12	0.844444	0.994737	0.010471	14.82686	8.24418	1.82481	3	1	1	0	1	-	1	1	1	1	1	1	1	1	1	1	1	1	1	0	1	1	1	1	1	1	1	-	1	1	1	1
5325416	TGCAGGCGCCAAATAGGAAAATTGCCCTTAACCGAGATCGGAAGAGCGGTTCAGCAGGAATGCCGAGAC	1A|049.378234490|5971572|5971572	1	3	1.13E-23		0	0	999	TGCAGRMRCBDRWTWSVRAAAKTDHCHDTRMCCGAGATCGGAAGAGCGGTTCAGCAGGAATGCCGAGAC	19	0.835556	0.914894	0.155727	8.38491	5.07333	1.70165	2	0.97561	0	1	1	1	1	-	1	1	1	-	1	1	1	1	1	1	1	1	-	1	1	1	-	0	0	1	1	1	1	0
100002861	TGCAGCCGCCATCCAAGAAGCCAAAGCCGAGATCGGAAGAGCGGTTCAGCAGGAATGCCGAGACCGATC	1A|050.471447120|5359591|5359591	1	1	1.13E-18		0	0	999	TGCAGCCGCCATCCAAGAAGCCAAAGCCGAGATCGGAAGAGCGGTTCAGCAGGAATGCCGAGACCGATC	1	0.995556	0.008929	0.017698	8.66667	5.79272	1.61018	1	1	1	0	0	0	0	0	0	0	0	0	0	0	0	0	0	0	0	0	0	0	0	1	0	0	0	0	0	0	0	0
5345951	TGCAGCGCCACCCAAGCTCCACCGAGATCGGAAGAGCGGTTCAGCAGGAATGCCGAGACCGATCTCGTA	1A|050.471447120|5359591|5359591	1	4	4.05E-23		0	0	999	TGCAGCGCCACCCAAGCYCMRCCGAGATCGGAAGAGCGGTTCAGCAGGAATGCCGAGACCGATCTCGTA	2	0.986667	0.054054	0.102264	16.77273	13.44663	1.26473	1	1	1	5	0	0	0	0	1	0	0	0	0	0	1	0	0	0	0	0	0	0	0	0	0	0	0	0	0	0	1	0
5332959	TGCAGCTGCCACCCAAACTCCATCACCGAGATCGGAAGAGCGGTTCAGCAGGAATGCCGAGACCGATCT	1A|050.471447120|5359591|5359591	1	1	2.44E-20		0	0	999	TGCAGCTGCCACCCAAACTCCATCACCGAGATCGGAAGAGCGGTTCAGCAGGAATGCCGAGACCGATCT	1	0.977778	0.15	0.255	14.32653	6.84936	2.07137	1	1	1	5	1	0	0	0	0	0	-	0	0	0	0	0	0	0	0	0	0	0	0	0	1	0	0	0	0	1	0	0
7335038	TGCAGCGCCTCGCCAAGCTCCTCATCCGAGATCGGAAGAGCGGTTCAGCAGGAATGCCGAGACCGATCT	1A|050.471447120|5359591|5359591	1	3	2.44E-20		0	0	999	TGCAGYGCCTCGCCAAGCTCCTCRTCCGAGATCGGAAGAGCGGTTCAGCAGGAATGCCGAGACCGATCT	2	0.942222	0.466981	0.49782	9.02721	6.63729	1.35831	1	1	1	25	1	-	1	0	1	0	0	1	0	0	0	0	0	0	1	1	1	0	0	-	0	1	0	1	0	0	1	0
5359591	TGCAGCGCCACACGAAGCTCAACACCGAGATCGGAAGAGCGGTTCAGCAGGAATGCCGAGACCGATCTC	1A|050.471447120|5359591|5359591	1	6	6.69E-31		0	0	999	TGCAGCGCCACACGAAGCKCAACACCGAGATCGGAAGAGCGGTTCAGCAGGAATGCCGAGACCGATCTC	2	0.844444	0.973684	0.051247	19.89606	14.18869	1.43412	2	1	1	0	1	1	-	-	-	1	1	1	1	1	1	1	1	1	1	1	1	1	1	1	-	1	0	-	1	1	1	1
3950693	TGCAGTCGCCCATCGGAGCTCCACTCCGAGATCGGAAGAGCGGTTCAGCAGGAATGCCGAGACCGATCT	1A|050.471447120|5359591|5359591	1	2	2.44E-20		0	0	999	TGCAGTCGCCCATCGGAGCTCCACTCCGAGATCGGAAGAGCGGTTCAGCAGGAATGCCGAGACCGATCT	1	0.831111	0.994652	0.010638	23.18728	8.49549	2.91915	1	1	1	0	1	1	-	1	1	1	1	1	1	1	1	-	1	1	1	1	1	1	1	1	-	1	1	-	1	1	-	1
1105165	TGCAGTCGTCCAGCCCCTACCAAAATTCTAGCAATCAATAGAGAGGGCTTCCGAGAAAGTGGGGGTGGC	1A|051.073164070|1105165|1105165	1	1	6.69E-31	chr4A	16996636	1	1.21E-27	TGCAGTCGTCCAGCCCCTACCAAAATTCTAGCAATCAATAGAGMGGGCTTCCGAGAAAGTGGGGGTGGC	2	0.857778	0.880829	0.209939	12.31923	6.04041	2.04487	2	1	1	1	1	0	1	1	1	1	-	-	1	1	-	0	-	-	1	1	1	1	1	-	1	1	1	1	1	1	-	-
1268082	TGCAGAGATGGGCCCGCCCTCGCCCTCGCCCTCTTCAATCGCGTCTGTCGTGATGAAGCCGAGATCGGA	1A|051.205920020|1268082|1268082	1	1	6.69E-31		0	0	999	TGCAGAGATGGGCCCGCCCTCGCCCTCGCCCTCTTCAATCGCGTCTGTCGTGATGAAGCCGAGATCGGA	1	0.955556	0.251163	0.37616	14.90698	6.81078	2.20657	1	1	1	17	0	0	0	0	1	0	0	0	-	0	0	1	0	0	0	0	1	0	0	0	-	0	0	1	0	0	1	0
3954121	TGCAGAGATGGGCCCGCCCTCGCCCTCGCTCTCTTCAACCGCGTCTGCCGGGATGAATCCGAGATCGGA	1A|051.205920020|1268082|1268082	1	1	1.46E-22		0	0	999	TGCAGAGATGGKCCCGCCCTCGCCCTCGCTCTCTTCAACCDCGTCTGCCGGGAYGAATCCGAGATCGGA	3	0.906667	0.990196	0.019416	6.52313	3.76257	1.77127	1	0.97619	0	1	1	1	1	1	1	1	1	1	1	1	1	1	-	1	1	1	1	1	1	1	1	1	1	1	1	1	1	1
3033844	TGCAGAACAAATTGCATGAAGCAAATGTACCTAGAATTGCTGCAAACCGAGATCGGAAGAGCGGTTCAG	1A|051.205920020|3033844|3033844	1	1	6.69E-31		0	0	999	TGCAGAACAAATTGCATGAAGCAAATGTACCTAGAATTGCTGCAAACCGAGATCGGAAGAGCGGTTCAG	1	0.96	0.25	0.375	17.49412	6.7014	2.65977	1	1	1	18	0	0	0	0	1	0	0	0	1	0	0	-	0	0	0	0	1	0	0	0	1	0	0	1	0	0	1	0
1092053	TGCAGGTGGCAGCGCCCACAGTTTGCACCTACAACATCCTCATGGGCTGCTGCTGCCGCGTGCATCGCC	1A|052.323068520|1092053|1092053	1	1	6.69E-31	chr1A	37097913	3	1.21E-27	TGCAGGTGGCAGCGCCCACAGTTTGCACCTACAACATCCTCATGGRCTGCTGCTGCCGCGYGCATCGCC	3	0.866667	0.994872	0.010204	10.0106	4.97235	2.05283	2	1	1	0	1	1	-	1	1	1	1	1	1	1	1	-	1	-	-	1	1	1	-	1	-	1	1	-	1	1	1	1
1063985	TGCAGAACATAACAAAAAGGAAGCCAGCACACACATGCACAGAAGGAATATGAAACACGACTTGGTCTC	1A|053.829259310|1063985|1063985	1	1	6.69E-31		0	0	999	TGCAGAACATAACAAAAAGGAAGCCAGCACACACATGCACAGAAGGAATATGAAACACGACTTGGTCTC	1	0.982222	0.113122	0.200651	5.5	3.19412	1.73246	1	1	1	5	0	0	0	0	0	0	0	0	0	0	0	0	0	0	0	0	0	0	0	0	0	0	0	0	0	0	0	0
1066328	TGCAGATGATGCCTTCACAAAATTTACTTCCATGATGAGTAAACCAAACAATAATACCACTGCTACTTG	1A|053.829259310|1066328|1066328	1	1	6.69E-31	chr1A	28521407	1	4.34E-27	TGCAGATGATGCCTTCACAAAATTTACTTCCATGATGAGTAAACCAAACAATAATACCACTGCTACTTG	1	0.96	0.5	0.5	8.63576	3.75488	2.34964	1	1	1	20	0	0	0	1	0	1	1	1	1	1	0	-	1	0	1	1	0	1	1	1	1	1	1	0	1	0	0	1
1074551	TGCAGATAGCATGACTAGCTAGGTTCAGAATAGTTGCCCATGTCTTCCAAATCCCCTGTAGATGGCATG	1A|053.829259310|1074551|1074551	1	2	6.69E-31	chr1A	50426255	1	2.61E-24	TGCAGATRGCATGMCTAGCTAGRTTCARAAYAGTTGCCCATGTCTTCCWAATCCYCTGTAGATGGCATG	6	0.942222	0.462264	0.497152	7.62238	3.45157	2.12019	2	0.978723	0.956522	23	0	0	0	0	1	1	1	1	0	0	0	0	0	0	1	1	1	0	0	-	1	1	0	1	0	0	1	0
1100401	TGCAGCACTGCTTTTGCCTTTGGCCATGGGCAGCACTACACTAGGAACGGCAAAGATATCACGGTGTCC	1A|053.829259310|1100401|1100401	1	1	6.69E-31	chr1D	27919375	1	2.03E-20	TGCAGCACTGCTTTTGCCTTTGGCCATGGGCAGCACTACACTAGGAACGGCAAAGATATCACGGTGTCC	1	0.924444	0.475962	0.498844	8.75333	3.37626	2.62975	1	1	1	18	0	0	0	-	0	1	1	1	-	1	0	0	1	0	1	1	0	1	1	1	1	1	-	0	1	0	0	1
1126934	TGCAGCACCCACCCAGCCCATGTGTTACACGGACGACAAGCCTCCGTGTGGTCCCGAGATCGGAAGAGC	1A|053.829259310|1126934|1126934	1	1	6.69E-31		0	0	999	TGCAGCACCCACCCAGCCCATGTGTTACACGGACGACAAGCCTYCGTGTGGTCCCGAGATCGGAAGAGC	2	0.964444	0.474654	0.498715	10.31034	4.6602	2.16554	2	1	1	18	0	0	0	0	1	1	1	1	0	0	0	0	0	0	1	1	1	0	0	1	1	1	0	1	0	0	-	0
1161343	TGCAGGCCACCACGCACCTCCTCACCTTCTCCGCCTCGGCGACGTGCTCCGCCAAAACCCATGTCGGCA	1A|053.829259310|1161343|1161343	1	1	6.69E-31	chr1A	29711872	1	1.21E-27	TGCAGGCCACCACGCACCTCCTCACCTTCTCCGCCTCGGCGACGTGCTCCGCCAAAACCCATGTCGGCA	1	0.915556	0.660194	0.448676	11.78919	4.59423	2.60382	1	1	1	26	1	1	1	1	0	0	1	1	1	1	1	1	1	1	1	-	0	1	-	1	0	0	1	0	1	-	0	1
3935863	TGCAGATGTGGATGTGTACACGCGAGGTACACGTTTCGCCGAGATCGGAAGAGCGGTTCAGCAGGAATG	1A|053.829259310|3935863|3935863	1	2	6.69E-31		0	0	999	TGCAGATGTGGATGTRTACACGCGAGGTACRCGTTTCGCCGAGATCGGAAGAGCGGTTCAGCAGGAATG	2	0.924444	0.245192	0.370146	17.92857	10.56024	1.71074	1	1	1	11	-	0	1	1	0	0	0	0	1	0	0	1	1	0	0	0	0	0	-	0	0	0	1	0	1	0	0	1
4990693	TGCAGCACGAGCAGGAGGTGAGTTTCCAGGGCGCGGCGGACTTCAGGTACGTCCCGTTCAGCGCCGAGA	1A|053.829259310|995983|995983	1	1	1.45E-27	chr1D	28213994	2	2.61E-24	TGCAGCACGAGCAGGAGGTGAGTTTCCAGGGCGCSGCSGACTTCAGGTWCGTCCCGTTCAGCGCCGAGA	4	1	0.022222	0.043457	6.3	3.16386	2.16769	1	1	1	3	0	0	0	0	0	0	0	0	0	0	0	0	0	0	0	0	0	0	0	0	0	0	0	0	0	0	0	0
1026677	TGCAGTATTGTTTGGAGAAGAAGGCGACATTATTCATCTAGCTGGAAAAAAAAGGCTGGTTTGACAATG	1A|054.123430520|1026677|1026677	1	1	6.69E-31	chr1A	28359484	1	1.21E-27	TGCAGTATTGTTTGGAGAAGAAGGCGACATTATTCATCTAGCTGGAAAAAAAAGGCTGGTTTGACAATG	1	0.928889	0.497608	0.499989	9.11039	3.20625	2.93846	1	1	1	21	0	0	0	1	0	1	1	-	1	1	0	0	1	0	1	1	0	1	1	1	-	1	1	0	1	0	0	1
978559	TGCAGGTGTGTTGTTGCCGCTCTCTCTCACGCTAGACTGGAGGTAGACGCATCACTTTTTTCTGGCGAC	1A|054.123430520|978559|978559	1	1	6.69E-31	chr1A	26920148	1	1.21E-27	TGCAGGTGTGTTGTTGCCGCTCTCTCTCACGCTAGACTGGAGGTAGACGCATCACTTTTTTCTGGCGAC	1	0.924444	0.990385	0.019046	6.89716	2.90635	2.32352	1	1	1	0	1	1	1	1	1	1	1	1	1	1	1	1	1	1	1	1	1	1	1	1	1	1	1	-	1	1	1	-
7488284	TGCAGCCCCGATGCTTGGTTCCGAGATCGGAAGAGCGGTTCAGCAGGAATGCCGAGACCGATCTCGTAT	1A|054.221976820|4993821|4993821	1	6	1.13E-23		0	0	999	TGCAGCCCCGATGCTTGGTTCCGAGATCGGAAGAGCGGTTCAGCAGGAATGCCGAGACCGATCTCGTAT	1	1	0.017778	0.034923	21	8.5557	2.88437	1	1	1	1	1	0	0	0	0	0	0	0	0	0	0	0	0	0	0	0	0	0	0	0	0	0	0	0	0	0	0	0
100003153	TGCAGACCACCCTGGGGTCCGAGATCGGAAGAGCGGTTCAGCAGGAATGCCGAGACCGATCTCGTATGC	1A|054.221976820|4993821|4993821	1	2	3.13E-24		0	0	999	TGCAGACCACCCTGGGGTCCGAGATCGGAAGAGCGGTTCAGCAGGAATGCCGAGACCGATCTCGTATGC	1	1	0.004444	0.008849	18.5	0.5	26.15387	1	1	1	1	0	0	0	0	0	0	0	0	0	0	0	0	0	0	0	0	0	0	0	0	0	0	0	0	0	0	0	0
100006459	TGCAGCCTACCTAGGGTCCGAGATCGGAAGAGCGGTTCAGCAGGAATGCCGAGACCGATCTCGTATGCC	1A|054.221976820|4993821|4993821	1	2	1.13E-23		0	0	999	TGCAGCCTACCTAGGGTCCGAGATCGGAAGAGCGGTTCAGCAGGAATGCCGAGACCGATCTCGTATGCC	1	1	0.004444	0.008849	9	0	100	1	1	1	0	0	0	0	0	0	0	0	0	0	0	0	0	0	0	0	0	0	0	0	0	0	0	0	0	0	0	0	0
15327964	TGCAGCCGCGGCGTGGGATCCGAGATCGGAAGAGCGGTTCAGCAGGAATGCCGAGACCGATCTCGTATG	1A|054.221976820|4993821|4993821	1	9	2.42E-25		0	0	999	TGCAGCCGCGGCGTGGGATCCGAGATCGGAAGAGCGGTTCAGCAGGAATGCCGAGACCGATCTCGTATG	1	1	0.008889	0.01762	7	4	1.76161	1	1	1	0	0	0	0	0	0	0	0	0	0	0	0	0	0	0	0	0	0	0	0	0	0	0	0	0	0	0	0	0
21699345	TGCAGCCTTCGCCTTGGGTACCGAGATCGGAAGAGCGGTTCAGCAGGAATGCCGAGACCGATCTCGTAT	1A|054.221976820|4993821|4993821	1	7	1.13E-23		0	0	999	TGCAGCCTTCRCCTTGGGTACCGAGATCGGAAGAGCGGTTCAGCAGGAATGCCGAGACCGATCTCGTAT	2	0.977778	0.218182	0.341157	15.4	5.27636	3.06667	2	0.978261	0.933333	15	0	0	0	0	1	1	0	0	0	0	0	0	0	0	0	0	0	0	0	0	1	0	0	1	0	0	1	0
4396577	TGCAGGCCAAGCTGGGGTCCGAGATCGGAAGAGCGGTTCAGCAGGAATGCCGAGACCGATCTCGTATGC	1A|054.221976820|4993821|4993821	1	4	3.13E-24		0	0	999	TGCAGGCCAAGCTGGGGTCCGAGATCGGAAGAGCGGTTCAGCAGGAATGCCGAGACCGATCTCGTATGC	1	0.88	0.974747	0.04923	37.37545	11.00393	3.70125	1	1	1	0	1	1	1	1	1	1	-	1	1	-	1	1	1	-	1	-	1	1	1	1	1	-	1	1	1	1	-	1
4993821	TGCAGCCACGGCTTGGGTCCGAGATCGGAAGAGCGGTTCAGCAGGAATGCCGAGACCGATCTCGTATGC	1A|054.221976820|4993821|4993821	1	7	6.69E-31		0	0	999	TGCAGCCACGGCKTGGGTCCGAGATCGGAAGAGCGGTTCAGCAGGAATGCCGAGACCGATCTCGTATGC	2	0.88	0.989899	0.019998	30.3156	15.37647	2.06649	2	1	1	0	1	1	1	1	1	1	1	1	-	-	1	1	1	-	-	1	1	-	1	1	1	-	1	1	1	1	-	1
3936219	TGCAGCAACTGCATGTGGGTCCGAGATCGGAAGAGCGGTTCAGCAGGAATGCCGAGACCGATCTCGTAT	1A|054.221976820|4993821|4993821	1	7	1.13E-23		0	0	999	TGCAGCAACTGCATGTGGGTCCGAGATCGGAAGAGCGGTTCAGCAGGAATGCCGAGACCGATCTCGTAT	1	0.853333	0.973958	0.050727	17.35636	6.10248	2.9538	1	1	1	0	1	-	1	1	1	1	1	-	1	-	1	1	1	1	1	1	1	1	1	1	-	1	1	1	1	1	-	1
23884516	TGCAGCCACCAGCAGGGTCCGAGATCGGAAGAGCGGTTCAGCAGGAATGCCGAGACCGATCTCGTATGC	1A|054.221976820|4993821|4993821	1	7	3.13E-24		0	0	999	TGCAGCCACCRGCDGGGTCCGAGATCGGAAGAGCGGTTCAGCAGGAATGCCGAGACCGATCTCGTATGC	4	0.848889	0.973822	0.050985	40.92806	18.31151	2.27863	3	1	1	0	1	1	1	1	1	1	1	1	1	1	-	-	1	1	1	1	1	1	1	1	1	-	1	1	1	1	1	1
100004131	TGCAGCTTAGGTTTCTCCCCGAGATCGGAAGAGCGGTTCAGCAGGAATGCCGAGACCGATCTCGTATGC	1A|054.450300600|3958938|3958938	1	2	1.46E-22		0	0	999	TGCAGCTTAGGTTTCTCCCCGAGATCGGAAGAGCGGTTCAGCAGGAATGCCGAGACCGATCTCGTATGC	1	1	0.004444	0.008849	5	0	100	1	0.981481	0	1	0	0	0	0	0	0	0	0	0	0	0	0	0	0	0	0	0	0	0	0	0	0	0	0	0	0	0	0
1087917	TGCAGTCTGGAATTTGCACCTGAAACCTAATGCCATCAAGAGTGCGGCAATGGCAACTCCGAGATCGGA	1A|055.286363990|1087917|1087917	1	2	6.69E-31		0	0	999	TGCAGTCTGGAATTTGCACCTGAAACCTAATGCCATCAAGAGTGCGGCAATGGCAACTCCGAGATCGGA	1	0.853333	0.75	0.375	19.16522	10.10375	1.93148	1	1	1	5	1	1	1	1	1	0	1	-	1	1	0	1	-	1	0	-	1	1	-	-	1	1	1	1	1	0	1	1
1669075	TGCAGATGTAGCCGCGGAGCAGTCGTAATGAGCGTGCGGGGATGTAGATGGGGGTCTCGTAATAATGCA	1A|055.286363990|1669075|1669075	1	2	6.69E-31	chr1A	42095335	3	1.21E-27	TGCAGATGTAGCCGCGGAGCAGTCRTAATGAGSGTGCGGGGATGTAGATGRSGGTCTCGTAATAATGCA	3	0.995556	0.026786	0.052136	20.57143	5.09502	4.29871	2	1	1	0	0	0	0	0	0	0	0	0	0	0	1	0	0	0	0	0	0	0	0	0	0	0	0	0	0	0	0	0
3021877	TGCAGAACACCAATAACCAAACACAAGCCAATTGTTTACCGAGATCGGAAGAGCGGTTCAGCAGGAATG	1A|055.286363990|3021877|3021877	1	1	6.69E-31		0	0	999	TGCAGAACACCAATAACCAARCACAAGCCAATTGTTTACCGAGATCGGAAGAGCGGTTCAGCAGGAATG	2	0.915556	0.640777	0.460364	18.26738	9.24492	1.9936	2	1	1	21	0	1	1	1	0	0	0	1	1	1	1	0	1	1	1	1	0	1	0	1	1	0	1	0	-	1	0	1
1116347	TGCAGTACAAAACCCCACACACCATGTGCAGAGAGCAGAGTGATATTGGTGATCATGCATGAGTCACCG	1A|055.517931520|1116347|1116347	1	1	6.69E-31	chr1A	41426049	1	1.56E-26	TGCAGTACAAAACCCCACACACCATGTGCAGAGAGCAGAGTGATATTGGTGATCATGCATGAGTCACCG	1	0.973333	0.237443	0.362128	15.7973	5.98643	2.73131	1	1	1	10	1	0	0	1	0	0	0	0	0	0	1	0	1	0	0	0	0	0	1	-	0	1	1	0	1	0	0	1
2282267	TGCAGGTTGCGGGTTCGAATCGCCCTCCCGCTCGTTTTTCCGTTTCGGTTATTTGTTTGTTCGATTCGC	1A|055.517931520|2282267|2282267	1	2	6.69E-31	chr2A	758965454	1	5.69E-16	TGCAGGTTGCGGGTTCGAATCGCCCTCCMGCTCGTTTTTCCGTTTCGGTTATTTGTTTGTTCGATTCGC	2	0.955556	0.297674	0.418129	11.56122	4.75538	2.52442	2	1	1	18	1	1	0	0	1	1	0	-	0	0	0	0	0	1	0	0	1	0	0	1	0	0	0	1	0	0	1	1
4394838	TGCAGTTCCACCGTGCCACCACCTCACAGGGAGCGGGTCAGCCACAACCTTAGGCTGGCCTTGGTGTGC	1A|055.546149360|1020196|1020196	1	1	5.20E-27	chr1A	448774722	4	2.61E-24	TGCAGTTCCACCGTGCCACCACCTCACAGGGAGCGGGTCAGCCACAACCTTAGGCTGGCCTTGGTGTGC	1	1	0.008889	0.01762	10.25	5.35607	2.04422	1	1	1	1	0	0	0	0	0	0	0	0	0	0	0	0	0	0	0	0	0	0	0	0	0	0	0	0	0	0	0	0
5582256	TGCAGTTCCACCGTGCCACCACCTCACAGGGAGCGGGTCAGCCACAACCTTAGGCTGACCTTGGGTGTG	1A|055.546149360|1020196|1020196	1	1	1.45E-27	chr1A	448774722	4	2.61E-24	TGCAGTTCCACYDTGCCACCACCTCAMAGGGAGCGGGTCRGCCACAACCTTRGGCTGRCCTTKGGTGTG	9	1	0.035556	0.068583	15.23077	4.35279	3.89433	1	1	1	4	0	0	0	0	0	0	0	0	0	0	0	0	1	0	0	0	0	0	0	0	0	0	0	0	1	0	0	1
11914890	TGCAGTTCCACCTTGCCACCACCTCACAGGGAGCGGGTCGGCCACAACCTTGGGCTGGCCTTGGGTGTG	1A|055.546149360|1020196|1020196	1	1	1.45E-27	chr1A	448774722	3	2.61E-24	TGCAGTTCCACYDTGCCACCACCTCAMAGGGAGCGGGTCRGCCACAACCTTRGGCTGRCCTTKGGTGTG	9	0.991111	0.017937	0.035231	12.11111	6.5903	2.08637	1	1	1	3	0	0	0	0	0	0	0	0	0	0	0	0	0	0	0	0	0	0	0	0	0	0	0	0	0	0	0	0
100060562	TGCAGTTCCACCATGCCACCACCTCACAGGGAGCGGGTCAGCCACAACCTTGGGCTGGCCTTTGGTGTG	1A|055.546149360|1020196|1020196	1	1	1.45E-27	chr1A	448774722	4	2.61E-24	TGCAGTTCCACYDTGCCACCACCTCAMAGGGAGCGGGTCRGCCACAACCTTRGGCTGRCCTTKGGTGTG	9	0.991111	0.058296	0.109795	20.11111	4.87498	5.02536	1	1	1	2	0	0	0	0	0	0	0	0	0	0	0	0	0	0	0	0	0	0	0	0	0	0	0	0	0	1	0	0
1020196	TGCAGTTCCACCGTGCCACCACCTCACAGGGAGCGGGTCAGCCACAACCTTGGGCTGGCCTTGGGTGTG	1A|055.546149360|1020196|1020196	1	1	6.69E-31	chr1A	448774722	4	1.21E-27	TGCAGTTCCACYDTGCCACCACCTCAMAGGGAGCGGGTCRGCCACAACCTTRGGCTGRCCTTKGGTGTG	9	0.871111	0.969388	0.05935	35.22662	17.82153	2.02689	6	1	1	0	1	1	1	1	-	1	1	-	1	1	1	0	1	1	1	1	-	-	1	1	1	1	1	-	1	1	1	1
1071305	TGCAGAATTGTTCTGCGCAAGGAAATTATTATTTGTTGGTTGTTGCTAAGATCAGACGAACCGAGATCG	1A|055.867541730|1071305|1071305	1	1	6.69E-31	chr1A	38447032	1	9.39E-24	TGCAGAATTGTTCTGCGCAAGGAAATTATTATTTGTTGGTTGTTGCTAAGATCAGACGAACCGAGATCG	1	0.951111	0.392523	0.476898	10.63415	7.90623	1.31345	1	1	1	23	1	1	0	1	0	0	0	0	0	1	1	0	1	1	0	0	0	0	0	1	0	0	1	0	1	0	0	1
1210851	TGCAGTCTGGAATTTGCACCTGAAACCTAATGCCGTCAGAGTGCGGCAATGGCAACTCCGAGATCGGAA	1A|055.867541730|1210851|1210851	1	2	6.69E-31		0	0	999	TGCAGTCTGGAATTTGCACCTGAAACCTAATGCCRTCAGAGTGCGGCAATGGCAACTCCGAGATCGGAA	2	0.977778	0.181818	0.297521	21.8	9.23255	2.47312	2	1	1	3	0	0	0	0	0	1	0	0	0	0	1	0	0	0	1	0	0	0	0	0	0	0	0	0	0	1	0	0
1770490	TGCAGCGCCTCCGCCCCCGCAACAGGGCGAAAAGTCATAAAGCTCACCGTTGGTGGGTACAACAACGTG	1A|055.867541730|1770490|1770490	1	1	6.69E-31		0	0	999	TGCAGCGCCTCCGCCCCCGCAACAGGGCGAAAAGTCATAAAGCTCACCGTTGGTGGGTACAACAACGTS	2	0.973333	0.146119	0.249536	9.44231	5.85535	1.60835	2	1	1	10	0	0	0	0	1	0	0	0	0	0	0	0	0	0	0	0	1	0	0	0	0	0	0	-	0	0	1	0
991415	TGCAGTTGCTCCTCTATGGCTCTTCCGCTCACGAGCAGGGCGGTGGGGACGGAGCGGAAAAGGAACAAC	1A|055.978351720|991415|991415	1	2	6.69E-31	chr1B	465419868	3	1.21E-27	TGCAGTTGCTCCTCTATGGCTCTTCCGCYCACGAGCAGGGCGGTGGGGACGGAGCGGAAAAGGAACAAS	3	0.871111	0.989796	0.0202	28.34397	13.02693	2.26251	2	1	1	0	1	1	1	-	1	1	1	1	1	1	1	1	-	1	1	1	1	1	1	-	1	1	0	1	-	1	1	-
996221	TGCAGTTGCTCCTCTATGGCTCTTCCGCCCACGAGCAGGGCGGTGGGGACGGAGCGGAAAAGGAACAAG	1A|055.978351720|996221|996221	1	2	6.69E-31	chr1D	344675281	3	1.21E-27	TGCAGTTGCTCCTCTATGGCTCTTCCGCYCACGAGCAGGGCGGTGGGGACGGAGCGGAAAAGGAACAAS	3	0.871111	0.97449	0.049719	13.2554	6.31513	2.16255	1	1	1	0	1	1	1	-	1	1	1	1	1	1	-	1	-	1	1	1	1	1	-	1	1	1	0	1	0	1	1	-
1129476	TGCAGAAGAATGCAAGGCGAGGACAGGCAAAACAGAGGCCCAAGCCCAAAAATCTGAGAGAGAAAAACA	1A|057.112764420|1129476|1129476	1	1	6.69E-31	chr1A	37082850	1	1.21E-27	TGCAGAAGAATGCAAGGCRAGGACAGGCAAAACAGAGGCCCAAGCCCAAAAATCTGAGAGAGAAAAACA	2	0.875556	0.989848	0.020098	12.40071	4.97145	2.63295	2	1	1	0	1	1	1	-	1	1	1	1	1	1	1	1	1	1	1	1	1	1	1	1	1	1	1	1	1	1	1	1
1119839	TGCAGGTCGACGAAGCACATGGTGGCGTGTTCTCTACCGATGGAGATGGCCTTGTGTGTGACAAAATCA	1A|057.500191080|1119839|1119839	1	2	6.69E-31	chr1A	38776197	2	2.61E-24	TGCAGGTCGAYGAAGCACWTGGTGGCGTGTTCTCYRCCGATGGAGATGGCCTKGTKTGTGACAAAATCA	4	0.955556	0.386047	0.474029	5.2562	2.67071	2.02694	1	1	1	19	1	1	0	1	0	0	0	0	0	1	-	0	1	1	0	0	0	0	0	1	0	0	1	0	1	0	0	1
7340802	TGCAGGTCGACGAAGCACTTGGTGGCGTGTTCTCCACCGATGGAGATGGCCTTGTGTGTGACAAAATCA	1A|057.500191080|1119839|1119839	1	1	1.45E-27	chr1A	38776197	1	1.21E-27	TGCAGGTCGAYGAAGCACWTGGTGGCGTGTTCTCYRCCGATGGAGATGGCCTKGTKTGTGACAAAATCA	4	0.928889	0.516746	0.499439	5.19481	2.78465	1.89221	1	0.978723	0.954545	22	0	0	1	0	1	1	1	1	1	0	0	1	0	0	1	1	1	1	1	0	1	1	0	1	0	1	1	0
4910221	TGCAGCTTTCTATGAGGCCACTGCCGCCGAGATCGGAAGAGCGGTTCAGCAGGAATGCCGAGACCGATC	1A|057.639764060|4910221|4910221	1	3	6.69E-31		0	0	999	TGCAGCTTYCTATGARGCCACHGCYRCCGAGATCGGAAGAGCGGTTCAGCAGGAATGCCGAGACCGATC	7	0.853333	0.994792	0.010362	10.80919	5.24916	2.17201	2	1	1	0	1	1	1	1	1	1	1	1	1	1	-	-	1	-	1	1	1	1	-	1	1	1	1	1	1	1	-	1
3937206	TGCAGGGGCAGTGATGGTCGACGATGAGGGCGACGGTAAGGTCCGAGATCGGAAGAGCGGTTCAGCAGG	1A|057.939042950|3937206|3937206	1	1	6.69E-31		0	0	999	TGCAGGGGCAGTGATGGTCGACGATGAGGGCGAYGGTAAGGTCCGAGATCGGAAGAGCGGTTCAGCAGG	2	0.951111	0.252336	0.377326	66.17582	48.31981	1.38087	2	1	1	18	0	0	0	0	1	1	0	0	0	0	1	0	0	0	0	0	1	0	0	0	-	-	0	1	0	0	1	0
12779150	TGCAGGGGCAGCGATGGTCGACAACGAGGGCGACGGGGAGGTCCGAGATCGGAAGAGCGGTTCAGCAGG	1A|057.939042950|3937206|3937206	1	2	1.46E-22		0	0	999	TGCAGGGGYAGCRATGGTYGACRACGAGGGCGRCGGGGAGGTCCGAGATCGGAAGAGCGGTTCAGCAGG	5	0.946667	0.57277	0.489409	28.39205	8.15264	3.74292	3	1	1	15	1	0	0	1	1	1	1	0	-	0	0	1	1	0	0	1	1	0	0	1	0	1	1	1	1	0	1	1
3961150	TGCAGGGGCAGCGATGCTCGACGATGAGGGCGTTGGGGAGGTCCGAGATCGGAAGAGCGGTTCAGCAGG	1A|057.939042950|3937206|3937206	1	1	6.78E-21		0	0	999	TGCAGGGGCAGCGATGCTCGACGATGAGGGCGTTGGGGAGGTCCGAGATCGGAAGAGCGGTTCAGCAGG	1	0.875556	0.893401	0.190471	32.04669	14.22354	2.34931	1	1	1	5	1	1	0	0	1	1	-	1	1	1	1	0	0	0	-	1	1	1	-	1	-	1	0	1	0	1	1	0
3021589	TGCAGTTGATACACATGAAACGGTAAGTAGATTTCCCGAGATCGGAAGAGCGGTTCAGCAGGAATGCCG	1A|058.325225930|3021589|3021589	1	1	6.69E-31		0	0	999	TGCAGTTGATACACATGAAACGGTAAGTAGATTTCCCGAGATCGGAAGAGCGGTTCAGCAGGAATGCCG	1	0.871111	0.994898	0.010152	17.65018	7.52625	2.43631	1	1	1	0	1	-	1	-	1	1	-	1	1	1	1	1	1	1	1	1	1	1	1	-	1	1	1	1	1	1	1	1
1073375	TGCAGAGATGGTAGTCAGTTCTCATAAGCAATAACCTAATACTCCATATGATGTCTGCAAAAAGTTCGG	1A|058.718735370|1073375|1073375	1	1	6.69E-31	chr1A	47790636	1	1.21E-27	TGCAGAGATGGTAGTCAGTTCTCATAAGCAATAACCTAATACTCCATATGATGTCTGCAAAAAGTTCGG	1	0.893333	0.293532	0.414742	7.6381	5.47744	1.42221	1	1	1	12	0	1	0	1	0	0	0	0	-	1	-	-	1	1	0	1	0	1	0	0	1	0	1	0	0	0	0	1
100063415	TGCAGGCATCCATGGCCTTGACGAGGAAGCAGACGATGCAGCGGGGCGATGAGGATGGACGGCGCCGAG	1A|058.718735370|1129078|1129078	1	4	1.45E-27	chr4A	163812363	20	2.02E-25	TGCAGGCATCCAYGRCCTTGACGAGRAAGYAGRYGATGYAGCRGGGCRAYGAGGATGRACGRCRCYRRS	15	1	0.004444	0.008849	13.5	0.5	24.83807	1	1	1	1	0	0	0	0	0	0	0	0	0	0	0	0	0	0	0	0	0	0	0	0	0	0	0	0	0	0	0	0
100063416	TGCAGGCATCCATGGCCTTGACGAGGAAGTAGACGATGCAGCGGGGCGACGAGGATGGACGGCGCCGAG	1A|058.718735370|1129078|1129078	1	5	1.45E-27	chr5A	385375439	20	1.56E-26	TGCAGGCATCCAYGRCCTTGACGAGRAAGYAGRYGATGYAGCRGGGCRAYGAGGATGRACGRCRCYRRS	15	0.995556	0.017857	0.035077	13.5	7.51665	1.80658	1	1	1	2	0	0	0	0	0	0	0	0	0	0	0	0	0	0	0	0	0	0	0	0	0	0	0	1	0	0	0	0
1669771	TGCAGGCATCCATGGCCTTGACGAGGAAGCAGACGATGTAGCGGGGCGACGAGGATGGACGGCGCCGAG	1A|058.718735370|1129078|1129078	1	5	1.45E-27	chr4A	163804225	20	1.56E-26	TGCAGGCATCCAYGRCCTTGACGAGRAAGYAGRYGATGYAGCRGGGCRAYGAGGATGRACGRCRCYRRS	15	0.991111	0.080717	0.148404	15.81818	6.28589	2.444	1	1	1	1	0	0	0	0	0	0	0	0	0	0	0	0	0	0	1	0	0	0	0	0	1	0	0	0	0	0	0	0
1133526	TGCAGGCATCCATGGCCTTGACGAGGAAGCAGACGATGCAGCGGGGCGACGAGGATGGACGGCGCTGGC	1A|058.718735370|1129078|1129078	1	5	5.20E-27	chr1A	48305838	20	1.21E-27	TGCAGGCATCCAYGRCCTTGACGAGRAAGYAGRYGATGYAGCRGGGCRAYGAGGATGRACGRCRCYRRS	15	0.986667	0.103604	0.18574	7.90323	3.13518	2.48219	1	1	1	5	0	0	1	0	0	0	0	0	0	0	0	0	0	0	0	0	0	0	0	0	0	0	0	0	0	-	0	0
1129078	TGCAGGCATCCATGGCCTTGACGAGGAAGCAGACGATGCAGCGGGGCGACGAGGATGGACGACGCCGAG	1A|058.718735370|1129078|1129078	1	3	6.69E-31	chr4A	163812363	17	2.02E-25	TGCAGGCATCCAYGRCCTTGACGAGRAAGYAGRYGATGYAGCRGGGCRAYGAGGATGRACGRCRCYRRS	15	0.977778	0.190909	0.308926	23.55172	8.24448	2.77968	2	1	1	10	1	1	0	0	0	0	0	1	0	0	0	0	0	1	0	0	0	0	0	1	0	0	0	0	0	0	0	1
1139169	TGCAGGACTGCGGCTGGGCGCGCTAGCAACTATCACAGCATCGCCTTTGAAATAATCCAGGCGAGGGAT	1A|058.718735370|1139169|1139169	1	1	6.69E-31		0	0	999	TGCAGGACTGCGGCTGGGCGCGCTAGCAACTATCACAGCATCGCCTTTGAAATAATCCAGGCGAGGGAT	1	0.96	0.162037	0.271562	5.72222	3.31895	1.82462	1	1	1	6	1	1	0	0	0	0	0	-	0	0	0	0	0	-	0	0	0	0	0	-	0	0	0	0	0	0	0	1
1187863	TGCAGCGTTCGCATCCTAGTTTGAATCCCACTACTAGCAGAATATTGTTCCTTTTTGTCCGATTTATTT	1A|058.718735370|1187863|1187863	1	1	6.69E-31	chr1A	48362338	1	5.61E-26	TGCAGCGTTCGCATCCTAGTTTGAATCCCACTACTAGCAGAATATWGTTCCTTTTTGTCCGATTTATTT	2	0.897778	0.99505	0.009852	6.37102	3.29259	1.99315	2	1	1	0	1	1	-	1	1	1	1	-	1	-	1	1	1	1	-	1	1	1	-	-	1	1	-	1	1	1	1	1
1765007	TGCAGGTGTGTGGCTGGGCGTGCTTGCCACTACGCCACAGAGTCGCTGTTGACCTGATCCAGGCGAAAG	1A|058.718735370|1244238|1244238	1	1	6.73E-26		0	0	999	TGCAGGTGTGYRGCTGGGCGYGCTTGCCACTACGMCAMAGMGTCGCTGTTGACSTKATCCAGGCGAAAG	6	0.986667	0.117117	0.206801	5.44186	3.42564	1.65674	1	1	1	7	0	0	0	0	1	1	0	0	0	0	0	0	0	0	0	0	1	0	0	0	0	0	0	-	0	0	1	0
1244238	TGCAGGTGTGTAGCTGGGCGCGCTTGCCACTACGCCACAGAGTCGCTGTTGACGTGATCCAGGCGAAAG	1A|058.718735370|1244238|1244238	1	2	6.69E-31		0	0	999	TGCAGGTGTGYRGCTGGGCGYGCTTGCCACTACGMCAMAGMGTCGCTGTTGACSTKATCCAGGCGAAAG	6	0.982222	0.180995	0.296472	5.92453	2.7116	2.06152	1	0.98	0.833333	6	1	1	0	0	0	0	0	1	0	0	0	0	0	1	0	0	0	0	0	-	0	0	0	0	0	0	0	1
2264524	TGCAGTTGGAGCCGTCGACTACGGGCTCAAGGCGGCGACCACGGCGGGGCATGTGTTCGGCGCGCTCAA	1A|058.758164530|2264524|2264524	1	2	6.69E-31	chr1D	39999999	2	1.21E-27	TGCAGTTGGAGCCGTCGACTACGGGCTCAAGGMGGCGACCACGGCRGGGCAYGTGTTCGGCGCSCTCAA	5	0.888889	0.995	0.00995	5.09609	2.31536	2.28968	2	0.95122	0	2	1	1	1	1	1	1	1	1	1	1	1	-	1	1	1	1	1	1	1	1	1	1	1	1	1	1	-	1
1101035	TGCAGCCTCCCCGAGTTTCATCCTGTGATATGTTCTGGAGAGAACTTCATCCGAGATCGGAAGAGCGGT	1A|059.178163120|1101035|1101035	1	1	6.69E-31		0	0	999	TGCAGCCTCCCCGAGTTTCATCCTGTGATATGTTCTGGAGAGAACTTCATCCGAGATCGGAAGAGCGGT	1	0.826667	0.860215	0.24049	16.35827	9.41861	1.78905	1	1	1	3	1	1	1	1	1	1	1	-	1	1	-	1	-	1	0	0	1	1	1	1	-	-	1	1	0	1	0	-
992543	TGCAGAAGAAGAACCTGGAGGAGCCTCACTCTCGCGCCGAGGTAGATTAACCCGACCGAGATCGGAAGA	1A|059.294289600|992543|992543	1	2	6.69E-31		0	0	999	TGCAGAAGMAGAACMTGGAGGAGYCTMAYTCTSGYGCYGAGGTAGATTAAYCCSACCGAGATCGGAAGA	8	0.853333	0.963542	0.070258	14.53069	11.46915	1.31825	3	1	1	0	1	1	1	1	1	1	1	1	1	-	-	1	1	-	1	-	0	-	1	1	1	-	-	1	1	-	1	1
1219753	TGCAGCGACTCATGACGACCCGTATGATCCATCACGTCGGTCAGACCACGACCGAGATCGGAAGAGCGG	1A|059.664698100|1219753|1219753	1	1	6.69E-31		0	0	999	TGCAGCGACTCATGACGACCCGTATGATCCATCACGTCGGTCAGACCACGACCGAGATCGGAAGAGCGG	1	0.911111	0.556098	0.493706	11.21818	4.70728	2.43274	1	1	1	25	0	0	1	0	1	1	1	1	-	0	-	1	0	0	1	1	-	1	1	0	-	-	0	1	0	1	1	0
4396272	TGCAGCAGCGAGCACTCAGCGTGACGATGCCCTCCGAGATCGGAAGAGCGGTTCAGCAGGAATGCCGAG	1A|059.664698100|4396272|4396272	1	1	3.11E-29		0	0	999	TGCAGCAGCGAGCACTCAGCGTGACGATGCCCTCCGAGATCGGAAGAGCGGTTCAGCAGGAATGCCGAG	1	0.968889	0.137615	0.237354	23.72727	7.79091	3.55504	1	1	1	5	0	0	0	0	0	1	0	0	0	0	1	0	0	0	1	0	0	0	1	0	0	0	0	0	0	1	0	0
3384669	TGCAGACACAAAGAACTCTCTAGTGCACATCTCTCTTGCCGAGATCGGAAGAGCGGTTCAGCAGGAATG	1A|059.719139570|3384669|3384669	1	1	6.69E-31		0	0	999	TGCAGACACAAAGAACTCTCTARTGCACATCTCTCTTGCCGAGATCGGAAGAGCGGTTCAGCAGGAATG	2	0.973333	0.210046	0.331853	17.125	6.91001	2.84602	2	1	1	13	0	0	0	0	1	0	0	0	0	0	1	0	0	0	0	0	1	0	1	0	0	0	0	-	0	1	1	0
5348030	TGCAGGGGAAGAGCTGACTCGTGCAAGCACGCCGAGATCGGAAGAGCGGTTCAGCAGGAATGCCGAGAC	1A|059.823570170|5348030|5348030	1	1	6.69E-31		0	0	999	TGCAGGGGAAGAGCTGACTCGTGCAAGCACGCCGAGATCGGAAGAGCGGTTCAGCAGGAATGCCGAGAC	1	0.986667	0.103604	0.18574	13.35294	12.57655	1.12971	1	0.98	0.8	5	0	0	1	0	0	0	0	0	1	0	0	0	0	0	0	1	0	0	1	0	0	0	0	0	0	0	0	1
2277551	TGCAGCAATTCATCGAACAGGTGGCGTGCGTCCTCCCCGCTGAGCTTCCCGAGATCGGAAGAGCGGTTC	1A|060.007025930|2277551|2277551	1	1	6.69E-31		0	0	999	TGCAGCAATTCATCGAACAGGTGGCGTGCGTCCTCCCCGCTGAGCTTCCCGAGATCGGAAGAGCGGTTC	1	0.875556	0.837563	0.272102	14.02429	5.701	2.60058	1	1	1	4	1	1	1	1	1	0	1	1	1	1	0	1	1	1	0	1	1	1	1	1	1	1	1	1	1	-	1	-
1090754	TGCAGTGCACCGAGAGCATGTCTGAGGCCGATGACGGTATCTTGTCTCTCCGAGATCGGAAGAGCGGTT	1A|060.477633100|1090754|1090754	1	1	6.69E-31		0	0	999	TGCAGTSCACCGAGAGCATGTCTGAGGCCGATGACGGTRTCTTGTCYCTCCGAGATCGGAAGAGCGGTT	3	0.844444	0.826316	0.287036	17.36546	9.72137	1.8364	2	1	1	2	0	1	0	1	1	1	0	-	1	1	1	1	1	1	1	1	1	1	1	1	-	1	1	1	1	1	1	1
1245896	TGCAGCTGGCCCAGCCCCCTCCGCGCTGGCCCCGCCAGGCGCCGCGCCTCCGAGATCGGAAGAGCGGTT	1A|060.576973660|1245896|1245896	1	1	6.69E-31		0	0	999	TGCAGCTGGCCCAGCCCCCTCCGCKCTGGCCCCGCCAGGCGCCGCRCCTCCGAGATCGGAAGAGCGGTT	3	0.906667	0.970588	0.057093	5.61151	2.74061	2.12819	3	1	1	0	1	1	0	1	1	1	1	1	1	1	1	1	1	1	1	1	1	1	1	1	1	1	1	1	1	1	1	1
4002988	TGCAGCAAACAACCAATGCACGCACTAACAGCCCTCTAGCGAACTACATGCACGTACACACTCACGTGC	1A|060.576973660|4002988|4002988	1	2	3.11E-29	chrUn	565734	6	5.61E-26	TGCAGCAAACAASCAATGCACGCACTAACAGCCCTCTAGCSAACTACATGCACGTACACACTCACSTGC	5	0.942222	0.759434	0.365388	7.04933	5.53766	1.23351	1	0.979167	0.888889	9	1	1	0	1	1	1	1	1	1	-	0	1	1	1	1	0	1	1	-	1	0	0	1	1	1	1	1	1
3934843	TGCAGCGCCGACGGGTTGGATGGCTTCGGCTTGGCGTCCTTCCGAGATCGGAAGAGCGGTTCAGCAGGA	1A|060.595880650|3934843|3934843	1	1	6.69E-31		0	0	999	TGCAGCGCCGACGGGTTGGATGGCTTCGGCTTGGCGTCCTTCCGAGATCGGAAGAGCGGTTCAGCAGGA	1	0.982222	0.113122	0.200651	13.67568	6.38856	2.24597	1	1	1	6	1	0	0	-	1	1	0	-	0	0	0	0	0	0	0	0	0	0	0	1	0	0	-	1	0	0	1	1
4411791	TGCAGCTGCATTCGCCTGAGGATCGGCTTTGTTGCTCACCGAGATCGGAAGAGCGGTTCAGCAGGAATG	1A|060.743339690|3944402|3944402	1	2	1.45E-27		0	0	999	TGCAGCTGCATTCGCCTGARGATCGGCTTTGTKGCTCACCGAGATCGGAAGAGCGGTTCAGCAGGAATG	2	0.991111	0.03139	0.06081	21.22222	9.15032	2.21909	1	1	1	0	0	0	0	0	0	0	0	0	0	0	0	0	0	0	0	0	0	0	0	0	0	0	0	0	0	0	0	0
3944402	TGCAGCTGCATTCGCCTGAAGATCGGCTTTGTGGCTCACCGAGATCGGAAGAGCGGTTCAGCAGGAATG	1A|060.743339690|3944402|3944402	1	2	6.69E-31		0	0	999	TGCAGCTGCATTCGCCTGARGATCGGCTTTGTKGCTCACCGAGATCGGAAGAGCGGTTCAGCAGGAATG	2	0.804444	0.955801	0.084491	19.18478	10.61507	1.94754	1	1	1	0	1	-	-	1	1	1	1	1	1	1	1	-	1	1	-	1	1	1	1	1	-	-	-	1	1	1	-	-
1088821	TGCAGTGTCTTGACCAGGAGTACTGCGCTACCCTTGCGCGCCCAGAGCACTGCCAGTCACAACAGCCGA	1A|060.752131860|1088821|1088821	1	1	6.69E-31	chr1A	44573928	2	2.02E-25	TGCAGTGTCTTGACCAGGAGTACYGCGCTACCCTTGCGCGCCCAGAGCACTGCCAGTCRCARCAGCCGR	6	0.902222	0.724138	0.399524	17.67143	6.34422	2.89628	3	1	1	16	1	-	-	1	0	-	1	1	1	1	-	1	1	1	1	-	0	1	1	1	1	-	1	-	1	1	0	1
1335656	TGCAGGGGCCACCGCAGCAACGACGACAAGCTCGGCCGTGGCCGCCAATACGATGTACTCAGCTGCCGT	1A|060.852689940|1335656|1335656	1	1	6.69E-31	chr1A	43963353	1	9.39E-24	TGCAGGGGCCACCGCAGCAACGACGACRAGCTCGGCCGTGGCCGCCAATACGATGTACTCAGCTGCCGY	2	1	0.044444	0.084938	9	9.89031	1.00843	1	1	1	1	0	0	0	0	0	0	0	0	0	0	0	0	0	0	0	0	0	0	0	0	0	1	0	0	0	0	0	0
5361569	TGCAGGGGCCACCGCAGCAACGACGACGAGCTCGGCCGTGGCCGCCAATACGATGTACTCAGCTGCCGC	1A|060.852689940|1335656|1335656	1	1	1.12E-28	chr1A	43963353	1	5.61E-26	TGCAGGGGCCACCGCAGCAACGACGACRAGCTCGGCCGTGGCCGCCAATACGATGTACTCAGCTGCCGY	2	0.977778	0.136364	0.235537	8.78846	4.06834	2.30848	1	1	1	12	0	0	0	0	1	1	0	0	0	0	0	0	0	0	0	0	1	0	0	0	0	0	0	-	0	0	1	0
2277698	TGCAGCTTTCAAGCGAGAAGCGCTGAGAAGGGATGCGGTAGGGAGGCACAGGGGTGAACGCGATCTCGT	1A|060.852689940|2277698|2277698	1	1	6.69E-31	chr1A	43963424	5	1.56E-26	TGCAGCTTTCAAGCGAGAAGCGCTGAGAAGGGATGCGGTAGGGAGGCACAGGGGTGAACGCGATCTCGT	1	0.991111	0.040359	0.07746	10.25	7.00149	1.56128	1	1	1	1	0	0	0	0	0	0	0	0	0	0	0	0	0	0	0	0	0	0	0	0	0	1	0	0	0	0	0	0
1221062	TGCAGTTTCCGAGCAGTTGCTCGTTCGGCTTGGCAAGTTGTTGAGTTAAGATTTAGTAGAAGACCTCAC	1A|061.346135200|1221062|1221062	1	1	6.69E-31	chr1A	45754609	1	1.21E-27	TGCAGTTTCCGAGCAGTTGCTCGTTCGGCTTGGCAAGTTGTTGAGTTAAGATTTAGTAGAAGACCTCAC	1	0.942222	0.495283	0.499956	6.63816	3.16965	2.08229	1	0.977778	0.956522	23	1	1	0	0	1	1	0	1	0	0	-	0	0	1	0	0	1	0	0	-	1	0	0	1	0	-	1	1
1010408	TGCAGAAACAGCGCCTCCAAAACATGGCAGGCAGAGAGCAACACGTCCATGGCTTCCTCCGAGATTGAA	1A|062.151106750|1010408|1010408	1	1	6.69E-31	chr1A	43957825	1	1.21E-27	TGCAGAAACAGCGCCTCCAAAACATGGCAGGCAGAGAGCAACACGTCCATGGCTTCCTCCGAGATTGAA	1	0.915556	0.737864	0.386841	12.30952	6.28107	1.91839	1	1	1	17	1	1	-	1	0	0	1	-	1	1	0	1	0	1	1	1	0	1	1	0	0	1	1	0	1	1	0	1
1102254	TGCAGATCCAGGTTCATGCCCATGCCTAATTCCGTTCGCCGCTTCGGAAAGCTTCCACCTTTCGCCGTG	1A|062.151106750|1102254|1102254	1	1	6.69E-31		0	0	999	TGCAGATCCAGGTTCATGCCCATGSCTAATTCCGTTCGCCGCWTCGGAAAGCTYCCACCTTTCGCCGTG	2	0.937778	0.521327	0.49909	26.12752	10.94666	2.40315	1	1	1	19	0	0	1	0	0	1	1	1	1	1	0	1	0	0	1	1	0	1	0	0	1	1	0	0	0	1	0	0
2277328	TGCAGCTTCATGGCCTCCATGTTTTCCTCGACCCACTGGTTCGAGACCTCGATTGCCTCGGGGTCTCCC	1A|062.156499180|2277328|2277328	1	2	6.69E-31	chr1A	50433838	2	5.61E-26	TGCAGCTTCATGGCCTCCATGTTTTCCTCGACCCACTGGTTCGAGACCTCGATTGCCTYGGGGTCTCCC	2	0.866667	0.825641	0.287916	10.84298	5.35208	2.05152	2	0.975	0.875	8	1	1	0	1	1	-	1	1	-	1	1	-	1	1	1	-	1	1	-	1	1	1	1	1	1	0	1	-
4537377	TGCAGATTCAGAAACAGGGTCACACCGAGATCGGAAGAGCGGTTCAGCAGGAATGCCGAGACCGATCTC	1A|062.156499180|4537377|4537377	1	1	3.11E-29		0	0	999	TGCAGATTCAGAAACAGGGTCACACCGAGATCGGAAGAGCGGTTCAGCAGGAATGCCGAGACCGATCTC	1	0.804444	0.679558	0.435518	18.3516	13.22167	1.45347	1	1	1	3	1	1	-	1	1	0	1	1	1	-	1	1	1	-	1	1	1	0	-	0	0	-	1	1	0	-	1	1
7173349	TGCAGGACGCGCAGCGACACCCCGATCTCCGCCGCCGTCTGCTGCGGCGTCGAGTTGGACGTCGCGTAG	1A|062.156499180|7173349|7173349	1	3	6.69E-31	chr7A	731888971	5	1.21E-27	TGCAGSACSCGCAGCGACACCCCGATCTCSBCCGMCGTCTGCTGCGGCGTCRHGTTSGACGTCGCGTAG	9	0.875556	0.939086	0.114406	7.39114	4.15055	1.79913	2	0.977273	0	1	1	1	0	1	1	1	1	-	1	-	1	0	1	0	1	-	1	1	1	1	1	1	1	1	1	1	1	1
3936957	TGCAGCATCAGCATCGAGGTGGCTCCGAGAGCCGCCGAGATCGGAAGAGCGGTTCAGCAGGAATGCCGA	1A|062.161077180|3955578|3955578	1	4	3.11E-29		0	0	999	TGCAGCATCAGCATCGAGGTGGCTCCGAGAGCCGCCGAGATCGGAAGAGCGGTTCAGCAGGAATGCCGA	1	0.902222	0.965517	0.066587	16.80797	8.47862	2.01631	1	1	1	1	1	1	1	1	-	1	1	1	1	-	1	1	1	-	1	1	0	1	1	1	1	1	1	0	1	1	1	1
3957270	TGCAGTAGCCTCACTCCATCAACCTTCTTTGGGATACTACAACACCGAGATCGGAAGAGCGGTTCAGCA	1A|062.161077180|3957270|3957270	1	1	6.69E-31		0	0	999	TGCAGYAGCCTCACTCCATCAACCTTCTTTGGGATACTACAACACCGAGATCGGAAGAGCGGTTCAGCA	2	0.977778	0.336364	0.446446	6.12621	4.2442	1.43972	2	0.979592	0.941176	17	0	0	1	0	1	1	0	0	0	0	1	0	0	0	0	0	1	0	0	0	1	1	0	1	0	0	1	0
1204790	TGCAGGAAAAAAAATACAATACAGCGTGTGTCAGCCACAGAAGTCGTTGCAAGCTCAAGGCCGAGATCG	1A|062.435211940|1204790|1204790	1	2	6.69E-31	chr1A	46190674	1	4.37E-22	TGCAGGAAAAAAAATACAATACAGCGTGTGTCAGCCACAGAAGTCGTTGCAAGCTCAAGGCCGAGATCG	1	0.884444	0.567839	0.490796	6.34682	2.9221	2.21446	1	1	1	22	1	1	0	1	0	0	1	1	1	1	0	1	1	-	-	1	0	1	1	0	0	0	1	0	1	-	0	1
1379240	TGCAGTTACTGCCTTGGAGCATCGCGATGACACGAACATCGCCCAACCATCCAAGCCCTGGACCTTCTT	1A|062.435211940|1379240|1379240	1	2	6.69E-31	chr1A	45524126	3	5.61E-26	TGCAGTTRCKGCCTTGGAGCATCGCGAYGACACGAACATCGCCCAACCATCCAAGCCYTGGACCTTCTT	4	0.911111	0.77561	0.348079	12.61233	5.11622	2.59859	2	1	1	11	0	0	1	1	1	1	1	0	1	1	1	1	1	0	1	1	1	1	1	0	1	1	1	1	0	1	1	0
1864498	TGCAGCAAGCCATGGAGCTCGAGAGGACTGCGTTTACTTCGCGCACCAGTGGGGTCGGAGAGACCCGAG	1A|062.791074250|1864498|1864498	1	1	6.69E-31	chr1D	46644205	2	1.56E-26	TGCAGCAAGCCATGGAGCTCGAGAGGACTGCGTYTACTTCGCGCACCRGTGGGGTCGGAGAGACCCGRR	6	0.871111	0.964286	0.068878	23.26545	13.57479	1.72316	2	1	1	2	1	1	1	1	1	1	1	-	1	1	-	1	0	1	1	1	1	1	1	0	1	1	-	1	0	1	1	0
3534374	TGCAGTCTCATGTGATGCGATCAACTCCCTGGTGGCCTGCCCGAGATCGGAAGAGCGGTTCAGCAGGAA	1A|062.931649840|3534374|3534374	1	1	6.69E-31		0	0	999	TGCAGTCTCRTGTGATGCGATCAACTCCCTGGTGGCCTGCCCGAGATCGGAAGAGCGGTTCAGCAGGAA	2	0.902222	0.492611	0.499891	10.42384	6.41443	1.64385	2	1	1	18	0	0	1	-	0	1	1	0	1	1	-	1	1	0	1	0	0	1	1	1	1	0	0	0	0	1	1	1
7341160	TGCAGCCACACACACGTCCACGGCCCGAGATCGGAAGAGCGGTTCAGCAGGAATGCCGAGACCGATCTC	1A|062.931649840|4398298|4398298	1	3	6.73E-26		0	0	999	TGCAGYCACACACACGYCCACSGCCCGAGATCGGAAGAGCGGTTCAGCAGGAATGCCGAGACCGATCTC	4	0.995556	0.040179	0.077129	16.90909	7.89078	2.16853	1	1	1	0	0	0	0	0	0	0	0	0	0	0	0	0	0	0	0	0	0	0	0	0	0	0	0	0	0	0	0	0
4398298	TGCAGTCACACACACGCCCACGGCCCGAGATCGGAAGAGCGGTTCAGCAGGAATGCCGAGACCGATCTC	1A|062.931649840|4398298|4398298	1	2	3.11E-29		0	0	999	TGCAGYCACACACACGYCCACSGCCCGAGATCGGAAGAGCGGTTCAGCAGGAATGCCGAGACCGATCTC	4	0.977778	0.327273	0.440331	26.93137	10.01984	2.88905	1	1	1	16	0	0	0	0	1	0	0	0	0	1	0	0	0	0	0	0	1	0	1	0	0	0	0	1	0	0	1	0
3955464	TGCAGGTAAGATATAGCCATGGCGCCAGTAGGGACGGTGTCGACTGCCGAGATCGGAAGAGCGGTTCAG	1A|063.076328480|1014536|1014536	1	1	1.45E-27		0	0	999	TGCAGGTAAGATATRGYCATGGCGCCAGTAGGGACGRTGYCGACTGCCGAGATCGGAAGAGCGGTTCAG	4	0.933333	0.628571	0.466939	8.56667	4.56691	1.9343	1	1	1	24	0	0	0	1	0	0	1	0	1	1	1	1	1	0	1	1	0	1	1	0	1	1	1	0	0	1	0	0
13590551	TGCAGGTAAGATATGGCCATGGCGCCAGTAGGGACGGTGCCGACTGCCGAGATCGGAAGAGCGGTTCAG	1A|063.076328480|1014536|1014536	1	2	1.45E-27		0	0	999	TGCAGGTAAGATATRGYCATGGCGCCAGTAGGGACGRTGYCGACTGCCGAGATCGGAAGAGCGGTTCAG	4	0.897778	0.970297	0.057641	10.32117	5.79697	1.79034	2	1	1	2	1	1	1	1	1	1	1	1	1	-	1	1	0	1	-	1	1	1	1	1	1	1	1	1	0	1	1	1
3938968	TGCAGCAAGCCATGGAGCTCGAGAGGACTGCGTCTACTTCGCGCACCGAGATCGGAAGAGCGGTTCAGC	1A|063.342896260|3938968|3938968	1	1	6.69E-31		0	0	999	TGCAGCAAGCCATGGAGCTCGAGAGGACTGCGTCTACTTCGCGCACCGAGATCGGAAGAGCGGTTCAGC	1	0.924444	0.403846	0.481509	16.57258	9.16002	1.86791	1	1	1	14	0	0	0	0	0	0	1	0	-	-	0	1	0	0	-	1	0	1	1	0	0	1	-	0	0	1	0	0
3952054	TGCAGGCCACGTTCTTTGGAGCTGCCGTCTTCCTCGCCGTCATCAAATCCGCCCCGAGATCGGAAGAGC	1A|063.342896260|3952054|3952054	1	2	2.40E-30		0	0	999	TGCAGGCCACGTTCTTTSGAGCTKCCRTCTTCCTCGCCGTYATCAARYCSGCCCCGAGATCGGAAGAGC	5	0.937778	0.540284	0.496754	7.78528	4.5829	1.77517	1	0.95122	0.909091	22	0	0	0	1	1	1	1	0	1	1	0	1	1	0	1	1	0	1	1	0	0	1	-	-	1	1	1	0
1075997	TGCAGTTCTTGCTGTGTCTGTCGCATCACATCGTGTGTTCATCAGTGTACCCGAGATCGGAAGAGCGGT	1A|063.428087730|1075997|1075997	1	1	6.69E-31		0	0	999	TGCAGTTSTTGSTGHGYYTGTCSCRTCACATCGTGTGTTCAYCAGTGTACCCGAGATCGGAAGAGCGGT	7	0.84	0.957672	0.081073	18.17391	9.64058	1.9778	3	1	1	0	1	1	1	1	1	1	1	1	1	1	1	1	0	1	1	1	1	1	1	1	1	1	1	1	1	1	1	-
1220025	TGCAGTCCTTCAGGCCCAGCACCAGCTAGCCACCTCTAGGCCCACCTAAACCCTAGGCCCAATTCCACC	1A|063.428087730|1220025|1220025	1	1	6.69E-31	chr1A	47702656	2	1.21E-27	TGCAGTCCTTCAGGCCCAGCACCAGCTAGCCACCTCTAGGCCCACCTAAACCCTAGGCCCAATTCCACC	1	0.928889	0.655502	0.451638	9.61702	3.84294	2.59611	1	1	1	23	0	0	1	1	0	0	1	0	1	1	1	1	1	0	-	1	0	1	1	0	1	1	1	0	1	-	0	0
1267203	TGCAGGAAAAAAATACAATACAGCGTGTGTCAGCCACAGAAGTCGTTGCAAGCTCAAGGCCGAGATCGG	1A|063.428087730|1267203|1267203	1	2	6.69E-31		0	0	999	TGCAGGAAAAAAATACAATACAGCGTGTGTCAGCCACAGAAGTCGTTGCAAGCTCAAGGCCGAGATCGG	1	0.928889	0.37799	0.470227	6.85827	4.13688	1.71244	1	1	1	21	0	0	1	0	1	1	0	0	0	0	1	0	0	0	-	0	1	0	0	0	1	1	0	1	0	-	1	0
1090273	TGCAGAGACGGCCCCTCCCTCGCCCTCACCCTCTTCAACCGTGTCTGCCGAGAAGAAGCCGAGATCGGA	1A|063.462389020|1090273|1090273	1	2	6.69E-31	chr1D	50007716	1	2.03E-20	TGCAGAGACGRSCCYKCYCTYGCCCTCDCBYTCTTCAACCGYSTMTRSSGAGAAGAAGCCGAGATCGGA	11	0.928889	0.602871	0.478835	8.32275	4.28934	1.92586	2	1	1	11	1	1	0	1	1	0	0	1	1	1	1	0	1	1	1	0	1	0	1	0	0	0	1	1	1	0	1	1
1107975	TGCAGAGACGGGCCCTCCCTCGCCCTCGCCCTCTTCAACCGTGTCTGCCGAGAAGAAGCCGAGATCGGA	1A|063.462389020|1090273|1090273	1	2	1.45E-27	chr1D	50007716	1	4.40E-17	TGCAGAGACGRSCCYKCYCTYGCCCTCDCBYTCTTCAACCGYSTMTRSSGAGAAGAAGCCGAGATCGGA	11	0.844444	0.936842	0.118338	7.28519	4.41757	1.67939	1	0.977778	0	1	1	-	1	1	1	1	-	1	1	1	1	1	1	1	1	1	1	1	1	-	1	-	1	1	1	1	1	0
1088032	TGCAGCGTTCATACGCTGGGAAGAAATTCTGTTGTGTCTCCCTGCTCCTTCTTCTTCTGTACTCCTCCT	1A|063.462389020|979056|979056	1	5	8.71E-25	chr1A	49874717	6	1.21E-27	TGCAGCVTTSRTRYRCTRGRAAVRAATTMTGYYGTGKCTYCCTSCTCMTTCTTCTKYTGTMCWCCTCYW	19	0.88	0.823232	0.291042	7.44715	3.89643	1.93203	1	1	1	2	1	0	1	1	1	1	1	1	1	-	1	1	1	1	1	0	1	1	1	1	-	1	1	-	1	1	1	1
979056	TGCAGCCTTCGTGCGCTGGGAAGAAATTCTGTTGTGTCTCCCTGCTCCTTCTTCTTCTGTACTCCTCTT	1A|063.462389020|979056|979056	1	7	6.69E-31	chr5A	135162954	7	2.61E-24	TGCAGCVTTSRTRYRCTRGRAAVRAATTMTGYYGTGKCTYCCTSCTCMTTCTTCTKYTGTMCWCCTCYW	19	0.875556	0.913706	0.157695	7.82443	5.22615	1.49174	5	0.975	0.666667	3	1	0	1	1	1	1	1	1	1	1	-	1	1	1	1	1	1	1	-	1	1	1	1	1	1	1	1	1
1862951	TGCAGGTGTGATAACTGCGGAACCTCGGCGTCGATGGAGGGATCACTTCTCCGAGATCGGAAGAGCGGT	1A|063.625178890|1862951|1862951	1	1	6.69E-31		0	0	999	TGCAGGTGTGATAACTGCGGAACCTCGGCGTCGAYRGAGGGATCACTTCTCCGAGATCGGAAGAGCGGT	3	0.857778	0.994819	0.010309	14.82686	8.51324	1.77506	3	1	1	0	1	1	-	1	1	-	-	1	1	1	1	1	1	-	-	1	1	1	1	1	-	1	-	1	1	-	1	1
12775174	TGCAGTCTTCGATGGCTACGCTCATCGACTGAAAACCTCATCAACAAGATCAAGGGTGAAGCGCCGAGA	1A|063.804716850|2290251|2290251	1	1	1.45E-27	chr1A	48946963	1	1.21E-22	TGCAGTCTTCGATGGCTACGCTCATCGACTGAAAACCTCATCAACAAGATCAAGGRTKAAGCGCCGAGA	2	0.995556	0.013393	0.026427	10.8	5.52811	2.03537	1	1	1	1	1	0	0	0	0	0	0	0	0	0	0	0	0	0	0	0	0	0	0	0	0	0	0	0	0	0	0	0
2290251	TGCAGTCTTCGATGGCTACGCTCATCGACTGAAAACCTCATCAACAAGATCAAGGATTAAGCGCCGAGA	1A|063.804716850|2290251|2290251	1	1	6.69E-31	chr1A	48946963	1	5.61E-26	TGCAGTCTTCGATGGCTACGCTCATCGACTGAAAACCTCATCAACAAGATCAAGGRTKAAGCGCCGAGA	2	0.92	0.304348	0.42344	15.52778	9.84459	1.63152	1	1	1	20	0	-	0	0	0	1	0	0	0	1	0	-	0	0	0	0	-	0	1	0	0	0	0	0	0	-	0	0
982799	TGCAGAAGAAATATGTGCAAATGTAACTAAATTACCAGGAGATACATAACCACATGTGGATGCAGATTT	1A|063.860173270|117501|wPt-9708	1	1	6.69E-31	chr1D	190767845	3	1.21E-27	TGCAGAAGAAATATGTGCAAATGTAACTAAATTACCAGGAGATACATAACCACATGTGGATGCAGATTT	1	0.995556	0.035714	0.068878	5.2	2.18174	2.09729	1	1	1	1	0	1	0	0	0	0	0	0	0	0	0	0	0	0	0	0	0	0	0	0	0	0	0	0	0	0	0	0
1669110	TGCAGGCTGGCCCAATAGTAGAAATAAAACAAAAAGGAGGGGTGCTGTGGGTTGCCTCACCCATGGGCT	1A|063.953185120|1669110|1669110	1	1	6.69E-31	chr1A	32925866	8	1.21E-27	TGCAGGCTGGCCCAAYARTMGAAATAAAACAAAAAGGAGGGGTGYTGTGGGTTGCCTCACCCWTGGGCT	4	0.995556	0.035714	0.068878	7.22222	2.14879	3.51059	2	1	1	0	0	0	0	0	0	0	0	0	0	0	0	0	0	0	0	0	0	0	0	0	0	0	0	0	0	0	0	0
989382	TGCAGCTCGTATTAATTGGAGCAGATAAGTGGGAGCATGGCCATGGGCGCCGAGATCGGAAGAGCGGTT	1A|064.142483260|989382|989382	1	1	6.69E-31		0	0	999	TGCAGCTCGTATTAATTGGAGCAGATAAGTGGGAGCATGGCCATGGGCGCCGAGATCGGAAGAGCGGTT	1	0.977778	0.554545	0.49405	15.38922	8.73896	1.85958	1	1	1	17	0	1	0	1	1	0	0	1	1	-	0	0	1	1	1	0	1	0	1	0	0	0	1	1	1	0	1	1
3955378	TGCAGCCTCCCCTCCTCTGCGTCGTTTCCTCCCATGGCGCCGCGCCCGAGATCGGAAGAGCGGTTCAGC	1A|064.288104380|3955378|3955378	1	3	6.69E-31		0	0	999	TGCAGCCTCCCCTCCTCTGCGTCGTTKCCTCCCATGGYGCCGCGCCCGAGATCGGAAGAGCGGTTCAGC	2	0.951111	0.168224	0.27985	36.96923	18.87609	1.97714	1	1	1	14	0	0	0	0	1	1	0	0	0	0	0	0	0	0	0	0	1	0	0	0	0	-	0	1	0	0	1	0
4005451	TGCAGCTTCTTTGCCGTCCTCGCATCACGCCTACAGCACCACCGAGATCGGAAGAGCGGTTCAGCAGGA	1A|064.288104380|4005451|4005451	1	1	6.69E-31		0	0	999	TGCAGCTTCTTTGCCGTCCTCGCATCACGCCTACAGCACCACCGAGATCGGAAGAGCGGTTCAGCAGGA	1	0.991111	0.058296	0.109795	22.88235	6.71156	3.33011	1	1	1	1	0	0	0	0	0	0	0	0	0	0	0	0	0	0	0	0	0	0	0	0	0	1	0	0	0	0	0	0
1671463	TGCAGATCGAGCCGAAAGGGAAGTTCGGCGATGCCTGGGGAAGGCGAACAAGATGGATTGGGGGAGGAA	1A|064.510995200|1671463|1671463	1	1	6.69E-31	chr1A	52945420	1	1.21E-27	TGCAGATCGAGCCRAAAGGGAAGTTCGGCGATGCCTGGGGAAGGCGAACAAGATGGATTGGGGGAGGAA	2	0.955556	0.218605	0.341633	15.24242	4.91769	3.42477	2	1	1	8	1	0	0	0	0	0	1	0	0	0	1	-	0	0	0	-	0	1	0	1	0	1	0	0	0	0	1	0
3020618	TGCAGCTAAGTTATGCAGATGATCCTGCTCTGCAACTTCCGAGATCGGAAGAGCGGTTCAGCAGGAATG	1A|064.702928250|3020618|3020618	1	1	6.69E-31		0	0	999	TGCAGCTAAGTTATGCAGATGATCCTGCTCTGCAACTTCCGAGATCGGAAGAGCGGTTCAGCAGGAATG	1	0.92	0.536232	0.497375	24.00588	8.21655	3.06434	1	1	1	16	1	1	0	1	1	0	0	1	1	-	0	0	1	1	1	0	1	0	1	0	0	0	-	1	1	0	1	1
3936857	TGCAGCCTGTTTTTGCTTGGAGCCACGACGGCCGTTGAGTCGCCGAGATCGGAAGAGCGGTTCAGCAGG	1A|064.764775570|3936857|3936857	1	2	6.69E-31		0	0	999	TGCAGCCTGTTTTTGCTTGGAGCCACGACGGCCRTTGAGTCGCCGAGATCGGAAGAGCGGTTCAGCAGG	2	0.96	0.263889	0.388503	9.11538	5.71768	1.64688	2	1	1	9	1	0	0	0	0	0	1	0	0	1	0	1	0	1	1	0	0	1	1	1	1	0	0	0	0	0	0	-
5411370	TGCAGCGTCTCGTGGAGGTGGTCGTAGCTAAGCTAGCTAGGGATCTGCATGTACGTGTGCATGCTCCGA	1A|064.764775570|5411370|5411370	1	1	6.69E-31	chr1A	48852807	2	4.34E-27	TGCAGCGTCTCGTGGAGGTGGTCGTAGCTAAGCTAGCTAGGGATCTGCATGTACGTGTGCATGCTCCGA	1	0.915556	0.572816	0.489396	21.58084	6.56732	3.51268	1	1	1	28	0	0	1	1	0	1	1	0	-	1	1	-	1	0	1	1	0	1	0	-	1	1	1	0	1	-	0	0
1142031	TGCAGGTAAGATATAGTCATGGCGCCAGTAGGGACGATGCCGACTGCCGAGATCGGAAGAGCGGTTCAG	1A|064.768679460|1142031|1142031	1	3	8.65E-30		0	0	999	TGCAGGTAAGATATRGYCATGGCGCCAGTAGGGACGRTGYCGACTGCCGAGATCGGAAGAGCGGTTCAG	4	0.866667	0.948718	0.097304	8.81481	4.39728	2.04194	1	0.977778	0.5	2	1	1	-	1	1	1	1	-	1	1	1	-	1	1	-	1	1	1	1	1	1	-	1	1	0	1	1	-
12854622	TGCAGCGTTGCGGTGCTTCCAAATGAGCCACACAGTTAGGCTGATGATATACTAGATGCCTTTACACAT	1A|065.091047100|1086243|1086243	1	1	6.73E-26	chr1A	48946897	1	2.61E-24	TGCAGCGTYGCGGTGCTTCCAAATGAGCCACAYAGTTAGGCTGATGATATACTAGATGCCTTTRCACAT	3	0.995556	0.017857	0.035077	7.83333	3.67045	2.12078	1	1	1	1	1	0	0	0	0	0	0	0	0	0	0	0	0	0	0	0	0	0	0	0	0	0	0	0	0	0	0	0
1086243	TGCAGCGTCGCGGTGCTTCCAAATGAGCCACATAGTTAGGCTGATGATATACTAGATGCCTTTGCACAT	1A|065.091047100|1086243|1086243	1	1	6.69E-31	chr1A	48946897	1	5.61E-26	TGCAGCGTYGCGGTGCTTCCAAATGAGCCACAYAGTTAGGCTGATGATATACTAGATGCCTTTRCACAT	3	0.942222	0.358491	0.45995	8.94215	5.16712	1.73061	2	1	1	19	0	1	0	0	0	1	0	0	0	1	0	0	0	0	0	0	1	0	1	0	0	0	0	0	0	-	1	0
1139516	TGCAGTATGCCAGAAACTATGGTTTTTTTGCAATATATATCTAAAAAAGTGGTCCGAGATCGGAAGAGC	1A|065.099337620|1139516|1139516	1	1	6.69E-31		0	0	999	TGCAGTATGCCAGAAACTATGGTTTTTTTGCAATATATATCTAAAAAAGTGGTCCGAGATCGGAAGAGC	1	0.964444	0.202765	0.323303	8.03333	4.29716	2.05989	1	1	1	6	0	0	0	0	0	0	-	0	0	0	-	0	0	0	0	-	0	1	0	1	0	1	0	0	0	0	1	0
1249696	TGCAGTCCAGGGAGCCGAGCTGGGCATGGGCGAGCTTGTTCCACGGGCGGAGCGCCAGAGTGAACCCGA	1A|065.168347780|1249696|1249696	1	1	6.69E-31	chr1A	239495514	4	4.34E-27	TGCAGTCCAGGGAGCCGAGCTGGGCATGGGCGAGCTTGTTCCACGGGCGGAGCGCCAGAGTGAACCCGR	2	0.982222	0.090498	0.164616	11.32353	5.97899	1.9683	2	1	1	8	0	0	0	0	1	0	0	0	0	0	0	0	0	0	0	0	1	0	0	0	0	0	0	0	0	0	1	0
3934300	TGCAGTTCACATCCTATGACCCACCAGCCACTTCAGGAGGGAGCCGAGATCGGAAGAGCGGTTCAGCAG	1A|065.168347780|3934300|3934300	1	1	6.69E-31		0	0	999	TGCAGTTCACATCCTATGACCCACCAGCCACTTCAGGAGGGAGCCGAGATCGGAAGAGCGGTTCAGCAG	1	0.973333	0.196347	0.31559	15.94643	6.61821	2.53198	1	1	1	3	0	0	0	0	0	0	-	0	0	0	1	1	0	0	0	1	0	1	0	1	0	1	0	0	0	0	0	0
21310986	TGCAGACCATCAACGGCCCCAACTCCGACTTCCCCGTCTACTCGTCGGAGCTCAAGAGGGTCAAGGGCA	1A|065.354898050|1022660|1022660	1	1	1.45E-27	chr1B	530971145	8	5.61E-26	TGCAGACCATCAACGGCCCCAACTCCGACTTCCCCGTCTACTCGTCKSAGCTCAAGRVGSTCAAGGGCA	5	0.88	0.994949	0.01005	5.73759	3.03793	1.89619	3	0.976744	0	1	1	1	1	1	1	1	1	1	1	-	1	1	1	1	1	1	1	1	1	1	1	-	1	1	1	1	1	1
993889	TGCAGAATTTTGTAACTCTAGATGGTTTATCTTACCGTGTAGGATGGGTGAAGCCACGAATCCTGATTG	1A|065.615860580|993889|993889	1	1	6.69E-31	chrUn	63615603	8	1.21E-27	TGCAGAATTTTRTAACTCTAGATRGTTTATCTTACCRTGTAGGAYGGGTGAAGCCACGAATCCTGATKG	5	0.866667	0.861538	0.23858	9.50598	6.96855	1.39931	4	0.972222	0.8	5	1	1	1	1	0	1	1	1	-	0	0	1	-	1	1	0	1	1	-	0	0	1	1	1	0	1	1	1
1213099	TGCAGGCGTCGGTGTCTGGCGCACGGGCACGAGCGAGGGCGGCAAGGAAGCTGTTCAGGGCTTGGTCGG	1A|065.632715110|1213099|1213099	1	1	6.69E-31	chr1A	48894234	1	1.21E-27	TGCAGGCGTCGGTGTCTGGCGCACGGGCACGAGCGAGGGCGGCAAGGAAGCTGTTCAGGGCTTGGTCGG	1	0.915556	0.718447	0.404562	15.71014	5.4038	3.0645	1	1	1	17	0	1	1	1	1	1	1	-	0	1	1	1	1	0	1	1	1	1	-	1	-	1	1	0	1	1	0	0
1266903	TGCAGAGACGGCCCCTCCTCGCCCTCACCCTCTTCAACCGTGTCTGCCGAGAAGAAGCCGAGATCGGAA	1A|065.632715110|1266903|1266903	1	2	6.69E-31	chr1D	50007716	1	3.40E-18	TGCAGAGACGGCCCCTCCTCGCCCTCACCCTCTTCAACCGTGTCTGCCGAGAAGAAGCCGAGATCGGAA	1	0.937778	0.407583	0.482918	10.325	4.59921	2.313	1	1	1	12	0	0	1	0	0	1	1	0	0	0	0	1	0	0	0	1	0	1	0	1	1	1	0	0	0	1	0	0
100052292	TGCAGGTCGCGGGTTCGAATCGTCCGCGCGCGCTTTTTTCCGTTTCGGTTATTTATTCGTTCAATGCGC	1A|065.642629700|1124557|1124557	1	1	1.45E-27	chr3B	784004804	1	5.61E-26	TGCAGGTCGCKGGTTCKAATCGTCCGYGCKCGCTTTTTTCCGTTTCGGTTATTTATTCGTTCAATGCGC	5	1	0.004444	0.008849	18	0	100	1	1	1	0	0	0	0	0	0	0	0	0	0	0	0	0	0	0	0	0	0	0	0	0	0	0	0	0	0	0	0	0
1124557	TGCAGGTCGCGGGTTCTAATCGTCCGCGCTCGCTTTTTTCCGTTTCGGTTATTTATTCGTTCAATGCGC	1A|065.642629700|1124557|1124557	1	1	6.69E-31	chr3B	784004804	1	5.61E-26	TGCAGGTCGCKGGTTCKAATCGTCCGYGCKCGCTTTTTTCCGTTTCGGTTATTTATTCGTTCAATGCGC	5	0.884444	0.874372	0.219691	18.97244	9.55111	2.00778	4	1	1	4	1	-	1	1	1	1	0	1	1	1	1	1	1	-	0	1	1	1	1	-	1	1	1	1	0	0	1	1
1313298	TGCAGATGGCATGACTAGCTAGGTTCAGAACAGTTGCCCATGTCTTCCAAATCCCCTGTAGATGGCATG	1A|065.913463700|1313298|1313298	1	2	3.11E-29	chr1A	50426255	1	1.21E-27	TGCAGATRGCATGMCTAGCTAGRTTCARAAYAGTTGCCCATGTCTTCCWAATCCYCTGTAGATGGCATG	6	0.897778	0.747525	0.377463	7.29864	3.07397	2.40935	2	0.976744	0.916667	12	1	1	0	1	1	0	1	1	1	1	1	1	0	1	-	1	1	1	1	1	0	-	1	1	1	0	1	1
997673	TGCAGCCAACCAAACACGCCCTTAAAGACCCGAGTACACGCTGGCCGCCCGAGATCGGAAGAGCGGTTC	1A|066.187774970|997673|997673	1	1	6.69E-31		0	0	999	TGCAGSCAACCAAACACGCCCTTAAAGACCCGAGTACACGCTGGCCGCCCGAGATCGGAAGAGCGGTTC	2	0.884444	0.98995	0.019898	10.79004	4.50804	2.42115	2	1	1	0	-	1	1	1	1	1	1	1	1	-	1	1	1	1	1	1	1	1	1	1	1	1	1	1	1	1	1	-
1058809	TGCAGAATCTGTTTCGCCTACTGAGTCCCTCGTACGATGCCTTTTCTCTACTATTTGTTGATCTTCCAA	1A|066.194212290|1058809|1058809	1	1	6.69E-31	chr1A	50524462	1	1.21E-27	TGCAGAATCTGTTTCGCCTACTRAGTCCCTCGTACGATGCCTTTTCTCTACTATTTGTTGATCTTCCAA	2	0.924444	0.9375	0.117188	11.7048	4.08868	3.0152	2	1	1	0	1	1	1	1	1	1	1	0	1	1	1	1	1	1	0	1	1	1	-	1	1	1	1	1	1	1	1	1
1158956	TGCAGGCAAGATCAGAAGATGTTGTCAAAAGCCAGCTATTTCTGCATCAATGACCGCACAAAATGAGAA	1A|066.194212290|1158956|1158956	1	1	6.69E-31	chr1A	50814850	2	5.61E-26	TGCAGGCAAGATCAGAAGWTGTTGTCAAAAGCCAGCTATWTCTGCATCAATGACCGCACAAAATGAGAA	3	0.911111	0.64878	0.455729	5.12435	3.63419	1.46931	2	0.976744	0.944444	18	1	1	-	0	1	1	1	1	1	1	-	0	1	1	-	-	1	0	0	0	1	0	0	0	1	1	1	-
987095	TGCAGCTTCTGCCTGTGAGCGATGGCGATCTTGTACGAAGCTCGTCTGGCCCGAGATCGGAAGAGCGGT	1A|066.194212290|987095|987095	1	1	6.69E-31		0	0	999	TGCAGCTTCTGCCTGTGAGCGATGGCGATCTTGTACGAAGCTCGTSTGGCCCGAGATCGGAAGAGCGGT	2	0.933333	0.552381	0.494512	24.79394	8.48206	3.17061	2	1	1	24	1	1	0	-	0	0	1	0	1	1	1	1	1	1	0	1	0	1	1	-	0	1	1	0	1	0	0	1
1121109	TGCAGAGATGGCCCCTCCCTCGCCCTCTCCCTCTTCAACCGCGTATGCCGAGAAGAAGCAGGCCGAGAT	1A|066.226399650|1011620|1011620	1	1	1.13E-23	chr1D	49617282	6	2.02E-25	TGCAGAGAYGGCCCCKCCCTCGCCMTCKCCCTCTTCAACCGCGTATGCCGAGAAGAAGCAGGCCGAGAT	3	0.884444	0.879397	0.212116	5.50579	3.1505	1.85029	1	1	1	1	1	1	1	0	1	0	1	1	-	0	1	1	-	1	1	-	1	1	1	1	1	0	0	1	0	1	1	1
4394776	TGCAGTTTGGCAATCTGAAATAGTGAACCGAGATCGGAAGAGCGGTTCAGCAGGAATGCCGAGACCGAT	1A|066.463809430|4394776|4394776	1	2	3.11E-29		0	0	999	TGCAGTTTGGCAATCTGAAATAGTGAACCGAGATCGGAAGAGCGGTTCAGCAGGAATGCCGAGACCGAT	1	0.866667	0.882051	0.208074	22.59449	11.51603	1.99311	1	1	1	4	0	-	1	-	1	1	1	1	1	1	1	1	1	1	1	1	1	0	1	-	1	1	0	1	1	0	1	-
4396356	TGCAGCCTCTTGTAGCTTTGTGTTGCGGCACCGAGATCGGAAGAGCGGTTCAGCAGGAATGCCGAGACC	1A|066.463809430|4396356|4396356	1	1	3.11E-29		0	0	999	TGCAGCCTCTTGTAGCTTTGTGTYGCGGCACCGAGATCGGAAGAGCGGTTCAGCAGGAATGCCGAGACC	2	0.804444	0.917127	0.15201	15.86466	12.1762	1.34595	2	0.952381	0.333333	3	1	-	1	0	1	1	1	1	1	1	1	1	1	1	-	1	1	1	1	1	1	1	1	1	1	1	-	-
6026315	TGCAGAAAAAATGCAGTAAAAATTTCCATACACCATCAGCAACAAACCATTCGCATGATGTCTTGGCAA	1A|066.726315340|1081901|1081901	1	1	1.45E-27	chr1A	53030718	1	2.61E-24	TGCAGAAAAAATGCAGTAAAAWTTTYCATACACCATCAGCAACAAACCATTCGCATGATGTCTTGGCAA	2	1	0.004444	0.008849	5	0	100	1	1	1	0	0	0	0	0	0	0	0	0	0	0	0	0	0	0	0	0	0	0	0	0	0	0	0	0	0	0	0	0
1087368	TGCAGGCGTCGGGCAAAAGGGTTGGGCTTTTCACCCCGCAGTCGCGTTTTCACCGAGATCGGAAGAGCG	1A|066.726315340|1087368|1087368	1	1	6.69E-31		0	0	999	TGCAGGCGTCGGGCAAAAGGGTTGGGCTTTTCRCCCCGCAGTCGCGTTTTCACCGAGATCGGAAGAGCG	2	0.871111	0.989796	0.0202	18.41844	8.21144	2.37566	2	1	1	0	1	1	1	1	1	1	1	1	1	-	1	1	1	1	1	-	1	1	-	1	1	1	1	1	1	1	1	1
1265456	TGCAGCCTTCCTGGAACATGGTGACCGCCCTTTCCCCGTCGGATTCCCCGCCGAGATCGGAAGAGCGGT	1A|066.726315340|1265456|1265456	1	2	6.69E-31		0	0	999	TGCAGCCTTCCTGGAACATGGTGACCGCCCTTTCCCCGTCGGATTCCCCGCCGAGATCGGAAGAGCGGT	1	0.96	0.199074	0.318887	14.7619	6.33136	2.50622	1	1	1	10	0	0	1	-	0	1	0	0	0	0	0	0	0	0	0	0	0	0	0	0	-	0	0	0	0	1	1	0
1379003	TGCAGCCCAGGACCTCCTCCTCGCCGCCTGTCGTCTTCGTTCAAGCCCGTCGCCGAGATCGGAAGAGCG	1A|066.726315340|1379003|1379003	1	1	6.69E-31		0	0	999	TGCAGCCCAGGMCCTCCTCCTCGCCGCCTGTCGTCTTCGTTCAAGCCCGTCGCCGAGATCGGAAGAGCG	2	0.946667	0.394366	0.477683	9.42975	3.87155	2.54723	2	1	1	14	1	0	1	0	1	0	1	0	0	0	0	1	0	0	0	-	0	1	0	1	0	-	0	-	0	0	1	0
4993399	TGCAGCAAACAAGCAATGCACGCACTAACAGCCCTCTAGCCAACTACATGCACGTACACACTCACGTGC	1A|066.980708120|1098912|1098912	1	2	1.45E-27	chrUn	637973	6	1.21E-27	TGCAGCAAACAASCAATGCACGCACTAACAGCCCTCTAGCSAACTACATGCACGTACACACTCACSTGC	5	0.977778	0.154545	0.261322	6.56522	4.01439	1.70411	1	1	1	5	0	0	1	0	0	0	0	0	0	0	0	0	0	0	0	0	0	0	0	0	1	-	0	0	0	-	0	0
1098912	TGCAGCAAACAACCAATGCACGCACTAACAGCCCTCTAGCCAACTACATGCACGTACACACTCACCTGC	1A|066.980708120|1098912|1098912	1	2	6.69E-31	chrUn	565734	6	5.61E-26	TGCAGCAAACAASCAATGCACGCACTAACAGCCCTCTAGCSAACTACATGCACGTACACACTCACSTGC	5	0.96	0.361111	0.46142	22.36283	8.90765	2.5842	3	1	1	16	0	0	1	0	1	1	-	0	0	0	1	0	0	0	0	0	1	0	0	0	1	1	0	1	0	-	-	0
2261995	TGCAGCTCCTACTCCAGTACCACACGCCCTGGCCTTCGTCCTCGTCGAGTCTTAGGGGGATGACTTCGA	1A|067.295173530|2261995|2261995	1	1	6.69E-31	chr1A	45181888	8	5.61E-26	TGCAGCTCCTACTCCAGTACCACACGCCCTGGCCTTCGTCCTCGYCGAGTCTTAGGRGGATGACTTCGA	3	0.946667	0.375587	0.469043	6.4087	3.06706	2.10352	1	1	1	12	0	0	0	0	0	0	1	0	1	-	0	-	1	0	1	1	0	1	1	0	0	0	0	0	1	1	0	0
3020405	TGCAGTGGCACAATCCTTAACCTCTATGCATATGCCCTCTACCGAGATCGGAAGAGCGGTTCAGCAGGA	1A|067.850014240|3020405|3020405	1	1	6.69E-31		0	0	999	TGCAGTGGCACAATCCTTAACCTCTATGCATATGCCCTCTACCGAGATCGGAAGAGCGGTTCAGCAGGA	1	0.853333	0.947917	0.098741	37.34926	9.55899	4.39759	1	1	1	2	1	1	1	1	1	0	1	1	1	1	0	1	1	1	1	1	1	1	1	-	1	1	-	1	1	1	1	1
1089677	TGCAGTTTACACGCACGCGAGGTAGCATTGAAAGTAACACGCGCTGGAGGGCCATGCCGAGATCGGAAG	1A|068.007532090|1089677|1089677	1	2	6.69E-31		0	0	999	TGCAGTTTACAYGCACGCGAGGTAGCAYTGAAAGTAACRCRYGCTGGAGGGCCATGCCGAGATCGGAAG	4	0.866667	0.948718	0.097304	10.69597	5.88715	1.86711	3	1	1	0	1	1	1	1	1	1	1	1	1	1	1	1	-	1	1	-	1	1	1	1	1	0	-	1	1	-	1	1
2288881	TGCAGAAGTTAACGACAGTTGCTCCTCCTCCAGGTTCTCGAGCTCCTCGCCCTCTTAGCTCCACCGAGA	1A|068.438356660|2288881|2288881	1	1	6.69E-31	chr1A	57936368	1	5.61E-26	TGCAGAAGTTAACGACAGTTGCTCCTCCTCCAGGTTCTCGAGCTCCTCGCCCTCTTAGCTCCACCGAGA	1	0.88	0.994949	0.01005	16.61484	5.28249	3.36908	1	1	1	0	1	-	1	1	1	1	1	1	-	1	1	1	1	1	1	1	1	1	1	1	1	-	-	1	1	1	1	-
1201627	TGCAGCGTAAATAGGGAATGCCAGGGAGCTCCTAAGTGGCGCCTTAAGCGCCACTCGGAGCAACCGAGA	1A|068.619990870|1201627|1201627	1	1	6.69E-31	chr4B	68985655	1	5.61E-26	TGCAGCGTAAATAGGGAATGCCAGGGAGCTCCTAAGTGGCGCCTTAAGCGCCACTCGGAGCAACCGAGA	1	0.844444	0.973684	0.051247	11.28777	4.89126	2.41293	1	1	1	1	1	1	1	1	1	1	1	-	1	0	1	-	1	-	1	-	1	0	1	1	1	1	1	1	1	1	1	1
1221329	TGCAGGCGCCGTTCTCCATTTTAACCCCATCGGAGCTCTTGGCAGTCGCACTGCGTGTGGCTCTTCTCA	1A|068.619990870|1221329|1221329	1	1	6.69E-31	chr2A	638305977	1	1.21E-27	TGCAGGCGCCGTTCTCCATTTTAACCCCATCGGAGCTCTTGGCAGTCGCACTGCGTGTGGCTCTTCTCA	1	0.871111	0.994898	0.010152	10.06383	4.42785	2.42161	1	0.97619	0	1	1	1	1	1	1	1	1	1	1	1	1	1	1	1	1	1	1	1	1	1	1	1	1	1	-	1	1	1
100013344	TGCAGATCCACTTCACCGCCTCCAACAACGTGGCCGAGTACGAGGCGCTCATCCACGGGCTCCGGCTTG	1A|068.619990870|1318208|1318208	1	2	4.05E-23	chr1B	592121051	721	1.21E-27	TGCAGATCCACTTCACCGCCTCCAACAACGTGGCCGAGTACGAGGCGCTCATCCACGGGCTCCGGCTTG	1	1	0.004444	0.008849	5	0	100	1	1	1	0	0	0	0	0	0	0	0	0	0	0	0	0	0	0	0	0	0	0	0	0	0	0	0	0	0	0	0	0
6043706	TGCAGCAACGGGGCGAGAGAAGCGAGGCGCGAGGGGTGGAGGATGCCGAGATCGGAAGAGCGGTTCAGC	1A|068.619990870|6043706|6043706	1	1	6.69E-31		0	0	999	TGCAGCAACGGGGCGAGAGAAGCGAGGCGCGAGGGGTGGAGGATGCCGAGATCGGAAGAGCGGTTCAGC	1	0.884444	0.994975	0.01	10.67138	5.33289	2.0364	1	1	1	0	1	1	1	1	1	1	-	1	1	1	1	1	1	1	1	-	1	1	1	1	1	1	1	1	1	1	1	1
7350045	TGCAGTGCCGCGAGCTGGGCCGAGATCGGAAGAGCGGTTCAGCAGGAATGCCGAGACCGATCTCGTATG	1A|068.619990870|7341839|7341839	1	8	6.73E-26		0	0	999	TGCAGTGCCGCGAGCTGGGCCGAGATCGGAAGAGCGGTTCAGCAGGAATGCCGAGACCGATCTCGTATG	1	0.995556	0.004464	0.008889	16	6.16441	2.78854	1	1	1	1	0	0	0	0	0	0	0	0	0	0	0	0	0	0	0	0	0	0	0	0	0	0	0	0	0	0	0	0
100066425	TGCAGCTCCTCGAACTGGGCCGAGATCGGAAGAGCGGTTCAGCAGGAATGCCGAGACCGATCTCGTATG	1A|068.619990870|7341839|7341839	1	5	6.73E-26		0	0	999	TGCAGXXXXXXXXXXXXXXCCGAGATCGGAAGAGCGGTTCAGCAGGAATGCCGAGACCGATCTCGTATG	238	0.995556	0.004464	0.008889	7.5	6.5	1.12862	1	1	1	0	0	0	0	0	0	0	0	0	0	0	0	0	0	0	0	0	0	0	0	0	0	0	0	0	0	0	0	0
7331278	TGCAGCACACCCGAACTGGGCCGAGATCGGAAGAGCGGTTCAGCAGGAATGCCGAGACCGATCTCGTAT	1A|068.619990870|7341839|7341839	1	4	2.42E-25		0	0	999	TGCAGCACACCCGAACTGGGCCGAGATCGGAAGAGCGGTTCAGCAGGAATGCCGAGACCGATCTCGTAT	1	0.977778	0.104545	0.187231	20.93103	7.28215	3.03612	1	1	1	1	0	1	0	0	0	0	1	0	0	0	0	-	0	-	0	0	0	0	0	0	0	0	0	0	0	0	0	1
7351721	TGCAGAGACACGAAGCTGGCCGAGATCGGAAGAGCGGTTCAGCAGGAATGCCGAGACCGATCTCGTATG	1A|068.619990870|7341839|7341839	1	4	3.13E-24		0	0	999	TGCAGAGRCWCRAAVCTGGCCGAGATCGGAAGAGCGGTTCAGCAGGAATGCCGAGACCGATCTCGTATG	5	0.968889	0.43578	0.491752	6.26357	4.19213	1.45658	1	1	1	21	0	1	1	0	1	0	-	0	0	1	1	1	0	0	0	0	1	1	1	0	0	1	0	1	0	0	1	0
7352802	TGCAGGAACGCGTACTGGGCCGAGATCGGAAGAGCGGTTCAGCAGGAATGCCGAGACCGATCTCGTATG	1A|068.619990870|7341839|7341839	1	4	6.73E-26		0	0	999	TGCAGSRAMRCGWACTGGGCCGAGATCGGAAGAGCGGTTCAGCAGGAATGCCGAGACCGATCTCGTATG	6	0.893333	0.965174	0.067226	13.93773	8.12132	1.78234	2	1	1	2	1	1	1	1	0	1	1	1	1	1	1	1	-	1	1	1	0	1	1	1	-	1	-	1	1	1	1	1
11863622	TGCAGCGACCCGAGCTGGGCCGAGATCGGAAGAGCGGTTCAGCAGGAATGCCGAGACCGATCTCGTATG	1A|068.619990870|7341839|7341839	1	8	1.45E-27		0	0	999	TGCAGXXXXXXXXXXXXXXCCGAGATCGGAAGAGCGGTTCAGCAGGAATGCCGAGACCGATCTCGTATG	238	0.871111	0.994898	0.010152	18.82686	8.88333	2.19453	2	1	1	0	1	1	1	1	1	1	1	-	1	1	1	1	1	1	1	1	1	1	-	1	-	1	1	1	1	1	1	1
7333397	TGCAGACGACGTGAGTGGGCCGAGATCGGAAGAGCGGTTCAGCAGGAATGCCGAGACCGATCTCGTATG	1A|068.619990870|7341839|7341839	1	2	3.13E-24		0	0	999	TGCAGACGWCGTGAGTSRGCCGAGATCGGAAGAGCGGTTCAGCAGGAATGCCGAGACCGATCTCGTATG	2	0.866667	0.989744	0.020302	29.90036	11.76478	2.6782	1	1	1	0	1	1	1	1	1	1	-	1	1	1	1	1	1	-	-	1	1	1	1	1	1	1	1	1	1	1	1	-
7349713	TGCAGCGCAGGCGAGCTGGGCCGAGATCGGAAGAGCGGTTCAGCAGGAATGCCGAGACCGATCTCGTAT	1A|068.619990870|7341839|7341839	1	9	2.42E-25		0	0	999	TGCAGCGCAGGCGAGCTGGGCCGAGATCGGAAGAGCGGTTCAGCAGGAATGCCGAGACCGATCTCGTAT	1	0.844444	0.994737	0.010471	16.45583	8.08047	2.09439	1	1	1	0	1	1	1	1	1	1	1	1	1	1	1	1	1	-	-	-	1	1	1	-	1	-	-	1	1	1	1	1
3956809	TGCAGTGCAGCAGACGTAAACTGGGCCGAGATCGGAAGAGCGGTTCAGCAGGAATGCCGAGACCGATCT	1A|068.619990870|7341839|7341839	1	4	1.46E-22		0	0	999	TGCAGTGCAGCAGACGTAAACTGGGCCGAGATCGGAAGAGCGGTTCAGCAGGAATGCCGAGACCGATCT	1	0.835556	0.819149	0.296288	14.65714	12.7095	1.19313	1	0.972973	0.8	5	1	1	0	-	1	1	1	1	1	1	1	1	-	-	1	1	1	1	1	1	-	1	-	1	1	1	1	1
4411126	TGCAGCCAGCCAAGCTGGGCCGAGATCGGAAGAGCGGTTCAGCAGGAATGCCGAGACCGATCTCGTATG	1A|068.619990870|7341839|7341839	1	5	3.13E-24		0	0	999	TGCAGCYARYCAARCTSKGCCGAGATCGGAAGAGCGGTTCAGCAGGAATGCCGAGACCGATCTCGTATG	7	0.817778	0.793478	0.327741	8.34914	4.96571	1.69294	1	1	1	14	1	1	1	1	0	1	1	1	1	1	-	1	-	1	-	-	0	1	1	-	1	1	1	0	1	1	0	1
996923	TGCAGAGCAGCCTGTGGCCGCTACCCAGTGCGAAGGTGTTCGGGGCCGCGCAGCCGCTGGTGAGCACCA	1A|069.615049060|996923|996923	1	1	6.69E-31	chr1A	61603024	1	1.21E-27	TGCAGAGCAGCCTGTGGCCGCTRCCCAGYGCGAAGGTGTTCGGGGCSGCGCAGCCGCTGGTGAGCACCA	2	0.906667	0.70098	0.419214	11.57353	4.97144	2.48643	1	1	1	19	0	1	0	1	0	1	1	1	0	1	1	1	1	1	1	1	0	1	-	1	1	0	-	-	1	1	1	1
1205143	TGCAGCTCCGCTTGTTGCAGAGCAGATACGGCGCGGTGAGGGACTTGCAGCCAGGACGAGATATGAGGC	1A|070.820925390|1205143|1205143	1	1	6.69E-31	chr1A	99731393	9	1.21E-27	TGCAGCTCCGCTYRTTGCAGAGCAGAYAYGGCGCGGTGAGGGRCTTGCAGCCAGGACGAGATATGAGGC	3	0.902222	0.985222	0.02912	10.86833	3.71116	3.04738	1	1	1	0	1	1	-	1	1	1	1	1	1	-	1	1	1	1	1	1	1	1	1	1	-	1	1	1	1	1	1	1
1764277	TGCAGACCTCCTCGCCGCCACGCCGAGTTCTTGCTGCCGCTGCTGCTTCACCGAGATCGGAAGAGCGGT	1A|070.820925390|1243032|1243032	1	1	6.78E-21		0	0	999	TGCAGACCTCCTCGCCGCCACGCCGAGTTCTTGCTGCCGCTGCTGCTTCACCGAGATCGGAAGAGCGGT	1	1	0.022222	0.043457	14.83333	4.25898	3.10384	1	1	1	1	0	0	0	0	0	0	0	0	0	0	0	0	0	0	0	0	0	0	0	0	1	0	0	0	0	0	0	0
7929660	TGCAGACCTCCTCGTCGCCATGCCAAGATACTGCTACCGCTGCTGCTTCACCGAGATCGGAAGAGCGGT	1A|070.820925390|1243032|1243032	1	2	6.73E-26		0	0	999	TGCAGACCTYCTCGTCRYCRTGCCAAGMTRCTGYTDCCRCYGYTGCTYCACCGAGATCGGAAGAGCGGT	8	1	0.004444	0.008849	9.5	8.5	1.10227	1	1	1	0	0	0	0	0	0	0	0	0	0	0	0	0	0	0	0	0	0	0	0	0	0	0	0	0	0	0	0	0
7492452	TGCAGACCTCCTCGTCATCGTGCCAAGCTGCTGCTGCCGCTGCTGCTTCACCGAGATCGGAAGAGCGGT	1A|070.820925390|1243032|1243032	1	2	6.73E-26		0	0	999	TGCAGACCTYCTCGTCRYCRTGCCAAGMTRCTGYTDCCRCYGYTGCTYCACCGAGATCGGAAGAGCGGT	8	0.995556	0.013393	0.026427	15.6	5.1225	4.01085	1	1	1	1	0	0	0	0	0	0	0	0	0	0	0	0	0	0	0	0	0	0	0	0	0	0	0	0	0	0	0	0
1243032	TGCAGACCTCCTCGTCGCCATGCCAAGCTGCTGCTGCCGCTGCTGCTTCACCGAGATCGGAAGAGCGGT	1A|070.820925390|1243032|1243032	1	4	6.69E-31		0	0	999	TGCAGACCTYCTCGTCRYCRTGCCAAGMTRCTGYTDCCRCYGYTGCTYCACCGAGATCGGAAGAGCGGT	8	0.924444	0.625	0.46875	20.85083	7.91215	2.73593	1	1	1	21	0	1	-	0	1	1	1	1	0	0	1	1	0	0	1	1	1	1	0	1	0	1	0	1	0	1	1	0
997572	TGCAGCGGCCATGGAGAGGAGCGCTTGAAGCCAGCCATGGTGTTCAATCGCAGCTGCCGTGAGGTTCAT	1A|070.823030010|997572|997572	1	2	6.69E-31	chr1A	64969255	2	1.21E-27	TGCAGCGGCCATGGAGAGGAGCGCTTGAAGCCAGCCATGGTGTTCAATCGCAGCTGCCGTGAGGTTCAT	1	0.844444	0.931579	0.127479	6.00746	3.56809	1.67237	1	1	1	2	1	1	1	1	1	1	1	0	1	-	1	1	1	1	1	1	1	1	-	1	1	-	1	1	1	1	1	1
1011077	TGCAGCTCTGGGCGCTCCGCATCCCCCGCGAGCTCGCCTCCGCCGTGACCCGCCTGTTTCGCTCCGAGA	1A|071.187055160|1011077|1011077	1	4	6.69E-31	chr1A	294331909	6	5.61E-26	TGCAGCWCTGGGCGCTCCGCATCYCCCGSGAGCTCGCCTCCRYCGTVACYCGYCTGYTYCGCTCCKRGW	8	0.884444	0.934673	0.122118	17.33962	5.32259	3.40546	2	1	1	5	1	1	1	1	1	1	1	-	1	-	1	1	1	1	1	1	1	1	1	1	1	1	-	-	1	1	-	-
983135	TGCAGTCTCCAGTTCAGTTAGTTGTCACAACAAGTAGTTTGGCATCACTATTAGAGTTAGATCTTGACC	1A|071.187055160|983135|983135	1	1	6.69E-31	chr1A	271787020	1	1.21E-27	TGCAGTCTCCAGTTCAGTTAGTTGTCACAACAAGTAGTTTGGCATCACTATTAGAGTTAGATCTTGACC	1	0.911111	0.804878	0.314099	20.33755	6.22605	3.33725	1	1	1	6	1	1	1	-	1	1	1	-	0	0	1	1	1	0	1	1	1	1	0	1	0	1	1	1	1	1	1	1
7345864	TGCAGCCGCGGACGAGTTCACCGAGATCGGAAGAGCGGTTCAGCAGGAATGCCGAGACCGATCTCGTAT	1A|071.382264050|7487831|7487831	1	8	3.13E-24		0	0	999	TGCAGCCGCGGACGAGTTCACCGAGATCGGAAGAGCGGTTCAGCAGGAATGCCGAGACCGATCTCGTAT	1	0.995556	0.03125	0.060547	10	4.89898	2.20088	1	1	1	3	0	0	0	0	0	0	0	0	0	0	0	0	0	0	0	0	0	0	0	0	0	0	0	0	0	0	0	0
7487831	TGCAGCCGCGGGCGGCCTCACCGAGATCGGAAGAGCGGTTCAGCAGGAATGCCGAGACCGATCTCGTAT	1A|071.382264050|7487831|7487831	1	10	6.69E-31		0	0	999	TGCAGCYRYGGVCGGHCKCRCCGAGATCGGAAGAGCGGTTCAGCAGGAATGCCGAGACCGATCTCGTAT	9	0.928889	0.37799	0.470227	8.7561	6.17935	1.48791	1	0.978261	0.95	20	0	0	1	-	1	0	1	0	0	1	0	1	0	1	0	0	1	1	1	0	-	0	0	0	0	1	1	0
5411424	TGCAGCCGCGGTGCGGCCTCTCCGAGATCGGAAGAGCGGTTCAGCAGGAATGCCGAGACCGATCTCGTA	1A|071.382264050|7487831|7487831	1	5	5.20E-27		0	0	999	TGCAGCCGCGGTGCGGCCTCTCCGAGATCGGAAGAGCGGTTCAGCAGGAATGCCGAGACCGATCTCGTA	1	0.875556	0.989848	0.020098	10.2847	5.25547	1.9814	1	0.97561	0	1	1	1	1	1	1	1	-	1	1	1	1	-	1	1	1	1	1	1	1	1	-	1	1	1	1	1	1	1
1012160	TGCAGGGAGGCCTCGGGCGCCATGGCGGCGGGAGGAGGCGGCTTCGGCCTGATCTGGGCTTGGACGACG	1A|071.401828450|1012160|1012160	1	1	6.69E-31	chr1A	71326757	1	1.21E-27	TGCAGGGAGGCCTCGGGCGCCATGGCGGCGGGAGGAGGCGGCTTCGGCCTGATCTGGGCTTGGACGACG	1	0.986667	0.112613	0.199862	6	3.13506	1.87477	1	1	1	5	0	0	0	0	0	0	0	0	0	0	0	0	0	0	0	0	0	0	0	0	0	0	0	0	0	0	0	0
1069229	TGCAGACCTGTGGGCCTCATGTGTAGATTTCTTTTTACAGTATTTTTGAGGTACCTTTTCAATCCGAGA	1A|071.401828450|1069229|1069229	1	1	6.69E-31	chr1A	72092306	1	5.61E-26	TGCAGACCTGTGGGCCTCATGTGTAGATTTCTTTTTACAGTATTTTTGAGGTACCTTTTCAATCCGAGA	1	0.942222	0.349057	0.454432	7.40566	4.38001	1.72589	1	1	1	9	0	0	1	0	1	-	0	1	-	0	0	0	0	0	0	0	0	1	0	0	1	-	0	0	1	0	0	0
1250106	TGCAGAGCAGCCCTAGTAGAGAAAAAAAGGAGAGCGGAGACGGCGGCAGGGGCAGGCAGCCGAGATCGG	1A|071.417613420|1250106|1250106	1	1	6.69E-31		0	0	999	TGCAGAGCAGCCCTAGTAGAGAAAAAAAGGAGAGCGGAGACGGCGGCAGGGGCAGGCAGCCGAGATCGG	1	0.906667	0.784314	0.338331	13.95745	5.16023	2.67278	1	1	1	4	1	1	1	1	1	1	1	-	0	0	1	1	1	0	1	1	1	1	-	1	0	1	1	1	1	1	1	-
1027321	TGCAGATTTTGTGTCAGAGAATGAAACTACTTGGTATATCTTTATTTATGTTGTGGGTGGATTCAACCG	1A|071.485184360|1027321|1027321	1	1	6.69E-31	chr1A	64968667	4	1.21E-27	TGCAGATTTTGTGTCAGAGAATGAAACTACTTGGTATATCTTTATTTATGYTGTGGGTGGATTCAACCG	2	0.826667	0.967742	0.062435	15.13455	6.55384	2.39946	2	1	1	2	1	1	1	1	1	1	1	1	1	1	1	1	1	1	1	1	1	1	1	-	1	1	-	1	-	1	1	1
1675600	TGCAGAGATCGGGGCCGCAGAGCGCGCGGGCGCGTCGGAGGCGGCGTTGCGGCTCGCAGCAGGGGTCCT	1A|071.485184360|1675600|1675600	1	1	3.11E-29	chr1A	65223676	1	1.21E-27	TGCAGAGATCGGGGCCGCAGAGCGCGCGGGCGCGTCGGAGGCGGCGTTGCGGCTCGCAGCAGGGGTCCT	1	0.995556	0.066964	0.12496	8.2381	4.15079	1.98076	1	1	1	3	0	0	0	0	0	0	0	0	0	1	0	0	0	0	0	0	0	0	1	0	0	0	0	0	0	0	0	0
2354508	TGCAGTCTGGCATGGATCGAACCCGCCCTGGACGCAAGTTTCCGCCTCTGCTGCGGCCGAGATCGGAAG	1A|071.485184360|2354508|2354508	1	1	6.69E-31		0	0	999	TGCAGTCTGGCATGGATCGAACCCGCCCTGGACGCAAGTTTCCGCCTCTGCTGCGGCCGAGATCGGAAG	1	0.991111	0.06278	0.117678	15.09524	5.87087	2.78008	1	1	1	3	0	0	0	0	0	0	0	0	0	1	0	0	0	0	0	0	0	0	1	0	0	0	0	0	0	0	0	0
2276515	TGCAGGAAGAGAACCAAACTACCACAGCGAGATGGGGAGGATCGAGCTTGAGAAAGGAAGCATGAGGAG	1A|071.643630500|2276515|2276515	1	1	6.69E-31	chr1A	297333444	1	1.21E-27	TGCAGGAAGAGAACCAAACTACCACAGCGAGATGGGGAGGATCGAGCTTGAGAAAGGAAGCATGAGGAG	1	0.942222	0.570755	0.489988	7.29762	2.74417	2.71724	1	1	1	22	1	1	1	0	1	1	1	1	0	0	1	1	0	0	1	1	1	1	0	-	0	1	0	1	0	1	1	0
2295309	TGCAGACGCGTTGAATCGATTCCTTGGTGCGCGGTGAGCGAGATGGTAGAGAAGCGCCAGGCCTCCGAG	1A|071.875198030|2295309|2295309	1	1	6.69E-31		0	0	999	TGCAGACGCGTTGAATCGATTCCTTGGTGCGCGGTGAGCGAGATGGTAGAGAAGCGCCAGGCCTCCGAG	1	0.951111	0.378505	0.470478	24.4188	7.82199	3.45062	1	1	1	17	0	0	0	-	0	0	0	0	-	1	0	0	1	1	0	0	0	0	1	0	1	0	1	0	1	0	0	1
5568046	TGCAGCGGCGGGTCGGCCTGGGGGGGCTCGGGATCTTGCTCCTCCGAGATCGGAAGAGCGGTTCAGCAG	1A|071.875198030|5568046|5568046	1	1	6.69E-31		0	0	999	TGCAGCGGCGGGTCGGCCTGGGGGGGCTCGGGATCTTGCTCCTCCGAGATCGGAAGAGCGGTTCAGCAG	1	0.915556	0.543689	0.496182	13.85799	5.28512	2.80643	1	1	1	20	1	-	-	1	1	0	0	1	0	1	-	0	1	1	0	1	1	0	1	0	0	0	1	0	0	0	1	0
100051066	TGCAGTTGAACAAGTGCAGAGCGTACAGATTGATAGATGCATATGTATAATTTTTTTTTTGGCCCAAAA	1A|071.917575350|1104397|1104397	1	1	1.45E-27	chr1A	94094928	1	2.61E-24	TGCAGTTGAACAAGTGCAGAGCGTACAGATTGATAGATGCATATGTATAAWTTTTTTTTTKSCCMAAAW	5	1	0.004444	0.008849	6	0	100	1	1	1	0	0	0	0	0	0	0	0	0	0	0	0	0	0	0	0	0	0	0	0	0	0	0	0	0	0	0	0	0
1303300	TGCAGGACCACCACCGCCGCCACTTGGAGCTTCCTCAACCTCACCGCCGAGATCGGAAGAGCGGTTCAG	1A|071.917575350|1303300|1303300	1	1	3.11E-29		0	0	999	TGCAGGACCACCACCGCCGCCACTTGGAGCTTCCTCAACCTCACCGCCGAGATCGGAAGAGCGGTTCAG	1	0.977778	0.104545	0.187231	8.2	3.44591	2.3945	1	1	1	5	0	0	0	0	0	0	0	0	0	0	0	0	0	0	0	0	0	0	0	0	0	0	0	0	0	0	0	0
3943905	TGCAGAACTTCTTCGACTTTCTTGTAGTACCCATCGTGACTCTCCGAGATCGGAAGAGCGGTTCAGCAG	1A|071.917575350|3943905|3943905	1	1	6.69E-31		0	0	999	TGCAGAACTTCTTCGACTTTCTTGTAGTACCCATCGTGACTCTCCGAGATCGGAAGAGCGGTTCAGCAG	1	0.977778	0.122727	0.215331	25.56757	11.8949	2.2534	1	1	1	3	0	0	0	0	0	0	0	0	0	0	0	0	0	0	1	0	0	0	0	0	1	1	0	0	0	0	0	0
3026432	TGCAGAACCTCCACTCGAGCAAGGCAGAGAGATGGCCGAGATCGGAAGAGCGGTTCAGCAGGAATGCCG	1A|072.305055070|3026432|3026432	1	1	6.69E-31		0	0	999	TGCAGAACYTCCACTCGAGCAMRGCAGAVAGATGGCCGAGATCGGAAGAGCGGTTCAGCAGGAATGCCG	6	0.915556	0.995146	0.009662	76.58304	43.00295	1.87473	6	1	1	0	1	-	1	1	1	1	1	-	1	1	1	1	1	-	1	1	1	1	1	1	1	1	1	-	1	1	-	1
3024229	TGCAGCTGTAAGTGCTACTGAAGTGCACATCAATGCCGAGATCGGAAGAGCGGTTCAGCAGGAATGCCG	1A|072.410385180|3024229|3024229	1	1	6.69E-31		0	0	999	TGCAGCTGTAAGTGCTACTGAAGTGCACATCAATGCCGAGATCGGAAGAGCGGTTCAGCAGGAATGCCG	1	0.888889	0.46	0.4968	11.57616	9.52823	1.25876	1	1	1	17	0	1	1	0	1	1	0	0	1	0	1	0	0	0	1	-	1	1	0	1	0	0	0	0	0	1	0	-
1022278	TGCAGTGCCCCGACAGCTTTGTTGTTGGCTATGGTATGGATTATGCGGAGCTCTACCGCAACCTGCCCT	1A|072.594305820|1022278|1022278	1	1	6.69E-31	chr1D	121405078	3	1.21E-27	TGCAGTGCCCCGACAGCTTTGTTGTTGGCTATGGTATGGATTATGCGGAGCTCTACCGCAACCTGCCYT	2	0.911111	0.995122	0.009709	10	4.29972	2.40347	2	1	1	0	1	-	1	1	1	-	1	1	1	1	1	1	-	1	1	1	1	1	1	-	1	1	1	1	1	1	1	1
1044699	TGCAGACAAGGACTTGTTGTAGAAGGCGAACCCTCGCCAATAAAGAGCGACGTGGTGATCTTTGCTACC	1A|072.739802600|1044699|1044699	1	1	6.69E-31	chr1D	3477938	1	1.21E-27	TGCAGACAAGGACTTGTTGTAGAAGGCGAACCCTCGCCAATAAAGAGCGACGTGGTGATCTTTGCTACC	1	0.906667	0.95098	0.093233	17.09926	6.5536	2.76512	1	1	1	1	1	1	1	1	1	1	1	1	1	0	1	1	1	1	1	1	1	1	1	-	1	1	1	1	1	1	1	1
1071021	TGCAGCCCGTCTAACCCTACGTTGAGGATGAGGTCTTGCACTCTTGCTCCAGCAATATTGTAGTTGGTT	1A|072.739802600|1071021|1071021	1	1	6.69E-31	chr3D	545329777	1	1.21E-27	TGCAGCCCGTCTAACCCTACGTTGAGGATGAGGTCTTGCACTCTTGCTCCAGCAATATTGTAGTTGGTT	1	0.902222	0.975369	0.048048	6.04659	3.14318	1.91938	1	1	1	0	1	1	1	1	1	1	1	-	1	1	1	-	1	1	1	1	1	1	0	1	-	1	1	1	1	1	1	1
1100052	TGCAGAGAGCGTGAGATGGGATCTCAGTCAACCTTGGCGCCTCAGCCGCCGAGATCGGAAGAGCGGTTC	1A|072.739802600|1100052|1100052	1	3	6.69E-31		0	0	999	TGCAGAGAGCGTGAGATGGGATCTCAGTCAACCTTGGCGCCTCAGCCGCCGAGATCGGAAGAGCGGTTC	1	0.875556	0.989848	0.020098	15.92883	6.5725	2.54817	1	1	1	1	1	-	-	1	1	1	1	-	1	1	1	1	1	1	1	1	1	1	1	-	1	1	1	-	1	1	1	1
1200712	TGCAGGCGAGCTGCTGGCGGAGGGGCGGTTGGAGATCGGGCCTCGGGCGGAGTCGGCGACTTGGAGCGG	1A|072.739802600|1200712|1200712	1	1	6.69E-31	chr1A	85727811	1	1.21E-27	TGCAGGCGAGCTGCTGGCGGAGGGGCGGTTGGAGATCGGGCCTCGGGCGGAGTCGGCGACTTGGAGCGG	1	0.88	0.994949	0.01005	16.24382	5.09977	3.31759	1	1	1	0	1	1	1	1	1	1	1	1	1	-	1	-	1	1	1	1	1	1	-	-	1	1	1	1	1	1	1	1
1233008	TGCAGGACCTCTAGCTCCCTGGAGCTGAAGCGCCAGTTGGGCAACCATACTGGAAAGCAACATCGCTGT	1A|072.739802600|1233008|1233008	1	1	6.69E-31	chr5B	429356931	1	1.21E-27	TGCAGGACCTCTAGCTCCCTGGAGCTGAAGCGCCAGTTGGGCAACCATACTGGAAAGCAACATCGCTGT	1	0.875556	0.700508	0.419593	6.58937	3.84236	1.75536	1	1	1	17	0	1	1	1	0	0	1	1	1	0	1	1	1	1	1	1	0	0	0	1	1	-	1	1	0	0	1	1
3029432	TGCAGCTCGCGTTGAGCAGCTAGCAGTCCGCGCTGGTGCCGAGATCGGAAGAGCGGTTCAGCAGGAATG	1A|072.739802600|3029432|3029432	1	1	6.69E-31		0	0	999	TGCAGCTCGCGTTGAGCAGCTAGCAGTCCGCGCTGGTGCCGAGATCGGAAGAGCGGTTCAGCAGGAATG	1	0.888889	0.995	0.00995	25.32155	8.47022	3.17847	1	1	1	0	1	1	1	1	1	1	1	-	1	1	1	1	1	1	1	1	1	1	1	-	1	1	1	-	1	1	1	1
3938651	TGCAGCGGCAGCGACGGCACGGGCGAGGCGCGAAGCAACCGAGATCGGAAGAGCGGTTCAGCAGGAATG	1A|072.739802600|3938651|3938651	1	1	6.69E-31		0	0	999	TGCAGCGGCAGCGACGGCACGGGCGAGGCGCGAAGCAACCGAGATCGGAAGAGCGGTTCAGCAGGAATG	1	0.937778	0.440758	0.492981	16.43411	6.09975	2.7217	1	1	1	13	0	1	1	1	0	0	0	0	1	0	0	1	0	1	0	1	0	0	1	1	0	1	-	0	1	0	0	-
100050864	TGCAGCCGCCAGGAAGCCCGAGATCGGAAGAGCGGTTCAGCAGGAATGCCGAGACCGATCTCGTATGCC	1A|072.739802600|7352800|7352800	1	5	1.45E-27		0	0	999	TGCAGCCGYYRSGAMGCCCGAGATCGGAAGAGCGGTTCAGCAGGAATGCCGAGACCGATCTCGTATGCC	4	0.995556	0.013393	0.026427	10	8.57321	1.1541	1	1	1	0	0	0	0	0	0	0	0	0	0	0	0	0	0	0	0	0	0	0	0	0	0	0	0	0	0	0	0	0
7867396	TGCAGCCCGATGAACGCCCGAGATCGGAAGAGCGGTTCAGCAGGAATGCCGAGACCGATCTCGTATGCC	1A|072.739802600|7352800|7352800	1	5	3.13E-24		0	0	999	TGCAGCCCGATGAACGCCCGAGATCGGAAGAGCGGTTCAGCAGGAATGCCGAGACCGATCTCGTATGCC	1	0.893333	0.970149	0.057919	11.17949	5.25545	2.16579	1	0.974359	0	1	1	1	1	-	1	1	1	-	1	-	1	1	1	1	1	1	1	1	1	1	1	1	1	-	1	1	-	1
4410165	TGCAGCCGCACGATGTCCCGAGATCGGAAGAGCGGTTCAGCAGGAATGCCGAGACCGATCTCGTATGCC	1A|072.739802600|7352800|7352800	1	8	6.73E-26		0	0	999	TGCAGCCGCACGATGTCCCGAGATCGGAAGAGCGGTTCAGCAGGAATGCCGAGACCGATCTCGTATGCC	1	0.871111	0.969388	0.05935	18.25182	6.9675	2.76204	1	1	1	0	1	1	1	1	1	1	1	1	1	-	1	1	1	1	1	1	1	1	1	1	1	1	1	1	1	1	1	1
7347534	TGCAGTCCGCTGGGACGCCCGAGATCGGAAGAGCGGTTCAGCAGGAATGCCGAGACCGATCTCGTATGC	1A|072.739802600|7352800|7352800	1	3	1.13E-23		0	0	999	TGCAGTCCGCTGGGACGCCCGAGATCGGAAGAGCGGTTCAGCAGGAATGCCGAGACCGATCTCGTATGC	1	0.866667	0.994872	0.010204	19.42756	7.45665	2.8175	1	1	1	0	1	1	1	1	1	1	1	1	1	1	1	-	1	1	1	1	1	1	-	1	-	1	1	1	1	1	1	1
7338706	TGCAGCGCTCACGACGAACCGAGATCGGAAGAGCGGTTCAGCAGGAATGCCGAGACCGATCTCGTATGC	1A|072.739802600|7352800|7352800	1	6	1.13E-23		0	0	999	TGCAGCRCYCRCGACGAACCGAGATCGGAAGAGCGGTTCAGCAGGAATGCCGAGACCGATCTCGTATGC	3	0.866667	0.85641	0.245943	13.00806	10.12701	1.28737	2	1	1	5	1	1	-	1	1	1	1	1	1	1	1	1	1	-	1	1	1	1	1	-	1	1	1	-	0	1	-	-
7488022	TGCAGCCGAACGAACGTCCCGAGATCGGAAGAGCGGTTCAGCAGGAATGCCGAGACCGATCTCGTATGC	1A|072.739802600|7352800|7352800	1	4	1.13E-23		0	0	999	TGCAGCSKRMCSAWCVTCCCGAGATCGGAAGAGCGGTTCAGCAGGAATGCCGAGACCGATCTCGTATGC	4	0.866667	0.964103	0.069218	8.84249	3.84318	2.3358	1	1	1	0	1	1	-	1	1	1	1	1	-	1	-	1	1	1	1	1	1	1	1	1	1	1	1	-	1	1	1	-
7352800	TGCAGCCGCCACGACGCCCGAGATCGGAAGAGCGGTTCAGCAGGAATGCCGAGACCGATCTCGTATGCC	1A|072.739802600|7352800|7352800	1	9	6.69E-31		0	0	999	TGCAGCCGYYRSGAMGCCCGAGATCGGAAGAGCGGTTCAGCAGGAATGCCGAGACCGATCTCGTATGCC	4	0.84	0.888889	0.197531	13.083	8.25657	1.64911	1	1	1	9	1	-	1	1	1	1	1	-	1	1	1	1	1	1	-	1	1	1	1	1	1	1	1	1	1	1	1	1
2336386	TGCAGGATAGATCAAGCCCATGTGGATGAGGTCTCGACAAGTGGGCGGCGGCAGCCGAGATCGGAAGAG	1A|073.057168170|2336386|2336386	1	1	6.69E-31		0	0	999	TGCAGGATAGATCAAGCCCATGTGGATGAGGTCTCGACAAGTGGGCGGCGGCAGCCGAGATCGGAAGAG	1	0.924444	0.389423	0.475545	9.72951	4.82996	2.02626	1	1	1	18	0	0	0	0	0	0	1	0	0	1	0	0	0	0	1	0	0	1	1	0	0	0	0	0	0	0	0	0
1667162	TGCAGCCGCACGTACGGCCTTGTATTCTATTCCCTCGAGCAACAAACTCGTTGATCCATCTGTTACAAC	1A|073.165213780|1667162|1667162	1	2	6.69E-31	chr5A	135164309	7	5.61E-26	TGCAGCCGCACKTACGGHCTTGTATTCTATTCCCTCGAGCAACAAACTCGTTSATCCATCTRTTACAAC	6	0.804444	0.966851	0.064101	14.40288	8.60084	1.65598	5	1	1	0	1	-	1	1	1	1	1	1	-	1	1	1	1	1	1	1	1	1	1	1	1	1	1	1	1	1	1	1
1129965	TGCAGAGGCTCCGCTCCTGCTGCTGTACGCGCCGCCATCCACGGATCCGACGGCCGCCGCCGAGATCGG	1A|073.346264330|1129965|1129965	1	1	6.69E-31	chr7B	28931637	1	9.52E-14	TGCAGAGGCTCCGCTCCTGCTGYTGTACGCGCCGCCATCCACGGATCCGACGGCCGCCGCCGAGATCGG	2	0.942222	0.283019	0.405838	6.19	4.96124	1.26756	2	0.955556	0.894737	19	1	0	1	0	1	1	-	0	0	0	1	0	0	0	0	0	1	0	0	0	0	0	0	1	0	0	1	0
5372241	TGCAGGAGGCAAGCTCCGTCGCCTGACCTTGGAACGGCCAGGTCCGTCCGAGATCGGAAGAGCGGTTCA	1A|073.515837470|1010929|1010929	1	1	1.45E-27		0	0	999	TGCAGGAGGCAAGCTCCSTYGCCTGACYTTGGAAYGGCCAGGTCYGTCCGAGATCGGAAGAGCGGTTCA	4	0.991111	0.03139	0.06081	14.08333	7.81514	1.87171	1	1	1	1	0	0	0	0	0	0	0	0	0	0	0	0	0	0	0	0	0	0	0	0	0	0	0	0	0	0	0	0
1010929	TGCAGGAGGCAAGCTCCCTCGCCTGACTTTGGAACGGCCAGGTCCGTCCGAGATCGGAAGAGCGGTTCA	1A|073.515837470|1010929|1010929	1	1	6.69E-31		0	0	999	TGCAGGAGGCAAGCTCCSTYGCCTGACYTTGGAAYGGCCAGGTCYGTCCGAGATCGGAAGAGCGGTTCA	4	0.951111	0.303738	0.422963	12.47423	4.75827	2.94185	1	1	1	15	0	0	0	1	0	0	0	1	1	-	0	0	1	1	0	0	0	0	-	0	1	0	1	0	1	0	0	-
1216953	TGCAGAATCGTTGCCGTACAACATCATTCAATAGCTCCACACAGTCTCCGAGATCGGAAGAGCGGTTCA	1A|073.515837470|1216953|1216953	1	1	6.69E-31		0	0	999	TGCAGAATCGTTGCCGTACAACATCATTCAATAGCTCCACACAGTSTCCGAGATCGGAAGAGCGGTTCA	2	0.875556	0.903553	0.174289	5.28516	3.20167	1.70329	2	0.972222	0.875	8	1	1	-	1	1	1	1	1	1	1	1	1	1	1	1	-	-	1	1	1	1	1	0	1	1	-	0	1
6043683	TGCAGTTCCAGTTCGGCAACCGAGATCGGAAGAGCGGTTCAGCAGGAATGCCGAGACCGATCTCGTATG	1A|073.515837470|7491663|7491663	1	3	1.46E-22		0	0	999	TGCAGTTCCAGTTCGGCAACCGAGATCGGAAGAGCGGTTCAGCAGGAATGCCGAGACCGATCTCGTATG	1	1	0.035556	0.068583	7.09091	5.41806	1.38578	1	1	1	2	0	0	0	0	0	0	0	0	0	0	0	0	0	0	0	0	0	0	0	0	0	0	0	0	0	0	0	0
12737112	TGCAGCCCTAGAAGGCCCCGAGATCGGAAGAGCGGTTCAGCAGGAATGCCGAGACCGATCTCGTATGCC	1A|073.515837470|7491663|7491663	1	1	1.13E-23		0	0	999	TGCAGCCCTAGAAGGCCCCGAGATCGGAAGAGCGGTTCAGCAGGAATGCCGAGACCGATCTCGTATGCC	1	1	0.017778	0.034923	7.2	2.13542	3.25969	1	1	1	1	0	0	0	0	0	0	0	0	0	0	0	0	0	0	0	0	0	0	0	0	0	0	0	0	0	0	0	0
100030880	TGCAGTTCCAGAGAGATCACCGAGATCGGAAGAGCGGTTCAGCAGGAATGCCGAGACCGATCTCGTATG	1A|073.515837470|7491663|7491663	1	2	1.46E-22		0	0	999	TGCAGTWCCAGAKMGATCACCGAGATCGGAAGAGCGGTTCAGCAGGAATGCCGAGACCGATCTCGTATG	2	1	0.004444	0.008849	5	0	100	1	1	1	0	0	0	0	0	0	0	0	0	0	0	0	0	0	0	0	0	0	0	0	0	0	0	0	0	0	0	0	0
100043118	TGCAGATCTGGAGCTGCACCCGAGATCGGAAGAGCGGTTCAGCAGGAATGCCGAGACCGATCTCGTATG	1A|073.515837470|7491663|7491663	1	4	1.46E-22		0	0	999	TGCAGATCYGGAGCTRYMCCCGAGATCGGAAGAGCGGTTCAGCAGGAATGCCGAGACCGATCTCGTATG	3	1	0.004444	0.008849	5	0	100	1	1	1	0	0	0	0	0	0	0	0	0	0	0	0	0	0	0	0	0	0	0	0	0	0	0	0	0	0	0	0	0
7335736	TGCAGCTCCAAGAGCCACCGAGATCGGAAGAGCGGTTCAGCAGGAATGCCGAGACCGATCTCGTATGCC	1A|073.515837470|7491663|7491663	1	5	2.42E-25		0	0	999	TGCAGCTCCAAGAGCCACCGAGATCGGAAGAGCGGTTCAGCAGGAATGCCGAGACCGATCTCGTATGCC	1	0.986667	0.085586	0.156521	16.65385	7.85416	2.11754	1	1	1	2	0	0	0	0	0	0	0	0	0	0	0	0	0	0	0	-	0	0	-	0	0	0	0	0	0	1	0	0
3945048	TGCAGTTCCTGGAGCGCACCGAGATCGGAAGAGCGGTTCAGCAGGAATGCCGAGACCGATCTCGTATGC	1A|073.515837470|7491663|7491663	1	3	2.42E-25		0	0	999	TGCAGTTCCTGRAGCRCACCGAGATCGGAAGAGCGGTTCAGCAGGAATGCCGAGACCGATCTCGTATGC	3	0.906667	0.97549	0.047818	133.68978	39.91271	3.48082	2	1	1	0	1	1	1	1	1	1	1	1	1	1	-	1	1	1	1	1	1	1	1	1	-	1	1	-	1	1	1	1
7491663	TGCAGCTCCTAGAGCGGCACCGAGATCGGAAGAGCGGTTCAGCAGGAATGCCGAGACCGATCTCGTATG	1A|073.515837470|7491663|7491663	1	5	6.69E-31		0	0	999	TGCAGCTCCTMDWGSRSCACCGAGATCGGAAGAGCGGTTCAGCAGGAATGCCGAGACCGATCTCGTATG	5	0.888889	0.81	0.3078	13.97436	6.91766	2.10017	1	1	1	9	1	1	1	1	0	1	1	1	1	-	1	1	0	1	1	-	1	1	1	1	1	0	1	0	0	0	1	-
7341775	TGCAGCGCCTGGAGCTGCACCGAGATCGGAAGAGCGGTTCAGCAGGAATGCCGAGACCGATCTCGTATG	1A|073.515837470|7491663|7491663	1	5	6.73E-26		0	0	999	TGCAGCGCCTGGAGCTGCACCGAGATCGGAAGAGCGGTTCAGCAGGAATGCCGAGACCGATCTCGTATG	1	0.871111	0.938776	0.114952	11.96283	4.73602	2.61639	1	1	1	3	1	1	-	1	1	1	1	1	-	1	-	-	1	-	1	1	1	1	1	1	1	1	1	1	1	1	1	1
9766731	TGCAGATCGTAGCAGAGGCACCGAGATCGGAAGAGCGGTTCAGCAGGAATGCCGAGACCGATCTCGTAT	1A|073.515837470|7491663|7491663	1	4	1.13E-23		0	0	999	TGCAGATCGYAGCAGAGGCACCGAGATCGGAAGAGCGGTTCAGCAGGAATGCCGAGACCGATCTCGTAT	2	0.862222	0.798969	0.321235	12.37872	7.71108	1.65849	2	1	1	7	0	1	1	1	1	1	1	1	1	1	1	1	1	1	1	1	1	1	1	0	1	1	0	1	0	1	0	1
1058211	TGCAGTTTTTTTAGAAGGATAATATATTGTGGCTGAAGCAGGAGTTCCGTTCCATCTTATTGTCCGAGA	1A|074.220101650|1058211|1058211	1	1	6.69E-31	chr1A	60600255	1	5.61E-26	TGCAGTTTTTTTAGAAGGATAATATATTGTGGCTGAAGCAGGAGTTCCGTTCCATCTTATTGTCCGAGA	1	0.902222	0.773399	0.350506	7.74561	4.33126	1.90933	1	1	1	8	1	-	0	1	1	1	1	1	0	1	1	1	1	1	0	1	1	1	1	-	-	0	1	1	1	1	-	1
1087852	TGCAGTTCGGTTCGGCCCATCTCTCTACTCATCATGTGCAGAGAACAGTAGTAAAACATGGCCCGAGAT	1A|074.220101650|1087852|1087852	1	1	6.69E-31	chr6D	327367940	1	2.02E-25	TGCAGTTCGGTTCGGCCCATCTCTCTACTCATCATGTGCAGAGAACAGTAGTAAAACATGGCCCGAGAT	1	0.853333	0.96875	0.060547	19.7482	8.52301	2.41372	1	1	1	0	-	1	1	1	1	1	1	-	-	1	-	1	1	1	-	1	1	0	1	-	1	1	1	1	1	1	1	1
1099425	TGCAGAAAATCACGCAATTTTGCTTTCTCACATGACACTACCATGCCGCTGTGGATATCACCGAGATCG	1A|074.220101650|1099425|1099425	1	1	6.69E-31	chr4A	702149305	1	2.61E-24	TGCAGAAAATCACGCAATTTTGCTTTCTCACATGACACTACCATGCCGCTGTGGATATCACCGAGATCG	1	0.853333	0.942708	0.108019	8.78309	4.57945	1.9437	1	1	1	1	1	1	-	0	1	1	1	1	1	1	1	-	1	-	1	1	1	1	1	-	1	-	-	1	1	1	1	1
7333493	TGCAGCAATGAGAGAGTAATGATAAATATTAAGACCGAGATCGGAAGAGCGGTTCAGCAGGAATGCCGA	1A|074.220101650|7333493|7333493	1	1	6.69E-31		0	0	999	TGCAGCAATGAGAGARTAATGATAAAYATTAAGACCGAGATCGGAAGAGCGGTTCAGCAGGAATGCCGA	2	0.862222	0.876289	0.216814	8.56299	5.53887	1.56026	1	0.973684	0.666667	3	-	1	1	1	-	1	1	-	1	1	1	1	1	1	1	1	-	1	-	1	1	1	1	0	1	1	0	1
1098630	TGCAGCACCGCTGGCAGTCGCGTCTCGCACTACTGTGTGTCCGCTCTTGCAACGACCGAGATCGGAAGA	1A|074.620319870|1098630|1098630	1	1	6.69E-31		0	0	999	TGCAGCACCGCTGGCAGTCGCGTCTCGCACTACTGTGTGTCCGCTCTTGCAACGACCGAGATCGGAAGA	1	0.924444	0.524038	0.498844	21.25949	9.15491	2.41451	1	1	1	25	0	1	1	0	0	1	1	0	0	0	1	1	0	0	1	1	1	1	0	1	0	1	0	0	0	1	0	0
1115626	TGCAGGCCACCGAGAACCTGGAGCAGGTGCTGGAGAGCGGATCCAGCGCCGAGATCGGAAGAGCGGTTC	1A|074.620319870|1115626|1115626	1	1	6.69E-31		0	0	999	TGCAGGCCACCGAGAACCTGGAGCAGGTGCTGGAGAGCGGATCCAGCGCCGAGATCGGAAGAGCGGTTC	1	0.924444	0.802885	0.316522	13.05508	5.76896	2.34227	1	1	1	6	1	0	1	1	1	0	1	-	1	-	0	1	1	1	0	1	1	1	1	1	-	1	-	1	1	-	1	1
1116888	TGCAGGGCACAGGCAGCAGAGGTGAGGCGTTGGGCCTGGAGATCGGGATGAGGCCGAGATCGGAAGAGC	1A|074.620319870|1116888|1116888	1	1	6.69E-31		0	0	999	TGCAGGGCACAGGCAGCAGAGGTGAGGCGTTGGGCCTGGAGATCGGGATGAGGCCGAGATCGGAAGAGC	1	0.915556	0.621359	0.470544	17.02186	6.11989	2.94975	1	1	1	19	1	1	1	0	1	1	1	1	0	0	1	1	0	0	1	-	1	1	0	1	0	1	0	1	0	1	1	0
1131064	TGCAGCCGCAATTGATTCAGGTCGTTCCTCTTCCCTACCCTCTAGCGACGCCGCCGACGGCAACACGGC	1A|074.620319870|1131064|1131064	1	1	6.69E-31	chr1A	287302985	5	5.61E-26	TGCAGCCGCAATTGATTCAKGTCGTTCCTCTTCCCTACCCTCTAGCGACGCCGCCRACGGCAACACGGC	3	0.995556	0.004464	0.008889	6.5	5.5	1.1669	1	1	1	0	0	0	0	0	0	0	0	0	0	-	0	0	0	0	0	0	0	0	0	0	0	0	0	0	0	0	0	0
19484289	TGCAGCCGCAATTGATTCATGTCGTTCCTCTTCCCTACCCTCTAGCGACGCCGCCAACGGCAACACGGC	1A|074.620319870|1131064|1131064	1	1	1.45E-27	chr1A	287302985	3	5.61E-26	TGCAGCCGCAATTGATTCAKGTCGTTCCTCTTCCCTACCCTCTAGCGACGCCGCCRACGGCAACACGGC	3	0.968889	0.224771	0.348498	16.11268	4.94348	3.22502	2	1	1	9	1	1	1	1	0	1	0	0	0	1	0	0	1	0	0	0	1	0	1	-	0	1	1	0	1	1	0	1
1167208	TGCAGCCCCGAGCGCCCGAGCGCCCGAGGCCCCAACAACCCGTGCACCAGCCGAGATCGGAAGAGCGGT	1A|074.620319870|1167208|1167208	1	1	6.69E-31		0	0	999	TGCAGCCCCGAGCGCCCGAGCGCCCGAGGCCCCAACAACCCGTGCACCAGCCGAGATCGGAAGAGCGGT	1	0.915556	0.601942	0.479216	15.29545	5.06808	3.14292	1	1	1	22	0	1	-	0	1	1	1	0	0	0	-	1	0	0	1	1	1	1	0	-	0	-	0	1	0	-	1	-
1207963	TGCAGAGGCGAGCTAATAACCACAGTATGCACTAGTAGACTGCTGCGTACAGCCATCGGCATTACCTCG	1A|075.424951770|1207963|1207963	1	1	6.69E-31	chr1A	137820261	1	1.21E-27	TGCAGAGGCGAGCTAATAACCACAGTATGCACTAGTAGACTGCTGCGTACAGCCATCGGCATTACCTCG	1	0.977778	0.368182	0.465248	13.4955	5.10939	2.72469	1	0.979592	0.941176	17	1	0	0	1	0	0	0	1	1	1	0	0	1	1	0	0	0	0	1	0	1	0	1	0	1	0	0	1
1119276	TGCAGATGTCAGCGCGTGGTCGTCTGCTTCAGTTGTCTAGCATTGACTTACACCGAGATCGGAAGAGCG	1A|075.535837110|1119276|1119276	1	1	6.69E-31		0	0	999	TGCAGATGTCAGCGCGTGGTCGTCTGCTTCAGTTGTCTAGCATTGACTTACACCGAGATCGGAAGAGCG	1	0.986667	0.04955	0.094189	12.27778	9.67704	1.27391	1	1	1	1	0	0	0	0	0	0	0	0	0	0	0	0	0	-	0	0	0	0	0	0	0	0	0	0	0	0	0	0
1089882	TGCAGCCAACGTTGGCCTGATTGGACGACGCATCCAGGATGTTGGGCCAGTAGCCGAGATCGGAAGAGC	1A|075.753744720|1089882|1089882	1	1	6.69E-31		0	0	999	TGCAGCCAACGTTGGCCTGATTGGACGACGCATCCAGGATGTTGGGCCAGTAGCCGAGATCGGAAGAGC	1	0.928889	0.488038	0.499714	14.77241	6.412	2.39219	1	1	1	19	1	1	0	1	0	0	0	1	1	1	0	0	0	1	1	0	0	0	1	0	-	0	1	0	1	1	0	1
1156174	TGCAGGCCGACGCTGCTGGCGATCTTGGGACGCCGGGACCCCAAGCAGAGGAGCAGGTGCTTCTCCGAG	1A|075.818269770|1156174|1156174	1	1	6.69E-31	chr1A	267477734	1	1.56E-26	TGCAGGCCGACRCTGCTGGCGATCTDGGGACGCYGRGACCCCAAGCAGAGGAGCAGGTGCTKCTCCGAG	4	0.902222	0.995074	0.009804	9.00709	4.28919	2.19065	2	0.964286	0	1	1	1	1	1	1	1	1	1	1	1	1	1	-	1	1	1	1	1	1	1	1	1	1	1	1	1	1	1
1004489	TGCAGGGTCCCATGGCGGGGAGGCGACAAATAGGAGATGCTCTGGGCAGGGCTTGCTCGCCGAGATCGG	1A|075.968292690|1004489|1004489	1	1	6.69E-31		0	0	999	TGCAGGGTCCCATGGCGGGGAGGCGACAAATAGGAGATGCTCTGGGMAGGGCTTGCTCGCCGAGATCGG	2	0.853333	0.994792	0.010362	8.79152	3.53413	2.47559	2	1	1	0	1	1	1	1	1	1	1	1	1	-	1	1	1	1	1	1	1	1	1	-	-	1	1	1	1	1	1	-
1036957	TGCAGTCATCGCGGGCATTGCCTGTGGTCCGAGCTCTTCTACAGAGAGTGGACATTTGATATGAGAGCG	1A|075.968292690|1036957|1036957	1	2	6.69E-31	chr1A	256524082	2	1.21E-27	TGCAGTCATCGCGGGCATTGCCTGTGGTMCGAGCTCTTCTACAKAGAGTGGACATTTGATATGAGAGCG	2	0.955556	0.32093	0.435868	11.55882	3.91221	3.10177	1	1	1	13	1	0	0	1	0	0	0	0	1	-	0	0	1	1	0	0	0	0	-	0	1	0	1	0	1	0	0	1
3026844	TGCAGCCGCAACCATCACGGCGCACTGCTGCCCTCCCCTGCTTGCCGAGATCGGAAGAGCGGTTCAGCA	1A|075.968292690|3026844|3026844	1	1	6.69E-31		0	0	999	TGCAGSCGCAACCATCACGGCGCACTGCTGCCCTCCCCTGCTTGCCGAGATCGGAAGAGCGGTTCAGCA	2	0.862222	0.994845	0.010256	9.20141	3.93028	2.51571	2	1	1	0	1	1	1	1	1	1	1	1	1	1	1	1	1	1	1	1	-	1	1	1	-	-	1	1	1	-	1	1
4404164	TGCAGTTCCAAATACCCGTATACCGAGATCGGAAGAGCGGTTCAGCAGGAATGCCGAGACCGATCTCGT	1A|075.968292690|4909857|4909857	1	1	8.77E-20		0	0	999	TGCAGTTCCAAATACCCGTATACCGAGATCGGAAGAGCGGTTCAGCAGGAATGCCGAGACCGATCTCGT	1	0.995556	0.026786	0.052136	19.25	6.55267	2.99129	1	1	1	0	0	0	0	0	0	0	0	0	0	0	0	0	0	0	0	0	0	0	0	0	0	0	0	0	0	0	0	0
4989414	TGCAGCGCCACAAAGGCGCGAATCCCCGAGATCGGAAGAGCGGTTCAGCAGGAATGCCGAGACCGATCT	1A|075.968292690|4909857|4909857	1	2	1.46E-22		0	0	999	TGCAGYGCCACAAARGYGCGAATCCCCGAGATCGGAAGAGCGGTTCAGCAGGAATGCCGAGACCGATCT	4	0.915556	0.820388	0.294703	21.55983	10.78216	1.99227	2	1	1	13	0	1	1	1	1	1	-	0	-	-	0	1	1	1	0	1	0	1	1	1	0	1	1	0	1	1	1	1
4909857	TGCAGCGCCAAATAGGCCCGAATAGCCGAGATCGGAAGAGCGGTTCAGCAGGAATGCCGAGACCGATCT	1A|075.968292690|4909857|4909857	1	2	6.69E-31		0	0	999	TGCAGCGCCAAATAGGCCCGAAYAGCCGAGATCGGAAGAGCGGTTCAGCAGGAATGCCGAGACCGATCT	2	0.817778	0.978261	0.042533	16.33571	8.43768	2.01482	2	1	1	0	1	1	1	-	1	1	1	1	1	-	-	1	1	1	1	1	1	1	-	-	-	-	-	1	1	1	1	1
1288467	TGCAGCTCGAGCTCCTTCGTCCATGTCTGTGTCGCCTCCGACCTCCTCGTGACCCCGCTGCCCCGAGAT	1A|076.299471850|1288467|1288467	1	1	6.69E-31	chr1A	203367656	1	2.02E-25	TGCAGCTCGAGCTCCTTCGTCCATGTCTGTGTCGCCTCCGACCTCCTCGTGACCCCGCTGCCCCGAGAT	1	0.951111	0.32243	0.436938	15.91262	5.96935	2.95829	1	1	1	13	1	0	0	1	0	0	0	0	1	1	0	0	1	1	0	0	0	0	1	0	-	0	1	0	1	0	0	1
3031661	TGCAGCGTTGCAGCTGCTCTGCTCTCTTCAGGCGTGATGAAGGACTCCGAGATCGGAAGAGCGGTTCAG	1A|076.536681380|3031661|3031661	1	1	6.69E-31		0	0	999	TGCAGCGTTGCAGCTGCTCTGCTCTCTTCAGGCGTGATGAAGGACTCCGAGATCGGAAGAGCGGTTCAG	1	0.942222	0.320755	0.435742	12.5283	9.01174	1.42399	1	1	1	16	0	0	1	0	1	1	0	1	0	0	1	1	0	0	0	-	1	1	0	0	0	0	0	1	0	1	-	-
1386596	TGCAGTGGTTGGGGGCGCGGGGGAGCTTGAGGGTGAGAGCACCTTCCTCCATGGCGGAGGGGAAGCTTC	1A|076.772286360|1386596|1386596	1	2	6.69E-31	chr7B	182357678	43	1.21E-27	TGCAGTGGTTGGGGGCGCRGGGGAGCTTGAGGKTGAGAGCACCTTCCTCCATGGCRGAGGGGAAGCTTC	3	0.991111	0.067265	0.12548	6	2.62099	2.16228	2	1	1	3	0	0	0	0	0	0	0	0	0	0	0	0	0	0	0	0	0	0	0	0	0	1	0	0	0	0	0	0
1269347	TGCAGCACCTCCCTATGGGGCTAACCAAGCTTGCCAGCCTCAAGATATTACAGATCCGAGATCGGAAGA	1A|076.974976320|1269347|1269347	1	1	6.69E-31		0	0	999	TGCAGCACCTCCCTATGGGGCTAACCAAGCTTGCCAGCCTCAAGATATTACAGATCCGAGATCGGAAGA	1	0.933333	0.314286	0.43102	12.33636	9.18326	1.35684	1	1	1	14	0	1	1	0	0	1	0	1	0	-	0	1	1	0	1	1	1	0	0	1	0	1	0	0	0	1	0	-
1088137	TGCAGACGCGAGAGCGAGAGTGAGGGCACATGGTTTGTGACTGTCTCTCCGTACGCGTGGTTTGATTCC	1A|077.138847150|1088137|1088137	1	1	6.69E-31	chr1A	252392931	1	1.21E-27	TGCAGACGCGAGAGCGAGAGTGAGGGCACATGGTTTGTGACTGTCTCTCCGTACGCGTGGTTTGATTCC	1	0.955556	0.344186	0.451444	12.62727	4.63163	2.92238	1	1	1	15	1	0	0	1	0	0	0	0	1	1	0	0	1	1	0	0	0	0	1	0	1	0	1	0	1	0	0	-
1093310	TGCAGTTCCTCCCACGGGCGGTGCCGCTTGATCAGCGCCGCGACGGGTGGGGCCGTCGGGCCGTCGTCG	1A|077.138847150|1093901|1093901	1	2	1.45E-27	chr1D	293607657	2	1.21E-27	TGCAGTTCYTCCCACGGGCGGTGCCGCTTGATCAGCGCCGCGAYKGGYGGGGCCGTCGGGCCGTCGTCG	4	0.928889	0.995215	0.009524	5.66667	2.7371	2.10527	1	0.972973	0	1	1	1	1	1	1	1	1	1	1	1	1	1	1	1	-	1	1	1	0	1	1	1	1	1	1	1	1	1
1119993	TGCAGCAGTTCACATGAAGGAAGAGCGACGGGGAGGCATGGGCGAGGAGGTGGACACCGAGATCGGAAG	1A|077.138847150|1119993|1119993	1	3	6.69E-31	chr6A	519423597	1	5.69E-16	TGCAGCAGTTMAHRTGAAGGAAGAGCGACGGGGAGGCATGGGCGAGGAGGTGGACRCCGAGATCGGAAG	3	0.96	0.25	0.375	8.7013	3.82088	2.47508	1	1	1	12	0	0	0	0	0	0	0	0	0	0	1	1	0	0	0	1	0	1	0	1	0	1	0	0	0	-	0	0
1125769	TGCAGTTCAAAATCGGATGGAGAAGACCAGAAGAAAAAGAGGAGGACGGATTATCATTTGTCAGGACGC	1A|077.138847150|1125769|1125769	1	1	6.69E-31	chr1A	273101878	2	1.21E-27	TGCAGTTCARAATCGGATGGAGAAGACCAGAAGAAMAAGAGGAGGACGGATTATCATTTGTCAGGACGC	2	0.924444	0.576923	0.488166	5.81287	3.96771	1.4618	1	0.953488	0.909091	22	0	-	1	1	0	1	1	1	0	1	-	0	1	0	0	0	0	1	1	1	1	0	1	0	1	1	0	1
7350259	TGCAGTTCAGAATCGGATGGAGAAGACCAGAAGAACAAGAGGAGGACGGATTATCATTTGTCAGGACGC	1A|077.138847150|1125769|1125769	1	1	1.45E-27	chr1A	273054640	2	1.21E-27	TGCAGTTCARAATCGGATGGAGAAGACCAGAAGAAMAAGAGGAGGACGGATTATCATTTGTCAGGACGC	2	0.893333	0.452736	0.495532	9.20714	6.10444	1.52288	1	1	1	17	0	0	1	1	0	1	1	1	0	1	0	0	1	0	1	0	0	1	1	1	1	0	1	0	1	1	0	1
1149893	TGCAGAGTAGATAAGTAGATGGCCTTGAAAATTGTAAGTTATTTTACGGTACATTAAAGGCACACCGAG	1A|077.138847150|1132476|1132476	1	2	8.65E-30	chr1A	369616814	3	1.56E-26	TGCAGAGTAGATAAGTAGATGGCCTTGAAAATTGTAAGTTATTTTACGGTACATTRAAGGYACACCGRR	4	0.875556	0.761421	0.363318	6.8326	3.6833	1.91434	1	1	1	10	1	1	1	-	1	1	1	1	1	-	1	0	1	1	-	0	1	0	1	-	1	1	1	1	1	0	1	-
1218089	TGCAGCGGCTGTTGGATCCACGGATGACGGTGGTTGCGGCATGTTCTTGCTCGGTCAAAAGACCCGAGA	1A|077.138847150|1218089|1218089	1	1	6.69E-31	chr1A	368864588	1	2.61E-24	TGCAGCGGCTGTTGGATCCACGGATGACGGTGGTTGCGGCATGTTCTTGCTCGGTCAAAAGACCCGAGA	1	0.897778	0.386139	0.474071	13.75373	7.3985	1.85251	1	1	1	27	1	0	1	0	1	1	1	0	0	0	0	0	0	0	0	0	1	0	-	0	1	0	0	1	0	0	1	-
1220318	TGCAGTTGGATCTAACGCTGAGCCTGAGTGCCAGCTTGTCTGGCATGCAGACTTTCCGAGATCGGAAGA	1A|077.138847150|1220318|1220318	1	1	6.69E-31		0	0	999	TGCAGTTGGATCTAACGCTGAGCCTGAGTGCCAGCTTGTCTGGCATGCAGACTTTCCGAGATCGGAAGA	1	0.991111	0.116592	0.205997	12.4359	5.48095	2.33433	1	1	1	8	0	0	0	1	0	0	1	0	0	0	0	0	1	0	0	0	0	1	0	0	0	0	1	0	1	0	0	1
1246643	TGCAGGCCTCGGGCCGTCCTCGCAGCTGCGCCAAGCCGTTGCAGTGACCGAGATCGGAAGAGCGGTTCA	1A|077.138847150|1246643|1246643	1	2	6.69E-31		0	0	999	TGCAGGCCTCGGGCCGTCCTCGCAGCTGCGCCAAGCCGTTGCAGTGACCGAGATCGGAAGAGCGGTTCA	1	0.951111	0.439252	0.492619	23.86466	8.27605	3.02108	1	1	1	23	0	1	1	0	1	1	-	-	0	0	1	1	0	0	0	1	0	1	0	1	0	-	0	0	0	1	0	0
1247891	TGCAGGATAGCTCCTGCGGCTCGGACTAGAATCCTCAACTAGTTTGATGTAAAACACTCCGAGATCGGA	1A|077.138847150|1247891|1247891	1	1	6.69E-31		0	0	999	TGCAGGATAGCTCCTGYGGCTCGGACTRGAATCCTCAACTAGTTYGATGTAAAACACTCCGAGATCGGA	2	0.915556	0.553398	0.494297	22.53374	9.69111	2.40438	1	1	1	26	0	1	0	1	0	0	1	0	0	1	0	1	1	1	0	1	0	1	1	0	1	0	1	1	0	0	0	1
2253856	TGCAGCCTCCTGCGCATGACAGCCTCGAGGTCCATCTCGCTTCTCATCTCCCGAGATCGGAAGAGCGGT	1A|077.138847150|2253856|2253856	1	1	6.69E-31		0	0	999	TGCAGCCTCCTGCGCATGACAGCCTCGAGGTCCATCTCGCTTCTCATCTCCCGAGATCGGAAGAGCGGT	1	0.884444	0.994975	0.01	14.36525	5.2624	2.85592	1	1	1	0	1	1	-	1	1	1	1	1	1	1	1	1	1	-	1	1	1	1	1	1	1	1	1	-	1	1	1	1
2272089	TGCAGGTAGTAACATCTTTGATCACTGTAATTAAAATGCCTTCTTCGATCAGTCAATCATAGCTGCTTT	1A|077.138847150|2272089|2272089	1	1	6.69E-31	chr1B	397164207	1	2.61E-24	TGCAGGTAGTAACATCTTTGATCACTGTAATTAAAATGCCTTCTTCGATCAGTCAAKCATAGCTGCWWT	2	0.888889	0.97	0.0582	13.03636	4.4866	3.07198	1	1	1	3	1	1	1	1	1	1	1	1	1	1	1	1	1	1	1	1	1	1	-	1	1	-	1	1	1	-	1	1
2275930	TGCAGTATCCCCTTAAACATCATCAAGATCATCTCGACTTCCCCTTGAAGTAGTTGTCCCGAGATCGGA	1A|077.138847150|2275930|2275930	1	1	6.69E-31		0	0	999	TGCAGTATCCCCTTAAACATCATCAAGATCATCTCGACTTCCCCTTGAAGTAGTTGTCCCGAGATCGGA	1	0.911111	0.643902	0.458584	8.48705	4.31182	1.99925	1	0.97619	0.9375	16	0	0	1	1	0	1	1	0	1	1	1	-	1	0	0	1	1	1	-	1	1	1	-	1	1	1	1	1
2279035	TGCAGTCACCCAGGGGCTCGACGGGGATGCGCTGCGACCGCTGCTATGGGACTCCGTCCTCGGCATGCT	1A|077.138847150|2279035|2279035	1	1	6.69E-31	chr1A	294330117	3	1.21E-27	TGCAGTCACCCAGGGGCTCGACGGGGATGCGCTGCGRCCGCTGCTATGGGACKCCGTCCTCGGCATGCT	2	0.884444	0.959799	0.07717	10.23636	3.93476	2.67627	1	1	1	0	1	1	1	-	1	1	1	1	1	1	1	1	1	1	1	1	1	1	1	1	1	0	-	1	1	1	1	1
7331651	TGCAGTCACCCAGGGGCTCGACGGGGATGCGCTGCGGCCGCTGCTATGGGACGCCGTCCTCGGCATGCT	1A|077.138847150|2279035|2279035	1	1	1.45E-27	chr7D	214886579	3	1.21E-27	TGCAGTCACCCAGGGGCTCGACGGGGATGCGCTGCGRCCGCTGCTATGGGACKCCGTCCTCGGCATGCT	2	0.875556	0.959391	0.07792	9.53846	4.21225	2.31584	1	0.97561	0.5	2	1	1	1	1	1	1	1	-	1	1	-	1	1	1	-	1	1	1	-	1	1	1	1	1	-	1	1	1
2290060	TGCAGGCTCTATTCCTTTGCCAGGCTGCCCCGCTCTTTTGATTTGACCCATTTTCTGCTGCCCCCTCAG	1A|077.138847150|2290060|2290060	1	1	6.69E-31	chr1A	369095118	2	1.21E-27	TGCAGGCTCTATTCCTTTGCCAGGCTGCCCCGCTCTTTTGATTTGACCCATTTTCTGCTGCCCCCTCAG	1	0.915556	0.873786	0.220567	5.18039	2.51872	2.04186	1	1	1	2	1	0	1	1	1	1	1	0	-	1	1	1	1	1	1	1	1	1	1	0	1	1	1	1	1	1	1	1
2303550	TGCAGTACACCTAGAACGAGCTGCTAAGGTGGCGTCGCAGCCCATCGTCGACACGGACCGCAGCGTCTA	1A|077.138847150|2303550|2303550	1	1	6.69E-31		0	0	999	TGCAGTACACCTAGAACGAGCTGCTAAGGTGGCGTCGCAGCCCATCGTCGACRCGGACCGCAGCGTCTA	2	0.986667	0.063063	0.118172	14.12	10.59177	1.44536	2	1	1	6	0	0	0	0	0	0	0	0	0	0	0	0	0	0	0	0	0	0	0	0	0	0	0	0	0	0	0	0
2259521	TGCAGGTGAAGATCAACGGAGCAGCTTCGCTCAAGGAAGAGGCGAGACGAGCCATAGTCGCCCGAGATC	1A|077.138847150|2328274|2328274	1	1	1.46E-22	chr3D	571175364	1	7.26E-25	TGCAGGTGAAGATCAACGGAGCAGCTTCGCTCAAGGAAGAGGCGAGACGAGCCATAGTCGCCCGAGATC	1	0.982222	0.090498	0.164616	9.75862	9.19016	1.14574	1	0.981132	0.8	5	0	0	0	-	0	0	0	0	0	0	0	0	0	0	0	0	-	0	1	0	0	0	0	0	0	0	0	0
2328274	TGCAGGTGAAGACCAACAGAGCAGCTTCGCTCGAGGCGGAGGCGAGACGAGCCATAGTCGCCCGAGATC	1A|077.138847150|2328274|2328274	1	1	6.69E-31	chr1A	294332779	1	3.38E-23	TGCAGGTGAAGACCAACRGAGCAGCTTCGCTCGAGGCGGAGGCGAGACGAGCCATAGTCGCCCGAGATC	2	0.831111	0.935829	0.120106	15.56506	7.76947	2.11378	2	1	1	3	1	0	1	1	1	-	1	-	1	1	1	1	1	1	1	1	1	1	1	1	1	1	1	1	1	-	1	1
3953107	TGCAGGCCCTTGAAGTACTCCACGTCGAAGGCGTTGCTGGTGGCGTCAAGCTTGGCCGTGCCGCCGTCG	1A|077.284645510|3953107|3953107	1	2	2.40E-30	chrUn	125783238	3	1.21E-27	TGCAGGCCCTTGWARTACTCSRYGTCGAAGGCGTTGCTSRTGGCGTSRAGCTTGGCCGTGSCGCCGTCG	9	0.857778	0.937824	0.116621	30.45756	15.24695	2.06469	1	1	1	1	1	1	1	-	1	1	1	1	1	1	1	1	1	1	1	1	1	1	1	0	1	1	-	1	0	1	1	0
1124410	TGCAGAGTGCCTGCCTGTAGGAGGTGGGTGAGGGGCCAGCCGAGTCTCCCGACGAGGGGCCGAGATCGG	1A|077.368396190|1124410|1124410	1	1	6.69E-31		0	0	999	TGCAGAGTGCCTGCCTGTAGGAGGTGGGTGAGGGGCCAGCCGAGTCTCCCGACGAGGGGCCGAGATCGG	1	0.982222	0.144796	0.247661	12.59524	4.35922	2.93233	1	1	1	3	0	0	0	0	0	0	0	0	0	1	0	0	0	0	0	0	0	0	0	0	0	0	0	0	0	0	0	0
2244686	TGCAGTTTGGAGGGATGCGAAAGGAGCAGCTGCTCTTGTTCACCACCATGCAGTGCCTGTGCGGGAACC	1A|077.370800240|1077187|1077187	1	1	3.13E-24	chr1A	80269255	1	5.65E-21	TGCAGTTTGGAGGGATGCGAAAGGAGCAGCTGCTCTTGTTCACCACCATGCAGTGCCTGTGCGGGAACC	1	1	0.004444	0.008849	7	0	100	1	1	1	0	0	0	0	0	0	0	0	0	0	0	0	0	0	0	0	0	0	0	0	0	0	0	0	0	0	0	0	0
1077187	TGCAGTTTGGAGGAATGGGAAAAGAGCAGCTGCTCTTGTTCACCACCATGCAGCGCCTGTGCGGGAACC	1A|077.370800240|1077187|1077187	1	1	6.69E-31	chr1A	80269255	1	1.21E-27	TGCAGTTTGGAGGAATGGGAAAAGAGCAGCTGCTCTTGTTCACCACCATGCAGCGCCTGTGCGGGAACC	1	0.902222	0.660099	0.448737	6.9901	3.0148	2.39066	1	1	1	13	1	1	0	1	1	1	0	1	1	1	1	0	1	1	1	0	1	0	1	0	1	0	1	1	1	1	-	1
100051658	TGCAGCCTTCGGTGTCTGCAACGATTTCCCTCCACCGCGTAACAGATTGTAGTTCCCAAATTCTCCATA	1A|077.370800240|1218094|1218094	1	1	1.46E-22	chr6D	14987997	2	2.61E-24	TGCAGCCTTCGGYGTCTKCAACGATTTCCCTCCAYYGCRTAACAGATTGTAGTTCCCAAATTCTCCATA	5	0.995556	0.013393	0.026427	5	2.60768	1.94452	1	1	1	1	0	0	0	0	0	0	0	0	0	0	0	0	0	0	0	0	0	0	0	0	0	0	0	0	0	0	0	0
1205991	TGCAGAGGTGGCCACCATGTGGCTGTCACGGTCTCACATAGTGCAACAGAGGAAGACGAAGCCTCGGCC	1A|077.370800240|1379315|1379315	1	1	3.13E-24	chr6A	352109279	12	1.21E-27	TGCAGAGGTGGCCACCATGTGGCTGTCACRGTCTCACAYAGTGCAACAGAGGAAKACRAAGCCTCGGCC	3	0.875556	0.989848	0.020098	6.2242	3.01177	2.10541	1	0.973684	0	1	1	1	1	1	1	1	1	1	1	-	1	1	1	1	-	1	1	1	1	1	-	1	1	-	1	1	-	1
23919625	TGCAGATCTGCTCCTTAGTTCAGTTTCCGAGATCGGAAGAGCGGTTCAGCAGGAATGCCGAGACCGATC	1A|077.370800240|4005570|4005570	1	2	1.45E-27		0	0	999	TGCAGWTCTGCTCCTTAGTTCAGTBTCCGAGATCGGAAGAGCGGTTCAGCAGGAATGCCGAGACCGATC	4	0.871111	0.989796	0.0202	40.98582	19.76941	2.0973	3	1	1	0	-	1	1	1	1	1	1	1	1	1	1	1	1	1	-	1	1	1	1	1	-	1	-	1	1	1	1	1
1047133	TGCAGGTGCTGTTGCACAATGCACAATGCACAATGTCTAATGCTCATTGGTTATCAAAAAGTTAGACGT	1A|077.472052970|1047133|1047133	1	1	6.69E-31		0	0	999	TGCAGGTGCTGTTGCACAATGCACAATGCACAATGTCTAATGCTCATTGGTTATCAAAAAGTTAGACGT	1	0.924444	0.673077	0.440089	17.17413	5.46035	3.30269	1	1	1	13	1	0	1	0	1	1	1	0	0	1	1	1	0	0	1	1	1	1	1	-	0	1	0	1	0	1	1	0
1132776	TGCAGCTCACACACGCCAAGCCGTTTCACTCCGCCGCCACTGACGGATTAACGCTGAGCCACGCCCGAG	1A|077.488221460|1132776|1132776	1	1	6.69E-31	chr1A	372344449	1	1.56E-26	TGCAGCTCACACACGCCAAGCCGTTTCACTCYGCCGCCACTGACGGATTAACGCTGAGCCACGCCCGAG	2	0.937778	0.50237	0.499989	15.67097	5.44901	3.16153	2	1	1	22	0	1	-	0	1	1	1	0	1	0	1	-	0	0	0	1	0	1	0	-	0	1	0	0	0	1	0	0
3024924	TGCAGCCTCCCGTCCGCGCCATTTCTTGCTGGACCTTGCCGAGATCGGAAGAGCGGTTCAGCAGGAATG	1A|077.655529920|3024924|3024924	1	1	6.69E-31		0	0	999	TGCAGCCTCCCGTCCGCGCCATTTCTTGCTGGACCTTGCCGAGATCGGAAGAGCGGTTCAGCAGGAATG	1	0.951111	0.345794	0.452441	8.30631	3.32556	2.54454	1	1	1	18	1	0	0	1	0	0	0	0	1	-	0	0	1	1	0	0	0	0	1	0	-	0	1	0	-	0	0	1
3025982	TGCAGAACAAAAAAAACGTCTATGGGCCGAATCTGGCCGAGATCGGAAGAGCGGTTCAGCAGGAATGCC	1A|077.655529920|3025982|3025982	1	1	6.69E-31		0	0	999	TGCAGAACAAAAAAAACGTCTATGGGCCGAATCTGGCCGAGATCGGAAGAGCGGTTCAGCAGGAATGCC	1	0.951111	0.350467	0.45528	8.16071	3.29922	2.5386	1	1	1	18	1	0	0	1	0	0	0	1	1	1	0	0	1	1	0	0	0	0	1	0	1	0	1	0	1	0	0	1
3034070	TGCAGCTGCTCCCTGGGCTGTGTCCCCGCCATTGATCCCGAGATCGGAAGAGCGGTTCAGCAGGAATGC	1A|077.655529920|3034070|3034070	1	1	6.69E-31		0	0	999	TGCAGCTGCTCCCTGGGCTGTGTCCCCGCCATTGATCCCGAGATCGGAAGAGCGGTTCAGCAGGAATGC	1	0.933333	0.414286	0.485306	11.92424	5.16049	2.35298	1	1	1	23	0	0	0	1	0	0	1	1	1	1	0	1	1	1	1	1	0	1	1	0	0	0	1	1	1	0	1	1
5360315	TGCAGCAGGGTTCGCCGCTGAACCGCCCGAGATCGGAAGAGCGGTTCAGCAGGAATGCCGAGACCGATC	1A|077.655529920|5360315|5360315	1	2	6.69E-31		0	0	999	TGCAGCAGGGTTCGCCGCTGAACCGCCCGAGATCGGAAGAGCGGTTCAGCAGGAATGCCGAGACCGATC	1	0.946667	0.29108	0.412705	12.90625	5.96357	2.23098	1	1	1	15	0	0	0	1	0	1	0	0	0	0	-	0	1	1	0	0	0	1	0	1	0	0	-	0	1	0	0	1
11914402	TGCAGGGTTTCGCTGCTGAGTCAACCCGAGATCGGAAGAGCGGTTCAGCAGGAATGCCGAGACCGATCT	1A|077.655529920|5360315|5360315	5	1	3.15E-19		0	0	999	TGCAGGGTTTYGCTGCYGAGTCAACCCGAGATCGGAAGAGCGGTTCAGCAGGAATGCCGAGACCGATCT	2	0.871111	0.979592	0.039983	7.37634	4.33353	1.75786	1	0.974359	0	1	1	-	1	1	-	1	1	1	1	-	1	1	1	1	1	1	1	1	-	1	1	1	1	1	1	1	1	1
977674	TGCAGCCACCATTCCTCCGTGGAGCTGAAAGTAGCATCCGAGATAAGAAAATCAGCTCTCGTCCAAGCT	1A|077.655529920|977674|977674	1	1	6.69E-31	chr1A	60470377	3	1.21E-27	TGCAGCCACCATTCCTCCGTGGAGCTGAAAGTAGCATCCGRGATAAGAAAATCAGCTCTCGTCCAAGCT	2	0.88	0.989899	0.019998	5.23929	2.75484	1.95568	2	0.95122	0	2	1	1	1	1	1	1	1	1	1	1	1	1	1	1	-	1	1	1	1	1	1	1	1	1	1	1	1	-
1069488	TGCAGTCGTGTCCAGAAAATCCGCCGTCGTTCGCTTCTTCACCTTCGTCAATATGATCCAGCCGAGATC	1A|077.720024880|1069488|1069488	1	2	6.69E-31	chr1A	385841027	2	1.57E-21	TGCAGTCGTGTCCAGAAAATCCGCCGTCGTTCGCTTCTTCACCTTCGTCMATWKGATCCAGCCGAGATC	3	0.924444	0.384615	0.473373	18.66929	8.63435	2.26415	1	1	1	25	0	0	0	1	0	0	0	0	1	0	0	-	1	0	0	-	0	1	0	0	0	0	1	0	1	1	0	1
1100808	TGCAGGTTCCCGAACAGACCTCACACGTGCGGATACCCTGGGCACTCACGGCCTGGATTACGCACTGAA	1A|077.816915280|1100808|1100808	1	1	6.69E-31	chr1D	283564578	2	1.21E-22	TGCAGGTTCCCGAACAGACCTCACACGTGCGGATACCCTGGGCACTCACGGCCTGGATTACGCACTGAA	1	0.906667	0.666667	0.444444	12.02985	4.12601	2.99208	1	1	1	13	1	0	1	0	1	-	1	0	0	1	1	1	0	0	-	1	1	1	-	-	0	1	0	1	0	1	1	0
1105832	TGCAGAAGTTACAGAACACATCTTGATCTACTCCGATTATGTTGCATGCAAAGTTTAATCAACACAAAC	1A|077.836603050|731445|wPt-731445	1	2	6.69E-31	chr1A	351180433	2	5.61E-26	TGCAGAAGTTACAGAACACATCTTGATCTACTCCGATTATGTTGCATGCAAAGTTTAATCAACACAAAC	1	0.96	0.425926	0.489026	7.76515	3.13789	2.48533	1	1	1	20	0	0	1	1	1	1	0	0	1	0	0	0	1	1	0	0	1	0	0	0	1	0	1	1	1	0	1	1
1863452	TGCAGGTGGTCGAAGCAGCAGAAGCAGTAGGCGTCGTCGGCGGGGGCAGCAGCAGTAGTAGGCGTCGGC	1A|077.899478290|3956177|3956177	1	2	8.71E-25	chr4D	422932982	3	1.21E-27	TGCAGGTGGTCGAAGCAGCAGAAGCAGTAGGCGTCGTCGGCGGGGGCAGCAGCAGTAGTAGGCGTCGGC	1	0.906667	0.995098	0.009756	5.56028	2.94119	1.89235	1	1	1	0	1	1	1	1	1	1	1	1	1	1	1	1	1	-	1	1	1	1	-	1	1	1	1	1	1	1	1	1
4439902	TGCAGCTAGCGTGAGTGCGAGCAAGAGCCGAGATCGGAAGAGCGGTTCAGCAGGAATGCCGAGACCGAT	1A|077.899478290|4439902|4439902	1	3	3.11E-29		0	0	999	TGCAGCTAGCGTGAGTGCGAGCARGASCCGAGATCGGAAGAGCGGTTCAGCAGGAATGCCGAGACCGAT	3	0.968889	0.165138	0.275734	17.39623	7.84602	2.29393	1	1	1	6	0	0	0	0	0	0	1	1	0	-	0	1	0	0	0	1	0	-	-	0	0	0	0	0	0	0	0	0
[truncated: 129,690 more rows]
[truncated: 190 more columns]
