# Supplementary material for: Genomic analysis of Spanish wheat landraces reveals their variability and potential for breeding
Source: BMC Genomics. 2020 Feb 4;21:122. doi: 10.1186/s12864-020-6536-x (PMC7001277; doi:10.1186/s12864-020-6536-x)
Supplement: Supplementary file 5 — Additional file 5. File with the T. aestivum accession raw SNP genotyping results. [file 12864_2020_6536_MOESM5_ESM.csv]

*	*	*	*	*	*	*	*	*	*	*	*	*	*	*	*	*	*	*	*	*	*	*	*	*	*	A1	A10	A11	A12	A2	A3	A4	A5	A6	A7	A8	A9	B1	B10	B11	B12	B2	B3	B4	B5	B6	B7	B8	B9
*	*	*	*	*	*	*	*	*	*	*	*	*	*	*	*	*	*	*	*	*	*	*	*	*	*	9.08E+11	9.08E+11	9.08E+11	9.08E+11	9.08E+11	9.08E+11	9.08E+11	9.08E+11	9.08E+11	9.08E+11	9.08E+11	9.08E+11	9.08E+11	9.08E+11	9.08E+11	9.08E+11	9.08E+11	9.08E+11	9.08E+11	9.08E+11	9.08E+11	9.08E+11	9.08E+11	9.08E+11
*	*	*	*	*	*	*	*	*	*	*	*	*	*	*	*	*	*	*	*	*	*	*	*	*	*	1	1	1	1	1	1	1	1	1	1	1	1	1	1	1	1	1	1	1	1	1	1	1	1
*	*	*	*	*	*	*	*	*	*	*	*	*	*	*	*	*	*	*	*	*	*	*	*	*	*	0.964055	1	1	1	0.96044	0.95848	1	1	1	1	1	1	0.959543	1	1	1	0.955685	0.958001	1	1	1	1	1	1
*	*	*	*	*	*	*	*	*	*	*	*	*	*	*	*	*	*	*	*	*	*	*	*	*	*	401	476	484	492	410	418	426	434	442	450	458	466	402	477	485	493	411	419	427	435	443	451	459	467
AlleleID	AlleleID	CloneID	AlleleSequence	Chrom_Wheat_ConsensusMap_version_4	ChromPos_Wheat_ConsensusMap_version_4	AlnCnt_Wheat_ConsensusMap_version_4	AlnEvalue_Wheat_ConsensusMap_version_4	Chrom_Wheat_ChineseSpring04	ChromPos_Wheat_ChineseSpring04	AlnCnt_Wheat_ChineseSpring04	AlnEvalue_Wheat_ChineseSpring04	ClusterConsensusSequence	ClusterSize	AlleleSeqDist	SNP	SnpPosition	CallRate	OneRatioRef	OneRatioSnp	FreqHomRef	FreqHomSnp	FreqHets	AvgCountRef	AvgCountSnp	RepAvg	AGL-401	AGL-476	AGL-484	AGL-492	AGL-410	AGL-418	AGL-426	AGL-434	AGL-442	AGL-450	AGL-458	AGL-466	AGL-402	AGL-477	AGL-485	AGL-493	AGL-411	AGL-419	AGL-427	AGL-435	AGL-443	AGL-451	AGL-459	AGL-467
1000008|F|0-28:G>A-28:G>A	1000008|F|0--28:G>A	1000008	TGCAGTGAGATTCTCGTTTACAGAATTGGCATATGACACCTGAATGCATTCCGAGATCGGAAGAGCGGT	1A|138.768932400|1000008|1000008	1	1	6.69E-31		0	0	999	TGCAGTGAGATTCTCGTTTACAGAATTGRCATATGACACCTGAATGCATTCCGAGATCGGAAGAGCGGT	2	1	28:G>A	28	0.884444	0.497487	0.527638	0.472362	0.502513	0.025126	7.78906	4.49587	0.964286	0	1	2	1	0	0	2	1	0	1	-	1	0	-	1	1	0	0	0	0	1	1	1	0
1000016|F|0-57:G>T-57:G>T	1000016|F|0--57:G>T	1000016	TGCAGAGGTGTCTTCCCTCAAGGACTCGCTCAAGGCTACAACATTGGAGGAGAAATCGTCTTCCTCTTC		0	0	999	chr7D	534657113	3	1.21E-27	TGCAGAGGTGTCTTCCCTCAAGGACTCGCTCAAGGCTACAACATTGGAGGAGAAATYKTCTTCCTCTTC	3	1	57:G>T	57	1	1	0.008889	0.991111	0	0.008889	17.41549	4	1	0	0	0	0	0	0	0	0	0	0	0	0	0	0	0	0	0	0	0	0	0	2	0	0
1000034|F|0-34:C>G-34:C>G	1000034|F|0--34:C>G	1000034	TGCAGTCCCAGTCGCAGTCCAAGCGTAACGGGCTCTTCTGTTTCTTCTTCTTCTCCCCCAAGTTGACAA		0	0	999	chr1A	574426938	1	1.21E-27	TGCAGTCCCAGTCGCAGTCCAAGCGTAACGGGCTSTTCTGTTTCTTCTTCTTCTCCCCCAAGTTGACAA	2	1	34:C>G	34	0.964444	0.83871	0.170507	0.829493	0.16129	0.009217	3.43421	3	0.989796	0	1	0	0	0	0	2	0	-	0	0	1	0	1	0	0	0	0	1	-	0	0	0	0
1000061|F|0-6:A>C-6:A>C	1000061|F|0--6:A>C	1000061	TGCAGTATATGGTTCATAATTTGTTCAGAATCACGATTCCGAGAGGGATTTGCAAGTCTAGAAGAGGGA		0	0	999	chr7A	84723787	1	5.61E-26	TGCAGTMTATGGTTCATAATTTGTTCAGAATCACGATTYCGAGAGGGATTTGCAAGTCTAGAAGAGGGA	3	1	6:A>C	6	0.591111	0.052632	0.947368	0.052632	0.947368	0	2.25	2.48951	1	1	-	1	1	-	1	1	1	-	-	1	-	1	1	1	1	-	1	1	1	1	-	-	-
1000080|F|0-28:G>A-28:G>A	1000080|F|0--28:G>A	1000080	TGCAGTAGACGCCCTTCCATCGGCAGCAGTCATCACCCTTCCATGATGGAAGGAGGTTGGTAGGGTCTG	6B|013.598952020|1023142|1023142	1	2	6.73E-26	chr6B	39755001	9	1.21E-27	TGCAGTAGACRCCCTTCCAYYGGCAGCARKCRYYRCYCTTCCAKGATGRAARGASGYTGVYMGRRTCTG	15	2	28:G>A	28	0.542222	0.827869	0.188525	0.811475	0.172131	0.016393	4.448	1.66667	1	1	-	-	0	0	-	0	0	-	-	1	0	0	1	-	0	0	-	0	-	2	0	0	0
1000080|F|0-33:C>T-33:C>T	1000080|F|0--33:C>T	1000080	TGCAGTAGACGCCCTTCCATCGGCAGCAGTCATCACCCTTCCATGATGGAAGGAGGTTGGTAGGGTCTG	6B|013.598952020|1023142|1023142	1	2	6.73E-26	chr6B	39755001	9	1.21E-27	TGCAGTAGACRCCCTTCCAYYGGCAGCARKCRYYRCYCTTCCAKGATGRAARGASGYTGVYMGRRTCTG	15	5	33:C>T	33	0.595556	0.753731	0.298507	0.701493	0.246269	0.052239	4.448	8.35417	0.966667	-	-	-	0	0	-	2	2	-	-	-	0	0	-	-	0	0	1	0	1	0	0	0	0
1000080|F|0-56:T>C-56:T>C	1000080|F|0--56:T>C	1000080	TGCAGTAGACGCCCTTCCATCGGCAGCAGTCATCACCCTTCCATGATGGAAGGAGGTTGGTAGGGTCTG	6B|013.598952020|1023142|1023142	1	2	6.73E-26	chr6B	39755001	9	1.21E-27	TGCAGTAGACRCCCTTCCAYYGGCAGCARKCRYYRCYCTTCCAKGATGRAARGASGYTGVYMGRRTCTG	15	4	56:T>C	56	0.573333	0.782946	0.232558	0.767442	0.217054	0.015504	4.448	1.75758	1	1	1	-	0	0	-	0	0	-	-	-	0	0	1	1	0	0	-	0	-	2	0	0	0
1000114|F|0-7:G>C-7:G>C	1000114|F|0--7:G>C	1000114	TGCAGGTGCTGGTCGCTCGCGCCGTTCCATGGGGACGAGGATGGAGATGGCGGAGGCGGGCTGGAGTCG	7D|142.841372800|1000114|1000114	1	2	6.69E-31	chr7D	576277243	12	1.21E-27	TGCAGGTSCTGGTCGCTCGCGCCGTTCCATGGGGACGAGGATGGAGATGGCGGAGGCGGGCTGGAGTCG	2	1	7:G>C	7	0.728889	0.993902	0.006098	0.993902	0.006098	0	13.47059	12	1	-	0	-	0	0	0	0	0	0	0	0	0	0	-	0	0	0	0	0	0	0	-	0	-
1000124|F|0-31:C>A-31:C>A	1000124|F|0--31:C>A	1000124	TGCAGGTGAGGTGGACGGAGCGGAAGGGACCCTGGTGCGCGGCGAGGACGCGGGAGACGGCCGCGATGA	5B|029.084591210|1000124|1000124	1	1	6.69E-31	chr5B	63844582	4	5.61E-26	TGCAGGTGAGGTGGACGSAGCGGAAGGGMCCMTGGTGCGCGGCGAGGACGCGGGAGACKGCCGCGATGA	3	1	31:C>A	31	1	0.706667	0.302222	0.697778	0.293333	0.008889	17.42786	20.29412	1	0	0	0	1	0	0	0	0	1	0	0	1	1	1	0	0	0	0	2	0	0	1	1	0
1000128|F|0-34:A>T-34:A>T	1000128|F|0--34:A>T	1000128	TGCAGGTGACAAAGCAGGCAGGGAAGGTTCTCCGAGGTGGCCCAGCGGGGTTAGTGGTTCGGTGTGCCT		0	0	999	chr2A	543572716	3	1.21E-27	TGCAGGTGACAAAGCAGGCAGGGAAGGTTCTCCGWGGTGGCCCAGCGGGGTTAGTGGTTCGGTGTGCCT	2	1	34:A>T	34	0.817778	0.788043	0.211957	0.788043	0.211957	0	2	1.76	1	0	0	0	0	1	0	-	0	0	-	0	0	0	0	-	0	0	0	0	-	0	0	0	1
1000130|F|0-16:G>C-16:G>C	1000130|F|0--16:G>C	1000130	TGCAGGTGAAGCAGCTGGAGGACGCGGTGCAGGAGCTGGTGGCCTCGTACGAGGACTGCGCGTACCTCG		0	0	999	chr1B	648738502	5	1.21E-27	TGCAGGTGAAGCAGCTSGAGGAYGCGGTGCAGGAGCTSGTGGCCTCGTACGAGGACTGCGCGWACCTCG	4	3	16:G>C	16	1	1	0.084444	0.915556	0	0.084444	8.47183	7.31818	1	2	0	0	0	0	0	2	0	0	0	0	0	0	0	0	0	0	0	0	0	0	0	0	0
1000134|F|0-15:T>C-15:T>C	1000134|F|0--15:T>C	1000134	TGCAGGTCTCCCTCATGTTCGCGCCCTATTAATGTCCTTGACCGCCCGCAAGCCCGAGATCGGAAGAGC	6B|028.309421190|1000134|1000134	1	1	6.69E-31		0	0	999	TGCAGGTCTCCCTCAYGTTCGCGCCCTATTAATGTCCTTGACCGCCCGCAAGCCCGAGATCGGAAGAGC	2	1	15:T>C	15	1	0.497778	0.511111	0.488889	0.502222	0.008889	14.79021	20.52448	0.991071	1	0	0	0	0	1	0	0	1	0	1	0	0	0	1	1	1	0	0	1	1	1	0	1
100013706|F|0-34:T>C-34:T>C	100013706|F|0--34:T>C	100013706	TGCAGCAACGGCCGTGTCGCCACGTCGCGGCTGATGACGGCCGCCACGCCGAGGCGCTCCTCGGAGGAC		0	0	999	chr2B	717776124	2	1.21E-27	TGCAGCAACGGCCGTGTCGCCACGTCGCGGCTGAYGACGGCCGCCACGCCGAGGCGCTCCTCGGAGGAC	2	1	34:T>C	34	0.991111	0.995516	0.008969	0.991031	0.004484	0.004484	7.60932	5.5	0.990741	0	0	0	0	0	0	0	0	0	0	0	0	0	0	0	0	0	2	0	0	0	0	0	0
100013714|F|0-45:A>G-45:A>G	100013714|F|0--45:A>G	100013714	TGCAGAAAAATGAAGAACAGCTGCTTTAATCATGTCACAGGGGGGATCATGCTGAAAGGAGCAGAGCGC	3B|062.855600090|994613|994613	1	1	2.40E-30	chr4A	606526661	3	1.21E-27	TGCAGAAAAATGAAGAACAGCTGCTTTAATCATGTCACAGGGGGGRTCATGCTGAAAGGAGCAGAGCGC	2	1	45:A>G	45	1	0.991111	0.031111	0.968889	0.008889	0.022222	13.82918	4.625	0.982143	0	0	0	0	0	0	0	0	0	0	0	0	0	0	0	0	0	0	0	0	0	0	0	0
100013730|F|0-8:T>C-8:T>C	100013730|F|0--8:T>C	100013730	TGCAGAAATACCACACGATCTGAAAAAATCGACAAAACATGTCGTCGGAGAAACAGGAGACGGCGTCGG		0	0	999	chr1B	349345759	2	5.61E-26	TGCAGAAAYACCACACGATCTGAAAAAATCGACAAAACATGTCGTCGGAGAAACAGGAGACGGCGTCGG	2	1	8:T>C	8	0.951111	0.046729	0.962617	0.037383	0.953271	0.009346	4.8	4.47909	0.990741	1	0	1	1	1	1	-	1	-	1	1	1	1	0	1	1	1	1	1	1	1	1	1	1
100013746|F|0-41:G>T-41:G>T	100013746|F|0--41:G>T	100013746	TGCAGAAAGATATCAAGCTGATCTAAATGCTTTCGTGTTGAGTCACCTGACTATTTCTTCGCGCTCTCG	3D|090.069352470|2243182|2243182	1	1	3.11E-29	chr3D	548261384	1	5.61E-26	TGCAGAAAGATATCAAGCTGATCTAAATGCTTTCGTGTTGAKTCACCTGACTATTTCTTCGCGCTCTCG	2	1	41:G>T	41	0.96	0.00463	0.99537	0.00463	0.99537	0	6	4.9037	1	1	1	1	1	1	1	1	1	1	1	1	1	1	1	1	1	1	1	1	1	1	-	1	1
100013765|F|0-27:T>G-27:T>G	100013765|F|0--27:T>G	100013765	TGCAGAACAAGCTGCTGGTTCCGTCCGTCCTGGGAGTGGGAGGCAAGGGCCGGAAGTGGAGGCTGTGGA		0	0	999	chr3A	69506101	1	5.61E-26	TGCAGAACAAGCTGCTGGTTCCGTCCGKCCTGGGAGTGGGAGGCAAGGGCCGGAAGTGGAGGCTGTGGA	2	1	27:T>G	27	0.773333	0.293103	0.706897	0.293103	0.706897	0	2.49123	2.27907	1	0	1	-	1	1	1	1	0	1	0	1	1	-	1	1	1	1	1	1	1	1	1	1	-
100013771|F|0-21:C>A-21:C>A	100013771|F|0--21:C>A	100013771	TGCAGAACATATTAGCTCGATCTAGATCCACCGATTGTTCTGTACCGTGTGCCTGTAGTGTATCTGCTG	7D|143.261531300|2250063|2250063	1	1	3.11E-29	chr7D	592573190	1	1.21E-27	TGCAGAACATATTAGCTCGATMTAGATCCACCGATTGTTCTGTACCGTGTGCCTGTAGTGTATCTGCTG	2	1	21:C>A	21	0.84	0.978836	0.021164	0.978836	0.021164	0	2.23423	1.75	1	0	-	0	-	0	0	0	0	0	0	0	0	0	0	0	0	0	0	0	0	0	0	0	0
100013777|F|0-28:C>T-28:C>T	100013777|F|0--28:C>T	100013777	TGCAGAACCGATTCGGCGTCTTCCGCCACGCCGACTGGCTCGGCCGCCACTTCGGATCCAAGGTATTCA		0	0	999	chr2D	337848240	3	1.21E-27	TGCAGAACCGATTCGGCGTCTTCCGCCAYGCCGACTGGCTCGGCCGCCACTTCGGATCCAAGGTATTCA	2	1	28:C>T	28	1	1	0.004444	0.995556	0	0.004444	15.49296	3	1	0	0	0	0	0	0	0	0	0	0	0	0	0	0	0	0	0	0	0	0	0	0	0	0
100013778|F|0-55:G>A-55:G>A	100013778|F|0--55:G>A	100013778	TGCAGAACCTAGAGGCTAGTGTTGCTAACATGGCGGAGTTTGTCGTGCTTTTGGGGGGATGCGAGCGCA		0	0	999	chr1D	416111139	3	1.21E-27	TGCAGAACCTAGAGGCTAGTGTTGCTAACATGGCGGAGTTTGTCGTGCTTTTGGGRGGATGCGAGCGCA	2	1	55:G>A	55	0.684444	0.863636	0.142857	0.857143	0.136364	0.006494	2.32237	1.53571	1	0	-	1	0	1	-	0	-	0	0	0	-	0	-	0	-	-	0	0	-	-	0	0	1
100013780|F|0-40:T>C-40:T>C	100013780|F|0--40:T>C	100013780	TGCAGAACCTGGCGACGTGGCAACCGAGCGGTGGCTCCCCTGGCTGGTTGATGTATGAACCGAGATCGG		0	0	999		0	0	999	TGCAGAACCTGGCGACGTGGCAACCGAGCGGTGGCTCCCCYGGCTGGTTGATGTATGAACCGAGATCGG	2	1	40:T>C	40	0.657778	0.060811	0.945946	0.054054	0.939189	0.006757	23.58333	2.16892	1	-	1	1	-	-	-	-	1	1	-	1	1	-	1	1	1	1	1	-	1	1	1	1	0
100013782|F|0-50:G>A-50:G>A	100013782|F|0--50:G>A	100013782	TGCAGAACGCGAAAAGCGCTGCGACTCCGCGTTCAGCACCGAACTGCTTCGTAACCGCCCGGCCGTCGG		0	0	999	chr2B	131109253	2	1.21E-27	TGCAGAACGCGAAAAGCGCTGCGACTCCGCGTTCAGCACCGAACTGCTTCRTAACCGCCCGGCCGTCGG	2	1	50:G>A	50	0.76	0.953216	0.046784	0.953216	0.046784	0	2.15909	1.9	1	-	0	0	0	0	0	0	0	0	-	-	0	0	0	-	0	0	0	-	0	-	0	0	0
100013791|F|0-55:T>C-55:T>C	100013791|F|0--55:T>C	100013791	TGCAGAACTGGCTGGATCAAGCACGGGGACGGGCTCGGTTTGGAGTTTGGTGCCGTCGCGCGGCTGGCG		0	0	999	chr4B	40224891	2	1.21E-27	TGCAGAACTGGCTGGATCAAGCACGGGGACGGGCTCGGTTTGGAGTTTGGTGCCGYCGCGCGGCTGGCG	2	1	55:T>C	55	1	0.977778	0.026667	0.973333	0.022222	0.004444	4.36691	4.33333	1	0	0	0	0	0	0	0	0	2	0	0	0	0	0	1	0	0	0	0	0	0	0	0	0
100013800|F|0-24:A>G-24:A>G	100013800|F|0--24:A>G	100013800	TGCAGAAGAGAGGCTCGATCTGGTAGGGATGGGGTGGGGCTGCGGGCGGAGAGCAGAGCATCGCCCGCC		0	0	999	chr5D	108688377	2	1.21E-27	TGCAGAAGAGAGGCTCGATCTGGTRGGGATGGGGTGGGGCYGYGGGCGGAGAGCAGAGCATCGCCCGCC	2	3	24:A>G	24	0.893333	1	0.00995	0.99005	0	0.00995	2.27197	2	0.986111	0	0	0	-	0	0	0	0	-	0	0	0	0	0	0	0	0	0	0	0	0	0	0	0
100013806|F|0-43:G>A-43:G>A	100013806|F|0--43:G>A	100013806	TGCAGAAGAGCTTACTTCACACGTGGTCGTGGCAGGCTCGCTCGCTAGCAGGTAAGTTAATTTTTTTTG		0	0	999	chrUn	379596353	3	1.21E-27	TGCAGAAGAGCTTACTTCACACGTGGTCGTGGCAGGCTCGCTCRCTAGCAGGTAAGTTAATTTTTTTTG	2	1	43:G>A	43	1	1	0.097778	0.902222	0	0.097778	7.52313	4.28	1	0	2	0	0	0	2	0	2	0	0	0	0	0	0	0	0	0	0	0	0	0	0	0	0
100013813|F|0-54:G>A-54:G>A	100013813|F|0--54:G>A	100013813	TGCAGAAGCAGAACTCGTGGTCGCCCGACATCGAGCGCGACGAGGCGTGGGAGCGGCGGCGGCGCGGGA		0	0	999	chr6D	421888188	4	1.21E-27	TGCAGAAGCAGAACTCGTGGTCGCCCGACATCGAGCGCGACGAGGCGTGGGAGCRGCGGCGGCGCGGGA	2	1	54:G>A	54	1	1	0.004444	0.995556	0	0.004444	10.25704	3	1	0	0	0	0	0	0	0	0	0	0	0	0	0	0	0	0	0	0	0	0	0	0	0	0
100013815|F|0-19:T>A-19:T>A	100013815|F|0--19:T>A	100013815	TGCAGAAGCCACTCGACGGTCTCGCCGTCGGTCTTGTGGCCGAGCTCCCGCGTGAGCTGGAACACCCGC	2A|064.894565760|2253524|2253524	1	1	3.13E-24	chr4D	65577702	4	1.21E-27	TGCAGAAGCCACTCGACGGWCTCGCCGTCGGTCTTGTGGCCGAGCTCCCGCGTGAGCTGGAACACCCGC	2	1	19:T>A	19	1	1	0.008889	0.991111	0	0.008889	23.9331	6	1	0	0	0	0	0	0	2	0	0	0	0	0	0	0	0	0	0	0	0	0	0	0	0	0
100013832|F|0-43:T>C-43:T>C	100013832|F|0--43:T>C	100013832	TGCAGAAGGACGGGCACGCCGTCACGGGCCCCTTCGTGCTCTCTCGCTACAACCCGCCGTGGACGCTCC		0	0	999	chr3D	472210764	3	5.61E-26	TGCAGAAGGACGGGCACGCCGTCACGGGCCCCTTCGTGCTCTCYCGCTACAACCCGCCGTGGACGCTCC	2	1	43:T>C	43	1	0.008889	0.991111	0.008889	0.991111	0	5.5	5.22662	1	1	1	1	1	1	1	1	1	1	1	1	1	1	1	1	1	1	1	1	1	1	1	1	0
100013840|F|0-38:T>C-38:T>C	100013840|F|0--38:T>C	100013840	TGCAGAAGGTCCATGCCGGGCCCAAACTCGAGGACCACTGTTTGGGTGGCCCGTGGTTTAGCGACTGTC		0	0	999	chr6D	57249642	3	1.21E-27	TGCAGAAGGTCCATGCCGGGCCCAAACTCGAGGACCACYGTTTGGGTGGCCCGTGGTTTAGCGACYGYC	2	3	38:T>C	38	0.964444	0.018433	1	0	0.981567	0.018433	5.2	4.84615	0.975	1	1	1	1	1	1	1	1	1	1	1	1	1	1	1	-	1	1	1	1	1	1	1	1
100013858|F|0-22:T>C-22:T>C	100013858|F|0--22:T>C	100013858	TGCAGAATCAAATATCCATGCATATGCACACCTTTCTTTACCAGAGAAGTCCAGAAAGCTATTCCATTA	4A|103.650594300|4398080|4398080	1	3	3.11E-29	chr4A	691806669	1	5.61E-26	TGCAGAATCAAATATCCATGCAYATGCACACCTTTCTTTACCAGAGAAGTCCAGAAAGCTATTCCATTA	2	1	22:T>C	22	0.995556	0.21875	0.790179	0.209821	0.78125	0.008929	11.78182	11.4913	1	1	1	1	1	1	0	1	1	1	1	1	1	1	1	1	1	1	1	1	1	1	1	1	1
100013863|F|0-30:G>A-30:G>A	100013863|F|0--30:G>A	100013863	TGCAGAATCCATGGTCTCCGCCGTCGAATCGACTTGCCGGAGGCTAAGGCGGGGAGCGGAGCTCCGCCG		0	0	999	chr7A	686164410	1	5.61E-26	TGCAGAATCCATGGTCTCCGCCGTCGAATCRACTTGCCGGAGGCTAAGGCGGGGAGCGGAGCTCCGCCG	2	1	30:G>A	30	0.92	0.004831	0.995169	0.004831	0.995169	0	4	3.21633	1	1	1	1	1	1	1	1	1	1	1	1	1	1	1	1	1	1	1	-	1	1	1	1	1
100013869|F|0-56:C>T-56:C>T	100013869|F|0--56:C>T	100013869	TGCAGAATGGGCCTAAGTCGACGCATCTATCGCATACCCTTGGACCTTACTATGTGCAATGCAGGCATC		0	0	999	chr3B	21502103	1	1.21E-27	TGCAGAATGGGCCTAAGTCGACGCATCTATCGCATACCCTTGGACCTTACTATGTGYAATGCAGGCATC	2	1	56:C>T	56	0.911111	0.995122	0.004878	0.995122	0.004878	0	4.0996	3	1	-	0	0	0	0	0	0	0	-	-	0	0	-	0	0	0	0	0	0	-	0	0	0	0
1000139|F|0-8:A>G-8:A>G	1000139|F|0--8:A>G	1000139	TGCAGGTCAGCCAGTGGGATGGGGATTGGGGAGGTGAGCGGGGCTGGACCCGAGATCGGAAGAGCGGTT	6A|048.226863160|1000139|1000139	1	1	6.69E-31		0	0	999	TGCAGGTCRGCCAGTGGGAYGGGGATTGGGGAGGTGAGCGGGRCTGGACCCGAGATCGGAAGAGCGGTT	2	3	8:A>G	8	1	0.088889	1	0	0.911111	0.088889	29.16	28.80634	1	1	1	1	1	1	1	1	1	1	1	1	1	1	1	1	1	1	1	1	1	1	1	1	1
100013915|F|0-16:T>C-16:T>C	100013915|F|0--16:T>C	100013915	TGCAGACCAGAAGGGATATAGACAGGAAAGGGCGAGGAGGAGGATTACCGCGAAGAGCGTGAGCGCGAC	6A|063.790827820|1163655|1163655	1	1	3.11E-29	chr6A	540617786	2	1.21E-27	TGCAGACCAGAAGGGAYATAGACAGGAAAGGGCGAGGAGGAGGATTACCGCGAAGAGCGTGAGCGCGAC	2	1	16:T>C	16	0.991111	0.982063	0.022422	0.977578	0.017937	0.004484	4.32971	3	1	0	0	0	0	0	0	0	1	0	0	0	0	0	0	0	0	0	0	0	0	0	0	0	0
100013932|F|0-67:T>G-67:T>G	100013932|F|0--67:T>G	100013932	TGCAGACCGAGCCAGCTATTTTGTCGCGAAGGGAAAGCAGCATTTCGAGAGAGTAAGCGCCGCAAGATG	7A|032.922680890|4405371|4405371	1	1	4.02E-28	chr7A	46470894	1	1.21E-27	TGCAGACCGAGCCAGCTATTTTGTCGCGAAGGGAAAGCAGCATTTCGAGAGAGTAAGCGCCGCAAGAKG	2	1	67:T>G	67	0.973333	0.817352	0.182648	0.817352	0.182648	0	5.40724	3.52	1	0	0	1	0	1	0	0	0	0	0	1	0	0	0	1	1	1	0	-	0	0	0	0	0
100013935|F|0-39:C>T-39:C>T	100013935|F|0--39:C>T	100013935	TGCAGACCGGCCTCCGCAACGTTTTATCGGTAGAAGATGCCCTTACTCCTCGCTATAGCTAGTGTGTAG		0	0	999	chr3A	750773923	1	3.38E-23	TGCAGACCGGCCTCCGCAACGTTTTATCGGTAGAAGATGYCCTTACTCCTCGCTATAGCTAGTGTGTAG	2	1	39:C>T	39	0.657778	0.97973	0.02027	0.97973	0.02027	0	2.10119	1.66667	1	-	-	-	-	0	0	0	0	0	0	-	0	0	0	0	-	0	-	0	-	0	-	-	0
100013939|F|0-15:T>C-15:T>C	100013939|F|0--15:T>C	100013939	TGCAGACCGTGGCGGTGCGGACGAGGGTGGTGAGAAAGTCGACGCGTAGGAGGATCTCGCCGAGGAGGT	6D|001.635609897|2267717|2267717	1	2	3.11E-29	chr6D	3809683	1	1.21E-27	TGCAGACCGTGGCGGYRCGGACGAGKGTGGTGAGAAAGTCGACGCGTAGGAGGATCTCGCCGAGGAGGT	2	3	15:T>C	15	0.653333	0.863946	0.136054	0.863946	0.136054	0	6.04167	2.88	1	0	0	0	-	-	0	0	-	-	-	-	1	0	-	0	0	-	-	1	-	0	0	0	-
100013943|F|0-6:C>T-6:C>T	100013943|F|0--6:C>T	100013943	TGCAGACGAATATTACCCCTTCTTTCAGCATTCGGTCATGATCAGCCGACCTATATATGTCCTGCCCGA		0	0	999	chr1D	483435122	3	4.34E-27	TGCAGAYGAATATTACCCCTTCTTTCAGCATTCGGTCATGATCAGCCGACCTATATATGTCCTGCCCGA	2	1	6:C>T	6	0.986667	1	0.004505	0.995495	0	0.004505	8.74377	3	1	0	0	-	0	0	0	0	0	0	0	0	0	0	0	0	0	0	0	0	-	0	0	0	0
100013965|F|0-26:T>G-26:T>G	100013965|F|0--26:T>G	100013965	TGCAGACGCGACAACAGCGGCCGCGCTGTGGCTGGAGGAGGCCGCTGTCGCATTGGATAAGGTATCTAC		0	0	999		0	0	999	TGCAGACGCGACAACAGCGGCCGCGCKGTGGCTGGAGGAGGCCGCYGYCGCATTGGATAAGGTATCTAC	2	3	26:T>G	26	0.853333	0.072917	0.989583	0.010417	0.927083	0.0625	2.3125	2.02294	0.964286	-	1	1	1	1	0	1	-	1	2	1	1	1	1	1	1	1	2	1	-	1	-	-	1
100013971|F|0-65:C>A-65:C>A	100013971|F|0--65:C>A	100013971	TGCAGACGGAAGGGTTGGATTCGTAGAGCACGCACGGGTCAGCAACGAAGGACTGGCGGCGGCGGCGGA		0	0	999		0	0	999	TGCAGACGGAAGGGTTGGATTCGTAGAGCACGCACGGGTCAGCAACGAAGGACTGGCGGCGGCGGMGGR	2	2	65:C>A	65	0.715556	0.962733	0.111801	0.888199	0.037267	0.074534	2.97283	1.85	0.962963	0	0	0	-	0	-	-	-	0	0	2	0	-	0	0	0	0	0	-	0	0	0	-	0
100013975|F|0-21:C>G-21:C>G	100013975|F|0--21:C>G	100013975	TGCAGACGGATGACACCGTCTCGATGTTGTCGTGTCGCGCTAATGGACGTTTTGGTGGACACCTTTCAG		0	0	999	chrUn	96393555	1	5.61E-26	TGCAGACGGATGACACCGTCTSGATGTTGTCGTGTCGCGCTAATGGACGTTTTGGTGGACACCTTTCAG	2	1	21:C>G	21	0.795556	0.005587	0.994413	0.005587	0.994413	0	3	1.85437	1	1	-	-	-	1	1	-	1	1	1	1	1	1	1	-	1	1	1	1	-	1	1	1	1
100013980|F|0-34:C>T-34:C>T	100013980|F|0--34:C>T	100013980	TGCAGACGGCGGCGGCCTGGCGCTCGGAGTAGCTCCCCTTGGCGGTGATGCGGTCGAAGAGCTCCCCGC		0	0	999	chr2D	518613698	3	1.21E-27	TGCAGACGGCGGCGGCCTGGCGCTCGGAGTAGCTYCCCTTGGCGGTGATGCGGTCGAAGAGCTCCCCGC	2	1	34:C>T	34	1	1	0.035556	0.964444	0	0.035556	39.5669	15.55556	1	0	0	0	0	0	0	0	0	0	0	0	0	0	0	0	0	0	0	0	0	0	2	0	0
100013982|F|0-26:G>A-26:G>A	100013982|F|0--26:G>A	100013982	TGCAGACGTCATGATAGCGGCCACCGGCCGGCGTCGCCTCCCTCCGTCCGTCGTTGCGGGTCCCCTTCG		0	0	999	chr5D	258715914	7	1.21E-27	TGCAGACGTCATGATAGCGGCCACCGRCCGGCGTCGCCTCCCTCCGTCCGTCGTTGCGGGTCCCCTTCG	2	1	26:G>A	26	0.822222	0.843243	0.156757	0.843243	0.156757	0	2.57754	2	1	1	0	0	0	0	0	0	-	0	0	-	-	0	1	0	0	0	0	0	0	0	0	0	0
100013994|F|0-16:C>T-16:C>T	100013994|F|0--16:C>T	100013994	TGCAGACTGAACTGCACGTCCAAAAACAAAAAGGTAGTAACAGAGAGACCAACACTAGTGTCGACTCTC		0	0	999	chr3B	13833962	2	1.21E-27	TGCAGACTGAACTGCAYGTCCAAAAACAAAAAGGTAGTAACAGAGAGACCAACACTAGTGTCGACTCTC	2	1	16:C>T	16	0.991111	1	0.076233	0.923767	0	0.076233	9.05735	4.59091	0.981818	0	0	0	0	2	0	0	0	0	0	0	0	0	0	0	0	0	0	0	0	0	0	0	0
100014013|F|0-23:G>A-23:G>A	100014013|F|0--23:G>A	100014013	TGCAGAGAAACAATCGGAGTAAAGCAAATCAGTCCTCAGTTGTGTGATAGTGATGCGCACAATCATACA		0	0	999	chr1A	544082528	1	5.61E-26	TGCAGAGAAACAATCGGAGTAAARCAAATCAGTCCTCAGTTGTGTGATAGTGATGCGCACAATCATACA	2	1	23:G>A	23	0.773333	0.011494	0.988506	0.011494	0.988506	0	2	1.85714	1	1	-	1	1	1	1	1	1	-	-	-	-	1	1	-	1	1	1	1	1	1	1	1	-
100014020|F|0-55:T>G-55:T>G	100014020|F|0--55:T>G	100014020	TGCAGAGAACTGTCGGCCCATGTGAAATGTACCCACGTTCGCGGGCCGGACAACGTCAGGTGGACCTAG		0	0	999	chr2A	714621702	3	5.61E-26	TGCAGAGAACTGTCGGCCCATGTGAAATGTACCCACGTTCGCGGGCCGGACAACGKCAGGTGGACCTAG	2	1	55:T>G	55	0.937778	0.009479	0.990521	0.009479	0.990521	0	6.5	4.18143	1	1	1	-	1	-	1	1	1	1	1	1	1	1	1	1	1	1	1	1	1	1	1	1	1
100014045|F|0-24:A>C-24:A>C	100014045|F|0--24:A>C	100014045	TGCAGAGAGTGGTTCGAGCACAAGACGGCCGATGAGCCCCTGACCCGCACCACCCCGTCGCATGTGCGC		0	0	999	chr4B	30865737	1	1.21E-27	TGCAGAGAGTGGTTCGAGCACAAGMCGGCCGATGAGCCCCTGACCCGCACCACCCCGTCGCATGTGCGC	2	1	24:A>C	24	1	0.817778	0.186667	0.813333	0.182222	0.004444	15.02655	7.08475	1	0	0	0	0	1	0	2	0	0	0	1	0	0	0	0	0	0	0	0	1	0	0	0	1
100014060|F|0-29:C>G-29:C>G	100014060|F|0--29:C>G	100014060	TGCAGAGCCACAATATAATCCATGATTCACTACTGCGCAACAATGAGCAAATCTTATTGAACTTTGAGA		0	0	999	chr5A	216670082	15	1.21E-27	TGCAGAGCCACAATATAATCCATGATTCASTACTGCGCAACAATGAGCAAATCTTATTGAACTTTGAGA	2	1	29:C>G	29	0.746667	0.035714	0.994048	0.005952	0.964286	0.029762	2.16667	1.97826	1	1	1	1	-	-	-	-	1	1	1	-	1	1	1	1	1	1	1	1	1	-	1	-	1
100014072|F|0-14:T>C-14:T>C	100014072|F|0--14:T>C	100014072	TGCAGAGCGCAGACTGGGAGAGGAGAGGAGAGGAGAGGAGGGAGACGCCATGGCTGGCTGGCTGATCCG		0	0	999		0	0	999	TGCAGAGCGCAGACYGGGAGAGGAGAGGAGAGGAGAGGAGGGAGACGCCATGGCTGGCTGGCTGATCCG	2	1	14:T>C	14	0.848889	0.994764	0.010471	0.989529	0.005236	0.005236	16.34914	4.5	0.9875	0	0	0	0	-	0	0	0	0	0	0	0	0	0	0	0	-	0	-	0	0	0	0	-
100014087|F|0-21:G>A-21:G>A	100014087|F|0--21:G>A	100014087	TGCAGAGCTTCTGAAGATGGCGCGATTCTGAGCACGCCACGGCATATCTGAATCTTACGGCACTGCCTC	1D|124.679793300|2244970|2244970	1	1	3.11E-29	chr1D	472401912	1	1.21E-27	TGCAGAGCTTCTGAAGATGGCRCGATTCTGAGSACGCCACGGCATATCTGAATCTTACGGCACTGCCTC	2	2	21:G>A	21	0.955556	0.995349	0.004651	0.995349	0.004651	0	3.22348	3	1	0	0	-	0	0	0	0	0	0	0	0	0	0	0	0	0	0	0	0	0	0	0	0	0
100014093|F|0-29:G>C-29:G>C	100014093|F|0--29:G>C	100014093	TGCAGAGGACGAAGCCCATATTTTTGCAGGTGCTACACAAATATTACCAAGCATCTGAGCAACGAATTA		0	0	999	chr5A	27918368	1	1.21E-27	TGCAGAGGACGAAGCCCATATTTTTGCAGSTGCTACACAAATATTACCAAGCATCTGAGCAACGAATTA	2	1	29:G>C	29	0.968889	0.995413	0.013761	0.986239	0.004587	0.009174	5.51852	4	1	0	0	0	0	0	0	0	0	0	0	0	0	0	-	0	0	-	0	0	0	0	0	0	0
100014104|F|0-35:G>A-35:G>A	100014104|F|0--35:G>A	100014104	TGCAGAGGAGTGTATTACAGTAGAGCTGGTTGTACGACCTGGTACTTTTGTGCAGCTTTGGTTGATTAA		0	0	999	chr7D	159957053	5	1.21E-27	TGCAGAGGAGTGTATTACAGTAGAGCTGGTTGTACRACCTGGTACTTTTGTGCAGCTTTGGTTGATTAA	2	1	35:G>A	35	0.866667	0.979487	0.020513	0.979487	0.020513	0	2.36726	2	1	0	0	0	0	0	0	0	-	0	0	-	-	0	0	0	0	0	0	0	-	-	0	0	0
100014107|F|0-50:G>A-50:G>A	100014107|F|0--50:G>A	100014107	TGCAGAGGCACAGTGACACGGAAGGCATGCATTTACACAGGCGCGGTCAGGGAGAGAGGAGGCGCCGAT		0	0	999	chr3D	529132095	1	1.21E-27	TGCAGAGGCACAGTGACACGGAAGGCATGCATTTACACAGGCGCGGTCAGRGAGAGAGGAGGCGCCGAT	2	1	50:G>A	50	1	1	0.004444	0.995556	0	0.004444	19.0493	3	0.991071	0	0	0	0	0	0	0	0	0	0	0	0	0	0	0	0	0	0	0	0	0	0	0	0
100014110|F|0-41:A>G-41:A>G	100014110|F|0--41:A>G	100014110	TGCAGAGGCAGAGGCCGCAGCAGCAGCAGCAGGAAGAATCCATCTGTCTGTCTATCCCTTCCTTCCGAG		0	0	999	chr4B	633769119	2	1.56E-26	TGCAGAGGCAGAGGCCGCAGCAGCAGCAGCAGGAAGAATCCRTCTGTCTGTCTATCCCTTCCTTCCGAG	2	1	41:A>G	41	0.946667	1	0.00939	0.99061	0	0.00939	15.66045	2	0.990385	0	0	-	0	0	0	0	0	0	0	0	0	0	0	0	0	0	0	0	0	0	0	0	-
100014117|F|0-57:C>A-57:C>A	100014117|F|0--57:C>A	100014117	TGCAGAGGCGCATGTGCATCGAGAGGTTCCAGTACGGGCCTGCCCTTCCGGCCCATCCGACCACCAGTG		0	0	999	chr4D	379345662	1	5.61E-26	TGCAGAGGCGCATGTGCATCGAGAGGTTCCAGTACGGGCCTGCCCTTCCGGCCCATCMGACCACCAGTG	2	1	57:C>A	57	0.533333	0.016667	0.983333	0.016667	0.983333	0	2	1.52459	1	-	1	-	-	1	-	-	1	0	-	-	-	-	1	-	1	-	1	-	1	1	-	-	-
100014120|F|0-28:G>A-28:G>A	100014120|F|0--28:G>A	100014120	TGCAGAGGCTCCCGGAAGTGAAGCAGCTGGTGCTGTCCCTGTCGGCGGAGAACGTTGGCCTTCGCCGAG		0	0	999	chr7B	691986015	3	1.56E-26	TGCAGAGGCTCCCGGAAGTGAAGCAGCTRGTGCTGTCCCTGTCGGCGGAGAACGTTGGCCTTCGCCGAG	2	1	28:G>A	28	0.991111	0.995516	0.008969	0.991031	0.004484	0.004484	9.11429	5.5	1	0	0	0	0	0	0	0	0	0	0	0	0	0	0	0	0	0	0	0	0	0	0	0	0
100014128|F|0-14:C>T-14:C>T	100014128|F|0--14:C>T	100014128	TGCAGAGGGAGGCGCGCGGGAGGCTGCAAGAGGAGGGAGAGAGAGAGACTGCGAGAGGATGGGGATCGT		0	0	999		0	0	999	TGCAGAGGGAGGCGYGCGGGAGGCTGCRAGAGGAGGGAGAGAGAGAGACTGCGAGAGGATGGGGATCGK	2	3	14:C>T	14	0.884444	0.045226	1	0	0.954774	0.045226	2.33333	2.17241	0.969697	1	-	1	1	2	1	1	-	1	1	-	1	1	-	1	1	-	1	-	1	1	1	1	-
100014132|F|0-34:G>C-34:G>C	100014132|F|0--34:G>C	100014132	TGCAGAGGGCGGCGACCGATGGGCGAGCGATGGCGGCCGAATCCAGGTGAGTGGCGGCGGGACCTTGCA	7A|079.381604150|1200082|1200082	1	1	3.11E-29	chr6B	182390502	2	1.21E-27	TGCAGAGGGCGGCGACCGATGGGCGAGCGATGGCSGCCGAATCCAGGTGAGTGGCGGCGGGACCTTGCA	2	1	34:G>C	34	1	1	0.124444	0.875556	0	0.124444	23.07042	6.91429	0.991071	0	0	0	0	0	0	0	0	0	0	0	0	0	0	2	2	2	0	0	0	0	0	0	0
100014134|F|0-13:G>A-13:G>A	100014134|F|0--13:G>A	100014134	TGCAGAGGGTCAGGGACACGGAGAGCAGCCTGGAGAAGGTGAAGCGGCAGCTGTCGACGGGATCCGAGA	2D|070.848865970|1263824|1263824	1	1	1.45E-27	chr4B	13425948	3	5.61E-26	TGCAGAGGGTCAGRGACACGGAGAGCAGCCTGGAGAAGGTGAAGCGGCAGCTGTCGACGGGATCCGAGA	2	1	13:G>A	13	1	0.257778	0.751111	0.248889	0.742222	0.008889	9.91667	9.91589	1	1	0	1	1	0	0	1	0	1	2	1	1	1	0	1	0	0	1	1	1	1	1	1	0
100014139|F|0-60:G>C-60:G>C	100014139|F|0--60:G>C	100014139	TGCAGAGGTGGTTTTGGCGATGGTCGGCCACGGTGGATGGGCTTGGGCTCCTCCAGGTTGGCCATGGTG	2B|093.927967750|1094728|1094728	1	1	8.65E-30	chr2A	29803272	1	1.21E-27	TGCAGAGGTGGTTTTGGCGATGGTCGGCCACGGTGGATGGGCTTGGGCTCCTCCAGGTTGSCCATGGTG	2	1	60:G>C	60	1	1	0.004444	0.995556	0	0.004444	8.14134	5	1	0	0	0	0	0	0	0	0	0	0	0	0	0	0	0	0	0	0	0	0	0	0	0	0
100014151|F|0-42:T>C-42:T>C	100014151|F|0--42:T>C	100014151	TGCAGAGTAGAAGGTCGATGGCGGAGCCCAAGACGATGGAGATGGGGAAGAACCAGGCGGTGACGAACG		0	0	999	chrUn	8410599	1	5.61E-26	TGCAGAGTAGAAGGTCGATGGCGGAGCCCAAGACGATGGAGAYGGGGAAGAACCAGGCGGTGACGAACG	2	1	42:T>C	42	1	0.004444	0.995556	0.004444	0.995556	0	7	6.02518	1	1	1	1	1	1	1	1	1	1	1	0	1	1	1	1	1	1	1	1	1	1	1	1	1
100014168|F|0-21:A>G-21:A>G	100014168|F|0--21:A>G	100014168	TGCAGAGTGGCTCGAGACCCTAGCCTGCACCAAGGTACTACAATTACAGTGTGAAGAATCCTCAGTTAC		0	0	999	chr5D	460943594	1	5.61E-26	TGCAGAGTGGCTCGAGACCCTRGCCTGCACCAAGGTACTACAATTACAGTGTGAAGAATCCTCAGTTAC	2	1	21:A>G	21	0.795556	0.005587	1	0	0.994413	0.005587	3	1.82178	1	1	1	-	1	1	1	1	-	-	-	1	1	1	-	1	-	1	-	1	-	1	1	1	1
100014172|F|0-63:G>T-63:G>T	100014172|F|0--63:G>T	100014172	TGCAGAGTTCCTGTCGGATCAACGTGACGCCATGCTGGTGGCTTGACGTCCGTATAACGCATGGCCGAG		0	0	999	chr6A	36529020	4	1.56E-26	TGCAGAGTTCCTGTCGGATCAACGTGACGCCATGCTGGTGGCTTGACGTCCGTATAACGCATGKCCGAG	2	1	63:G>T	63	0.964444	0.995392	0.004608	0.995392	0.004608	0	10.02198	5	1	0	0	0	0	0	0	0	0	0	0	0	0	0	0	0	0	0	0	-	0	0	0	0	0
100014202|F|0-33:A>G-33:A>G	100014202|F|0--33:A>G	100014202	TGCAGATATCCCGATCGTCCGTCAGGGTGCTGCAATTGTTATTTTTTATAGGGCTCTTGCAATACGCGC		0	0	999	chr4A	665021981	1	5.61E-26	TGCAGATATCCCGATCGTCCGTCAGGGTGCTGCRATTGTTATTTTTTATAGGGCTCTTGCAATACGCGC	2	1	33:A>G	33	0.786667	0.00565	0.99435	0.00565	0.99435	0	5	1.98585	1	1	1	1	1	1	1	1	-	-	1	1	-	1	-	1	1	1	1	1	1	-	1	1	-
100014232|F|0-32:C>A-32:C>A	100014232|F|0--32:C>A	100014232	TGCAGATCGAGAGGGCAAACGACGGGAAGGGGCGAGATGATGCCGAGAGGCTGCCGCATAGGAGCGGAG		0	0	999	chr5D	8759498	1	5.61E-26	TGCAGATCGAGAGGGCAAACGACGGGAAGGGGMGAGATGATGCCGAGAGGCTGCCGCATAGGAGCGGAG	2	1	32:C>A	32	0.786667	0.073446	0.926554	0.073446	0.926554	0	2.28571	2.1	1	1	1	0	1	1	1	1	1	1	-	1	1	1	1	-	1	-	1	1	1	1	1	1	1
100014254|F|0-26:A>G-26:A>G	100014254|F|0--26:A>G	100014254	TGCAGATCTCCGTCCTACAAGGAGCGACGGCTGGGCATGGCGACCTCGAGCTTCCACGTTTTTCTCCGA	6B|079.218832330|4262707|4262707	1	1	1.45E-27	chr6D	464718727	1	9.46E-19	TGCAGATCTCCGTCCTACAAGGAGCGRCGGCTGGGCATGGCGACCTCGAGCTTCCACGTTTTTCTCCGA	2	1	26:A>G	26	0.706667	0.138365	0.861635	0.138365	0.861635	0	10.27273	9.83041	1	-	0	1	1	1	-	0	1	1	1	-	1	1	0	-	1	1	-	1	-	1	1	1	1
100014290|F|0-16:C>T-16:C>T	100014290|F|0--16:C>T	100014290	TGCAGATGCCCTCGAGCGGTCGGGTTTGTGGCAGGCAATGGTGCAGCAATGGTGCGGCAATGGTATATT	7A|112.224952300|1695403|1695403	1	1	3.11E-29	chr6B	46089627	1	1.21E-27	TGCAGATGCCCTCGAGYGGTCGGGTTTGTGGCAGGCAATGGTGCAGCAATGGTGCGGCAATGGTATATT	2	1	16:C>T	16	0.92	0.995169	0.154589	0.845411	0.004831	0.149758	4.56471	3.35135	0.96875	0	0	0	0	0	0	2	0	0	0	-	0	0	0	-	0	0	2	0	2	0	0	0	0
100014304|F|0-34:C>G-34:C>G	100014304|F|0--34:C>G	100014304	TGCAGATGGATTGTATCGGCGACGCGGGTGGCCACGGTATGGCACGGCTCGTGCACGGATGATGCGCGA		0	0	999	chrUn	320386304	2	5.61E-26	TGCAGATGGATTGTATCGGCGACGCGGGTGGCCASGGTATGGCACGGCTCGTGCACGGATGATGCGCGA	2	1	34:C>G	34	0.666667	0.006667	0.993333	0.006667	0.993333	0	5	4.11053	1	1	1	1	1	-	1	-	1	1	-	-	1	1	1	-	1	1	1	1	-	1	-	1	1
100014305|F|0-35:T>C-35:T>C	100014305|F|0--35:T>C	100014305	TGCAGATGGATTTGGCACAGGAGCAAGTAGATGCTTCGGTTTTCTAAAATTTTGTTATGGCACCTGCTA		0	0	999	chr6D	308932968	1	5.61E-26	TGCAGATGGATTTGGCACAGGAGCAAGTAGATGCTYCGGTTTTCTAAAATTTTGTTATGGCACCTGCTA	2	1	35:T>C	35	0.6	0.014815	0.985185	0.014815	0.985185	0	2	1.65101	1	-	1	1	1	1	-	1	1	-	-	-	1	-	1	1	1	1	-	-	-	1	-	1	1
100014306|F|0-45:A>G-45:A>G	100014306|F|0--45:A>G	100014306	TGCAGATGGCAGCCGGAGATAGTGAAGCTCAGGGTGTTCGCCGCCATCAAGGACGTTGTTGCAGAAGAG		0	0	999	chr4B	86363764	1	5.61E-26	TGCAGATGGCAGCCGGAGATAGTGAAGCTCAGGGTGTTCGCCGCCRTCAAGGACGTTGTTGCAGAAGAG	2	1	45:A>G	45	0.595556	0.014925	0.985075	0.014925	0.985075	0	3.5	1.68613	1	-	1	-	1	-	1	1	-	-	1	-	1	1	-	1	1	1	1	1	-	1	1	1	1
100014312|F|0-32:G>T-32:G>T	100014312|F|0--32:G>T	100014312	TGCAGATGGGCTGGCCGGCGAATGGGGTGGGGGTGGAGGTGTGCGCTTACTCCCTATTCAGCGCGTAGG		0	0	999	chr1A	280471313	1	5.61E-26	TGCAGATGGGCTGGCCGGCGAATGGGGTGGGGKTGGAGGTGTGCGCTTACTCCCTATTCAGCGCGTAGG	2	1	32:G>T	32	0.968889	0.66055	0.344037	0.655963	0.33945	0.004587	3.77059	3.43333	1	0	0	0	1	0	0	0	0	1	1	0	0	1	1	0	0	0	0	1	0	1	0	1	0
100014319|F|0-40:G>A-40:G>A	100014319|F|0--40:G>A	100014319	TGCAGATGTCGTAGATGGCCTCGTTGTCGAGCAGGATGGAGACATCGGTGTGCTCCAGCAGGGAGTGGG		0	0	999	chr5D	479878515	3	1.21E-27	TGCAGATGTCGTAGATGGCCTCGTTGTCGAGCAGGATGGARACATCGGTGTGCTCCAGCAGGGAGTGGG	2	1	40:G>A	40	0.995556	1	0.026786	0.973214	0	0.026786	5.72043	2.125	0.990566	0	0	0	0	0	0	0	0	0	0	0	0	0	0	0	0	0	0	0	0	0	0	0	0
100014373|F|0-67:G>A-67:G>A	100014373|F|0--67:G>A	100014373	TGCAGATTTTTTAATTTTCACGGCAAAGCTTATTAGGGCATGTCCAACGCTGTTCGCTTATACAGGCGC		0	0	999	chr1D	478453898	2	1.21E-27	TGCAGATTTTTTAATTTTCACGGCAAAGCTTATTAGGGCATGTCCAACGCTGTTCGCTTATACAGGCRC	2	1	67:G>A	67	0.991111	1	0.004484	0.995516	0	0.004484	10.51246	6.5	1	0	0	-	0	0	0	0	0	0	0	0	0	0	0	0	0	0	0	0	0	0	0	0	0
100014374|F|0-38:G>A-38:G>A	100014374|F|0--38:G>A	100014374	TGCAGATTTTTTTCATCGTGTTAAAAGAATGAGATAACGTGTGAAGTTAGACATGTCGAAGACAGTTCA		0	0	999	chr3A	649027525	1	5.61E-26	TGCAGATTTTTTTCATCGTGTTAAAAGAATGAGATAACRTGTGAAGTTAGACATGTCGAAGACAGTTCA	2	1	38:G>A	38	0.622222	0.114286	0.9	0.1	0.885714	0.014286	9.21053	8.46497	0.984375	1	-	1	1	-	1	1	-	1	1	1	-	1	0	1	0	-	1	1	1	1	1	1	-
100014377|F|0-55:T>C-55:T>C	100014377|F|0--55:T>C	100014377	TGCAGCAAAACATAATTCTGCTGTGCCTGAACTAGTTGATTTGAATAAGCTCCCTTGCGATCCAGCTAA		0	0	999	chr7A	652539780	7	5.61E-26	TGCAGCAAAACATAATTCTGCTGTGCCTGAACTAGTTGATTTGAATAAGCTCCCTYGCGATCCAGCTAA	2	1	55:T>C	55	0.537778	0.008264	1	0	0.991736	0.008264	3	1.94558	1	1	-	1	-	1	1	1	1	-	-	1	-	1	-	1	-	1	-	-	-	1	-	1	1
100014393|F|0-14:T>C-14:T>C	100014393|F|0--14:T>C	100014393	TGCAGCAAATTAACTACCGAAATAATGCACACGAGTACTATGCAGCATGACAATATCGATTTTGTCCAA	2D|024.342067130|2242893|2242893	1	1	3.11E-29	chr2D	27508074	1	1.21E-27	TGCAGCAAATTAACYACCGAAATAATGCACACGAGTACTATGCAGCATGAYAATATCGATTTTGTCCAA	2	2	14:T>C	14	0.986667	0.972973	0.027027	0.972973	0.027027	0	5.15613	3.25	1	0	0	0	0	0	0	1	0	0	0	0	0	0	0	0	0	0	1	0	1	0	0	0	0
100014403|F|0-56:T>C-56:T>C	100014403|F|0--56:T>C	100014403	TGCAGCAACAGCGCCATGGAGGCCGCGCCGCTCATGGGCGACGGCGGCGGTTCCGGTTGTTCTTGCACT		0	0	999	chr5B	9289746	2	5.61E-26	TGCAGCAACAGCGCCATGGAGGCCGCGCCGCTCATGGGCGACGGCGGCGGTTCCGGYTGTTCTTGCACT	2	1	56:T>C	56	0.684444	0.006494	0.993506	0.006494	0.993506	0	3.5	3.02874	1	1	1	1	1	1	1	1	1	1	-	1	1	-	-	1	1	1	1	1	-	1	-	-	1
100014407|F|0-37:T>C-37:T>C	100014407|F|0--37:T>C	100014407	TGCAGCAACATTTATGCTGCCTTGCCTGCAATCGAGGTTGATGCAGCCTTAACCTTAAGCTGCTGCTGC	6A|058.513489590|1860798|1860798	1	2	3.11E-29	chr6A	59900853	4	5.61E-26	TGCAGCAACATTTATGCTGCCTTGCCTGCAATCGAGGYTGATGCAGCCTTAACCTTAAGCTGCTGCTGC	2	1	37:T>C	37	0.991111	0.273543	0.730942	0.269058	0.726457	0.004484	7.37037	6.47525	0.991071	1	1	0	1	0	1	1	1	1	1	1	1	1	1	0	1	0	1	1	0	1	1	1	0
100014412|F|0-30:A>C-30:A>C	100014412|F|0--30:A>C	100014412	TGCAGCAACCGCTCCTTATCGAATTGCGACAAATTTGGAATCATGGCGCGCGGCATCGGATGGCGGCAA		0	0	999	chr4B	312855400	1	5.61E-26	TGCAGCAACCGCTCCTTATCGAATTGCGACMAATTTGGAATCATGGCGCGCGGCATCGGATGGCGGCAA	2	1	30:A>C	30	0.928889	0.004785	0.995215	0.004785	0.995215	0	4	2.78346	1	1	1	1	1	1	1	-	1	1	1	1	1	1	1	1	-	1	1	1	1	1	1	1	1
100014435|F|0-38:A>G-38:A>G	100014435|F|0--38:A>G	100014435	TGCAGCAAGCAGAAGGTGAAGCGGGGGCTATGGTCCCCAGAGGAGGACGAGAAGCTCCTCAGGTACATC		0	0	999	chr2A	265275105	3	1.21E-27	TGCAGCAAGCAGAAGGTGAAGCGGGGGCTATGGTCCCCRGAGGAGGACGAGARGCTCCTCAGGTACATC	2	2	38:A>G	38	1	1	0.031111	0.968889	0	0.031111	8.36972	2.44444	1	0	0	0	0	0	0	0	0	0	0	0	0	0	0	0	0	0	0	0	0	0	0	0	0
100014442|F|0-57:T>A-57:T>A	100014442|F|0--57:T>A	100014442	TGCAGCAAGGCGTGGAAGGAGGAGTAGTAGAGGAAGGCGTCCGCGTGGAGGGGCGTCTTGCTCGCCGAG		0	0	999	chr3A	302717761	1	7.26E-25	TGCAGCAAGGCGTGGAAGGAGGAGTAGTAGAGGAAGGCGTCCGCGTGGAGGGGCGTCWTGCTCGCCGAG	2	1	57:T>A	57	0.995556	0.004464	0.995536	0.004464	0.995536	0	13	12.35106	1	1	1	1	1	1	1	1	1	1	1	1	1	1	1	1	1	1	1	1	1	1	1	1	1
100014447|F|0-40:G>A-40:G>A	100014447|F|0--40:G>A	100014447	TGCAGCAAGTGGGGTCGCCGACGTGGGCAGAGCGTAGGCGGCGAAGGCGGAGTTGTCGGATGGCGCAAA		0	0	999	chr6B	509511234	1	5.61E-26	TGCAGCAAGTGGGGTCGCCGACGTGGGCAGAGCGTAGGCGRCGAAGGCGGAGTTGTCGGATGGCGCAAA	2	1	40:G>A	40	0.8	0.094444	0.911111	0.088889	0.905556	0.005556	2.66667	2.11224	1	1	1	-	1	1	1	1	-	1	1	1	-	1	-	1	1	1	1	-	-	1	1	1	0
100014454|F|0-68:G>A-68:G>A	100014454|F|0--68:G>A	100014454	TGCAGCAATCGCCCTGGCAACGGTCAGGGTAGAGGAACGGAGCTGTGGATGTGGCTGGAACACAAGGGG		0	0	999	chr6B	430577127	2	1.21E-27	TGCAGCAATCGCCCTGGCAACGGTCAGGGTAGAGGAACGGAGCTGTGGATGTGGCTGGAACACAAGGGR	2	1	68:G>A	68	1	0.995556	0.008889	0.991111	0.004444	0.004444	8.87986	4.5	1	0	0	0	0	0	0	0	0	0	0	0	0	0	0	0	0	0	0	0	0	0	0	0	0
100014474|F|0-25:T>G-25:T>G	100014474|F|0--25:T>G	100014474	TGCAGCACACCTTCTCTGGTCAGCCTCCGCGCGCACTGGTTGTTGTTCGCTAGATCCCTTGCACTATGC		0	0	999	chr7D	6565115	2	5.61E-26	TGCAGCACACCTTCTCTGGTCAGCCKCCGCGCGCACTGGTTGTTGTTCGCTAGATCCCTTGCACTATGC	2	1	25:T>G	25	0.697778	0.012739	0.987261	0.012739	0.987261	0	2.33333	1.69022	1	-	1	1	1	1	-	1	-	-	-	-	-	1	-	1	-	1	1	1	1	-	-	1	1
100014476|F|0-11:A>G-11:A>G	100014476|F|0--11:A>G	100014476	TGCAGCACACTAAGCGCGCGCGGTGGCTGCTGGCGGTGCAGGTGGGGGAGGGGCTTGCCGGCCGAGATC		0	0	999	chr3B	130712002	1	3.38E-23	TGCAGCACACTRAGCGCGCGCGGTGGCTGCTGGCGGTGCAGGTGGGGGAGGGGCTTGCCGGCCGAGATC	2	1	11:A>G	11	0.533333	0.008333	0.991667	0.008333	0.991667	0	5	1.84672	1	1	-	-	-	1	1	-	-	1	1	-	-	1	1	-	1	1	1	1	-	-	-	1	1
100014495|F|0-62:A>G-62:A>G	100014495|F|0--62:A>G	100014495	TGCAGCACCCAATCTTCGGCGATAGGGTTCCCTTTGTCTCGCTGAATGCATCGACCGAGTCGAGCTGCC		0	0	999	chr5D	376690564	1	5.61E-26	TGCAGCACCCAATCTTCGGCGATAGGGTTCCCTTTGTCTCGCTGAATGCATCGACCGAGTCGRGCTGCC	2	1	62:A>G	62	0.946667	0.004695	0.995305	0.004695	0.995305	0	3	2.93156	1	1	1	-	1	1	-	1	1	1	1	1	1	1	1	1	-	1	1	-	1	1	1	1	1
100014506|F|0-41:A>G-41:A>G	100014506|F|0--41:A>G	100014506	TGCAGCACCGCTGCGCGCATGCGGCGGCGACGTCTGAAGCTACGGCGGTGATGGGGTACTGCGATGAAG		0	0	999	chr3D	505021921	1	5.61E-26	TGCAGCACCGCTGCGCGCATGCGGCGGCGACGTCTGAAGCTRCGGCGGTGATGGGGTACTGCGATGAAG	2	1	41:A>G	41	0.84	0.010582	0.989418	0.010582	0.989418	0	6.5	4.05628	1	1	1	1	-	1	1	1	1	1	1	1	1	1	1	-	1	1	1	-	1	-	-	1	1
100014508|F|0-56:C>T-56:C>T	100014508|F|0--56:C>T	100014508	TGCAGCACCGGGGCCAGGAGGAGACCACGGCGGCCGAACGCTGCAAGGGGAGGGACCGCGCCGAGATCG		0	0	999	chr1D	395521671	1	2.61E-24	TGCAGCACCGGGGCCAGGAGGAGACCACGGCGGCCGAACGCTGCAAGGGGAGGGACYGCGCCGAGATCG	2	1	56:C>T	56	0.804444	1	0.005525	0.994475	0	0.005525	4.59615	3	1	0	0	-	0	0	0	-	0	0	0	0	0	-	0	0	-	0	0	0	-	0	0	0	0
100014515|F|0-47:T>C-47:T>C	100014515|F|0--47:T>C	100014515	TGCAGCACCTCGTAGGGCGTCACGTCCCCCGTCACGACCACCTTCTTTTTCTCCAAATCCACCTCAAAC		0	0	999	chr3D	397165238	3	5.61E-26	TGCAGCACCTCGTAGGGCGTCACGTCCCCCGTCACGACCACCTTCTTYTTCTCCAAATCCACCTCAAAC	2	1	47:T>C	47	0.8	0.016667	0.983333	0.016667	0.983333	0	4.4	2.47196	1	1	-	1	-	1	1	1	1	1	1	1	1	1	-	1	1	1	1	1	-	1	1	1	-
100014522|F|0-53:C>T-53:C>T	100014522|F|0--53:C>T	100014522	TGCAGCACGACCTTCATGGTCGGCCGCGACGACGGCGGGGACGCTGTCGTGCACATCAGGCCTAGCCTG		0	0	999	chr3B	496951934	1	1.21E-27	TGCAGCACGACCTTCATGGTCGGCCGCGACGACGGCGGGGACGCTGTCGTGCAYATCAGGCCTAGCCTG	2	1	53:C>T	53	0.755556	0.976471	0.023529	0.976471	0.023529	0	2.35106	1.8	1	0	-	0	-	0	0	0	0	-	0	0	0	0	0	0	0	0	0	0	0	0	0	0	0
100014524|F|0-57:G>C-57:G>C	100014524|F|0--57:G>C	100014524	TGCAGCACGATGGCGTGGTAGCGCCACATGAAGGCGCCGATCAGGTCGAACCACGATGCAGCGGTGCGC		0	0	999	chr2A	75351343	1	1.21E-27	TGCAGCACGATGGCGTGGTAGCGCCACATGAAGGCGCCGATCAGGTCGAACCACGATSCAGCGGTGCGC	2	1	57:G>C	57	0.973333	0.990868	0.009132	0.990868	0.009132	0	11.23529	9	1	1	0	0	0	0	0	0	0	0	0	0	-	0	0	0	0	0	0	0	0	0	0	0	0
100014525|F|0-6:C>A-6:C>A	100014525|F|0--6:C>A	100014525	TGCAGCCCGCACCATCATCCGCTTCGAATCCTGGTCGATGCGGATGGGTTAGGGAGGAGGAGGGTAGAG	5D|018.578190670|4910438|4910438	1	1	1.45E-27	chr5D	23916844	1	5.61E-26	TGCAGCMCGCACCATCATCCGCTTCGAATCCTGGTCGATGCGGATGGGTTAGGGAGGAGGAGGGTAGAG	2	1	6:C>A	6	0.92	0.004831	0.995169	0.004831	0.995169	0	5	3.54864	1	1	1	1	1	1	1	1	1	1	-	1	-	-	1	1	1	-	1	1	1	1	1	1	1
100014526|F|0-49:C>G-49:C>G	100014526|F|0--49:C>G	100014526	TGCAGCACGCACCCATCCATGACGCAACACACATCAGCCAGAAACCATGCAAAACCAACACCATTTCGA		0	0	999	chr4B	413499613	3	1.21E-27	TGCAGCACGCACCCATCCATGACGCAACACACATCAGCCAGAAACCATGSAAAACCAACACCATTTCGA	2	1	49:C>G	49	1	1	0.062222	0.937778	0	0.062222	19.09155	9.90476	1	0	0	0	0	2	0	0	0	0	0	0	0	0	0	0	0	2	0	0	0	0	0	0	0
100014542|F|0-33:T>C-33:T>C	100014542|F|0--33:T>C	100014542	TGCAGCACTACGAACATGACGAGGCGGCGCCGTTGCCGCTGACGCCGCGCTTGGCTGTGGCTGCACCGA		0	0	999	chr4D	29829201	1	2.02E-25	TGCAGCACTACGAACATGACGAGGCGGCGCCGTYGCCGCTGACGCCGCGCTTGGCTGTGGCTGCACCGA	2	1	33:T>C	33	1	0.004444	0.995556	0.004444	0.995556	0	13	9.55477	1	1	1	1	1	1	1	1	1	1	1	1	1	1	1	1	1	1	1	1	1	1	1	1	1
100014549|F|0-61:G>A-61:G>A	100014549|F|0--61:G>A	100014549	TGCAGCACTAGTGGTGGCGGCGCTAAGCAGCGACAACGGCGACATGGGTAGCAGCAGCAAAGCGCAGGC		0	0	999	chr6B	205837460	1	1.21E-27	TGCAGCACTAGTGGTGGCGGCGCTAAGCAGCGACAACGGCGACATGGGTAGCAGCAGCAAARCGCAGGC	2	1	61:G>A	61	0.835556	0.973404	0.026596	0.973404	0.026596	0	2.24324	2.14286	1	0	-	0	0	0	0	0	0	0	0	-	0	0	0	0	0	0	0	0	0	0	0	-	0
100014550|F|0-37:A>G-37:A>G	100014550|F|0--37:A>G	100014550	TGCAGCACTCTAACTGTTGCTTTGTATAAAAATTTGGAGAGCGTGAAAGAAGAAATCCACACATTAATT		0	0	999	chr3B	156268846	1	1.21E-27	TGCAGCACTCTAACTGTTGCTTTGTATAAAAATTTGGRGAGCGTGAAAGAAGAAATCCACACATTAATT	2	1	37:A>G	37	0.973333	0.986301	0.022831	0.977169	0.013699	0.009132	4.30741	3	0.990385	0	0	0	0	0	0	0	0	0	0	0	0	0	0	0	0	0	0	0	0	0	0	0	0
100014553|F|0-16:C>T-16:C>T	100014553|F|0--16:C>T	100014553	TGCAGCACTGCGGCGGCGGCCACTTAATTGGCGAGTGGCCAAGAACAACTGACGCGTTCACGAGGGCCG		0	0	999	chr1A	573785822	1	1.21E-27	TGCAGCACTGCGGCGGYGGCCACTTAATTGGCGAGTGGCCAAGAACAACTGACGCGTTCACGAGGGCCG	2	1	16:C>T	16	1	0.995556	0.017778	0.982222	0.004444	0.013333	12.58304	2	0.991071	0	0	0	0	0	0	0	0	0	0	0	0	0	0	0	0	0	0	0	0	0	0	0	0
100014555|F|0-40:T>A-40:T>A	100014555|F|0--40:T>A	100014555	TGCAGCACTGGAGTGGTTTCCGCTGTTGTTTTGTGTTGCGTGCTTCAGTTTGAGCACTACTCTCTCCGA	2D|024.342067130|1114310|1114310	1	1	1.47E-17	chr2A	30132425	2	4.34E-27	TGCAGCACTGGAGTGGTTTCCGCTGTTGTTTTGTGTTGCGWGCTTCAGTTTGAGCACTACTCTCTCCGA	2	1	40:T>A	40	0.991111	0.982063	0.026906	0.973094	0.017937	0.008969	13.49638	9.42857	1	0	0	0	0	0	0	0	0	0	0	0	0	0	0	0	0	0	0	0	0	0	0	0	0
100014561|F|0-47:T>G-47:T>G	100014561|F|0--47:T>G	100014561	TGCAGCAGAAAACGGAGGCCACCAACCGTAGTGTCGCAGGTCAAATCTTGGCTTCCATATTTAATTGTG		0	0	999	chr3A	691499520	1	5.61E-26	TGCAGCAGAAAACGGAGGCCACCAACCGTAGTGTCGCAGGTCAAATCKTGGCTTCCATATTTAATTGTG	2	1	47:T>G	47	0.72	0.030864	0.969136	0.030864	0.969136	0	2.2	1.80541	1	1	1	1	1	1	1	1	-	1	1	-	1	1	1	1	1	1	1	-	-	-	-	1	1
100014587|F|0-64:A>G-64:A>G	100014587|F|0--64:A>G	100014587	TGCAGCAGCAGAAGAAGAAGGAGGCGCGGTAGAGGCGAGGGCACATGCAGCGGCGGCTGGATGGACTTG		0	0	999	chr7A	682728483	14	1.21E-27	TGCAGCAGCAGAAGAAGAAGGAGGCGCGGTAGAGGCGAGGGCACATGCAGCGGCGGCTGGATGGRCTTG	2	1	64:A>G	64	0.791111	0.977528	0.044944	0.955056	0.022472	0.022472	2.35821	1.77778	1	0	-	0	0	-	-	0	0	0	0	-	0	0	0	0	0	0	0	-	0	-	0	0	0
100014590|F|0-46:A>G-46:A>G	100014590|F|0--46:A>G	100014590	TGCAGCAGCAGCAGGTGACGGTGGACGTCCGCGCCGTGAAGCAGCAAACGGCGGAGCAGGCGCGGATGG		0	0	999	chr2A	473643666	3	5.61E-26	TGCAGCAGCAGCAGGTGACGGTGGACGTCCGCGCCGTGAAGCAGCARACGGCGGAGCAGGCGCGGATGG	2	1	46:A>G	46	0.915556	0.014563	0.985437	0.014563	0.985437	0	4.33333	2.59438	1	1	1	1	1	1	1	1	1	1	1	1	1	1	1	0	1	1	1	1	1	1	1	1	1
100014591|F|0-40:C>G-40:C>G	100014591|F|0--40:C>G	100014591	TGCAGCAGCAGCCGACCACGGCCATGCTCGAGAAGCTCGTCTCCGGCCTCGTCCACGCCAGCGACGTCC		0	0	999		0	0	999	TGCAGCAGCAGCCGACCACGGCCATGCTCGAGAAGCTCGTSTCCGGCCTCGTCCACGCCAGCGACGTCC	2	1	40:C>G	40	0.777778	0.994286	0.005714	0.994286	0.005714	0	4.07463	4	1	0	0	0	0	0	0	0	0	0	0	0	0	0	0	0	0	-	0	0	0	0	0	0	-
100014597|F|0-60:C>G-60:C>G	100014597|F|0--60:C>G	100014597	TGCAGCAGCAGTCAGGAACGGAGCCCGAGGAAGGAGACGGCGGACTGATAAGCACGAGCTCCCCCCGAG		0	0	999	chr3D	467286348	3	1.56E-26	TGCAGCAGCAGTCAGGAACGGAGCCCGAGGAAGGAGACGGCGGACTGATAAGCACGAGCTSCCCCCGAG	2	1	60:C>G	60	1	1	0.004444	0.995556	0	0.004444	18.40845	3	1	0	0	0	0	0	0	0	0	0	0	0	0	0	0	0	0	0	0	0	0	0	0	0	0
100014605|F|0-42:C>T-42:C>T	100014605|F|0--42:C>T	100014605	TGCAGCAGCCGCATCATCTCCTCCTCCACGCGCGGCTCGCTGCCGATGACGGAGTCGAACACCTCGGAC		0	0	999	chr7D	176117853	3	1.21E-27	TGCAGCAGCCGCATCATCTCCTCCTCCACGCGCGGCTCGCTGYCGATGACGGAGTCGAACACCTCGGAC	2	1	42:C>T	42	1	1	0.044444	0.955556	0	0.044444	8.70423	1.75	0.991071	0	0	0	0	0	0	0	0	0	0	0	0	0	0	0	0	0	0	0	0	0	0	0	0
100014606|F|0-62:A>G-62:A>G	100014606|F|0--62:A>G	100014606	TGCAGCAGCCGGAACCTGGCGAGGCTCTCGTTCAGCGCCATCTGGAAGCCTGAACTTGGTGGAGGCGGC	3B|012.621927070|2258332|2258332	1	1	4.05E-23	chr3A	13376469	2	1.21E-27	TGCAGCAGCCGGAACCTGGCGAGGCTCTCGTTCAGCGCCATCTGGAAGCCTGAACTTGGTGGRGGCGGC	2	1	62:A>G	62	0.911111	0.64878	0.35122	0.64878	0.35122	0	6.32895	4.41176	1	1	0	0	1	-	1	-	0	-	0	1	0	1	0	0	1	0	0	0	1	0	1	1	0
100014615|F|0-17:C>G-17:C>G	100014615|F|0--17:C>G	100014615	TGCAGCAGCGACTGTGGCGAGGGGAGGACGGGAACAAGGGGGGAAGATAGGATGGCGGGGAGGAGGGAG		0	0	999		0	0	999	TGCAGCAGCGACTGTGGSGAGGGGAGGASGGGAACAAGGGGGGAAGATAGGATGGCGGGGAGGAGGGAG	2	2	17:C>G	17	0.684444	0.006494	0.993506	0.006494	0.993506	0	4	1.88166	1	1	-	1	1	-	-	1	1	-	1	1	-	1	1	1	1	-	1	1	-	1	1	1	-
100014621|F|0-65:C>T-65:C>T	100014621|F|0--65:C>T	100014621	TGCAGCAGCGCGGAGACGGCGGAGCTCTGGAAGCGGAGGTCGGTCCTGAAGCCCTGGGCGATCTCCGAG	1B|165.407999900|1010077|1010077	1	1	8.65E-30	chr1B	606251029	1	1.56E-26	TGCAGCAGCGCGGAGACGGCGGAGCTCTGGAAGCGGAGGTCGGTCCTGAAGCCCTGGGCGATCTCYGRG	2	2	65:C>T	65	0.977778	0.995455	0.004545	0.995455	0.004545	0	12.63004	4	1	0	0	0	0	0	0	0	0	0	0	0	0	1	0	0	0	0	0	0	0	0	0	0	0
100014622|F|0-41:A>G-41:A>G	100014622|F|0--41:A>G	100014622	TGCAGCAGCGCGGGTCACAATCCGACTCGACGTGGTCGTTGATCAACACAGTTAGTAGATCGCACTACC	1D|056.315903430|2252919|2252919	1	1	1.45E-27	chr1D	249581059	1	5.61E-26	TGCAGCAGCGCGGGTCACAATCCGACTCGACGTGGTCGTTGRTCAACACAGTTAGTAGATCGCACTACC	2	1	41:A>G	41	0.84	0.005291	0.994709	0.005291	0.994709	0	2.5	1.87097	1	1	1	1	-	1	1	1	1	1	1	1	1	1	1	-	1	1	1	1	1	1	-	1	1
100014628|F|0-40:G>C-40:G>C	100014628|F|0--40:G>C	100014628	TGCAGCAGCGGCGGCGGCGAGCCGCCCAGCTTCTGCGTCGGCGGCAGCGTCGGCCGCGGCCTTTGGTTC		0	0	999	chr4B	550523301	1	5.61E-26	TGCAGCAGCGGCGGCGGCGAGCCGCCCAGCTTCTGCGTCGSCGGCAGCGTCGGCCGCGGCCTTTGGTTC	2	1	40:G>C	40	0.626667	0.368794	0.631206	0.368794	0.631206	0	2.66038	1.73333	1	0	-	1	0	-	0	1	1	0	1	-	-	-	1	-	1	1	1	1	1	0	1	0	1
100014632|F|0-17:C>G-17:C>G	100014632|F|0--17:C>G	100014632	TGCAGCAGCGGGGCGCCCAGGAGGGAGGCCATCAGGTCGTAGCTGTCGCCGCTGCTCGTTCCACACATG		0	0	999	chr2A	32931475	1	5.61E-26	TGCAGCAGCGGGGCGCCSAGGAGGGAGGCCATCAGGTCGTAGCTGTCGCCGCTGCTCGTTCCACACATG	2	1	17:C>G	17	0.768889	0.011561	0.988439	0.011561	0.988439	0	2.75	1.80808	1	1	-	1	1	1	-	-	-	1	1	1	1	1	1	1	-	1	1	1	-	1	1	1	-
100014635|F|0-15:A>G-15:A>G	100014635|F|0--15:A>G	100014635	TGCAGCAGCGTGGTGATGGCCCTCGCGGTGACGAAGGGGCTAGGCGGCGGGGCTGCAAGGTATTGGTGT		0	0	999	chr1D	15573515	1	1.21E-27	TGCAGCAGCGTGGTGRTGGCCCTCGCGGTGACGAAGGGGCTAGGCGGCGGGGCTGCAAGGTATTGGTGT	2	1	15:A>G	15	0.946667	0.061033	0.938967	0.061033	0.938967	0	4.42105	3.97551	1	-	1	1	1	0	1	1	1	1	1	1	1	1	-	1	1	0	1	-	1	1	1	1	1
100014650|F|0-5:C>T-5:C>T	100014650|F|0--5:C>T	100014650	TGCAGCAGGAACCCGCAAGAGTAGCCAAAATCAAGATTCGGAGAAATTTTCATTGAAGTGGTAGCCGAG		0	0	999	chr4B	529837981	4	1.56E-26	TGCAGYAGGAACCCGCAAGAGTAGCCAAAATCAAGATTCGGAGAAATTTTCATTGAAGTGGTAGCCGAG	2	1	5:C>T	5	0.973333	1	0.013699	0.986301	0	0.013699	8.14388	4.75	0.991071	0	0	0	0	0	0	0	0	0	2	0	0	0	0	0	0	0	0	0	0	0	0	0	0
100014662|F|0-38:T>C-38:T>C	100014662|F|0--38:T>C	100014662	TGCAGCAGGCCCCCGCCCCCGCCGCCGCCGCCGCCGTCTCGACCCACAAGGTCACCGTCCACGACCGAG		0	0	999	chr4A	591919912	2	7.26E-25	TGCAGCAGGCCCCCGCCCCCGCCGCCGCCGCCGCCGTCYCGACCCACAAGGTCACCGTCCACGACCGAG	2	1	38:T>C	38	0.986667	0.004505	0.995495	0.004505	0.995495	0	8	4.81295	1	1	1	1	1	1	1	1	1	1	1	1	0	1	1	1	1	1	1	1	1	-	1	1	1
100014667|F|0-30:G>A-30:G>A	100014667|F|0--30:G>A	100014667	TGCAGCAGGCTGCTGCTGATGCTTGGGCATGGCTGTGCGTGTGTGCACAAGGTGCACACCCGACTGTGC	7A|056.067852410|1026661|1026661	1	1	3.11E-29	chr7D	54267149	2	1.21E-27	TGCAGCAGGCTGCTGCTGATGCTTGGGCATRGCTGTGCGTGTGTGCACAAGGTGCACACCCGACTGTGC	2	1	30:G>A	30	0.977778	0.995455	0.004545	0.995455	0.004545	0	5.93841	5	1	0	0	0	0	0	0	0	0	0	0	0	0	0	0	0	0	0	0	0	0	0	0	0	0
100014669|F|0-32:C>A-32:C>A	100014669|F|0--32:C>A	100014669	TGCAGCAGGGAAGGGAGCCATTGACAGTCAGCCGGCAGCAGGGACCTTGTGCAGTGCTCGTCATGCCAG		0	0	999	chrUn	15693137	11	5.61E-26	TGCAGCAGGGAAGGGAGCCATTGACAGTCAGCMGGCAGCAGGGACCTTGTGCAGTGCTCGTCATGCCAG	2	1	32:C>A	32	0.568889	0.007812	0.992188	0.007812	0.992188	0	3	2.9404	1	1	-	1	1	1	-	-	-	-	1	1	1	-	1	-	1	1	1	-	-	-	-	-	1
100014671|F|0-28:G>C-28:G>C	100014671|F|0--28:G>C	100014671	TGCAGCAGGGCCAAGCGCTAATCAAGCAGCCCCAGACACAGGCACACACAGTGTAGCGTGGCAAACAGA	7D|079.096374090|2248342|2248342	1	1	3.11E-29	chr7D	117739918	1	1.21E-27	TGCAGCAGGGCCAAGCGCTAATCAAGCASCCCCAGACACAGGCACACACAGTGTAGCGTGGCAAACAGA	2	1	28:G>C	28	0.96	0.99537	0.00463	0.99537	0.00463	0	3.30566	3	1	0	0	-	0	0	0	0	0	0	-	0	-	0	0	0	0	0	0	0	0	0	0	0	0
100014679|F|0-16:G>C-16:G>C	100014679|F|0--16:G>C	100014679	TGCAGCAGGTGGCCCCGGGGGACCGGAGCGAGGCGGCCGCCACGGTGACCTACGAGGCGCAGGCCCGAG		0	0	999	chr4A	685372287	2	7.26E-25	TGCAGCAGGTGGCCCCSGGSGACCGGAGCGAGGCGGCCGCCACRGTGACCTACGAGGCGCAGGCCCGAG	2	3	16:G>C	16	0.537778	0.090909	0.983471	0.016529	0.909091	0.07438	2	1.76378	1	-	1	1	-	1	1	1	-	1	1	-	2	1	1	1	-	1	-	2	1	1	1	1	1
100014682|F|0-29:A>G-29:A>G	100014682|F|0--29:A>G	100014682	TGCAGCAGTACATTACCACTCGAGTTTCTAAGTATATCTGGGAATTCACTGTCAGGCTCCCCGAATGCA		0	0	999	chr2B	37941598	4	2.61E-24	TGCAGCAGTACATTACCACTCGAGTTTCTRAGTWTATCTGGGAATTCACTGTCAGGCTCCCCGAATGCA	2	2	29:A>G	29	0.924444	0.004808	0.995192	0.004808	0.995192	0	6	3.70039	1	1	1	1	1	1	1	1	1	1	1	1	1	1	1	1	1	1	1	-	-	-	1	-	1
100014691|F|0-24:G>A-24:G>A	100014691|F|0--24:G>A	100014691	TGCAGCAGTCGCCGTCTTGCCGCTGTGCTGCGCCCCACCTCCATTGCCGCCGCGCCCCACCTCGCCGCC	3A|015.756313850|1011371|1011371	1	2	3.11E-29	chr7A	289996670	3	1.21E-27	TGCAGCAGTCGCCGTCTTGCCGCTRTGCTGCGCCCCACCTCCATTGCCGCCGCGCCCCACCTCGCCGCC	2	1	24:G>A	24	0.817778	1	0.005435	0.994565	0	0.005435	16.34599	3	1	0	0	0	0	0	0	0	0	0	0	0	-	0	0	0	0	0	0	0	-	0	-	0	0
100014696|F|0-11:C>T-11:C>T	100014696|F|0--11:C>T	100014696	TGCAGCAGTTGCGTAATTACTTTACTTGTCGGCAGGGTCGTCGGCGAGGAAGCCGCGGGTGGAGCCGAA		0	0	999	chr3A	15300021	1	1.21E-27	TGCAGCAGTTGYGTAATTACTTTACTTGTCGGCAGGGTCGTCGGCGAGGAAGCCGCGGGTGGAGCCGAA	2	1	11:C>T	11	0.995556	0.995536	0.004464	0.995536	0.004464	0	7.98936	4	1	0	0	0	0	0	0	0	0	0	0	0	0	0	0	0	0	0	0	0	0	0	0	0	0
100014730|F|0-46:C>T-46:C>T	100014730|F|0--46:C>T	100014730	TGCAGCATCTCAAGTGCTCTGCATGCCACACAATAGAAAAATGTAGCGAGCAAGCACGTAGACTGCCGA		0	0	999	chr7D	498425826	2	4.34E-27	TGCAGCATCTCAAGTGCTCTGCATGCCACACAATAGAAAAATGTAGYGAGCAAGCACGTAGACTGCCGA	2	1	46:C>T	46	0.693333	0.980769	0.025641	0.974359	0.019231	0.00641	3.23333	2	1	0	0	-	1	0	0	0	-	0	-	-	0	0	-	0	0	0	0	-	0	0	0	1	-
100014733|F|0-28:C>T-28:C>T	100014733|F|0--28:C>T	100014733	TGCAGCATCTGCATGGAGCCCATGGCGCCTTCTGACGCCCACCGCGGCGGCAGCGGGTGCGCGCACGCC	5B|080.080618460|1007368|1007368	1	1	3.11E-29	chr6A	461433942	4	1.21E-27	TGCAGCATCTGCATGGAGCCCATGGCGCYTTCTGACGCCCACCGCGGCGGCAGCGGGTGCGCGCACGCC	2	1	28:C>T	28	0.995556	0.995536	0.004464	0.995536	0.004464	0	7.08929	3.5	1	0	0	0	0	0	0	0	0	0	0	0	0	0	0	0	0	0	0	0	0	0	0	0	0
100014741|F|0-64:A>C-64:A>C	100014741|F|0--64:A>C	100014741	TGCAGCATGCCGGCCGGCAAGGCACAGCTTGTTTACTAACCGTGCCTTTGCGGGCCGTGCCGAGATCGG		0	0	999		0	0	999	TGCAGCATGCCGGCCGGCAAGGCACAGCTTGTTTACTAACCGTGCCTTTGCGGGCCGTGCCGAGMTSGS	2	3	64:A>C	64	0.866667	0.974359	0.030769	0.969231	0.025641	0.005128	2.58333	1.83333	1	-	0	0	0	0	0	2	0	0	0	0	0	0	-	-	-	0	0	0	1	0	0	0	0
100014743|F|0-39:C>T-39:C>T	100014743|F|0--39:C>T	100014743	TGCAGCATGCGCTGCGCTGCCACACGCGCGCTGGCCGATCAGTGCCGCTTAGATGGGAGAGGCAGGCAG	7B|088.622765610|992365|992365	1	1	3.11E-29	chr7B	666693429	1	1.21E-27	TGCAGCATGCGCTGCGCTGCCACACGCGCGCTGGCCGATYAGTGCCGCTTAGATGGGAGAGGCAGGCAG	2	1	39:C>T	39	0.982222	1	0.004525	0.995475	0	0.004525	7.35636	3	0.990196	0	0	0	0	0	0	0	0	0	0	0	0	0	0	-	0	0	0	0	0	0	0	0	0
100014745|F|0-42:G>A-42:G>A	100014745|F|0--42:G>A	100014745	TGCAGCATGGAGGGCGTGGGTCTGGGGCCCGAGCCCAGATCTGGCGCGGCCGGTGGCTGCTATGGTGGG		0	0	999	chr2B	245891779	3	1.21E-27	TGCAGCATGGAGGGCGTGGGTCTGGGGCCCGAGCCCAGATCTRGCGCGGCCGGTGGCTGCTATGGTGGG	2	1	42:G>A	42	0.777778	0.982857	0.017143	0.982857	0.017143	0	2.43684	2.25	1	-	-	0	0	-	0	0	0	0	0	0	0	-	0	0	-	0	0	-	0	-	0	0	0
100014751|F|0-64:G>A-64:G>A	100014751|F|0--64:G>A	100014751	TGCAGCATGTCGACGCGCGACAGAGTGTCGCATAGGGTGTCATCCTGCATAGCTGTGAGTGCTTGACCC	6D|046.538851830|2250119|2250119	1	1	3.11E-29	chr6D	113799848	1	1.21E-27	TGCAGCATGTCGACGCGCGACAGAGTGTCGCATAGGGTGTCATCCTGCATAGCTGTGAGTGCTTRACCC	2	1	64:G>A	64	0.977778	0.995455	0.004545	0.995455	0.004545	0	11.74368	6	1	0	0	0	0	0	0	0	0	0	0	0	0	0	0	0	0	1	0	0	0	0	0	0	0
100014752|F|0-35:T>G-35:T>G	100014752|F|0--35:T>G	100014752	TGCAGCATGTGGCCGTGGCCTCCGGGAGCAGCGAGTGGTGGGTATCTGCCACTGCCATGCCACCCTCCC		0	0	999	chr1D	453553034	1	3.38E-23	TGCAGCATGTGGCCGTGGCCTCCGGGAGCAGCGAGKGGTGGGTATCTGCCACTGCCATGCCASCCTCYC	2	3	35:T>G	35	0.964444	0.009217	1	0	0.990783	0.009217	7	4.95817	0.988372	1	1	-	1	1	1	1	1	1	1	1	1	1	1	1	1	1	1	1	1	1	1	1	1
100014773|F|0-48:A>C-48:A>C	100014773|F|0--48:A>C	100014773	TGCAGCCAACCAATCAACCAATCAATCAATCACTAGGTCATCGACTGAACTCGGCAGCAGAAGCAGCAC		0	0	999	chr5B	693300037	1	1.21E-27	TGCAGCCAACCAATCAACCAATCAATCAATCACTAGGTCATCGACTGAMCTCGGCAGCAGAAGCAGCAC	2	1	48:A>C	48	0.995556	0.986607	0.013393	0.986607	0.013393	0	6.67742	2.75	1	0	0	0	0	0	0	0	0	0	0	0	0	0	0	0	0	0	0	1	0	0	0	0	0
100014779|F|0-28:C>T-28:C>T	100014779|F|0--28:C>T	100014779	TGCAGCCAAGCGACCGTGGCCGGCAAGGCGGCGCTGCGTGTTGAAGCTGCTCTGGTTGGCGGAGATGGG		0	0	999	chr6B	684651742	1	1.21E-27	TGCAGCCAAGCGACCGTGGCCGGCAAGGYGGCGCTGCGTGTTGAAGCTGCTCTGGTTGGCGGAGATGGG	2	1	28:C>T	28	0.928889	0.961722	0.043062	0.956938	0.038278	0.004785	3.21138	3.2	1	0	0	0	0	0	0	0	0	1	0	0	0	0	0	0	0	0	0	0	0	0	0	0	0
100014780|F|0-37:G>A-37:G>A	100014780|F|0--37:G>A	100014780	TGCAGCCAAGCTGGCGAGCAAGCGACCAAGTTTTTTTGGTGAAGACTACCTCGTCAATACGGCAGGGGC		0	0	999	chr5D	459248706	1	1.21E-27	TGCAGCCAAGCTGGCGAGCAAGCGACCAAGTTTTTTTRGTGAAGACTACCTCGTCAATACGGCAGGGGC	2	1	37:G>A	37	0.946667	0.929577	0.070423	0.929577	0.070423	0	3.852	3.52632	1	0	0	0	-	0	0	0	0	0	0	0	-	0	-	0	0	0	0	0	0	0	0	0	0
100014794|F|0-33:C>A-33:C>A	100014794|F|0--33:C>A	100014794	TGCAGCCACCAGTGGCCCCGGCGCGGGTCCTTCCAGATGAGCAGGCTGATGTCGAACTGGCGGCCGTTG		0	0	999	chr3D	46964223	3	1.21E-27	TGCAGCCACCAGTGGCCCCGGCGCGGGTCCTTCMAGATGAGCAGGCTGATGTCGAACTGGCGGCCGTTG	2	1	33:C>A	33	0.96	1	0.00463	0.99537	0	0.00463	6.55731	5	1	0	0	0	0	0	0	0	0	0	0	0	0	0	0	0	0	0	0	0	0	0	0	0	0
100014805|F|0-14:A>G-14:A>G	100014805|F|0--14:A>G	100014805	TGCAGCCACGCTAGACTCACTGGCGCAACACACGTGCAGTGCCCGCCTTCTGTTTTTGAGCCACCTGCA		0	0	999	chr7A	690988250	1	5.61E-26	TGCAGCCACGCTAGRCTCACTGGCGCAACACACGTGCAGTGCCCGCCTTCTGTTTTTGAGCCACCTGCA	2	1	14:A>G	14	0.511111	0.008696	1	0	0.991304	0.008696	4	2.21127	0.981481	1	-	-	1	-	1	-	1	1	1	1	-	1	-	-	1	-	1	1	1	1	-	1	1
100014820|F|0-41:G>A-41:G>A	100014820|F|0--41:G>A	100014820	TGCAGCCAGGTGCATATGGCCATGTACATCTCGCTGGCCGCGGCCGGCGCCGTGTCGGCCGCCGAGCTG		0	0	999	chr5B	614983625	1	1.21E-27	TGCAGCCAGGTGCATATGGCCATGTACATCTCGCTGGCCGCRGCCGGCGCCGTGTCGGCCGCCGAGCTG	2	1	41:G>A	41	0.88	0.580808	0.419192	0.580808	0.419192	0	2.67143	2.44944	1	0	1	1	0	0	0	0	0	1	1	0	0	0	1	1	0	1	1	1	0	0	-	0	1
100014822|F|0-17:T>C-17:T>C	100014822|F|0--17:T>C	100014822	TGCAGCCAGTCCCCAGGTGAACTGGCCAAGGCCCAGGCCGAATAAGGTTATGTCTAACTGCTTGCGCGC		0	0	999	chr4D	490147907	1	5.61E-26	TGCAGCCAGTCCCCAGGYGAACTGGCCAAGGCCCAGGCCGAATAAGGTTATGTCTAACTGCTTGCGCGC	2	1	17:T>C	17	0.968889	0.004587	0.995413	0.004587	0.995413	0	7	3.93015	1	1	1	1	1	1	1	1	1	1	1	0	1	1	1	1	1	1	1	-	1	1	1	1	1
100014824|F|0-60:A>C-60:A>C	100014824|F|0--60:A>C	100014824	TGCAGCCAGTGCCCGAGCACCTCGAACGGCAGGACGAGCAGGTGAGCCACGCTCGCGAACAGGCCGAGA		0	0	999	chr5D	520258704	5	5.61E-26	TGCAGCCAGTGCCCGAGCACCTCGAACGGCAGGACGAGCAGGTGAGCCACGCTCGCGAACMGGCCGAGA	2	1	60:A>C	60	1	1	0.013333	0.986667	0	0.013333	27.87676	2.33333	0.991071	0	0	0	0	0	0	0	0	0	0	0	0	0	0	0	0	0	0	0	0	0	0	0	0
100014825|F|0-31:C>T-31:C>T	100014825|F|0--31:C>T	100014825	TGCAGCCAGTGGCTTGCACAGATTAAATGTGCCGGCCAGTCCGATCGTGATATGCTTGTGCTACTCAAA		0	0	999	chr2A	761768368	1	5.61E-26	TGCAGCCAGTGGCTTGCACAGATTAAATGTGYCGGCCAGTCCGATCGTGATATGCTTGTGCTACTCAAA	2	1	31:C>T	31	0.537778	0.016529	1	0	0.983471	0.016529	2.5	1.6791	1	1	-	1	1	1	1	1	-	-	-	1	-	1	1	1	1	1	1	-	-	1	1	1	-
100014835|F|0-63:C>G-63:C>G	100014835|F|0--63:C>G	100014835	TGCAGCCATGCATGATGCCATCGACTCATACTACCTCAAATATAAGAGCATCTTCAGCCGTTCCTCCCA		0	0	999	chr4B	635024657	1	5.61E-26	TGCAGCCATGCATGATGCCATCGACTCATACTACCTCAAATATAAGAGCATCTTCAGCCGTTCSTCCCA	2	1	63:C>G	63	0.6	0.007407	0.992593	0.007407	0.992593	0	3	2.03289	1	1	1	-	1	-	1	-	1	-	-	1	1	1	1	-	1	-	1	-	1	-	-	-	-
100014837|F|0-46:A>G-46:A>G	100014837|F|0--46:A>G	100014837	TGCAGCCATGGCGGTTGGCCGCAGGCAGGTCGTGGTGCGCGGGTAGACGTGGTTCTCATTGCCCAGCCC		0	0	999	chr6A	51375443	1	1.21E-27	TGCAGCCATGGCGGTTGGCCGCAGGCAGGTCGTGGTGCGCGGGTAGRCGTGGTTCTCATTGCCCAGCCC	2	1	46:A>G	46	0.968889	0.958716	0.055046	0.944954	0.041284	0.013761	8.61069	5.64286	0.980769	0	0	0	0	0	0	0	0	0	-	0	0	0	0	1	0	0	-	0	0	0	0	0	0
100014838|F|0-38:A>G-38:A>G	100014838|F|0--38:A>G	100014838	TGCAGCCATGGTCTTCTTGTTGCACGGTGGCGGATTTCAGGGCGGCTGCCCCGAGCCGCGGATTTGGAG		0	0	999	chr1D	25418477	1	5.61E-26	TGCAGCCATGGTCTTCTTGTTGCACGGTGGCGGATTTCRGGGCGGCTGCCCCGAGCCGCGGATTTGGAG	2	1	38:A>G	38	0.72	0.006173	0.993827	0.006173	0.993827	0	4	3.5	1	-	1	-	-	-	1	1	1	1	1	-	1	-	1	-	-	1	1	1	1	1	-	-	1
100014879|F|0-58:C>G-58:C>G	100014879|F|0--58:C>G	100014879	TGCAGCCCGCCCAGCGACAGCTTGTCCGACCACCACGCCATCCCGCCCGGGCCCGGGTCCGATCACCGA		0	0	999	chr1D	466372665	3	4.34E-27	TGCAGCCCGCCCAGCGACAGCTTGTCCGACCACCACGCCATCCCGCCCGGGCCCGGGTSCGATCACCGA	2	1	58:C>G	58	0.755556	0.935294	0.147059	0.852941	0.064706	0.082353	2.98193	2.32	1	0	0	0	-	-	0	0	0	0	2	0	0	0	0	0	-	-	0	0	0	0	0	0	0
100014906|F|0-35:C>T-35:C>T	100014906|F|0--35:C>T	100014906	TGCAGCCGACCAGGGGAGGCAGCGAGGCGGCGTGGCCAGGGCCGGCGGTTGCAGCTGGTTAGACTTTGA		0	0	999	chr6D	428149109	1	5.61E-26	TGCAGCCGACCAGGGGAGGCAGCGAGGCGGCGTGGYCAGGGCCGGCGGTTGCAGCTGGTTAGACTTTGA	2	1	35:C>T	35	0.764444	0.017442	0.982558	0.017442	0.982558	0	3.66667	2.40104	1	-	1	1	-	1	1	1	1	1	1	1	1	1	1	1	-	1	1	-	0	-	1	-	-
100014915|F|0-45:T>C-45:T>C	100014915|F|0--45:T>C	100014915	TGCAGCCGAGTTAGCTGGGCTCGGCCCGTTTTGCTTTTTTTTCTTTTTCTGTGTTTAGAAGAAAGGTCA		0	0	999	chr6B	316886520	5	5.69E-16	TGCAGCCGAGTTAGCTGGGCTCGGCCCGTTTTGCTTTTTTTTCTTYTTCTGTGTTTAGAAGAAAGGTCA	2	1	45:T>C	45	0.666667	0.006667	0.993333	0.006667	0.993333	0	2.5	2.01765	1	1	1	-	1	1	1	1	-	1	1	-	1	1	-	1	-	1	1	1	-	1	1	1	1
100014938|F|0-65:A>G-65:A>G	100014938|F|0--65:A>G	100014938	TGCAGCCGCCGGCAGGGCTGACTGAGCACGACGAGCTCCAGGGCGGCGGGGTATGCCTGTCACCGAGAT		0	0	999	chr3A	634939744	1	2.02E-25	TGCAGCCGCCGGCAGGGCTGACTGAGCACGACGAGCTCCAGGGCGGCGGGGTATGCCTGTCACCGRGWY	2	3	65:A>G	65	0.813333	1	0.010929	0.989071	0	0.010929	3.36715	2	1	0	0	0	0	0	-	0	0	0	0	0	0	0	0	0	-	0	0	-	0	0	0	0	0
100014943|F|0-28:A>G-28:A>G	100014943|F|0--28:A>G	100014943	TGCAGCCGCCGTCGTCGACGCGGACGGCACCATGGCAGATGGCTGTCTCCAAGCCGGTGCAGGCAGCCG		0	0	999	chr5A	555155973	12	1.21E-22	TGCAGCCGCCGTCGTCGACGCGGACGGCRCCRTGGCAGATGGCTGTCTCCAAGCCGGTGCAGGCAGCCG	2	2	28:A>G	28	0.555556	0.696	0.304	0.696	0.304	0	2.46392	2.16667	1	-	-	1	0	1	0	0	1	0	0	0	0	-	-	0	-	0	0	-	0	-	1	0	-
100014950|F|0-13:C>A-13:C>A	100014950|F|0--13:C>A	100014950	TGCAGCCGCGCCGCGGCGAAGTCGCCGAGCGTGTGCACGCAGCTGTAGGCGGCCTCCGCGGCGGCGCTG		0	0	999	chr1A	1157999	2	1.21E-27	TGCAGCCGCGCCGMGGCGAAGTCGCCGAGCGTGTGCACGCAGCTGTAGGCGGCCTCCGCGGCGGCGCTG	2	1	13:C>A	13	0.742222	0.898204	0.113772	0.886228	0.101796	0.011976	2.05389	1.6	1	1	0	-	0	0	-	1	-	-	0	0	0	0	0	1	-	0	0	-	-	-	1	0	0
100014961|F|0-40:T>C-40:T>C	100014961|F|0--40:T>C	100014961	TGCAGCCGCTCGGGCACGCCGCGCGCGAACGGGTCGCGCTTCATGTACACGCTAGGGTGGCCGTCCGAG		0	0	999	chr7D	149799757	4	1.56E-26	TGCAGCCGCTCGGGCACGCCGCGCGCGAACGGGTCGCGCTYCATGTACACGCTAGGGTGGCCGTCCGAG	2	1	40:T>C	40	0.991111	1	0.013453	0.986547	0	0.013453	9.71631	1.66667	0.982143	0	0	0	0	0	0	0	0	0	0	0	0	0	0	0	0	0	0	0	0	0	0	0	0
100014967|F|0-22:A>C-22:A>C	100014967|F|0--22:A>C	100014967	TGCAGCCGCTGGCCTCCTCCTAATCGAGGAGGAGGAGCAGGAGCAGGTGGGGCGCACCTAGCCCCCAAG		0	0	999	chr2A	770689528	16	1.21E-27	TGCAGCCGCTGGCCTCCTCCTAMTCGAGGAGGAGGAGCAGGAGCAGGTGGGGCGCACCTAGCCCCCAAG	2	1	22:A>C	22	0.742222	0.97006	0.095808	0.904192	0.02994	0.065868	2.13441	2	0.958333	0	0	-	-	-	0	0	0	0	0	0	0	0	-	0	0	0	0	0	-	2	-	0	0
100014969|F|0-7:G>T-7:G>T	100014969|F|0--7:G>T	100014969	TGCAGCCGCTGTCGCCGGTGGAGGAGGGTCGTCATGACGTCTTGGACGGACAGTGGATGCAAGAGGGAG		0	0	999	chr4D	3961585	1	5.61E-26	TGCAGCCKCTGTCGCCGGTGGAGGAGGGTCGTCATGACGTCTTGGACGGACAGTGGATGCAAGAGGGAG	2	1	7:G>T	7	0.586667	0.515152	0.484848	0.515152	0.484848	0	2.31507	2.02985	1	-	1	-	1	-	-	1	1	0	0	0	1	-	1	0	0	0	-	1	1	1	1	1	0
100014970|F|0-37:A>G-37:A>G	100014970|F|0--37:A>G	100014970	TGCAGCCGCTGTCGTCGATTTGGCCGTTTCGTTGTCTATTGCGCTACGATTTTGAACGCAAACACACGT		0	0	999	chr5D	50332108	2	5.61E-26	TGCAGCCGCTGTCGTCGATTTGGCCGTTTCGTTGTCTRTTGCGCTACGATTTTGAACGCAAACACACGT	2	1	37:A>G	37	0.711111	0.0125	0.9875	0.0125	0.9875	0	4	1.71585	1	1	1	-	-	1	-	1	1	1	-	1	1	1	0	1	1	1	1	1	-	1	1	1	1
100014973|F|0-52:G>A-52:G>A	100014973|F|0--52:G>A	100014973	TGCAGCCGGAAAGAGGCAGCGGAATTGCGGTGGAAAGAGCATTTGTCGCCCCGACCGTGCGCGCCGAGA		0	0	999	chr7A	609333339	1	5.61E-26	TGCAGCCGGAAAGAGGCAGCGGAATTGCGGTGGAAAGAGCATTTGTCGCCCCRACCGTGCGCGCCGAGA	2	1	52:G>A	52	0.964444	0.995392	0.004608	0.995392	0.004608	0	4.43191	3	1	0	0	0	0	0	0	0	0	0	0	0	0	0	0	0	0	0	0	0	0	0	0	0	0
100014975|F|0-31:T>G-31:T>G	100014975|F|0--31:T>G	100014975	TGCAGCCGGCAAGCACGGCTCTGCCTCCGCCTCCGCCGCCGCCGCAAGCGCCCAGCCCTTTCTCCAAGG		0	0	999	chr6B	183278436	1	5.61E-26	TGCAGCCGGCAAGCACGGCTCTGCCTCCGCCKCCGCCGCCGCCGCAAGCGCCCAGCCCTTTCTCCAAGG	2	1	31:T>G	31	0.662222	0.362416	0.651007	0.348993	0.637584	0.013423	2.12069	1.9604	1	-	-	-	1	0	0	1	0	1	0	1	0	-	0	-	-	0	-	0	-	0	0	-	0
100014976|F|0-14:G>A-14:G>A	100014976|F|0--14:G>A	100014976	TGCAGCCGGCAATCGAAGCAATCAAGCGGCTCCTCTCTGAGCCGCAGTCGGAAATCAAAGCGGCTCCCT		0	0	999	chr6A	612299511	6	3.38E-23	TGCAGCCGGCAATCRAAGCAATCAAGCGGCTCCTCTCTGAGCCGCAGTCGGAAATCAAAGCGGCTCCCT	2	1	14:G>A	14	0.764444	0.982558	0.017442	0.982558	0.017442	0	3.1123	2.4	1	0	0	0	-	0	0	0	0	0	-	0	0	-	0	0	0	0	0	0	0	0	0	0	0
100014982|F|0-51:T>C-51:T>C	100014982|F|0--51:T>C	100014982	TGCAGCCGGCGCTGAACCAGCTCAACAAAATGCGGTCCAACTGAGCGTCGTTGTCGTCGTCGTCGTGGC		0	0	999	chr7A	448027321	2	5.61E-26	TGCAGCCGGCGCTGAACCAGCTCAACAAAATGCGGTCCAACTGAGCGTCGTYGTCGTCGTCGTCGTGGC	2	1	51:T>C	51	0.742222	0.005988	0.994012	0.005988	0.994012	0	3	2.05376	1	1	-	1	-	-	1	1	-	-	1	1	-	-	1	1	1	-	1	1	1	1	1	1	1
100014991|F|0-7:A>G-7:A>G	100014991|F|0--7:A>G	100014991	TGCAGCCAGTTGCAGCACGCCATGCCAGTTCACGTCGTAGGTGGTCGTCGATTTCCAGCTCGCCGAGAT		0	0	999	chr5B	606483340	1	9.39E-24	TGCAGCCRGTTGCAGCACGCCATGCCAGTTCACGTCGTAGGTGGTCGTCGATTTCCAGCTCGCCGAGAT	2	1	7:A>G	7	0.528889	0.008403	0.991597	0.008403	0.991597	0	3	2.27419	1	-	1	1	-	-	1	1	1	1	1	1	1	-	1	-	-	1	1	-	-	-	1	1	-
100014993|F|0-65:T>C-65:T>C	100014993|F|0--65:T>C	100014993	TGCAGCCGTAGGAACGGGCGGGATCCACCAGCCCTCTGTCTGGCTCGACATCCACGCCCCAGGGTTCAA		0	0	999	chr3B	736176135	3	5.61E-26	TGCAGCCGTAGGAACGGGCGGGATCCACCAGCCCTCTGTCTGGCTCGACATCCACGCCCCAGGGTYCAA	2	1	65:T>C	65	0.782222	0.005682	0.994318	0.005682	0.994318	0	3.5	2.79048	1	1	1	1	-	1	0	1	1	1	1	1	1	1	1	1	1	1	1	1	-	1	1	-	1
100014997|F|0-6:G>C-6:G>C	100014997|F|0--6:G>C	100014997	TGCAGCGGTCTCCACGTGCCAGAGCATCAGCTTCTAGGGAAGTCATCACAGGAGTAGCGGGTGCCGTTG	5A|067.442847420|1669643|1669643	1	1	3.11E-29	chr5A	554079227	1	5.61E-26	TGCAGCSGTCTCCACGTGCCAGAGCATCAGCTTCTAGGGAAGTCATCACAGGAGTAGCGGGTGCCGTTG	2	1	6:G>C	6	0.848889	0.015707	0.984293	0.015707	0.984293	0	10.2	5.75862	1	1	1	-	1	-	1	1	1	1	1	1	1	1	1	1	1	1	1	0	1	1	1	1	-
100015006|F|0-12:T>G-12:T>G	100015006|F|0--12:T>G	100015006	TGCAGCCGTTGTTTATCCTGATAATGATGTCCACGGACGCGTGCGTGCGTGCGCTGTTGTGCCGTGCGG		0	0	999	chr3D	8773319	2	5.61E-26	TGCAGCCGTTGTKTATCCTGATAATGATGTCCACGGACGCGTGCGYGCGTGCGCTGTTGTGCCGTGCGG	2	2	12:T>G	12	0.862222	0.025773	0.974227	0.025773	0.974227	0	3	2.2467	1	1	1	-	1	1	1	1	1	1	-	1	1	1	1	1	-	1	1	1	1	1	1	1	1
100015020|F|0-5:T>C-5:T>C	100015020|F|0--5:T>C	100015020	TGCAGTCTCCCGAAGGTGTTGTGGCAAGAATTTCTCTGTTTCGATGGCGATGACGGTGTGGAGTTCGCT	7A|143.611713600|1767271|1767271	1	2	3.11E-29	chrUn	84443613	3	1.21E-27	TGCAGYCTCCCGAAGGTGTTGTGGCAAGAATTTCTCTGTTTCGATGGCGATGACGGTGTGGAGTTCGCT	2	1	5:T>C	5	0.995556	0.178571	0.825893	0.174107	0.821429	0.004464	23.86538	12.24138	0.991071	1	1	1	1	0	2	1	1	1	1	0	1	1	1	1	0	0	1	1	1	1	1	1	1
100015022|F|0-42:G>T-42:G>T	100015022|F|0--42:G>T	100015022	TGCAGCCTCCGAATCTCGTCGAGGTCGATGGCCTCCTCGGGGGACAGCTCGTCGGCGGGGACGTCCACC		0	0	999	chr1D	297392016	3	1.21E-27	TGCAGCCTCCGAATCTCGTCGAGGTCGATGGCCTCCTCGGGGKACAGCTCGTCGGCGGGGACGTCCACC	2	1	42:G>T	42	0.955556	1	0.009302	0.990698	0	0.009302	3.32331	1.66667	0.989796	0	0	0	0	0	0	0	0	0	0	0	0	0	0	0	0	0	0	-	0	0	0	0	0
100015025|F|0-34:G>A-34:G>A	100015025|F|0--34:G>A	100015025	TGCAGCCTCCGTGCTGGCGAGCAGGCGAGGCACGGGGCGAGCAGCTGCGACATCTGTGCTGGCGAGCGC		0	0	999	chr7A	167776320	3	1.21E-22	TGCAGCCTCCGTGCTGGCGAGCAGGCGAGGCACGRGGCGAGCAGCTGCRACATCTGTGCYGGCGAGCGC	2	3	34:G>A	34	0.551111	0.225806	0.774194	0.225806	0.774194	0	4.16129	3.31034	1	1	-	0	-	1	1	1	-	-	-	1	-	1	-	-	1	0	-	1	-	1	-	1	0
100015036|F|0-13:G>A-13:G>A	100015036|F|0--13:G>A	100015036	TGCAGCCTCTACGGGGACGCACTGGCGTCGCCCTCGCTGGAGCGCCTCGCCATCGTCGACTGTCACACC	3A|041.216248420|1716334|1716334	1	1	6.78E-21	chr3B	68088096	4	1.21E-27	TGCAGCCTCTACGRGGACGCACTGGCGTCGCCCTCGCTGGAGCGCCTCGCCATCGTCGACTGTCACACC	2	1	13:G>A	13	1	0.995556	0.004444	0.995556	0.004444	0	16.22968	4	1	0	0	0	0	0	0	0	0	0	0	0	0	0	0	0	1	0	0	0	0	0	0	0	0
100015048|F|0-67:G>A-67:G>A	100015048|F|0--67:G>A	100015048	TGCAGCCTGCATGGAATCTGATGCTTAACCTGAACAATCTGGACGCTGGGGAAGATAGCGGCGAAGCGC	3A|061.830236900|1076743|1076743	1	1	2.40E-30	chr3A	641866297	4	1.21E-27	TGCAGCCTGCATGGAATCTGATGCTTAACCTGAACAATCTGGACGCTGGGGAAGATAGCGGCGAAGCRC	2	1	67:G>A	67	1	0.982222	0.022222	0.977778	0.017778	0.004444	6.08273	4.83333	1	0	0	0	0	0	0	0	0	0	0	0	0	0	0	0	0	0	0	0	0	0	0	0	0
100015049|F|0-50:A>G-50:A>G	100015049|F|0--50:A>G	100015049	TGCAGCCTGGCCGTGACGGAGCTGTACTCCACCCCGGCGCGGCGGCTCGGATTGGCGGCGTCGAGAGTG		0	0	999	chr7D	24412748	2	1.21E-22	TGCAGCCTGGCCGTGACGGAGCTGTACTCCACCCCGGCGCGGCGGCTCGGRTTGGCGGCSTCGAGRGTG	2	3	50:A>G	50	0.728889	0.036585	1	0	0.963415	0.036585	2.5	1.81564	1	1	-	1	1	1	-	-	1	-	-	1	-	-	1	-	1	1	1	-	1	1	2	1	-
100015071|F|0-63:T>C-63:T>C	100015071|F|0--63:T>C	100015071	TGCAGCGAAGGGCTCGCCGACTGGGTCGGTGACCAATGACGCTCCTGGTGAAAAAGCCCTAGATCGAGC		0	0	999	chr5B	448847003	1	1.21E-27	TGCAGCGAAGGGCTCGCCGACTGGGTCGGTGACCAATGACGCTCCTGGTGAAAAAGCCCTAGAYCGAGM	2	2	63:T>C	63	0.933333	1	0.004762	0.995238	0	0.004762	3.98872	3	1	0	0	0	0	0	0	0	0	0	0	0	0	0	0	-	0	0	0	0	0	-	0	0	0
100015092|F|0-39:T>C-39:T>C	100015092|F|0--39:T>C	100015092	TGCAGCGACGGCGATGGCTCGCCCGCCAGCCCGCCATGCTATGTAGAAGCGGCGTACGTGGTGTGCCGT		0	0	999	chr1D	468872531	1	1.21E-27	TGCAGCGACGGCGATGGCTCGCCCGCCAGCCCGCCATGCYATGTAGAAGCGGCGTACGTGGTGTGCCGT	2	1	39:T>C	39	0.933333	0.995238	0.009524	0.990476	0.004762	0.004762	2.75794	2	0.987805	0	0	-	0	0	0	0	0	0	0	0	0	0	0	0	0	0	0	0	0	0	0	0	0
100015094|F|0-65:G>A-65:G>A	100015094|F|0--65:G>A	100015094	TGCAGCGACGGGCGGCGGCGGAGCAGGAGGGGAGAAGGTGCCGTAGTGGTGGTGGTAGTATGGGGGAGG		0	0	999	chr7B	461215252	3	1.21E-27	TGCAGCGACGGGCGGCGGCGGAGCAGGAGGGGAGAAGGTGCCGTAGTGGTGGTGGTAGTATGGGGRAGG	2	1	65:G>A	65	1	0.995556	0.004444	0.995556	0.004444	0	7.38434	5	1	0	0	0	0	0	0	0	0	0	0	0	0	0	0	0	0	0	0	0	0	0	0	0	0
100015101|F|0-59:C>G-59:C>G	100015101|F|0--59:C>G	100015101	TGCAGCGAGAGTCTGCGTGCAGGACGGACGGCTAGGGAGGGGCGGCCATGAGGGGAGGACGCGGTAGGG	2B|060.461361000|1009903|1009903	1	1	1.45E-27	chr6B	698019624	3	5.61E-26	TGCAGCGAGAGTCTGCGTGCAGGACGGACGGCTAGGGAGGGGCGGCCATGAGGGGAGGASGCGGTAGGG	2	1	59:C>G	59	0.866667	0.005128	1	0	0.994872	0.005128	13	11.08434	1	1	1	1	1	1	1	1	1	-	1	1	1	1	-	1	-	1	1	1	1	1	1	1	1
100015125|F|0-28:C>A-28:C>A	100015125|F|0--28:C>A	100015125	TGCAGCGCAATTGCCAGCATGGCCATGCCGCCGCTCGCCCTCGGCGTGACGCTGCCTGTGTCGGCGGCT		0	0	999	chr7D	590174420	1	5.61E-26	TGCAGCGCAATTGCCAGCATGGCCATGCMGCCGCTCGCCCTCGGCGTGACGCTGCCTGTGTCGGCGGCT	2	1	28:C>A	28	0.92	0.004831	0.995169	0.004831	0.995169	0	6	2.93725	1	1	1	1	1	1	1	1	-	1	1	1	1	1	1	1	1	1	1	-	1	1	-	1	1
100015135|F|0-67:G>C-67:G>C	100015135|F|0--67:G>C	100015135	TGCAGCGCAGCGGCGAATCTGCGGCCTGCCGGCAGGGTTCACGTGAGGGCGCACGAGGAGAGGCGCTGG		0	0	999	chr6B	639530192	1	1.56E-26	TGCAGCGCAGCGGCGAATCTGCGGCCTGCCGGCAGGGTTCACGTGAGGGCGCACGAGGAGAGGCGCTSG	2	1	67:G>C	67	0.96	0.00463	0.99537	0.00463	0.99537	0	4	3.45312	1	1	1	1	1	1	1	1	-	1	1	1	1	1	1	1	1	1	1	1	1	1	1	1	1
100015145|F|0-67:C>T-67:C>T	100015145|F|0--67:C>T	100015145	TGCAGCGCCAGGCAGCAGGTGCAGGGGACGCTAGCGGCGGAGGCGGCGCGCAAGGAATGCTTCGGGGCA		0	0	999	chrUn	117390085	3	1.56E-26	TGCAGCGCCAGGCAGCAGGTGCAGGGGACGCTAGCGGCGGAGGCGGCGCGCAAGGAATGCTTCGGGGYM	2	2	67:C>T	67	0.782222	0.005682	1	0	0.994318	0.005682	4	2.12808	1	1	1	1	1	1	1	-	1	1	1	1	1	1	1	-	1	1	1	-	-	1	1	1	-
100015154|F|0-6:G>A-6:G>A	100015154|F|0--6:G>A	100015154	TGCAGCGCCCCGGACTCCAGATCCGCGAAGCTCATCGCCGATCCCTCCCGCCCTCGCGCGCCGAGATCG		0	0	999	chr6D	354925966	3	2.61E-24	TGCAGCRCCCCGGACTCCAGATCCGCGAAGCTCATCGCCGATCCCTCCCGCCCTCGCGCGCCGAGATCG	2	1	6:G>A	6	0.973333	1	0.013699	0.986301	0	0.013699	8.47431	3.75	0.984375	0	0	0	0	0	0	0	0	0	0	0	0	0	0	0	0	0	0	0	0	0	0	0	0
100015164|F|0-29:G>A-29:G>A	100015164|F|0--29:G>A	100015164	TGCAGCGCCGACCCGGCGTCGAGCTTCCAGACAGCGCCCCACGAGTGCTGCATCGGCGTCCATGCCGCC		0	0	999	chr2B	621312838	3	1.21E-27	TGCAGCGCCGACCCGGCGTCGAGCTTCCARACAGCGCCCCACGAGTGCTGCATCGGCGTCCATGCCGCC	2	1	29:G>A	29	0.662222	0.986577	0.020134	0.979866	0.013423	0.006711	2.70455	1.66667	1	0	0	0	-	0	-	2	0	-	0	0	-	0	0	0	0	0	0	0	0	-	0	-	0
100015165|F|0-53:T>C-53:T>C	100015165|F|0--53:T>C	100015165	TGCAGCGCCGCAGTGCCTGTGCGAGTGGTCGTCATGGTGGTGGTGGTGGCACCTCGCCTGGCCGGTGTA		0	0	999	chr1A	507642114	2	5.61E-26	TGCAGCGCCGCAGTGCCTGTGCGAGTGGTCGTCATGGTGGTGGTGGTGGCACCYCGCCTGGCCGGTGTA	2	1	53:T>C	53	0.977778	0.004545	0.995455	0.004545	0.995455	0	9	4.58672	1	1	1	1	1	1	1	1	-	1	1	1	1	1	1	1	1	1	1	1	1	1	1	-	1
100015166|F|0-11:A>G-11:A>G	100015166|F|0--11:A>G	100015166	TGCAGCGCCGCATCCTTGACGGAAGCGAACGGATCGGTGCTCGAGCCGTCGCCGGCGGCACGGCTCCGA		0	0	999	chr7A	541286621	1	4.34E-27	TGCAGCGCCGCRTCCTTGACGGAAGCGAACGGATCGGTGCTCGAGCCGTCGCCGGCGGCACGGCTCCGA	2	1	11:A>G	11	0.666667	0.86	0.14	0.86	0.14	0	2.15108	1.61905	1	-	0	0	-	-	0	0	0	0	0	0	1	0	-	0	1	0	0	0	-	1	1	0	0
100015171|F|0-26:C>A-26:C>A	100015171|F|0--26:C>A	100015171	TGCAGCGCCGTGAAGTTCTCCCACAGCCGGAACCACCCGCGCCGTTGCCTTGGGACCCCGCAGCCCGAC		0	0	999	chr7D	633523237	2	1.21E-27	TGCAGCGCCGTGAAGTTCTCCCACAGMCGGAACCACCCGCGCCSTTGCCTTGGGACCCCGCAGCCYGAC	2	3	26:C>A	26	0.835556	0.994681	0.005319	0.994681	0.005319	0	3.24752	3	1	-	0	0	0	0	0	0	-	0	0	0	0	-	0	0	-	0	0	0	0	0	0	-	0
100015178|F|0-14:A>G-14:A>G	100015178|F|0--14:A>G	100015178	TGCAGCGCCTCTTGAACGATCTTATCGAGCCTTGCCGCCATCTCCGGCGTCATGTGGTTGCTCCGAGAT		0	0	999	chr1B	639480525	1	9.39E-24	TGCAGCGCCTCTTGRACGATCTTATCGAGCCTTGCCGCCATCTCCGGCGTCATGTGGTTGCTCCGAGAT	2	1	14:A>G	14	0.524444	0.923729	0.076271	0.923729	0.076271	0	2.31858	1.55556	1	0	0	0	0	-	-	0	-	0	-	0	0	0	0	0	0	-	0	-	0	0	0	-	0
100015185|F|0-66:C>T-66:C>T	100015185|F|0--66:C>T	100015185	TGCAGCGCGATCAGATCATTCTCATCATCGTCGTTAAAGTCCGTGCGGACGCGGCGGTCCAGCAGGCAG		0	0	999	chr5B	678622418	3	1.21E-27	TGCAGCGCGATCAGATCATTCTCATCATCGTCGTTAAAGTCCGTGCGGACGCGGCGGTCCAGCAGGYAG	2	1	66:C>T	66	0.911111	0.960976	0.039024	0.960976	0.039024	0	4.58197	3.58333	1	0	0	0	0	0	0	0	0	0	0	0	0	1	0	0	0	0	0	0	0	0	-	0	0
100015193|F|0-64:T>A-64:T>A	100015193|F|0--64:T>A	100015193	TGCAGCGCGGAGAAGACGACGTAGGTGGACTGCTGCACCACGGCCACGTAGTAGATGATCCCGGTGGAC		0	0	999	chr4D	11863469	3	1.21E-27	TGCAGCGCGGAGAAGACGACGTAGGTGGACTGCTGCACCACGGCCACGTAGTAGATGATCCCGGWGSRC	2	3	64:T>A	64	0.88	1	0.010101	0.989899	0	0.010101	2.45133	2	1	0	0	0	0	0	0	0	-	0	0	0	0	0	0	0	0	0	0	0	0	-	0	0	0
100015206|F|0-64:A>G-64:A>G	100015206|F|0--64:A>G	100015206	TGCAGCGCTACTCTTTCTTCGGCTGCGACAGTTATGGACCCCATCCAAGAAGTACGACGAGATGACCGA		0	0	999	chr5A	534903825	1	2.02E-25	TGCAGCGCTACTCTTTCTTCGGCTGCGACAGTTATGGACCCCATCCAAGAAGTACGACGAGATGRCCGA	2	1	64:A>G	64	0.853333	0.067708	0.947917	0.052083	0.932292	0.015625	5.47059	3.87671	0.9875	1	-	1	0	1	1	2	1	1	1	-	1	0	1	1	1	-	1	1	-	1	-	0	1
100015207|F|0-33:T>C-33:T>C	100015207|F|0--33:T>C	100015207	TGCAGCGCTAGCCGCTTGGCGAGTTGCCCGCTGTGGAACACAACACGCGGACGCAGGGCCCAGGACTGG		0	0	999	chr1A	327681719	1	2.61E-24	TGCAGCGCTAGCCGCTTGGCGAGTTGCCCGCTGYGGAACACAACACGCGGACGCAGGGCCCAGGACTGG	2	1	33:T>C	33	0.848889	0.005236	0.994764	0.005236	0.994764	0	8	4.20332	1	-	-	-	1	1	-	1	-	1	1	1	1	1	1	1	1	1	1	1	1	1	-	1	1
100015219|F|0-16:T>G-16:T>G	100015219|F|0--16:T>G	100015219	TGCAGCGCTGCTGCATTTGTTCGTGGTTCGGATGGAAACACCAGTCGCCGCCACCACCAGCAGCGCTGC		0	0	999	chr5B	511346413	2	2.61E-24	TGCAGCGCTGCTGCATKTGTTCGTGGTTCGGATGGAAACACCAGTCGCCGCCACCACCAGCAGCGCTGC	2	1	16:T>G	16	0.595556	0.007463	0.992537	0.007463	0.992537	0	4	2.85366	1	1	1	-	1	1	-	1	1	-	1	1	-	1	1	1	-	1	1	-	1	1	-	1	1
100015233|F|0-48:A>G-48:A>G	100015233|F|0--48:A>G	100015233	TGCAGCGGAGCGAGACGGAGTCACGGAGATGCTCCCACCCTCCCCGCCAGGAGCAACGGCGAGGCGGCC	3A|008.118325073|1095419|1095419	1	1	8.65E-30	chr3A	13363628	1	5.61E-26	TGCAGCGGAGCGAGACGGAGTCACGGAGATGCTCCCACCCTCCCCGCCRGGAGCAACGGCGAGGCGGCC	2	1	48:A>G	48	0.804444	0.40884	0.60221	0.39779	0.59116	0.01105	10.47778	4.00752	0.986486	0	1	1	-	-	0	0	-	1	1	0	1	0	1	1	0	-	-	1	0	-	0	-	-
100015235|F|0-43:A>C-43:A>C	100015235|F|0--43:A>C	100015235	TGCAGCGGATGAGGCCCGTGTTCGTGTCGGGTGGCGACGCGGCACCGTCACGTGCGTGCCGATGCCGAG		0	0	999	chr3A	551703146	1	1.56E-26	TGCAGCGGATGAGGCCCGTGTTCGTGTCGGGTGGCGACGCGGCMCCGTCACGTGCGTGCCGATGCCGAG	2	1	43:A>C	43	1	1	0.035556	0.964444	0	0.035556	17.04225	1.625	0.973214	0	0	0	0	0	0	0	0	0	0	0	2	0	0	0	0	0	0	0	0	0	0	0	0
100015240|F|0-60:T>G-60:T>G	100015240|F|0--60:T>G	100015240	TGCAGCGGATGGGCGTGGGGAGGGTCCTGGTGGTTCTGGCCATGGCGACGGCGGCGCTGGTGGAGAGCC		0	0	999	chr1D	284048130	3	1.21E-27	TGCAGCGGATGGGCGTGGGGAGGGTCCTGGTGGTTCTGGCCATGGCGACGGCGGCGCTGGKGGAGAGCC	2	1	60:T>G	60	1	1	0.008889	0.991111	0	0.008889	26.21479	2	1	0	0	0	0	0	0	0	0	0	0	0	0	0	0	0	0	0	0	0	0	0	0	0	0
100015244|F|0-12:C>T-12:C>T	100015244|F|0--12:C>T	100015244	TGCAGCGGCACCCGTAGATCCGCTGCCTCCTTCGGCGCCGCCAGCAGCTGCCGTGCTCGGGGAGGAACC	3A|017.423200640|2321385|2321385	1	2	3.11E-29	chr7A	282295251	3	1.21E-27	TGCAGCGGCACCYGTAGATCCGCTGCCTCCTTCGGCGCCGCCAGCAGCTGCCGTGCTCGGGGAGGAACC	2	1	12:C>T	12	0.995556	0.834821	0.174107	0.825893	0.165179	0.008929	6.74274	6.59091	0.991071	0	0	0	0	0	0	2	0	0	0	0	1	0	0	0	0	0	0	0	1	0	1	0	0
100015247|F|0-59:C>T-59:C>T	100015247|F|0--59:C>T	100015247	TGCAGCGGCAGCGAGCGGAGGCTTGTGACGGAGACGCAGCGGAGGCGTACATGACGGCGCGACGCCGAC		0	0	999	chr2B	150197634	3	1.21E-27	TGCAGCGGCAGCGAGCGGAGGCTTGTGACGGAGACGCAGCGGAGGCGTACATGACGGCGYGACGCCGAC	2	1	59:C>T	59	0.742222	0.826347	0.179641	0.820359	0.173653	0.005988	2.47273	2.43243	1	0	-	0	1	0	0	-	0	1	0	-	0	1	0	0	0	0	0	0	0	0	-	1	0
100015256|F|0-16:A>T-16:A>T	100015256|F|0--16:A>T	100015256	TGCAGCGGCCGCGACCACGCCAGGGCAGTCGTCGGGGCACCACCATGGACCTGTAGCGGCTGGATCATG		0	0	999	chr4B	596676109	1	5.61E-26	TGCAGCGGCCGCGACCWCGCCAGGGCAGTCGTCGGGGCACCACCATGGACCTGTAGCGGCTGGATCATG	2	1	16:A>T	16	0.968889	0.009174	0.990826	0.009174	0.990826	0	5.5	3.27612	1	1	1	1	1	1	1	1	1	1	1	1	-	1	1	1	1	1	1	1	1	1	1	1	1
100015277|F|0-5:C>T-5:C>T	100015277|F|0--5:C>T	100015277	TGCAGCGGCTCATCGGCAGCTACGGGCTAATCAGGTCGTCGGACGCGGCGGCGGCGTCCAAGCTGGCGC		0	0	999	chr3A	695949954	3	1.21E-27	TGCAGYGGCTCATCGGCAGCTACGGGCTRATCAGGTCGTCGGACGCGGCGGCGGCGTCCAAGCWGGCGC	2	3	5:C>T	5	0.968889	1	0.146789	0.853211	0	0.146789	4.56	2.2	1	0	2	0	2	0	0	0	0	0	0	2	0	2	0	0	0	0	0	0	0	0	0	0	0
100015278|F|0-12:T>C-12:T>C	100015278|F|0--12:T>C	100015278	TGCAGCGGCTCTTTTCTGCGATTGCTGAGGCGGCGGAAATGGCTGACGTGGCTGAGTTGAAGCAGGAGG		0	0	999	chr4A	51000390	3	2.63E-19	TGCAGCGGCTCTYTTCTGCGATTGCTGAGGCGGCGGAAATGGCTGACGTGGCTGAGTTGAAGCAGGAGG	2	1	12:T>C	12	0.777778	0.005714	1	0	0.994286	0.005714	5	4.69585	1	1	1	1	1	1	1	1	1	1	-	1	1	-	1	-	1	1	-	1	-	1	1	1	1
100015281|F|0-34:T>C-34:T>C	100015281|F|0--34:T>C	100015281	TGCAGCGGCTGCTGCGTGGCCTCCGTGGTCATTGTCGGGATCGTCGCCCTCGTGCTCGCCCTCACCGTG		0	0	999	chr3B	502162321	2	5.61E-26	TGCAGCGGCTGCTGCGTGGCCTCCGTGGTCATTGYCGGGATCGTCGCCCTCGTGCTCGCCCTCACCGTG	2	1	34:T>C	34	0.795556	0.01676	0.98324	0.01676	0.98324	0	3.5	1.98049	1	1	1	1	-	-	-	1	1	1	1	1	-	1	-	1	1	1	1	-	-	1	1	1	1
100015287|F|0-53:G>A-53:G>A	100015287|F|0--53:G>A	100015287	TGCAGCGGGCGGCCGCGGCGAAGGAGGCCAAGAAGAAGAGCAAGCGGAGTGCGGGCGCCGCGCGGCCGA		0	0	999		0	0	999	TGCAGCGGGCGGCCGCGGCGAAGGAGGCCAAGAAGAAGAGCAAGCGGAGTGCGRGCGCCGCGCGGCCGA	2	1	53:G>A	53	1	0.986667	0.013333	0.986667	0.013333	0	5.25993	4	1	0	0	0	0	0	0	0	0	0	0	0	0	0	0	0	0	0	0	0	0	0	0	0	0
100015301|F|0-23:T>A-23:T>A	100015301|F|0--23:T>A	100015301	TGCAGCGGTGCGGTGCTCCAGTCTCTACAGTTACTTCACTGCCCAGTGGCCACTTACGGCGGGGCACGG		0	0	999	chr7A	618169022	1	5.61E-26	TGCAGCGGTGCGGTGCTCCAGTCWCTACAGTTACTTCACTGCCCAGTGGCCACTTACGGCGGGGCACGG	2	1	23:T>A	23	0.995556	0.022321	0.977679	0.022321	0.977679	0	7.66667	6.7971	1	1	1	1	1	1	1	1	1	1	1	1	1	1	1	1	0	1	1	1	1	1	1	1	1
100015308|F|0-11:C>G-11:C>G	100015308|F|0--11:C>G	100015308	TGCAGCGTAGGCGACGAGCGGAGCAGGCGAGCTCGGGCAAGCGGGGAGAAGCAGCGGCGGAGGCGGCCG		0	0	999	chr6D	440325655	2	1.21E-27	TGCAGCGTAGGSGACGAGCGGAGCAGGCGAGCTCGGGCAAGCGGGGARAAGCAGYGGCGGAGGCGGCCG	2	3	11:C>G	11	1	1	0.013333	0.986667	0	0.013333	11.52817	6.66667	0.991071	0	0	0	0	0	0	0	0	0	0	0	0	0	0	0	0	0	0	0	0	0	0	0	0
100015319|F|0-67:G>A-67:G>A	100015319|F|0--67:G>A	100015319	TGCAGCGTCCCGGCGTTCGGAGACGGCGTCCCCAGTGTTGGTGTAGCAGGCATGTCCTCCCCGCTGCGT		0	0	999	chr4B	661630640	4	1.21E-27	TGCAGCGTCCCGGCGTTCGGAGACGGCGTCCCCAGTGTTGGTGTAGCAGGCATGTCCTCCCCGCTGCRY	2	2	67:G>A	67	0.533333	1	0.016667	0.983333	0	0.016667	2.32857	2	1	0	-	0	-	0	-	0	-	0	0	-	-	0	0	0	-	0	0	-	-	-	-	-	0
100015329|F|0-45:T>C-45:T>C	100015329|F|0--45:T>C	100015329	TGCAGCGTCGTCCTCCGACACCGGCGAGCAGAGGCCGCCGCCGCATCATCTTGCCTCTGCTCCGAATCC		0	0	999	chr5A	392306727	1	5.61E-26	TGCAGCGTCGTCCTCCGACACCGGCGAGCAGAGGCCGCCGCCGCAYCATCTTGCCTCTGCTCCGAATCC	2	1	45:T>C	45	0.608889	0.014599	0.985401	0.014599	0.985401	0	2.5	1.72222	1	-	-	-	1	1	1	1	-	1	1	-	-	-	-	1	-	1	1	1	1	1	-	-	-
100015332|F|0-20:A>G-20:A>G	100015332|F|0--20:A>G	100015332	TGCAGCGTCTCGCGTCACCCACCTCGCCTCATGATTGATCCATTGCTGCGGGAGGAGAGAGGGCGAGGT		0	0	999	chr1B	420073809	1	2.61E-24	TGCAGCGTCTCGCGTCACCCRCCTCGCCTCATGATTGATCCATTGCTGCGGGAGGAGAGAGGGCGAGGT	2	1	20:A>G	20	0.755556	0.005882	0.994118	0.005882	0.994118	0	5	3.53883	1	1	1	1	1	-	1	-	1	1	-	-	1	1	1	1	-	-	-	1	1	1	-	1	-
100015334|F|0-22:G>T-22:G>T	100015334|F|0--22:G>T	100015334	TGCAGCGTCTTCGGCTCGAAGAGCTCCCTCTACTCCGTCGGCTTCGGCACAGGAAGCCACCGAGATCGG	7A|079.352701510|4406342|4406342	1	1	3.11E-29		0	0	999	TGCAGCGTCTTCGGCTCGAAGAKCTCCCTCTACTCCGYCGGCTTCGGCACAGGAAGCCACCGAGATCGG	2	2	22:G>T	22	0.555556	0.992	0.008	0.992	0.008	0	18.00649	2.5	1	0	-	0	-	-	-	0	0	-	0	0	0	-	0	0	0	-	0	-	0	0	0	-	0
100015338|F|0-56:T>C-56:T>C	100015338|F|0--56:T>C	100015338	TGCAGCGTGCGGCGGCGGGGGAGGACGGATGGAGGAGTCAGGAGGCGGCGGCGGCGTGGTCTAGAGACA		0	0	999	chr6B	113768781	1	1.21E-27	TGCAGCGTGCGGCGGCGGGGGAGGACGGATGGAGGAGTCAGGAGGCGGCGGCGGCGYGGTCTAGAGACA	2	1	56:T>C	56	0.591111	0.06015	0.962406	0.037594	0.93985	0.022556	3.33333	2.65409	0.983871	1	1	1	-	-	-	1	1	-	2	-	1	1	-	-	-	1	2	1	-	1	-	1	-
100015340|F|0-37:A>G-37:A>G	100015340|F|0--37:A>G	100015340	TGCAGCGTGCGTGTCCTAATTAATTCAAAAACAGGTCATTATCCTGGTCCTCGGACTTAGTGTAGCGTG		0	0	999	chr6A	580333666	1	5.61E-26	TGCAGCGTGCGTGTCCTAATTAATTCAAAAACAGGTCRTTATCCTGGTCCTCGGACTTAGTGTAGCGTG	2	1	37:A>G	37	0.542222	0.008197	0.991803	0.008197	0.991803	0	3	1.88722	1	1	1	-	-	-	1	1	-	1	1	-	1	1	1	-	1	-	1	1	-	1	-	1	-
100015341|F|0-59:T>A-59:T>A	100015341|F|0--59:T>A	100015341	TGCAGCGTGCTCAGGTCCTTGACGCCGCCGCACGAGCAGGGTGATGCCCGACACCACATTGGACGCCGA	2D|046.773218490|999477|999477	1	1	2.40E-30	chr3B	140556168	2	4.34E-27	TGCAGCGTGCTCAGGTCCTTGACGCCGCCGCACGAGCAGGGTGATGCCCGACACCACATWGGACGCCGA	2	1	59:T>A	59	1	0.986667	0.013333	0.986667	0.013333	0	16.29893	16	1	0	0	0	0	0	0	0	0	0	0	0	0	0	0	0	0	0	0	0	0	0	0	0	0
100015342|F|0-54:G>C-54:G>C	100015342|F|0--54:G>C	100015342	TGCAGCGTGCTGCGGCCGCCGATTTCGCCGGTATACCGCAGACCGATCGACGTAGCAAGCGGCGGCTAG		0	0	999	chr6B	645371396	1	1.21E-27	TGCAGCGTGCTGCGGCCGCCGATTTCGCCGGTATACCGCAGACCGATCGACGTASCAAGCGGCGGCTAG	2	1	54:G>C	54	0.755556	0.435294	0.564706	0.435294	0.564706	0	2.57333	2.3619	1	-	0	1	1	1	0	1	1	0	0	1	0	1	1	0	-	1	-	0	1	1	-	1	1
100015354|F|0-24:C>T-24:C>T	100015354|F|0--24:C>T	100015354	TGCAGCTAAATAAGACTTGTGTTTCCATGTTCAATAAGACATACTGAATGATAATACAGTGGCTGTTGG		0	0	999	chr3A	700023298	1	5.61E-26	TGCAGCTAAATAAGACTTGTGTTTYCATGTTCAATAAGACATACTGAATGATAATACAGTGGCTGTTGG	2	1	24:C>T	24	0.706667	0.132075	0.867925	0.132075	0.867925	0	2.30769	1.7561	1	1	1	1	1	0	1	-	1	1	-	-	-	1	1	-	1	0	1	-	1	1	1	1	1
100015361|F|0-23:C>T-23:C>T	100015361|F|0--23:C>T	100015361	TGCAGCTACAAGGAATTGATCACCGTGTTGGAACCGCAGCCCTCTAGCTACCTCTCTTCTCACTCGAAC		0	0	999	chrUn	239301177	2	5.61E-26	TGCAGCTACAAGGAATTGATCACYGTGTTGGAACCGCAGCCCTCTAGCTACCTCTCTTCTCACTCGAAC	2	1	23:C>T	23	0.564444	0.007874	0.992126	0.007874	0.992126	0	3	1.78102	1	1	1	1	-	1	-	-	1	1	-	-	1	1	1	-	-	1	1	1	-	1	-	1	-
100015363|F|0-41:C>T-41:C>T	100015363|F|0--41:C>T	100015363	TGCAGCTACAGGCGTTGGGCACAAACCGATGAAGGGACGCGCCACCGGCCGGCGAGCACCACTTCGTTC		0	0	999	chr1B	648029006	3	1.21E-27	TGCAGCTACAGGCGTTGGGCACAAACCGATGAAGGGACGCGYCACCGGCCGGCGAGCACCACTTCGTTC	2	1	41:C>T	41	0.648889	0.986301	0.013699	0.986301	0.013699	0	2.17901	2	1	0	0	-	0	-	0	0	0	0	-	0	0	0	0	-	0	-	0	-	0	0	-	0	-
100015369|F|0-11:C>T-11:C>T	100015369|F|0--11:C>T	100015369	TGCAGCTACTGCATTTGTTTTGGCGATGTCAATGTTTGTGTCTGCTTGTGCCATCGGCCCATGGTTCCT		0	0	999	chr7D	599203289	6	1.21E-27	TGCAGCTACTGYATTTGTTTTGGCGATGTCAATGTTTGTGTCTGCTTGTGCCATCGGCCCATGGTTCCT	2	1	11:C>T	11	0.804444	0.966851	0.104972	0.895028	0.033149	0.071823	2.12808	1.78261	0.981481	0	0	0	0	0	0	0	0	0	0	0	0	0	0	0	0	0	0	0	1	0	2	0	0
100015401|F|0-52:G>T-52:G>T	100015401|F|0--52:G>T	100015401	TGCAGCTCACCCTTGGTCAGTGTCAGTGGCAGCAAGGATAGTGGAAGGCCCAGGTACTTTATTGGAAAG		0	0	999	chr7D	631592122	1	1.21E-27	TGCAGCTCACCCTTGGTCAGTGTCAGTGGCAGCAAGGATAGTGGAAGGCCCAKGTACTTTATTGGAAAG	2	1	52:G>T	52	0.853333	0.989583	0.010417	0.989583	0.010417	0	5.83613	5	1	0	0	0	0	0	1	0	0	0	0	0	0	0	0	0	0	0	-	0	0	-	0	0	0
100015408|F|0-23:T>C-23:T>C	100015408|F|0--23:T>C	100015408	TGCAGCTCAGTTGGGCACCGCGATGTTATGTTGGCTTCGCAGCGCGGCCCCTTGCTACACCCCGAGATC	2B|078.658534380|1084635|1084635	1	1	1.45E-27		0	0	999	TGCAGCTCAGTTGGGCACCGCGAYGTTATGTTGGCTTCGCAGCGCGGCCCCTTGCTACACCCCGAGATC	2	1	23:T>C	23	0.915556	0.679612	0.330097	0.669903	0.320388	0.009709	10.29167	9.6	1	0	0	0	1	1	1	0	0	0	-	0	0	1	0	1	0	1	0	0	0	0	0	1	1
100015420|F|0-65:G>C-65:G>C	100015420|F|0--65:G>C	100015420	TGCAGCTCCATGTTGGCGTGCCACCCTGCATCCATCCACCGCAGTTCAACACACGCACGGCCGGCGGAC	7D|156.558832600|1242088|1242088	1	1	1.45E-27	chr7D	610878247	1	2.02E-25	TGCAGCTCCATGTTGGCGTGCCACCCTGCATCCATCCACCGCAGTTCAACACACGCACGGCCGGCSGAS	2	2	65:G>C	65	0.657778	0.006757	1	0	0.993243	0.006757	3	2.26036	1	1	-	-	1	1	-	1	1	-	1	1	1	-	1	-	1	1	-	-	-	1	1	-	1
100015424|F|0-51:T>C-51:T>C	100015424|F|0--51:T>C	100015424	TGCAGCTCCCATAGCAGTCGTAGCTTGCCCCGTCGAATGCAACTCAACCCATCATTGGTTGCAGCTCTG		0	0	999	chr5A	523147055	1	2.61E-24	TGCAGCTCCCATAGCAGTCGTAGCTTGCCCCGTCGAATGCAACTCAACCCAYCATYGGTTGCAGCTCTG	2	2	51:T>C	51	0.657778	0.222973	0.777027	0.222973	0.777027	0	2	1.71852	1	1	0	-	1	-	1	1	1	-	0	1	-	-	-	1	1	1	1	-	0	-	1	1	1
100015427|F|0-56:C>T-56:C>T	100015427|F|0--56:C>T	100015427	TGCAGCTCCCCGCGCGGTGGAGGGGATCGAGTGGTGGAGGGGATAGAATGGTGGTTCGGGTCGGGGCTT		0	0	999	chr3A	708812608	1	5.61E-26	TGCAGCTCCCCGCGCGGTGGAGGGGATCGAGTGGTGGAGGGGATAGAATGGTGGTTYGGGTCGGGGCTT	2	1	56:C>T	56	0.693333	0.153846	0.878205	0.121795	0.846154	0.032051	2.625	2.18675	0.964286	1	-	1	1	-	-	-	1	1	-	0	-	1	0	1	1	-	1	-	1	1	1	-	-
100015436|F|0-15:A>T-15:A>T	100015436|F|0--15:A>T	100015436	TGCAGCTCCCGGTGTAGGATCTGACAGGCGCACCTGGATCCGTGGAGGGCGATGTGTAGCGCGCCGCCG		0	0	999	chr3D	591735971	1	5.61E-26	TGCAGCTCCCGGTGTWGGATCTGACAGGCGCACCTGGATCCGTGGAGGGCGATGTGTAGCGCGCCGCCG	2	1	15:A>T	15	0.977778	0.004545	0.995455	0.004545	0.995455	0	11	7.53285	1	1	1	1	1	1	1	1	1	1	1	1	-	1	1	1	1	1	1	1	1	1	1	1	1
100015437|F|0-58:C>T-58:C>T	100015437|F|0--58:C>T	100015437	TGCAGCTCCCGGTTGGAGCTCCCCTCCCCGTCCTCCCCCTTCCACTTCACCCTCTGCCCACGTTGCCGC		0	0	999	chr5B	407235458	2	1.21E-27	TGCAGCTCCCGGTTGGAGCTCCCCTCCCCGTCCTCCCCCTTCCACTTCACCCTCTGCCYACGTTGCCGC	2	1	58:C>T	58	0.84	0.978836	0.021164	0.978836	0.021164	0	2.30986	2.25	1	-	0	0	0	0	0	0	-	0	0	-	-	0	0	-	-	0	0	0	0	0	0	0	0
100015438|F|0-15:A>G-15:A>G	100015438|F|0--15:A>G	100015438	TGCAGCTCCCTCCGAAATGCCCCCGCTCACCGACGAGGCTTGTGTGCTAATGGTCGCAGCCGCTGGCTT		0	0	999	chr6D	461526530	1	5.61E-26	TGCAGCTCCCTCCGARATGCCCCCGCTCACCGACGAGGCTTGTGTGCTAATGGTCGCAGCCGCTGGCTT	2	1	15:A>G	15	1	0.004444	0.995556	0.004444	0.995556	0	14	12.12367	1	1	1	1	1	1	1	1	1	1	1	1	1	1	1	1	1	1	1	1	1	1	1	1	1
100015448|F|0-10:C>T-10:C>T	100015448|F|0--10:C>T	100015448	TGCAGCTCCGCGTCCAGTGGAGTGGAGGTCGTCGTTGCATGCGCCAGTGAGCTCGTGTCTCGTGACATT	3A|019.397200980|1021735|1021735	1	2	8.65E-30	chr3A	21799560	1	1.21E-27	TGCAGCTCCGYGTCCAGTGGAGTGGAGGTCGTCGTTGCATGCGCCAGTGAGCTCGTGTCTCGTGACATT	2	1	10:C>T	10	0.982222	0.868778	0.131222	0.868778	0.131222	0	15.98755	14.91892	1	1	0	0	0	0	0	1	0	0	1	0	0	0	0	0	1	0	1	1	1	0	0	0	0
100015467|F|0-61:A>C-61:A>C	100015467|F|0--61:A>C	100015467	TGCAGCTCCTTTACTGTGTGCTCTCTCTCTCCCCCCCACCCCCACTTCTCCAAGCAGCTCGAAGCCTCG		0	0	999	chr3A	609946982	3	1.21E-27	TGCAGCTCCTTTACTGTGTGCTCTCTCTCTCCCCCCCACCCCCACTTCTCCAAGCAGCTCGMAGCCTCG	2	1	61:A>C	61	0.991111	1	0.03139	0.96861	0	0.03139	9.76596	1.57143	0.964286	0	0	0	0	0	0	0	0	0	0	0	0	0	0	0	0	0	0	0	0	0	0	0	0
100015474|F|0-14:T>A-14:T>A	100015474|F|0--14:T>A	100015474	TGCAGCTCGCCGGCTCCGCCGTCGCTTGTCGCTCGTCAGGGATAGCCACAGCTCCGCTGTCGTCCAGTC		0	0	999	chr6D	36251571	1	1.21E-27	TGCAGCTCGCCGGCWCCGCCGTCGCTTGTCGCTCGTCAGGGATAGCCACAGCTCCGCTGTCGTCCAGTC	2	1	14:T>A	14	0.924444	1	0.004808	0.995192	0	0.004808	5.00837	3	0.982759	0	0	0	0	0	0	0	0	0	0	0	0	0	0	0	0	0	0	0	0	0	0	0	0
100015476|F|0-54:C>T-54:C>T	100015476|F|0--54:C>T	100015476	TGCAGCTCGCGCACCGCCAGGCGCTCTAACCGCTCGAGGTCCTCGTGCGCCGCCCGCGTGGCCTCCAGC		0	0	999	chr3D	369424363	5	1.21E-27	TGCAGCTCGCGCACCGCCAGGCGCTCTAACCGCTCGAGGTCCTCGTGCGCCGCCYGCGTGGCCTCCAGC	2	1	54:C>T	54	0.995556	1	0.017857	0.982143	0	0.017857	5.20789	2.2	0.990385	0	0	0	0	0	0	0	0	0	0	0	0	0	0	0	0	0	0	0	0	0	0	0	0
100015479|F|0-67:T>C-67:T>C	100015479|F|0--67:T>C	100015479	TGCAGCTCGCTCACTCTGTACTGTACTTTATTACAGGTTAGTTAGCAGTGACATGTTGTTGGCTGGGTA		0	0	999	chr3D	19955586	1	1.56E-26	TGCAGCTCGCTCACTCTGTACTGTACTTTATTACAGGTTAGTTAGCAGTGACATGTTGTTGGCTGGGYA	2	1	67:T>C	67	0.786667	0.028249	0.971751	0.028249	0.971751	0	2.42857	2.03398	1	1	1	1	-	1	1	1	-	1	-	1	1	1	1	-	1	1	1	-	0	1	-	1	-
100015503|F|0-46:A>G-46:A>G	100015503|F|0--46:A>G	100015503	TGCAGCTCTGGCAAAAGCTACCAAAAGCATGCATGGATGGACCCCAACATAAAGTAATCAAATGCTTTA		0	0	999	chr5D	430160872	1	5.61E-26	TGCAGCTCTGGCAAAAGCTACCAAAAGCATGCATGGATGGACCCCARCATAAAGTAATCAAATGCTTTA	2	1	46:A>G	46	0.706667	0.012579	0.987421	0.012579	0.987421	0	2.5	1.91351	1	1	-	1	-	1	1	1	-	1	1	1	1	1	-	1	1	1	1	1	-	1	-	1	1
100015521|F|0-52:G>A-52:G>A	100015521|F|0--52:G>A	100015521	TGCAGCTGACGCGGTGGGAGAGCAGCGGCGTCTGCGTCATCAAGGGAGAGGGGTACATGGACTTCATCA		0	0	999	chr2B	737096430	15	1.21E-27	TGCAGCTGACGCGGTGGGAGAGCAGCGGCGTCTGCGTCATCAAGGGAGAGGGRTACATGGACTTCATCA	2	1	52:G>A	52	0.848889	0.968586	0.104712	0.895288	0.031414	0.073298	6.58667	1.86957	0.9875	0	0	0	0	0	0	0	0	0	0	0	0	-	-	0	0	0	0	0	0	-	-	0	0
100015527|F|0-57:C>G-57:C>G	100015527|F|0--57:C>G	100015527	TGCAGCTGATCCCGCTGACTGCCGCGCCTGCTGTCTACAGGCTCCACCGCACTGCGGCGTCTCTGTATC	6A|045.773501350|1143366|1143366	1	1	3.11E-29	chr6A	99129207	1	1.21E-27	TGCAGCTGATCCCGCTGACTGCCGCGCCTGCTGTCTACAGGCTCCACCGCACTGCGGSGTCTCTGTATC	2	1	57:C>G	57	0.991111	0.928251	0.071749	0.928251	0.071749	0	5.20703	4.95455	1	0	0	0	0	0	0	0	0	0	0	0	0	0	0	0	0	0	0	0	0	0	0	0	0
100015530|F|0-28:C>T-28:C>T	100015530|F|0--28:C>T	100015530	TGCAGCTGATGGCATGGCGGTGCGGTGACCGACGGTGAGGGCGGCGAGCTGGTAATGCTTCAAGGCAAG		0	0	999	chr1B	522272728	1	7.26E-25	TGCAGCTGATGGCATGGCGGTGCGGTGAYCGACGGTGAGGGCGGCGAGCTGGTAATGCTTCAAGGCARG	2	2	28:C>T	28	0.511111	0.026087	0.973913	0.026087	0.973913	0	2.33333	1.54545	1	1	1	-	1	-	-	-	1	-	-	1	-	-	1	-	1	-	1	1	-	1	1	1	1
100015549|F|0-48:T>G-48:T>G	100015549|F|0--48:T>G	100015549	TGCAGCTGCCCTCTCAGATCCGCGGCCATACTCCTGCTAGAAATGGCCTCGCCCGCACAAGGTCACGGG		0	0	999	chr3D	321463400	1	5.61E-26	TGCAGCTGCCCTCTCAGATCCGCGGCCATACTCCTGCTAGAAATGGCCKCGCCCGCACAAGGTCACGGG	2	1	48:T>G	48	0.871111	0.015306	0.989796	0.010204	0.984694	0.005102	2.33333	2.0131	1	1	1	1	1	1	1	2	1	1	1	-	1	1	1	1	1	1	1	-	1	1	1	1	1
100015552|F|0-66:A>G-66:A>G	100015552|F|0--66:A>G	100015552	TGCAGCTGCCGGCGGCGGGGGAGCCCTCCTTGCGCTCCTTGTGGAGGCTGCAACGGAACGAGCCCGAGA		0	0	999	chr6D	447213450	1	5.61E-26	TGCAGCTGCCGGCGGCGGGGGAGCCCTCCTTGCGCTCCTTGTGGAGGCTGCAACGGAACGAGCCCGRSM	2	3	66:A>G	66	0.991111	1	0.008969	0.991031	0	0.008969	6.30466	2.5	1	0	0	0	0	0	0	-	0	0	0	0	0	0	0	0	0	0	0	0	0	0	0	0	0
100015556|F|0-51:T>A-51:T>A	100015556|F|0--51:T>A	100015556	TGCAGCTGCCGTGAACCACCGCGCGAGCCTGCGGCCGGCGACGTCCGCTGCTCTCCGCCCACGCTCCAG		0	0	999	chr6D	471107577	1	1.21E-27	TGCAGCTGCCGTGAACCACCGCGCGAGCCTGCGGCCGGCGACGTCCGCTGCWCTCCGCCMACGCTCCAG	2	2	51:T>A	51	0.555556	0.128	0.872	0.128	0.872	0	2.8	2.41129	1	1	1	1	-	-	1	1	1	-	1	-	1	-	-	-	1	1	1	-	-	-	1	-	1
100015557|F|0-13:G>C-13:G>C	100015557|F|0--13:G>C	100015557	TGCAGCTGCGATTGGATCCAATTTTGATTACATTTGTTGTGTCGGTGTAGATGTGTGCAATGTCCTACC		0	0	999	chr5D	2202351	1	5.61E-26	TGCAGCTGCGATTSGATCCAATTTTGATTACATTTGTTGTGTCGGTGTAGATGTGTGCAATGTCCTACC	2	1	13:G>C	13	0.995556	0.004464	0.995536	0.004464	0.995536	0	9	8.19217	1	1	1	1	1	1	1	1	1	1	1	1	1	1	1	1	1	1	1	1	1	1	1	1	1
100015598|F|0-48:G>T-48:G>T	100015598|F|0--48:G>T	100015598	TGCAGCTGGCTGGTGTTCAGCAGGGGGCCAACCCGCTGCCGGCGGTCGGCGACCATCAAGACGCCATCC		0	0	999	chr2B	60155918	1	5.61E-26	TGCAGCTGGCTGGTGTTCAGCAGGGGGCCAACCCGCTGCCGGCGGTCGKCGACCATCAAGACGCCATCC	2	1	48:G>T	48	0.728889	0.02439	0.97561	0.02439	0.97561	0	2.5	2.15909	1	1	-	1	-	1	1	1	-	-	-	-	1	1	1	-	1	1	1	-	1	1	-	-	1
100015604|F|0-68:T>C-68:T>C	100015604|F|0--68:T>C	100015604	TGCAGCTGGTGGGGTGGGGTGGGACTCTCCTCGCCCGCCGGCTGCTCTGCTGTAGTGCAGGTGCAGCGT		0	0	999	chr2B	40903446	1	4.34E-27	TGCAGCTGGTGGGGTGGGGTGGGACTCTCCTCGCCCGCCGGCTGCTCTGCTGTAGTGCAGGTGCAGCGY	2	1	68:T>C	68	0.737778	0.246988	0.753012	0.246988	0.753012	0	2.63636	1.9635	1	1	1	-	-	1	0	1	1	1	1	0	1	-	1	1	0	-	1	-	1	-	0	1	1
100015617|F|0-35:T>A-35:T>A	100015617|F|0--35:T>A	100015617	TGCAGCTGTTGAGTTGGGAGTGGGGTTCCAGATTCTGGTAGTAGTGGTGGAAGAGGCAATGTAATAGTA		0	0	999	chr3B	633281404	1	5.61E-26	TGCAGCTGTTGAGTTGGGAGTGGGGTTCCAGATTCWGGTAGTAGTGGTGGAAGAGGCAATGTAATAGTA	2	1	35:T>A	35	0.737778	0.006024	0.993976	0.006024	0.993976	0	2	1.83069	1	1	-	1	1	1	1	1	1	-	-	1	1	-	1	-	1	1	1	1	1	1	1	1	1
100015620|F|0-48:G>T-48:G>T	100015620|F|0--48:G>T	100015620	TGCAGCTTAACTCGAAAGAAATTGAGAGTTTTATGCCCACGAGACAGGGAGCATGGCAGGTATCGTCCG		0	0	999	chr3A	554077122	1	1.21E-27	TGCAGCTTAACTCGAAAGAAATTGAGAGTTTTATGCCCACGAGACAGGKAGCATGGCAGGTATCGTCCG	2	1	48:G>T	48	0.862222	0.994845	0.005155	0.994845	0.005155	0	12.05907	5.5	1	-	0	0	0	0	0	0	0	0	0	-	0	0	0	0	0	-	0	0	0	0	0	0	0
100015623|F|0-47:A>C-47:A>C	100015623|F|0--47:A>C	100015623	TGCAGCTTACAAAGCGAGCGTGGAAGGTTTCGTCTCCATGCATGATGAATGATGTCAGCTCAGTAGCGC		0	0	999	chr2A	706929153	1	5.61E-26	TGCAGCTTACAAAGCGAGCGTGGAAGGTTTCGTCTCCATGCATGATGMATGATGTCAGCTCAGTAGCGC	2	1	47:A>C	47	0.982222	0.00905	0.99095	0.00905	0.99095	0	8.5	6.4058	1	1	1	1	1	1	1	1	1	1	1	1	1	0	1	1	1	1	1	-	1	1	1	1	1
100015630|F|0-18:G>C-18:G>C	100015630|F|0--18:G>C	100015630	TGCAGCTTCAAGGCGTCGGAGCTCCCTGTGGTGACAAACAGCGGCGACAGGCGGGTCAACATCGGCGCA		0	0	999	chr2B	419683156	7	1.21E-27	TGCAGCTTCAAGGCGTCGSAGCTCCCTGTGGTGACAAACAGCRGCGACAGGCGGGTCAACAKCGGCGCA	2	3	18:G>C	18	0.986667	0.009009	1	0	0.990991	0.009009	6.33333	5.62278	1	1	1	1	1	1	1	1	1	1	1	1	1	1	1	1	1	1	1	1	1	1	1	1	1
100015637|F|0-13:C>G-13:C>G	100015637|F|0--13:C>G	100015637	TGCAGCTTCCCCCCAATTGAATCAGCAGCTACCAGATCTGACCAGATCTCCTCCCTGATTCGACCAGGG	4D|009.024542984|2248980|2248980	1	1	1.45E-27	chr4D	8784680	3	1.21E-27	TGCAGCTTCCCCCSAATTGAATCAGCAGCTACCAGATCTGACCAGATCTCCTCCCTGATTCGACCAGGG	2	1	13:C>G	13	1	0.995556	0.004444	0.995556	0.004444	0	11.20141	4	1	0	0	0	0	0	0	0	0	0	0	0	0	0	0	0	0	0	0	0	0	0	0	0	0
100015642|F|0-36:C>A-36:C>A	100015642|F|0--36:C>A	100015642	TGCAGCTTCCTCCTCCTTGCGCGGGCACGCGCTGCGCCCTTGCTGGGAGCGAAGCCGCGGCGCAGACTT		0	0	999	chr5A	392679777	1	5.61E-26	TGCAGCTTCCTCCTCCTTGCGCGGGCACGCGCTGCGMCCTTGCTGGGAGCGAAGCCGCGGCGCAGACTT	2	1	36:C>A	36	0.715556	0.031056	0.968944	0.031056	0.968944	0	2.28571	1.54913	1	1	1	1	-	1	1	-	1	-	1	1	-	-	1	-	1	1	-	-	-	1	1	1	1
100015665|F|0-13:T>G-13:T>G	100015665|F|0--13:T>G	100015665	TGCAGCTTGCACGTACGGACGGACGCATGTTGTTGCGCCAAACAATGTGTTGGATTTGGCCGGTGGTGG		0	0	999	chr1A	499396782	1	1.21E-27	TGCAGCTTGCACGKACGGACGGACGCATGTTGTTGCGCCAAACAATGTGTTGGATTTGGCCGGTGGTGG	2	1	13:T>G	13	0.755556	0.864706	0.135294	0.864706	0.135294	0	2.15	1.85714	1	0	0	0	-	1	0	0	0	0	0	0	0	0	0	0	0	-	0	0	0	0	0	-	1
100015683|F|0-27:C>T-27:C>T	100015683|F|0--27:C>T	100015683	TGCAGCTTTCCTTGTCTTGTCGGTGAGCGGCATGTTGAGCACGACGACGTCGCACTTGGGCAGCATGGC	5B|079.387948210|2254253|2254253	1	1	3.11E-29	chr5B	562453073	1	1.21E-27	TGCAGCTTTCCTTGTCTTGTCGGTGAGYGGCATGTTGAGCACGACGACGTCGCACTTGGGCAGCATGGC	2	1	27:C>T	27	0.817778	0.532609	0.478261	0.521739	0.467391	0.01087	6.82645	6.72642	1	0	1	0	0	-	1	1	1	0	-	1	0	0	1	0	1	-	-	-	1	0	1	0	-
100015695|F|0-65:C>T-65:C>T	100015695|F|0--65:C>T	100015695	TGCAGGAAAGAGATAAGGGAGGAAAGGATAAGGGAGAGAGTGAGATAGCGGCTCGTTGGGCTCACCGAG	2B|070.538586880|1254046|1254046	1	1	4.02E-28	chr2B	159604259	2	1.56E-26	TGCAGGAAAGAGATAAGGGAGGAAAGGATAAGGGAGAGAGTGAGATAGCGGCTCGTTGGGCTCACYGRR	2	3	65:C>T	65	0.808889	0.368132	0.637363	0.362637	0.631868	0.005495	9.42857	4.02878	0.98913	1	1	-	1	0	1	1	1	0	0	-	1	1	1	1	0	0	1	0	-	0	1	1	0
100015708|F|0-13:A>G-13:A>G	100015708|F|0--13:A>G	100015708	TGCAGGAACGGCGATCGAGCGTACATGCATGCTGGTTTCGTACGCTCCATAACGGCCCGGCCGGGAACC		0	0	999	chr7B	4202050	2	5.61E-26	TGCAGGAACGGCGRTCGAGCGTACATGCATGCTGGTTTCGTACGCTCCATAACGGCCCGGCCGGGAACC	2	1	13:A>G	13	0.888889	0.005	0.995	0.005	0.995	0	3	2.9749	1	1	1	1	1	1	1	1	1	1	1	1	1	1	-	1	1	1	1	1	1	1	1	1	1
100015718|F|0-5:C>G-5:C>G	100015718|F|0--5:C>G	100015718	TGCAGCAAGCCGCCGCCCCGTCCGACCTCCTGTCGCCGCACCTCCCCTCCTTTCCCTCCTTTTCTCCTC		0	0	999	chr7B	553209192	1	1.21E-22	TGCAGSAAGCCGCCGCCYCGTCCGACCTCCTGTCGCCGCACCTCCCCTCCTTTCCCYCCTTTTCTCCTC	2	3	5:C>G	5	0.915556	0.529126	0.475728	0.524272	0.470874	0.004854	3.50394	2.575	1	1	0	1	1	0	0	0	1	0	0	-	0	1	1	1	1	0	0	0	1	1	-	1	1
100015723|F|0-20:T>C-20:T>C	100015723|F|0--20:T>C	100015723	TGCAGGAAGGCGTCGTCGAGTTGGCGGAAGCTGGACGCGGGCGAGGCCTTGTCCACGCGCACCACCCCC		0	0	999	chr4D	16653874	1	5.61E-26	TGCAGGAAGGCGTCGTCGAGYTGGCGGAAGCTGGACGCGGGCGAGGCCTTGTCCACGCGCACCACCCCC	2	1	20:T>C	20	0.96	0.009259	0.990741	0.009259	0.990741	0	4.33333	3.57736	1	1	1	1	1	1	1	1	1	1	1	1	1	1	1	1	1	1	1	1	1	-	1	1	1
100015754|F|0-37:C>T-37:C>T	100015754|F|0--37:C>T	100015754	TGCAGGACGACGCCTCCCCATCCACCATCTGCCGCCGCTGAACTGGGTGGCAGTTGCGGCCATGGGGGA		0	0	999	chr7B	49338133	3	1.21E-27	TGCAGGACGACGCCTCCCCATCCACCATCTGCCGCCGYTGAACTGGGTGGCAGTTGCGGCCATGGGGGA	2	1	37:C>T	37	0.991111	1	0.040359	0.959641	0	0.040359	6.35971	3.33333	0.971698	0	0	0	0	0	0	0	0	0	0	0	0	0	0	0	0	0	0	0	0	2	0	0	0
100015764|F|0-12:A>C-12:A>C	100015764|F|0--12:A>C	100015764	TGCAGGACGGCGAGAGGAGAGGCAGGGCAGCAGTGGGAGGAACGGCGCGCGAAAGAGGAAGAAGGGTGG		0	0	999	chr3D	561835837	1	5.61E-26	TGCAGGACGGCGMGAGGAGAGGCAGGGCAGCAGTGGGAGGAACGGCGCGCGAAAGAGGAAGAAGGGTGG	2	1	12:A>C	12	0.982222	0.004525	0.995475	0.004525	0.995475	0	9	5.49281	1	1	1	1	1	1	1	1	1	1	1	1	1	1	1	1	1	1	1	1	1	1	1	1	1
100015767|F|0-67:T>C-67:T>C	100015767|F|0--67:T>C	100015767	TGCAGGACGGTCGATGAGGCGATAGAGAAGGCCAACTGCACCAAGTACGGGCTGGCCGCCGGGATAATC	2B|079.914505600|2260926|2260926	1	1	5.20E-27	chr1A	500630355	4	1.21E-27	TGCAGGACGGTCGATGAGGCGATAGAGAAGGCCAACTGCACCAAGTACGGGCTGGCCGCCGGGATAAYC	2	1	67:T>C	67	0.977778	1	0.004545	0.995455	0	0.004545	5.02963	3	1	0	0	0	0	0	0	0	0	0	0	0	0	0	0	-	0	0	0	0	0	0	0	0	0
100015776|F|0-68:G>A-68:G>A	100015776|F|0--68:G>A	100015776	TGCAGGACTGATGAGTCTCCATAGAGCTCGATGGCGGACAAGTAAGGCACATAGTACTGCACGACCCCG		0	0	999	chr3D	229474890	3	1.21E-27	TGCAGGACTGATGAGTCTCCATAGAGCTCGATGGCGGACAAGTAAGGCACATAGTACTGCACGACCCCR	2	1	68:G>A	68	1	1	0.026667	0.973333	0	0.026667	19.33099	2.16667	0.991071	0	0	0	0	0	0	0	0	0	0	0	0	0	0	0	0	0	0	0	0	0	0	0	0
100015779|F|0-16:A>G-16:A>G	100015779|F|0--16:A>G	100015779	TGCAGGACTTGTGTGGACGAGAGAAAGCGGTGCTGGTCTGCTAGAGTGACTGGATAAGGATGTGGTGGT		0	0	999	chr5D	465363264	6	1.21E-27	TGCAGGACTTGTGTGGRCGAGAGAAAGCGGTGCTGGTCTGCTAGAGTGACTGGATAAGGATGTGGYGKT	2	3	16:A>G	16	0.84	0.994709	0.05291	0.94709	0.005291	0.047619	2.49558	1.6	0.972222	0	0	0	2	0	0	-	0	-	0	-	0	0	0	0	2	0	0	-	0	1	0	2	0
100015802|F|0-52:G>A-52:G>A	100015802|F|0--52:G>A	100015802	TGCAGGAGCAGCGGCAACCGAGCATCAGCTGCGGCAGCAGGAGCGGCTGTGCGGGCATGCGGGAGCGCA	6A|073.156556020|999349|999349	1	1	3.11E-29	chr6A	423426675	3	1.21E-27	TGCAGGAGCAGCGGCAACCGAGCATCAGCTGCGGCAGCAGGAGCGGCTGTGCRGGCATGCGGGAGCGCA	2	1	52:G>A	52	0.982222	1	0.031674	0.968326	0	0.031674	6.23077	3.6	0.990196	0	0	0	2	0	0	0	0	0	0	0	0	2	0	0	0	0	0	0	0	0	0	2	0
100015815|F|0-27:A>C-27:A>C	100015815|F|0--27:A>C	100015815	TGCAGGAGCGGCAGGAGCGCCTGCCACACGCGCGGCGAGGCGGCCACGACGAGCGCCAGGTCCCGAGAT		0	0	999	chr2D	391261437	3	2.02E-25	TGCAGGAGCGGCAGGAGCGCCTGCCACMCGCGCGGCGAGGCGGCCACGACGAGCGCCAGGTCCCGAGAT	2	1	27:A>C	27	1	1	0.026667	0.973333	0	0.026667	10.46831	1.66667	0.982143	0	0	0	0	0	0	0	0	0	0	0	0	0	0	0	0	0	0	0	0	0	0	0	0
100015821|F|0-24:T>G-24:T>G	100015821|F|0--24:T>G	100015821	TGCAGGAGCTGGCATCCCTCAAGGTGATCGGCGTGCAGGTGTCGCACATCTACGAGATCAGCGCACAGC		0	0	999	chr3D	603686513	1	2.61E-24	TGCAGGAGCTGGCATCCCTCAAGGKGATCGGCGTGCAGGTGTCGCACATCTACGAGATCAGCGCACRGC	2	2	24:T>G	24	0.635556	0.034965	0.965035	0.034965	0.965035	0	2	1.95181	1	-	-	1	1	1	0	-	1	-	1	-	-	1	-	-	1	1	-	1	-	1	1	-	1
100015827|F|0-47:T>C-47:T>C	100015827|F|0--47:T>C	100015827	TGCAGGAGGAAGACGAGGTCGACTGTGACGGCCCTCCAGGACATCTTTGCGCGGCGCGGGGATAAGGTG		0	0	999	chr2A	443517343	2	5.61E-26	TGCAGGAGGAAGACGAGGTCGACTGTGACGGCCCTCCAGGACATCTTYGCGCGGCGCGGGGATAAGGTG	2	1	47:T>C	47	0.72	0.123457	0.876543	0.123457	0.876543	0	2.23077	1.6988	1	1	1	-	1	1	1	-	1	-	1	1	-	1	1	1	1	0	1	1	1	1	-	1	0
100015848|F|0-14:G>C-14:G>C	100015848|F|0--14:G>C	100015848	TGCAGGAGTCGACGGTGCGCGCCCCGTCACCGGCGCCTGCCGACGCCACACCTCCGCCAGCCGACGCAA		0	0	999	chr5B	461874074	1	1.21E-27	TGCAGGAGTCGACGSTGCGCGCCCCGTCACCGGCGCCTGCCGACGCCACACCTCCGCCAGCCGACGCAA	2	1	14:G>C	14	0.528889	0.89916	0.10084	0.89916	0.10084	0	2.31858	2.07143	1	-	-	0	-	0	0	0	-	-	0	-	0	-	0	0	-	-	0	-	0	0	-	-	1
100015852|F|0-22:T>C-22:T>C	100015852|F|0--22:T>C	100015852	TGCAGGAGTTAGCACAGTCACGTACTACTGCGTGCCATTTAATCCCTGGTATCTGTGTCCAACTTGGCC	2A|047.886253160|2245282|2245282	1	2	6.73E-26	chr3D	580708483	1	5.65E-21	TGCAGGAGTTAGCACAGTCACGYACTACTGCGTGCCATTTAATCCCTGGTRTCTGTGTCCAACTTGGCC	2	2	22:T>C	22	0.924444	0.004808	0.995192	0.004808	0.995192	0	6	2.51587	1	1	1	1	-	1	1	1	1	-	1	1	1	1	1	1	1	1	1	1	1	1	-	-	1
100015863|F|0-15:G>C-15:G>C	100015863|F|0--15:G>C	100015863	TGCAGGATCCACCACGTGAGCGGCTCGAGGCGAACGTCACGCTCCAATCCGTTGCCAACCATGGTGAAG		0	0	999	chr4A	713629795	1	2.61E-24	TGCAGGATCCACCACSTGAGCGGCTCGAGGCGAACGTCACGCTCCAATCCGTTGCCRACCATGGTGAAG	2	2	15:G>C	15	0.617778	0.035971	0.964029	0.035971	0.964029	0	2.2	2.10323	1	1	-	1	-	1	-	-	1	1	1	-	1	-	1	1	1	1	1	1	1	1	-	1	1
100015871|F|0-10:T>C-10:T>C	100015871|F|0--10:T>C	100015871	TGCAGGATCCTATCTAGCGCTGCAAGCAGCACCTTTTTCTCAGGTTTAACTATGCGAGCCGACCTGGCA		0	0	999	chr4B	577008707	1	1.21E-27	TGCAGGATCCYATCTAGCRCTGCAAGCAGCACCTTTTTCTCAGGTTTAACTATGCGAGCCGACCTGGCA	2	2	10:T>C	10	0.808889	0.895604	0.104396	0.895604	0.104396	0	5.4604	2.41667	1	1	0	0	0	0	0	-	0	-	-	0	0	0	0	-	0	0	-	-	-	0	0	0	0
100015872|F|0-35:T>C-35:T>C	100015872|F|0--35:T>C	100015872	TGCAGGATCCTCCTCCGTCGATCGATCACCAACCCTACACACCTCTGTCGTTCATGCCGCCATGTAGCT	7D|015.923807390|2247383|2247383	1	1	3.11E-29	chr7D	4170127	1	1.21E-27	TGCAGGATCCTCCTCCGTCGATCGATCACCAACCCYACACACCTCWGTCGTTCATGCCGCCATGTAGCT	2	2	35:T>C	35	0.915556	0.917476	0.087379	0.912621	0.082524	0.004854	3.02553	2.72727	1	0	0	0	-	0	0	2	0	0	0	0	0	0	0	0	0	0	0	0	0	0	0	0	0
100015873|F|0-39:A>C-39:A>C	100015873|F|0--39:A>C	100015873	TGCAGGATCGCGGCCAGCGGCAGCAAGGACATGAAGCGGATGGTGGGCGAGCACGGGTGCATCCCACTA		0	0	999	chr5A	685012944	1	1.21E-27	TGCAGGATCGCGGCCAGCGGCAGCAAGGACATGAAGCGGMTGGTGGGCGAGCACGGSTGCATCCCACTA	2	2	39:A>C	39	1	0.995556	0.004444	0.995556	0.004444	0	18.70213	15.5	1	0	0	0	0	0	0	0	0	0	0	0	0	0	0	0	0	0	0	0	0	0	0	0	0
100015887|F|0-23:G>A-23:G>A	100015887|F|0--23:G>A	100015887	TGCAGGATGCGAACTTGAAGCGCGGAAAAAAAAAAGGCGTGGTCGGCAGGATTCGAACCTGCGCGGGCA		0	0	999		0	0	999	TGCAGGATGCGAACTTGAAGCGCRGAAAAAAAAAAGGCGTGGTCGGCAGGATTCGAACCTGCGCGGGCA	2	1	23:G>A	23	0.524444	0.008475	0.991525	0.008475	0.991525	0	3	2	1	1	1	-	1	-	-	1	1	1	1	-	1	1	-	1	-	-	1	-	-	1	1	1	-
100015897|F|0-16:G>C-16:G>C	100015897|F|0--16:G>C	100015897	TGCAGGATTCCTTCTGGTTCGAGCTGGTGATCAATCAGTTCGATCGACCAACCCATATGGTTTCGGTGC		0	0	999	chr3A	626023821	2	1.21E-27	TGCAGGATTCCTTCTGSTTCGAGCTGGTGATCAATCAGTTCGATCGACCAACCCATATGGTTTCGGTGC	2	1	16:G>C	16	0.96	0.935185	0.069444	0.930556	0.064815	0.00463	4.992	3.95238	1	0	0	0	0	0	0	0	0	0	0	0	0	0	0	0	0	1	0	0	0	0	0	-	0
100015906|F|0-52:A>G-52:A>G	100015906|F|0--52:A>G	100015906	TGCAGGCAACGACATGGCAGCCGTAGCCGCCGTCCGCCACGACGAGTATGCCAAATCAGGGGAAGCGTT	7B|099.985160520|1230646|1230646	1	1	3.11E-29		0	0	999	TGCAGGCAACGACATGGCAGCCGTAGCCGCCGTCCGCCACGACGAGTATGCCRAATCAGGGGAAGCGTT	2	1	52:A>G	52	0.893333	0.99005	0.014925	0.985075	0.00995	0.004975	9.10359	6.8	1	0	0	0	0	0	0	0	0	0	-	0	0	0	0	0	0	0	-	0	-	0	0	0	0
100015918|F|0-40:C>T-40:C>T	100015918|F|0--40:C>T	100015918	TGCAGGCACAGACAGCCTGGTCGGAACGGGACGGCGTCGGCTGGTCAAGATTTCGCAACGGCAGCATGC		0	0	999	chr1D	472361206	2	1.21E-27	TGCAGGCACAGACAGCCTGGTCGGAACGGGACGGCGTCGGYTGGTCAAGATTTCGCAACGGCAGCATGC	2	1	40:C>T	40	0.986667	0.995495	0.004505	0.995495	0.004505	0	14.86691	8	1	0	0	-	0	0	0	0	0	0	0	0	0	0	0	0	0	0	0	0	0	0	0	0	0
100015923|F|0-22:C>T-22:C>T	100015923|F|0--22:C>T	100015923	TGCAGGCACGGTGTGTTCGAAACCATCTGTACACCTGTTTTTACCCGTTTTCAAAAAAGGAAAAACATC		0	0	999	chr2A	135878551	1	5.61E-26	TGCAGGCACGGTGTGTTCGAAAYCATCTGTACACCTGTTTTTACCCGTTTTCAAAAAAGGAAAAACATC	2	1	22:C>T	22	0.715556	0.124224	0.875776	0.124224	0.875776	0	2.625	2.04651	1	1	1	0	1	0	1	1	1	1	1	1	1	1	-	1	-	1	1	1	-	-	-	1	-
100015925|F|0-37:T>A-37:T>A	100015925|F|0--37:T>A	100015925	TGCAGGCACTCCGCCGCGTACCCCTTGGAAGTTTGGATCCCAGCTGAGCACGATGCCGCGGTCGAGCAG	3D|094.174825510|2253840|2253840	1	1	1.45E-27	chr3D	550953158	1	5.61E-26	TGCAGGCACTCCGCCGCGTACCCCTTGGAAGTTTGGAWCCCAGCTGAGCACGATGCCGCGGTCGAGCAG	2	1	37:T>A	37	0.88	0.020202	0.979798	0.020202	0.979798	0	3	2.61345	1	1	1	1	1	1	1	1	1	-	-	-	1	1	1	1	1	1	1	-	1	1	-	1	1
100015928|F|0-5:G>A-5:G>A	100015928|F|0--5:G>A	100015928	TGCAGGCAGACAAACAGATCACAAGAATACTGAATCTTCCTGACACTCCAACATTTGGTGCCCCACAGC	5B|062.590647120|1085446|1085446	1	1	3.11E-29	chr5B	534013101	1	5.61E-26	TGCAGRCAGACAAACAGATCASAAGAATACTGAATCTTCCTGACACTCCAACATTTGGTGCCCCACAGC	2	2	5:G>A	5	0.528889	0.773109	0.226891	0.773109	0.226891	0	5.85455	1.66667	1	0	0	1	0	-	-	1	-	0	0	-	0	0	0	-	1	-	0	-	-	0	-	0	-
100015931|F|0-68:A>G-68:A>G	100015931|F|0--68:A>G	100015931	TGCAGGCAGCAGAGTGGAGAAGAAACAGGAATTCCCTATTGGACGCACATTGCGTCGAACTGTCGACGA		0	0	999	chr7D	213466329	2	4.34E-27	TGCAGGCAGCAGAGTGGAGAAGAAACAGGAATTCCCTATTGGACGCACATTGCGTCGAACTGTCGACGR	2	1	68:A>G	68	0.995556	0.004464	1	0	0.995536	0.004464	6	5.7446	1	1	1	1	1	1	1	1	1	1	1	1	1	1	1	1	1	1	1	1	1	1	1	1	1
100015933|F|0-59:T>A-59:T>A	100015933|F|0--59:T>A	100015933	TGCAGGCAGGCAGGCGGCCGTGGTTGCCAGCTACTACGCCGGTACGGCAGGACGCACGTTACTTCGCCG		0	0	999	chr7A	169574348	1	1.21E-27	TGCAGGCAGGCAGGCGGCCGTGGTTGCCAGCTACTACGCCGGTACGGCAGGACGCACGTWACTTCGCCG	2	1	59:T>A	59	0.715556	0.484472	0.515528	0.484472	0.515528	0	2.02469	1.91954	1	-	0	0	-	0	1	0	1	-	1	-	0	1	0	1	-	0	-	1	1	1	0	-	0
100015937|F|0-35:C>T-35:C>T	100015937|F|0--35:C>T	100015937	TGCAGGCAGGGTATGCTTCCTTTGGCTCGGGGTTTCCCGTGACGTACTGCCTGACCGCACGAGTGAGAC	7B|058.372401780|1097503|1097503	1	3	3.11E-29	chr7B	605915728	1	1.21E-22	TGCAGGCAGGGTATGCTTCCTTTGGCTCGGGGTTTYCCGTGACGTACTGCCTGACCGCAYGASTGAGAC	2	3	35:C>T	35	1	0.64	0.368889	0.631111	0.36	0.008889	10.37968	9.51515	1	0	0	0	0	0	0	0	1	0	1	1	0	0	1	1	0	0	1	0	0	0	0	0	0
100015947|F|0-14:T>C-14:T>C	100015947|F|0--14:T>C	100015947	TGCAGGCATGCGTGTGTGTCCGTGGCCAGGGCAGCCCCATGTACGCGCAGGGGCTCGACTGCACGCCGA	5B|075.312002820|2369006|2369006	1	1	3.11E-29	chr7B	313617293	1	1.21E-27	TGCAGGCATGCGTGYGTGTCCGTGGCCAGGGCAGCCCCATGTACGCGCAGGGGCTCGACTGCACGCCGA	2	1	14:T>C	14	0.728889	0.987805	0.036585	0.963415	0.012195	0.02439	18.54229	9	0.973684	1	0	-	0	-	0	-	0	0	0	0	-	0	0	0	-	-	0	0	-	0	0	0	-
100015948|F|0-25:C>T-25:C>T	100015948|F|0--25:C>T	100015948	TGCAGGCATGCTGGCTTGGACCACGCGAAGGCCACCGCACACGGCCGCAGTCGGTCGAAACGGCGACCC	1B|252.526084600|2369005|2369005	1	1	6.73E-26	chr7A	726941790	1	4.40E-17	TGCAGGCATGCTGGCTTGGACCACGYGAAGGCCACCGCACRCGGCCGCAGTCGGTCGAAACGGCGACCC	2	2	25:C>T	25	0.893333	0.014925	0.985075	0.014925	0.985075	0	7.4	6.36032	1	1	1	-	1	1	1	1	-	-	1	1	1	1	1	1	1	1	1	1	1	1	-	1	1
100015958|F|0-54:G>C-54:G>C	100015958|F|0--54:G>C	100015958	TGCAGGCCAAAAGATATGAGGAATGTGTAGCAGCGCCGGCCATTCACACGTGCGGCTCCTCCTCCTTGC		0	0	999	chr1A	573935708	1	5.61E-26	TGCAGGCCAAAAGATATGAGGAATGTGTAGCAGCGCCGGCCATTCACACGTGCGSCTCCTCCTCCTTGC	2	1	54:G>C	54	0.871111	0.071429	0.928571	0.071429	0.928571	0	2.4	2.38942	1	1	1	0	1	-	1	1	0	1	-	1	-	1	1	1	1	1	1	1	1	1	1	1	1
100015977|F|0-16:C>G-16:C>G	100015977|F|0--16:C>G	100015977	TGCAGGCCATGGCGCGCCTCGCGCGACCCGCTGTCCCGGGCAAGGACGACCAGGACCCAGTTCCTGCCA		0	0	999	chr3D	608592221	1	5.61E-26	TGCAGGCCATGGCGCGSCTCGCGCGACCCGCTGTCCCGGGCAAGGACGACCAGGACCCAGTTCCTGCCA	2	1	16:C>G	16	0.955556	0.027907	0.972093	0.027907	0.972093	0	4.66667	4.08065	1	1	1	1	1	1	1	1	1	1	1	1	1	1	1	1	1	1	1	1	1	0	1	1	1
100015978|F|0-36:C>G-36:C>G	100015978|F|0--36:C>G	100015978	TGCAGGCCATGGTGCTAGCACGAGGAGGCAGTGGGGCAGTGTGCTTGTCGTCGGTGGCAGGTGGCGCGG		0	0	999	chr3D	15977591	1	5.61E-26	TGCAGGCCATGGTGCTAGCACGAGGAGGCAGTGGGGSAGTGTGCTTGTCGTCGGTGGCAGGTGGCGCGG	2	1	36:C>G	36	1	0.004444	0.995556	0.004444	0.995556	0	8	5.51786	1	1	1	1	1	1	1	1	1	1	1	1	1	1	1	1	1	1	1	1	1	1	1	1	1
100016016|F|0-55:G>A-55:G>A	100016016|F|0--55:G>A	100016016	TGCAGGCCGGCCCTGTGGCTGTGTTCGCCATGTTACTGTTGCTCCACGACGCCGCGGCAGCAGCAATAC		0	0	999	chr3A	658846363	1	5.61E-26	TGCAGGCCGGCCCTGTGGCTGTGTTCGCCATGTTACTGTTGCTCCACGACGCCGCRGCAGCAGCAATAC	2	1	55:G>A	55	0.533333	0.075	0.933333	0.066667	0.925	0.008333	2	1.71552	1	1	1	1	-	-	1	-	-	1	-	-	1	1	1	1	-	0	1	-	1	1	1	-	-
100016042|F|0-11:T>G-11:T>G	100016042|F|0--11:T>G	100016042	TGCAGGCGAGGTTTTCCGACGCTCATGGCTGCGCGTATCGTCCACGGTCCACCCCGCCGCTTCCTGTCT		0	0	999	chr1B	98624758	1	5.61E-26	TGCAGGCGAGGKTTTCCGACGCTCATGGCTGCGCGTATCGTCCACGGTCCACCCCGCCGCTTCCTGTCT	2	1	11:T>G	11	0.835556	0.010638	0.989362	0.010638	0.989362	0	3.5	2.21586	1	1	-	1	1	1	1	-	1	-	1	1	1	1	1	-	1	1	1	1	-	0	1	1	-
100016043|F|0-34:G>A-34:G>A	100016043|F|0--34:G>A	100016043	TGCAGGCGAGTGCAGTTTCTGAGGGAGTGGAAAAGGGGATCCAGGTTGGTGTTGCCATTGTGGCTAGAG		0	0	999	chr1A	497667241	1	5.61E-26	TGCAGGCGAGTGCAGTTTCTGAGGGAGTGGAAAARGGGATCCAGGTTGGTGTTGCCATTGTGGCTAGAG	2	1	34:G>A	34	0.964444	0.004608	0.995392	0.004608	0.995392	0	5	3.93309	1	1	1	1	1	1	1	1	1	1	1	1	1	1	1	1	1	1	1	1	1	1	1	1	1
100016044|F|0-9:C>T-9:C>T	100016044|F|0--9:C>T	100016044	TGCAGGCGACAGCTGGCGTCGAGACTTTAACACAACTGCCCGTGTCAGGAATATCGTTTACAGCCGCGT		0	0	999	chr6A	539973506	3	5.61E-26	TGCAGGCGAYAGCTGGCGTCGAGACTTTAACACAACTGCCCGTGTCAGGAATATCGTTTACAGCCGCGT	2	1	9:C>T	9	0.871111	0.005102	0.994898	0.005102	0.994898	0	5	2.28761	1	1	1	-	-	1	1	1	1	1	1	1	1	1	-	1	1	1	1	1	1	1	-	-	1
100016059|F|0-63:T>C-63:T>C	100016059|F|0--63:T>C	100016059	TGCAGGCGCCTTTCCAGGACAGCCTCCGCGCGGTGCTGGAGGAGGACGAGGAGGGAGCGGCGGTGTGCC		0	0	999	chr3D	597930830	1	1.21E-27	TGCAGGCGCCTTTCCAGGACAGCCTCCGCGCGGTGCTGGAGGAGGACGAGGAGGGAGCGGCGGYGTGCC	2	1	63:T>C	63	0.995556	0.995536	0.107143	0.892857	0.004464	0.102679	4.41577	4.41379	1	0	0	0	2	0	0	0	0	0	0	0	0	0	0	0	2	0	0	0	0	0	0	2	0
100016070|F|0-35:G>A-35:G>A	100016070|F|0--35:G>A	100016070	TGCAGGCGGACAGGAACGGATCTCCGTTGGACAGGGGACCGAGGGCGGCGTGGCGCCTGCGTTCTCGTT		0	0	999	chr3A	444649300	1	5.61E-26	TGCAGGCGGACAGGAACGGATCTCCGTTGGACAGGRGACCGAGGGCGGCGTGGCGCCTGCGTTCTCGTT	2	1	35:G>A	35	0.911111	0.004878	1	0	0.995122	0.004878	3	2.85375	1	1	1	1	1	1	1	1	1	-	1	1	1	1	1	1	1	1	1	1	1	1	1	1	1
100016072|F|0-7:A>G-7:A>G	100016072|F|0--7:A>G	100016072	TGCAGGCAGAGCTGCTCCGCGCCCAGCTCGAGGACCACGACATCGAGGTGATCCTCCCTCCATTCCGAC		0	0	999	chr3B	759500008	1	5.61E-26	TGCAGGCRGAGCTGCTCCGCGCCCAGCTCGAGGACCACGACATCGAGGTGATCCTCCCTCCATTCCGAC	2	1	7:A>G	7	0.884444	0.01005	0.98995	0.01005	0.98995	0	2.66667	2.33333	1	0	1	1	1	1	1	1	1	1	1	1	1	1	1	1	1	1	-	1	1	-	1	-	-
100016073|F|0-35:G>A-35:G>A	100016073|F|0--35:G>A	100016073	TGCAGGCGGATCTGGTCCAGCAGGCGGTCCGCCTCGTCCTCGGCGTCGGCGTCGGCGGCGTCGGGGTCG		0	0	999	chr2A	38538109	3	1.21E-27	TGCAGGCGGATCTGGTCCAGCAGGCGGTCCGCCTCRYCCTCGGCGTCGGCGTCGGCGGCGTCGGGGTCG	2	2	35:G>A	35	0.955556	0.916279	0.083721	0.916279	0.083721	0	3.40909	2.85	1	0	0	-	0	0	0	0	0	0	0	1	0	0	0	1	0	0	0	0	0	1	0	0	0
100016077|F|0-11:C>T-11:C>T	100016077|F|0--11:C>T	100016077	TGCAGGCGGCCCACGTAGCTGCGGTCGGAGATTTGATCCCAGAACTCGAGCAGCTCTTCCTTGTCGATG	1D|071.177439750|2253628|2253628	1	1	3.11E-29	chr1D	382920173	1	1.21E-27	TGCAGGCGGCCYACGTAGCTGCGGTCGGAGATTTGATCCCAGAACTCGAGCAGCTCTTCCTTGTCGATG	2	1	11:C>T	11	0.986667	0.977477	0.022523	0.977477	0.022523	0	6.46863	3.88889	1	0	0	-	0	0	0	0	0	0	0	0	0	0	0	0	0	1	0	0	0	0	0	0	0
100016085|F|0-6:C>T-6:C>T	100016085|F|0--6:C>T	100016085	TGCAGGCGGCGGCGGGGCTAGGCAGAGCAGTTGCTGCACTCGAGGACGGCAGCGGGCGGCCGAGATCGG		0	0	999		0	0	999	TGCAGGYGGCGGCGGGGCTAGGCAGAGCAGTTGCTGCACTCGAGGACGGCAGCGGGCGGCCGAGATCGG	2	1	6:C>T	6	0.995556	1	0.008929	0.991071	0	0.008929	12.12014	2	0.991071	0	0	0	0	0	0	0	0	0	0	0	0	0	0	0	0	2	0	0	0	0	0	0	0
100016091|F|0-18:A>C-18:A>C	100016091|F|0--18:A>C	100016091	TGCAGGCGGGTCGTATGCACGTTACCTTGCACGGCATTCCTGAGGCTCTCCGCGTCGGCGGCCGAGATC	4A|020.540343790|1251275|1251275	1	1	3.11E-29	chr4A	16503025	1	7.26E-25	TGCAGGCGGGTCGTATGCMCGTTACCTTGCACGGCATTCCTGAGGCTCTCCGCGTCGGCGGCCGAGATC	2	1	18:A>C	18	1	1	0.035556	0.964444	0	0.035556	9.48592	1.625	0.973214	0	0	0	0	0	0	0	0	0	0	0	0	0	0	0	0	0	0	0	0	0	0	0	0
100016094|F|0-6:C>T-6:C>T	100016094|F|0--6:C>T	100016094	TGCAGGCGTACAGATCGAGGCGGTCTCCCTTGCACATGCCGCTCTCCTGCACGAGCCGCCTCCAGTCGG	6B|031.510249370|3952496|3952496	1	3	3.11E-29	chr6B	159705831	4	1.21E-27	TGCAGGYGTACAGATCGAGGCGGTCTCCCTTGCACATGCCGCTCTCCTGCACGAGCCGCCTCCAGTCGG	2	1	6:C>T	6	0.964444	1	0.004608	0.995392	0	0.004608	15.29197	3	0.990741	0	0	0	0	0	0	0	0	0	0	0	0	0	0	0	0	0	0	0	0	0	0	0	0
100016099|F|0-24:G>A-24:G>A	100016099|F|0--24:G>A	100016099	TGCAGGCGTCCTCGGACCGCGCCCGGGCGTCCACTCCCAGGCCTACCCACGGATGTACTTCGGCCCGAC		0	0	999		0	0	999	TGCAGGCGTCCTCGGACCGCGCCCRGGCGTCCACTCCCAGGCCTACCCACKGATGTACTYCGGCCCGAC	2	3	24:G>A	24	0.835556	0.026596	0.984043	0.015957	0.973404	0.010638	4.2	3.51818	1	1	1	1	1	1	-	-	1	1	1	1	1	1	1	1	1	1	-	1	0	1	1	1	1
1000161|F|0-26:G>A-26:G>A	1000161|F|0--26:G>A	1000161	TGCAGGGTCAATTTGCGGCTGCCATCGGGCAGTGGTCGCCGCTGGGTATAGCAGAATGAAATATTTATT		0	0	999	chr5B	619271283	3	1.21E-27	TGCAGGGTCAATTTGYGKCTGCCATCRGGCAGTGGTYRCCGCTGGGTAKAGMAGAATGAAATATTTRTT	6	6	26:G>A	26	0.506667	0.964912	0.035088	0.964912	0.035088	0	2.376	1.75	1	-	-	0	0	0	0	0	0	-	0	-	0	-	0	0	0	0	0	-	-	-	-	-	0
1000161|F|0-37:G>A-37:G>A	1000161|F|0--37:G>A	1000161	TGCAGGGTCAATTTGCGGCTGCCATCGGGCAGTGGTCGCCGCTGGGTATAGCAGAATGAAATATTTATT		0	0	999	chr5B	619271283	3	1.21E-27	TGCAGGGTCAATTTGYGKCTGCCATCRGGCAGTGGTYRCCGCTGGGTAKAGMAGAATGAAATATTTRTT	6	3	37:G>A	37	0.511111	0.956522	0.043478	0.956522	0.043478	0	2.376	2	1	-	-	0	0	0	0	0	0	-	0	-	0	-	0	0	0	0	0	-	-	-	-	-	0
100016104|F|0-27:A>G-27:A>G	100016104|F|0--27:A>G	100016104	TGCAGGCGTTCGCCGCCGCACCAGATGAGAGAACAGCGGCCAGGCTCGAGCAGGCGGCTGCGGCGTTGG		0	0	999	chr3B	669033500	1	1.21E-27	TGCAGGCGTTCGCCGCCGCACCAGATGRGASAACAGCGGCCAGGCTCGAGCAGGCGGCTGSGGCGTTGG	2	3	27:A>G	27	0.942222	1	0.004717	0.995283	0	0.004717	2.83588	2	0.989583	0	0	0	0	0	0	0	0	0	0	0	0	0	0	0	0	0	0	0	0	0	0	0	0
100016113|F|0-22:G>C-22:G>C	100016113|F|0--22:G>C	100016113	TGCAGGCTACTATGCTCCTTGCGAGGGCCTCCACGCCTTCATGGCCTGCACCCGTAGCGCCCAGTTCGT		0	0	999	chr4A	647645998	1	1.21E-27	TGCAGGCTACTATGCTCCTTGCSAGGGCCTCCACGCCTTCATGGCCTGCACCCGTAGCGCCCAGTTCGT	2	1	22:G>C	22	0.977778	0.640909	0.368182	0.631818	0.359091	0.009091	7.96089	7.26471	1	0	1	1	0	1	0	2	1	0	0	0	1	0	1	1	0	1	0	0	0	0	1	0	1
100016114|F|0-15:C>G-15:C>G	100016114|F|0--15:C>G	100016114	TGCAGGCTATCTTTTCTATACATACAAAGTTATATATGCATTATATTTACAGGTGCAATCAGGGAAAAA		0	0	999		0	0	999	TGCAGGCTATCTTTTSTATACATACAAAGTTATATATGCATTAYATTTACAGGTGCAATCAGGRAAAAA	2	3	15:C>G	15	0.671111	0.006623	0.993377	0.006623	0.993377	0	3	1.56725	1	1	1	1	1	1	1	1	1	1	1	-	-	1	1	1	1	1	1	-	-	1	1	-	-
100016134|F|0-23:C>T-23:C>T	100016134|F|0--23:C>T	100016134	TGCAGGCTGCACCCTGGAGGTTTCCCTTAAATAAATGCCTCCGTTCCGTTCCCTGGACATGGCAGGAGA		0	0	999	chr2A	651754113	2	5.61E-26	TGCAGGCTGCACCCTGGAGGTTTYCCTTAAATAAATGCCTCCGTTCCGTTCCCTGGACATGGCAGGAGA	2	1	23:C>T	23	0.991111	0.008969	0.991031	0.008969	0.991031	0	8.5	4.95699	1	1	1	1	1	1	1	1	1	1	1	1	1	1	1	1	1	1	1	-	1	1	1	1	1
100016136|F|0-34:T>C-34:T>C	100016136|F|0--34:T>C	100016136	TGCAGGCTGCCGAGCTTCCCCCGCAGAGGTGCTGTCCTCGAGGCCCCCATTGCGGCGGCCGGAGCTTAG		0	0	999	chr4A	695910810	1	5.61E-26	TGCAGGCTGCCGAGCTTCCCCCGCAGAGGTGCTGYCCTCGAGGCCCCCATTGCGGCGGCCGGAGCTTAG	2	1	34:T>C	34	0.817778	0.173913	0.826087	0.173913	0.826087	0	3.48485	2.5	1	1	1	1	-	1	1	1	-	1	1	-	1	1	-	1	1	1	1	1	1	1	0	1	1
100016145|F|0-34:C>G-34:C>G	100016145|F|0--34:C>G	100016145	TGCAGGCTGGCGGGCGGAATATATCTGACCCCCACACGCACGCAATGGATCGAACTCGTAGCCAAGCTC		0	0	999	chr3D	539878265	1	5.61E-26	TGCAGGCTGGCGGGCGGAATATATCTGACCCCCASACGCACGCAATGGATCGAACTCGTAGCCAAGCTC	2	1	34:C>G	34	0.84	0.015873	0.994709	0.005291	0.984127	0.010582	2.25	2.22907	1	1	1	1	1	1	1	1	1	1	-	-	1	1	1	1	1	1	1	1	-	1	1	1	1
100016149|F|0-17:G>A-17:G>A	100016149|F|0--17:G>A	100016149	TGCAGGCTGTCGCGGGCGGCGGCGCGCTCGGCCTCCTCCCACTGGGCTATGGCGGCGCGCTCGTCCTCG		0	0	999	chrUn	18325450	2	1.21E-27	TGCAGGCTGTCGCGGGCRGCGGCGCGCYCGGCCTCCTCCCACTGGGCTATGGCGGCGCGCTCGTCCTCG	2	2	17:G>A	17	0.697778	0.987261	0.076433	0.923567	0.012739	0.063694	2.03209	1.66667	1	0	0	0	0	0	0	0	0	-	-	-	-	0	-	0	1	0	-	-	0	-	0	-	-
100016154|F|0-39:A>G-39:A>G	100016154|F|0--39:A>G	100016154	TGCAGGCTTAGCAGCTTGTGTGAGCTGGAAACTGGCCTGATCAGTCAGGCACACAATTATGCAGCCGAG		0	0	999	chr3B	177038073	12	1.56E-26	TGCAGGCTTAGCAGCTTGTGTGAGCTGGAAACTGGCCTGRTCAGTCAGGCACACAATTATGCAGCCGAG	2	1	39:A>G	39	1	1	0.053333	0.946667	0	0.053333	17.67606	2.5	0.964286	0	0	0	0	0	0	0	0	0	0	0	0	0	0	0	0	0	0	0	0	0	0	0	0
100016165|F|0-32:G>T-32:G>T	100016165|F|0--32:G>T	100016165	TGCAGGGAACGCGACGTGCGCGTTCGGCCGCGGGGCGTCGTCCCCGGCACGCGCGCTCGGGAAGCTGCC		0	0	999	chr7D	628477476	2	5.61E-26	TGCAGGGAACGCGACGTGCGCGTTCGGCCGCGKGGCGTCGTCCCCGGCACGCGCGCTCGGGAAGCTGCC	2	1	32:G>T	32	0.711111	0.00625	0.99375	0.00625	0.99375	0	3	2	1	1	1	-	-	-	-	1	1	-	1	1	-	1	-	-	1	1	1	1	1	-	1	-	-
100016181|F|0-22:C>G-22:C>G	100016181|F|0--22:C>G	100016181	TGCAGGGACGGCCGAAGAAGCGCGGGCGCGACGAGCCGCTGTAGTTGGTGAAGATGCCGCGGACGGAGT		0	0	999	chr6B	20114627	2	1.21E-27	TGCAGGGACGGCCGAAGAAGCGSGGGCGCGACGAGCCSCKGTAGTTGGTGAAGATGCCGCGGACGGAGT	2	3	22:C>G	22	0.857778	0.989637	0.031088	0.968912	0.010363	0.020725	3.5368	1.75	0.97561	0	0	0	0	0	0	0	0	-	0	0	-	0	0	0	0	0	0	2	-	0	0	0	0
100016201|F|0-55:G>C-55:G>C	100016201|F|0--55:G>C	100016201	TGCAGGGAGGCGGGCCTGTGGCTGGCCGCCTTGCCGTGGAGGATCTTGGAGAGCAGCAGCCGAGATCGG		0	0	999	chr3A	684640501	1	2.65E-14	TGCAGGGAGGCGGGCCTGTGGCTGGCCGCCTTGCCGTGGAGGATCTTGGAGAGCASCAGCCGAGATCGG	2	1	55:G>C	55	0.995556	0.995536	0.008929	0.991071	0.004464	0.004464	11.13523	5	0.991071	0	0	0	0	0	0	0	0	0	0	0	0	0	0	0	0	0	0	0	0	0	0	0	0
100016202|F|0-59:G>A-59:G>A	100016202|F|0--59:G>A	100016202	TGCAGGGAGGGGGCTGCTTCGTCCCGGCGTCTTTCTCGTCGCCGGCTGCAACGACGTCGGCCGAGATCG		0	0	999	chr7B	8865855	1	2.61E-24	TGCAGGGAGGGGGCTGCTTCGTCCCGGCGTCTTTCTCGTCGCCGGCTGCAACGACGTCGRCCGAGATCG	2	1	59:G>A	59	0.64	0.298611	0.701389	0.298611	0.701389	0	3	2.01905	1	-	1	-	1	0	1	1	-	-	1	-	-	-	1	1	1	-	-	-	1	1	1	-	0
100016225|F|0-67:A>G-67:A>G	100016225|F|0--67:A>G	100016225	TGCAGGGCAGCAGTTCGTGGCGGCGCATCGACGCGACCCGTCGGTTGGCGGCAGGGCTGGGCGTCCGAG	1B|276.305208500|3960789|3960789	1	1	3.11E-29	chr1B	684469958	1	1.56E-26	TGCAGGGCAGCAGTTCGTGGCGGCGCATCGACGCGACCCGTCGGTTGGCGGCAGGGCTGGGCGTCCGRS	2	2	67:A>G	67	0.733333	1	0.024242	0.975758	0	0.024242	18.96618	1.75	1	0	0	-	-	0	0	0	-	0	0	0	0	-	-	0	-	-	0	0	0	0	0	-	0
100016236|F|0-66:A>T-66:A>T	100016236|F|0--66:A>T	100016236	TGCAGGGCCGACACCTTGGGCTCTTCCTTGGAGAATGTCAGGTACAGATACACGAGATGCAGGATGAGG		0	0	999	chr3D	591400206	1	5.61E-26	TGCAGGGCCGACACCTTGGGCTCTTCCTTGGAGAATGTCAGGTACAGATACACGAGATGCAGGATGWGG	2	1	66:A>T	66	0.746667	0.02381	0.97619	0.02381	0.97619	0	2.75	1.65957	1	1	-	1	1	1	1	1	1	-	-	1	1	1	1	1	-	1	1	-	-	1	-	1	1
100016245|F|0-11:G>T-11:G>T	100016245|F|0--11:G>T	100016245	TGCAGGGCGAGGCCGGCGGCCTGGTGCCGGGCTACCCGCAGTCCATGCTCGACATCCTCGGCCGCAACA		0	0	999	chr2D	7063898	12	1.21E-27	TGCAGGGCGAGKCCGGCGGCCTGGTSCCSGGCTACCCGCAGTCCATGCTCGACATCCTCGGCCGCAACA	2	3	11:G>T	11	0.831111	1	0.016043	0.983957	0	0.016043	2.72464	2	0.975	-	0	0	-	0	-	0	0	-	0	0	0	0	0	0	0	0	0	-	0	0	0	0	0
100016275|F|0-56:A>G-56:A>G	100016275|F|0--56:A>G	100016275	TGCAGGGGAGGCATGGCGGCACTCCGTGGCCAGCAGGAGGAAGAGCGGAGGAGGTTAGCGCTGGGAGGT		0	0	999	chr6A	63193524	1	1.21E-27	TGCAGGGGAGGCATGGCGGCACTCCGTGGCCAGCAGGAGGAAGAGCGGAGGAGGTTRGCGCTGGGAGGT	2	1	56:A>G	56	0.88	0.065657	0.934343	0.065657	0.934343	0	2.26667	1.98058	1	1	1	1	1	1	0	-	-	-	0	1	1	1	1	1	1	1	0	-	1	-	1	1	-
100016281|F|0-22:T>G-22:T>G	100016281|F|0--22:T>G	100016281	TGCAGGGGATGGAAGCAGATAGTGTAGTAGAGGATGCCAAGGTTCACGGTGACAACGACGGCGGCCACC		0	0	999	chr3A	14860767	1	5.61E-26	TGCAGGGGATGGAAGCAGATAGKGTAGTAGAGGATGCCAAGGTTCACGGTGACAACGACGGCGGCCACC	2	1	22:T>G	22	0.675556	0.013158	0.986842	0.013158	0.986842	0	2.25	1.64417	1	1	-	-	-	0	1	-	-	1	-	1	-	1	1	1	1	1	1	-	1	1	-	1	1
100016282|F|0-28:C>T-28:C>T	100016282|F|0--28:C>T	100016282	TGCAGGGGATTGGCAGTGGGCTCGAGCTCGAGGGGGGGACGAGGACACCGTGCGGCGGGGCGACGAGGT		0	0	999	chr6A	89537158	5	1.21E-27	TGCAGGGGATTGGCAGTGGGCTCGAGCTYGAGGGGGGGACGAGGACACCGTGCGGCGGGGCGACGAGGT	2	1	28:C>T	28	0.977778	1	0.004545	0.995455	0	0.004545	19.1362	3	1	0	0	0	0	0	0	0	0	0	0	-	0	0	0	0	0	0	0	0	0	0	0	0	0
100016290|F|0-66:A>G-66:A>G	100016290|F|0--66:A>G	100016290	TGCAGGGGCGAGATCTCGCCGCCCGCGCCTGCTGCGGCTGGGCTTGTGGAGGTTTGGAAGCGGCCGAGA		0	0	999	chr7B	114479288	1	5.61E-26	TGCAGGGGCGAGATCTCGCCGCCCGCGCCTGCTGCGGCTGGGCTTGTGGAGGTTTGGAAGCGGCCGRRW	2	3	66:A>G	66	0.991111	1	0.004484	0.995516	0	0.004484	13.24911	3	1	-	0	0	0	0	0	0	0	0	0	0	0	0	0	0	0	0	0	0	0	0	0	0	0
100016293|F|0-34:C>T-34:C>T	100016293|F|0--34:C>T	100016293	TGCAGGGGCGGCTTCAGAGAAGAACGCCCCATCGCAGTCTGCGGCTGTGGCAGATTCACAGTCGGCTGA		0	0	999	chr1D	50301695	3	1.21E-27	TGCAGGGGCGGCTTCAGAGAAGAACGCCCCATCGYAGTCTGCGGCTGTGGCAGATTCACAGTCGGCTGA	2	1	34:C>T	34	0.986667	1	0.004505	0.995495	0	0.004505	11.75	3	1	0	0	0	-	0	0	0	0	0	0	0	0	0	0	0	0	0	0	0	0	0	0	-	0
100016294|F|0-6:A>G-6:A>G	100016294|F|0--6:A>G	100016294	TGCAGGAGCTAGCCATGCTCACCCTGTCAACGGTGCTCGCACCGGGAGAGCGACCAGGGTGCGCCGAGA		0	0	999	chr3D	488581928	1	2.61E-24	TGCAGGRGCTAGCCATGCTCACCCTGTCAACGGTGCTCGCACCGGGAGAGCGACCAGGGTGCGCCGAGA	2	1	6:A>G	6	0.502222	0.00885	0.99115	0.00885	0.99115	0	4	1.67227	1	1	-	-	-	-	-	-	-	-	-	-	1	1	1	1	-	1	1	1	1	-	1	1	1
100016308|F|0-18:G>A-18:G>A	100016308|F|0--18:G>A	100016308	TGCAGGGGGCGGGCGCGCGCGAGCTCAGGGAGGGACGGCCGGGCGCGGTGAGCTCGTTGGCCGAGATCG		0	0	999	chr7B	387123249	1	1.21E-22	TGCAGGGGGCGGGCGCGCRCGAGCTCAGGGAGGGACGGCCGGGCGCGGTGAGCTCGTTGGCCGAGATCG	2	1	18:G>A	18	0.804444	0.160221	0.839779	0.160221	0.839779	0	2.5	2.43636	1	1	1	0	-	-	1	-	1	-	1	1	1	1	1	1	-	0	1	-	1	1	1	1	0
100016309|F|0-28:A>G-28:A>G	100016309|F|0--28:A>G	100016309	TGCAGGGGGCGGGCGCGGTGACGGCCACAGGGACTAGCAGAGGCGGACGGCGAGCGGCGCTAGCAACGG		0	0	999	chr1A	583403360	2	3.38E-23	TGCAGGGGGCGGGCGCGGTGACGGCCACRGGGACTAGCAGAGGCGGACGGCGAGCGGCGCTAGCAACGG	2	1	28:A>G	28	0.991111	0.995516	0.017937	0.982063	0.004484	0.013453	16.20357	6.5	0.990909	0	0	0	0	0	0	0	0	0	0	0	0	0	0	0	0	0	0	0	0	0	0	0	0
100016310|F|0-33:C>T-33:C>T	100016310|F|0--33:C>T	100016310	TGCAGGGGGCGGGCGTGGTGGCAGGCGCGGTGACGGTCGTAGGGACTAGCAGAGGCGGACGGCGAGCGG		0	0	999	chr5A	362773811	3	1.21E-22	TGCAGGGGGCGGGCGTGGTGGCAGGCGCGGTGAYGGTCGTAGGGACTAGCAGAGGCGGACGGCGAGCGG	2	1	33:C>T	33	0.915556	1	0.004854	0.995146	0	0.004854	13.11832	3	1	0	-	0	0	0	0	0	-	0	0	0	0	0	0	0	0	0	0	0	0	0	0	0	0
100016318|F|0-53:T>C-53:T>C	100016318|F|0--53:T>C	100016318	TGCAGGGGTTGCCATATGAAGTCATCTTGTTGTCGTCGTATATCGTAGCCGGTTATAGCCGCCGAGATC		0	0	999	chr3B	142693803	4	3.38E-23	TGCAGGGGTTGCCATATGAAGTCATCTTGTTGTCGTCGTATATCGTAGCCGGTYATAGCCGCCGAGATC	2	1	53:T>C	53	0.711111	0.15625	0.85	0.15	0.84375	0.00625	3.72	3.02878	1	1	0	-	1	1	-	2	1	1	1	1	-	1	0	1	1	-	1	1	1	1	1	1	-
100016329|F|0-13:A>G-13:A>G	100016329|F|0--13:A>G	100016329	TGCAGGGTCCAGCACACACCCTAGCCATCAGGCCCTGGCCCTAGCGGCCGCCGCCGCAGGCGGTGGTAG		0	0	999	chr5D	51268665	4	4.34E-27	TGCAGGGTCCAGCRCACACCCTAGCCATCAGGCCCTGGCCCTAGCGGCYGCCGCCGCAGGCGGTGSTAG	2	3	13:A>G	13	0.746667	0.005952	1	0	0.994048	0.005952	3	1.8534	0.977273	1	-	1	-	1	1	1	-	1	1	1	-	1	1	1	-	1	1	1	1	1	-	-	1
100016336|F|0-30:G>T-30:G>T	100016336|F|0--30:G>T	100016336	TGCAGGGTCGTCGTCTTCGGTGAGGCGGAGGAGGAAGCATTCGGCGGTGGAGTCGTCGAGCATGAGCAG	1A|143.866922200|3957948|3957948	1	1	8.65E-30	chrUn	190353588	5	1.21E-27	TGCAGGGTCGTCGTCTTCGGTGAGGCGGAGKAGGAAGCATTCGGCGGTGGAGTCGTCGAGCATGAGCAG	2	1	30:G>T	30	0.937778	1	0.009479	0.990521	0	0.009479	5.63258	2	1	0	0	0	0	0	0	0	-	0	-	0	0	0	0	0	0	0	0	0	0	0	0	0	0
100016337|F|0-53:A>G-53:A>G	100016337|F|0--53:A>G	100016337	TGCAGGGTGAAGTTCGTGTGCCTGGAGGCGTCGGCGGAGGTGATCGCCGAGCGAGTGGAGCGGAGGGCG	4A|117.794276200|1096387|1096387	1	3	8.65E-30	chrUn	51695782	2	1.21E-27	TGCAGGGTGAAGTTCGTGTGCCTGGAGGCGTCGGCGGAGGTGATCGCCGAGCGRGTGGAGCGGAGGGCG	2	1	53:A>G	53	0.875556	0.263959	0.736041	0.263959	0.736041	0	6.17568	3.86628	1	1	1	1	1	0	1	1	1	1	1	1	1	1	1	0	1	1	1	1	1	-	1	-	1
100016344|F|0-44:C>T-44:C>T	100016344|F|0--44:C>T	100016344	TGCAGGGTGCGCCACGTCTGTGGATCCTGCGGGAGGAGATCCTCCGCGCCGCCCTGCTCGAGGTAGAAC		0	0	999	chr7D	550524355	7	1.21E-27	TGCAGGGTGCGCCACGTCTGTGGATCCTGCGGGAGGAGATCCTCYGCGCCGCCCTGCTCGAGGTRGAAC	2	2	44:C>T	44	0.817778	0.98913	0.021739	0.978261	0.01087	0.01087	2.20755	1.6	0.965517	0	-	0	-	0	0	0	0	0	-	0	0	0	0	0	0	-	0	0	0	0	0	0	-
100016374|F|0-28:A>G-28:A>G	100016374|F|0--28:A>G	100016374	TGCAGGTACGTATCAAGACTGGATACTGATGTACTAATCGCATCACTTGTCCGGGATGCCTTATAGTCG		0	0	999	chr3D	41708941	2	5.61E-26	TGCAGGTACGTATCAAGACTGGATACTGRTGTACTAATCGCATCACTTGTCCGGGATGCCTTATAGTCG	2	1	28:A>G	28	0.786667	0.039548	0.960452	0.039548	0.960452	0	2.8	2.03093	1	-	-	1	-	1	1	1	-	1	1	1	1	-	1	1	1	1	1	1	1	1	1	1	1
100016378|F|0-46:C>T-46:C>T	100016378|F|0--46:C>T	100016378	TGCAGGTAGACGGAGACCCAGCCGGCGTCGGACGAACTCTTGCCGTCGGGGTAGATCTTCACGCACCAG		0	0	999	chr1B	625799812	6	1.21E-27	TGCAGGTAGACGGAGACCCAGCCGGCGTCGGACGAACTCTTGCCGTYGGGGTAGATCTTCACGCACCAG	2	1	46:C>T	46	0.977778	0.995455	0.022727	0.977273	0.004545	0.018182	4.67939	2.4	0.97619	0	0	0	0	0	0	0	0	0	0	0	0	0	0	0	0	0	0	0	0	0	0	0	0
100016379|F|0-18:T>G-18:T>G	100016379|F|0--18:T>G	100016379	TGCAGGTAGAGAAAAAGGTAGGGTAAGTGGGAAAAGAGAGAGGGGGCTCACCTATTCAGAGCGGCAGCT		0	0	999	chrUn	83336618	1	1.21E-27	TGCAGGTAGAGAAAAAGGKAGGGTAAGWGGGAAAAGAGAGAGGGGGCTCACCTATTCAGAGCGGCAGCK	2	3	18:T>G	18	0.764444	1	0.011628	0.988372	0	0.011628	3.31163	2.66667	1	0	0	0	0	0	-	0	0	0	0	0	0	0	0	0	0	0	0	0	0	0	-	0	0
100016384|F|0-6:C>T-6:C>T	100016384|F|0--6:C>T	100016384	TGCAGGCAGCGGCGGCCGTTAGGCGCTTGTCAAGGCGGGAGGAGGGTTTTGTGCGGGGTTCTACGGATT		0	0	999	chr4D	484279759	1	1.21E-27	TGCAGGYAGCGGCGGCCGTTAGGCGCTTGTCAAGGCGGGAGGAGGGTTTTGTGCGGGGTTCTACGGATT	2	1	6:C>T	6	1	0.995556	0.004444	0.995556	0.004444	0	8.52297	6	1	0	0	0	0	0	0	0	0	0	0	0	0	0	0	0	0	0	0	0	0	0	0	0	0
100016387|F|0-31:T>C-31:T>C	100016387|F|0--31:T>C	100016387	TGCAGGTAGTACTGGCGCAGGCCCTCCCCGCTGCCGGCCCTGCCCTTGGCCGACGCCGCCGACGGGTCG		0	0	999	chr7D	451007779	3	5.61E-26	TGCAGGTAGTACTGGCGCAGGCCCTCCCCGCYGCCGGCCCTGCCCTTGGCCGACGCCGCCGACGGGTCG	2	1	31:T>C	31	0.857778	0.005181	1	0	0.994819	0.005181	8	2.30876	1	1	1	-	1	1	1	1	1	1	1	1	1	1	1	1	1	1	1	1	1	1	-	1	1
100016389|F|0-7:G>A-7:G>A	100016389|F|0--7:G>A	100016389	TGCAGGTGGTGAAGAAGATGGAGGGTAGTCGGCTAAAGGAAGTTCAGAGATTACGACTTGTTGACTTTG		0	0	999	chr2A	136086607	1	5.61E-26	TGCAGGTRGTGAAGAAGATGGAGGGTAGTCGGCTAAAGGAAGTTCAGAGATTACGACTTGTTGACTTTG	2	1	7:G>A	7	0.804444	0.005525	0.994475	0.005525	0.994475	0	3	1.72249	1	1	1	1	1	1	1	1	1	1	1	1	1	-	1	1	0	1	1	1	1	1	1	1	-
100016403|F|0-22:G>A-22:G>A	100016403|F|0--22:G>A	100016403	TGCAGGTATTGCAGATCATTCTGCCACTCGCAACGGCAGCACTCATCCTGTCTGTGGCTGCCGTTGTTT		0	0	999	chr6A	584989606	5	5.61E-26	TGCAGGTATTGCAGATCATTCTRCCACTCGCAACGGCAGCACTCATCCTGTCTGTGGCTGCCGTTGTTT	2	1	22:G>A	22	0.764444	0.005814	0.994186	0.005814	0.994186	0	3	2.20103	1	1	-	1	1	1	1	1	1	-	1	-	1	1	1	-	-	1	1	-	-	1	1	1	-
100016424|F|0-9:A>G-9:A>G	100016424|F|0--9:A>G	100016424	TGCAGGTCCATCGTCGTCGTCGTCGCCGTCCTCGCTGCCCGTGGAAGCGATCGGCTCGAGTGATCCAGC		0	0	999	chr2D	593373044	1	5.61E-26	TGCAGGTCCRTCGTCGTCGTCGTCGCCGTCCTCGCTGCCCGTGGAAGCGATCGGCTCGAGTGATCCAGC	2	1	9:A>G	9	0.528889	0.168067	0.831933	0.168067	0.831933	0	3.42857	2.99167	1	-	1	1	1	-	-	1	-	-	-	-	1	1	1	-	1	-	1	-	1	-	0	1	-
100016436|F|0-67:T>C-67:T>C	100016436|F|0--67:T>C	100016436	TGCAGGTCGGACCAGACAGTCGACGGATGCGCCGCGCAAGGCGCAACCGCAGAGAGGACTCTGGGAGTA		0	0	999	chr5B	673507018	1	1.56E-26	TGCAGGTCGGACCAGACAGTCGACGGATGCGCCGCGCAAGGCGCAACCGCAGAGAGGACTCTGGGAGYA	2	1	67:T>C	67	0.902222	0.009852	0.990148	0.009852	0.990148	0	3.5	2.47059	1	1	-	0	1	1	1	1	1	1	1	1	1	1	1	-	-	1	1	-	-	1	1	1	1
100016445|F|0-42:T>C-42:T>C	100016445|F|0--42:T>C	100016445	TGCAGGTCTCCGGCGCATCTCCGACGGCCGAGGCTCATGTGCTTGTGGCGGCGGCAGGTGTCTCACGCG	6A|027.562421260|1227550|1227550	1	1	3.11E-29	chr2B	441863999	3	2.02E-25	TGCAGGTCTCCGGCGCATCTCCGACGGCCGAGGCTCATGTGCYTGTGGCGGCGGCAGGTGTCTCACGCG	2	1	42:T>C	42	0.688889	0.890323	0.148387	0.851613	0.109677	0.03871	4.88372	2.55556	0.986111	-	0	-	0	1	0	0	2	-	0	-	0	0	0	0	0	1	0	0	-	0	-	2	-
100016452|F|0-37:G>A-37:G>A	100016452|F|0--37:G>A	100016452	TGCAGGTGACAGGAGCGGCGGGAGCGAGGGACTGGTCGCAGGCTTCAACAGGGATGCAAGGTCGCGGAG		0	0	999	chr3A	400360462	1	1.21E-27	TGCAGGTGACAGGAGCGGCGGGAGCGAGGGACTGGTCRCAGGCTTCAACAGGGATGCAAGGTCGCGGAG	2	1	37:G>A	37	1	0.995556	0.013333	0.986667	0.004444	0.008889	15.35106	12.5	0.991071	0	0	0	0	0	0	0	0	0	0	0	0	0	0	0	0	0	0	0	0	0	0	0	0
100016457|F|0-59:C>T-59:C>T	100016457|F|0--59:C>T	100016457	TGCAGGTGAGATTATAATTCAAGTTAGGGGTTCGAGTTGGTAATTTTGCCAGTGTAGGGCTTCTTTGTG		0	0	999	chr4A	608052616	1	5.61E-26	TGCAGGTGAGATTATAATTCAAGTTAGGGGTTCGAGTTGGTAATTTTGCCAGTGTAGGGYTTCTTTGTG	2	1	59:C>T	59	0.511111	0.008696	0.991304	0.008696	0.991304	0	3	1.51969	1	-	1	-	-	1	-	-	0	-	-	1	-	1	-	-	1	-	-	-	-	1	1	1	1
100016463|F|0-30:T>C-30:T>C	100016463|F|0--30:T>C	100016463	TGCAGGTGAGTCGGGCCACGCCTCTCCTGCTGCTCCACGCAGGCAGGCGCGGTACCCCGCCGATCGATC		0	0	999	chr4A	104390010	1	5.61E-26	TGCAGGTGAGTCGGGCCACGCCTCTCCTGCYGCTCCACGCAGGCAGGCGCGGTACCCCGCCGATCGATC	2	1	30:T>C	30	0.897778	0.00495	0.99505	0.00495	0.99505	0	6	2.81778	1	-	-	1	1	1	1	1	1	1	1	1	1	1	1	1	1	1	1	1	1	1	1	1	1
100016512|F|0-11:C>G-11:C>G	100016512|F|0--11:C>G	100016512	TGCAGGTGGCCCGAAAGGAAGGGGACGAGGAGGGGATGACGGTGGCGTGCCGGAGCGCGTGCGAGGCGT		0	0	999	chr4D	400218798	2	5.61E-26	TGCAGGTGGCCSGAAAGGAAGGGGACGAGGAGGGGATGACGGTGGCGTGCCGGAGCGCGTGCGAGGCGT	2	1	11:C>G	11	0.6	0.02963	0.97037	0.02963	0.97037	0	2.33333	2.03731	1	-	1	1	1	-	1	1	-	1	-	1	1	-	1	-	-	-	-	-	1	1	-	1	1
100016517|F|0-41:G>T-41:G>T	100016517|F|0--41:G>T	100016517	TGCAGGTGGCGCTCTTGCACGGGAACGCCGCCGGCAGGTGGGCGGGTGCGCACGTGGACCAGACGAGCG		0	0	999	chr3B	756304682	3	5.61E-26	TGCAGGTGGCGCTCTTGCACGGGAACGCCGCCGGCAGGTGGKCGGGTGCGCACGTGGACCAGACGAGCG	2	1	41:G>T	41	0.977778	0.013636	0.986364	0.013636	0.986364	0	7	4.47348	1	1	1	1	1	1	1	1	1	1	1	1	1	1	1	1	1	1	1	1	1	1	1	1	1
100016522|F|0-6:T>C-6:T>C	100016522|F|0--6:T>C	100016522	TGCAGGTGGGAGCGGCTGAAGATGGTGGGGGAGCCACACAGCTCGACGGAAGCAGGGGCAGCGGAGCTC		0	0	999	chr6A	566249715	12	5.61E-26	TGCAGGYGGGAGCGGCTGAAGATGGTGGGGGAGCCACACAGCTCGACGGAAGCAGGGGCAGCGGAGCTC	2	1	6:T>C	6	0.817778	1	0.021739	0.978261	0	0.021739	2.26977	2	0.95	0	0	0	0	2	0	0	0	0	-	0	0	0	0	0	0	0	0	0	0	0	0	-	0
100016538|F|0-33:T>C-33:T>C	100016538|F|0--33:T>C	100016538	TGCAGGTGTCTCCGCAACGTCGTCGACGACCACTGCCTGCTGCATGCGGACCTCCTCCCCCTGTCGCTG		0	0	999	chr1A	570518813	1	5.61E-26	TGCAGGTGTCTCCGCAACGTCGTCGACGACCACYGCCTGCTGCATGCGGACCTCCTCCCCCTGTCGCTG	2	1	33:T>C	33	0.924444	0.009615	0.990385	0.009615	0.990385	0	7.5	3.56746	1	1	1	1	1	1	1	1	-	1	1	1	1	1	1	1	1	1	1	-	1	1	1	1	0
100016543|F|0-54:T>C-54:T>C	100016543|F|0--54:T>C	100016543	TGCAGGTGTGGGCTGGGTGGCTCTTGTCGGCTTCTCCACAATCCTATGAGAATTTAATACGGAATTAAT	5B|049.238216900|1151521|1151521	1	1	3.11E-29	chr5B	528553996	1	1.21E-27	TGCAGGTGTGGGCTGGGTGGCTCTTGTCGGCTTCTCCACAATCCTATGAGAATTYAATACGGAATTAAT	2	1	54:T>C	54	0.857778	0.84456	0.165803	0.834197	0.15544	0.010363	6.53922	1.97143	0.987805	0	0	1	0	0	-	0	-	0	0	0	-	0	0	0	-	0	0	-	0	0	0	0	0
100016557|F|0-58:A>C-58:A>C	100016557|F|0--58:A>C	100016557	TGCAGGTTCGACTCGCGCACGCGGTCATGGCCGACGTGCACAGACTTGATGGCCTCCCACGCCGCCTTC	4B|047.057647940|2372574|2372574	1	1	3.11E-29	chr6A	83351326	4	1.21E-27	TGCAGGTTCGACTCGCGCACGCGGTCATGGCCGACGTGCACAGACTTGATGGCCTCCCMCGCCGCCTTC	2	1	58:A>C	58	0.591111	1	0.015038	0.984962	0	0.015038	13.07784	3	1	0	0	-	0	-	0	0	-	-	0	0	0	0	0	0	0	-	0	-	0	0	0	0	-
100016558|F|0-25:T>C-25:T>C	100016558|F|0--25:T>C	100016558	TGCAGGTTCGCCATCTCGTGACTGATCCGTCCATGGACGTCGCCGTCGAGAGGCCGCCGCCGAGATCGG	5B|067.845193540|2320662|2320662	1	1	2.40E-30		0	0	999	TGCAGGTTCGCCATCTCGTGACTGAYCCGTCCATGGACGTCGCCGTCGAGAGGCCGCCGCCGAGATCGG	2	1	25:T>C	25	0.982222	0.995475	0.00905	0.99095	0.004525	0.004525	11.68953	6	1	0	0	0	0	0	0	0	0	0	0	0	0	0	0	0	0	0	0	0	0	0	0	0	0
100016606|F|0-40:T>C-40:T>C	100016606|F|0--40:T>C	100016606	TGCAGTAATCTGACATTCCGCTTGATCACCCTCTCGAGGTTGTGGGAGAGGAGATGTTGGTTACCTTTT		0	0	999	chr6A	7224145	2	1.21E-27	TGCAGTAATCTGACATTCCGCTTGATCACCCTCTCGAGGTYGTGGGAGAGGAGATGTTGGTTACCTTTT	2	1	40:T>C	40	1	0.995556	0.017778	0.982222	0.004444	0.013333	12.96466	5.25	1	0	0	0	0	0	0	0	0	0	0	0	0	0	0	0	0	0	0	0	0	0	0	0	0
100016625|F|0-54:G>A-54:G>A	100016625|F|0--54:G>A	100016625	TGCAGTACCGGTGTGCGGCGCAAGCTGGTCAGTTCGAGAGACAATGAAGAACAGGAATAGAGGAAGAGT		0	0	999	chr6A	101840446	1	1.21E-27	TGCAGTACCGGTGTGCGGCGCAAGCTGGTCAGTTCGAGAGACAATGAAGAACAGRAATAGAGGAAGAGT	2	1	54:G>A	54	0.697778	0.993631	0.038217	0.961783	0.006369	0.031847	2.33333	1.66667	1	-	-	-	0	0	0	-	-	0	2	0	0	-	0	-	-	0	0	0	-	0	-	0	0
100016627|F|0-13:C>A-13:C>A	100016627|F|0--13:C>A	100016627	TGCAGTACGGCGGCGTGCCGGCAGGCGGCTCTGGCTCTGCATGCAGTCGTCTTTCGCGCGCTCGCTGGT		0	0	999	chr3B	629406565	1	1.21E-27	TGCAGTACGGCGGMGTGCCGGCAGGCGGCTCTGGCTCTGCATGCAGTCGTCTTTCGCGCGCTCGCTGGT	2	1	13:C>A	13	0.942222	0.990566	0.009434	0.990566	0.009434	0	3.13566	3	1	0	0	0	0	0	0	0	0	0	0	0	0	0	0	0	0	0	0	0	0	0	0	0	0
100016647|F|0-47:C>T-47:C>T	100016647|F|0--47:C>T	100016647	TGCAGTAGAGTAGAGTAGGAAGCGGAAGCAGGGAGGCAGGGTGGGAGCGCGAGTGCGAGCCTGCGAGGT		0	0	999	chr2D	634685	1	5.61E-26	TGCAGTAGAGTAGAGTAGGAAGCGGAAGCAGGGAGGCAGGGTGGGAGYGCGAGTGCGAGCCTGCGAGGT	2	1	47:C>T	47	0.973333	0.004566	0.995434	0.004566	0.995434	0	5	4.11722	1	1	1	1	1	1	1	1	1	1	1	1	1	1	1	1	1	1	1	1	1	1	1	1	1
100016650|F|0-25:T>C-25:T>C	100016650|F|0--25:T>C	100016650	TGCAGTAGATCGCACATGCAAACCCTAGCAACTAGGCTACAGGATAGTACAAAAGGCGCGGGTAAACGT		0	0	999	chr5B	417165304	3	1.21E-27	TGCAGTAGATCGCACATGCAAACCCYAGCAACTAGGCTACAGGATAGTACAAAAGGCGCGGGTAAACGT	2	1	25:T>C	25	1	1	0.008889	0.991111	0	0.008889	21.02465	2	1	0	0	0	0	0	0	0	0	0	0	0	0	0	0	0	0	0	0	0	0	0	0	0	0
100016664|F|0-39:A>T-39:A>T	100016664|F|0--39:A>T	100016664	TGCAGTAGCGACTGCGACTGTCGCGTCTTCATGTCATACACGCTGTAGCAGAATGGCACCCTCTTCTGG		0	0	999		0	0	999	TGCAGTAGCGACTGCGACTGTCGCGTCTTCATGTCATACWCGCTGYAGCAGAATGGCACCCTCTTCTGG	2	2	39:A>T	39	0.542222	0.95082	0.04918	0.95082	0.04918	0	2.22302	2	1	-	0	-	-	-	-	0	-	0	0	0	-	0	0	0	0	-	0	-	-	-	-	0	-
100016675|F|0-27:G>A-27:G>A	100016675|F|0--27:G>A	100016675	TGCAGTAGGACGACGGCGTGGTATGGCGCGACCGGCGGCGAAGGCGCACTGGGGCGGCAAGAGGAGGTG		0	0	999	chr1D	263403292	2	5.61E-26	TGCAGTAGGACGACGGCGTGGTATGGCRCGACCGGCRGCRAAGGCGCACTGGGGCGGCAAGAGGAGGTG	2	3	27:G>A	27	0.817778	0.005435	1	0	0.994565	0.005435	3	2.49268	1	-	1	1	-	1	1	-	1	1	1	1	1	1	1	1	1	1	1	1	1	1	1	1	1
100016686|F|0-30:T>G-30:T>G	100016686|F|0--30:T>G	100016686	TGCAGTATAAAGTTTGTGGCATGCTTGTTTTCCTTCACAAAGGGAGGTGATGTCCATGACCTACTTGTG	7D|014.408557080|2251458|2251458	1	1	1.45E-27	chr7D	14752289	1	5.61E-26	TGCAGTATAAAGTTTGTGGCATGCTTGTTTKCCTTCACAAAGGGAGGTGATGTCCATGACCTACTTGTG	2	1	30:T>G	30	0.555556	0.328	0.68	0.32	0.672	0.008	2.08511	1.85294	1	-	-	1	1	1	1	-	1	0	-	0	-	-	-	0	1	-	1	0	-	1	1	-	1
100016691|F|0-42:G>T-42:G>T	100016691|F|0--42:G>T	100016691	TGCAGTATCAGAGCAACCAACACCTCAGAACATGGTACCCTCGACATCACCCATCACTAGAACACGCTA	4B|047.482577130|1372521|1372521	1	1	3.11E-29	chr4B	613317875	1	1.21E-27	TGCAGTATCAGAGCAACCAACACCTCAGAACATGGTACCCTCKACATCACCMATCACTAGAACACGCTA	2	2	42:G>T	42	0.671111	0.940397	0.059603	0.940397	0.059603	0	5.13939	3.58333	1	0	0	0	-	-	0	0	0	0	0	0	0	-	0	0	0	-	0	0	-	0	-	-	-
100016699|F|0-62:G>A-62:G>A	100016699|F|0--62:G>A	100016699	TGCAGTATGGAATCCCCTGGCGAGGCTGCGACTCCGACGATGAACGTCGTGTGCAGCGGCTGGAAATCG		0	0	999	chr7B	734722594	5	1.21E-27	TGCAGTATGGAATCCCCTGGCGAGGCTGCGACTCCGACGATGAACGTCGTGTGCAGCGGCTGRAAATCG	2	1	62:G>A	62	0.884444	1	0.030151	0.969849	0	0.030151	5.60976	1.875	0.988636	0	0	0	0	0	0	0	0	0	0	0	0	0	0	0	0	0	0	0	0	0	0	0	0
100016708|F|0-20:G>C-20:G>C	100016708|F|0--20:G>C	100016708	TGCAGTATTTTGTTTTGTTTGTGTACGTACGAGTGTGAGACGACAGCCCGTCAGTGTGGCTCGTGCTTT	5B|050.563628900|1003253|1003253	1	1	1.45E-27	chr5B	529381106	2	5.61E-26	TGCAGTATTTTGTTTTGTTTSTGTACGTACGAGTGTGAGACGACAGCCCGTCAGTGTGGCTCGTGCTTT	2	1	20:G>C	20	0.831111	0.326203	0.673797	0.326203	0.673797	0	5.10526	1.80263	1	1	1	0	1	1	0	1	0	1	1	1	0	-	-	1	0	1	1	0	-	1	1	1	1
100016731|F|0-13:G>C-13:G>C	100016731|F|0--13:G>C	100016731	TGCAGTCAGCCGTGGACCACCTTTGGAGACCATCGGCCACAAACCATGGCGTCTGCCTTGCCGCCGCAG		0	0	999	chr6D	379559912	3	5.61E-26	TGCAGTCAGCCGTSGACCACCTTTGGAGACCATCGGCCACAAACCATGGCGTCTGCCTTGCCGCCGCAG	2	1	13:G>C	13	0.773333	0.005747	0.994253	0.005747	0.994253	0	4	3.03721	1	1	-	1	1	1	1	1	-	1	-	-	-	1	1	1	-	1	1	1	-	1	1	1	-
100016739|F|0-8:T>A-8:T>A	100016739|F|0--8:T>A	100016739	TGCAGTCATCGGCGCCTCCTCCGCCGCGGGAGGCTAAGGGTGAGAGGAAGGAGGTGTTGTCAGCTCCAG		0	0	999	chr5B	261349086	3	1.21E-27	TGCAGTCAWCGGCGCCTCCTCCGCCGCGGGAGGCTAAGGGTGAGAGGAAGGAGGTGTTGTCAGCTCCAG	2	1	8:T>A	8	0.844444	0.978947	0.042105	0.957895	0.021053	0.021053	3.54955	2.77778	1	0	0	-	0	0	0	0	0	0	0	0	0	0	0	0	0	-	0	-	0	0	0	0	0
100016746|F|0-34:A>G-34:A>G	100016746|F|0--34:A>G	100016746	TGCAGTCCAAGCGTGCCCGCGATGCGTCCCCGCCAGCGGGCCGTTCCGTGTAAGCTGCTACCCCTCCGA		0	0	999	chrUn	379439649	3	2.02E-25	TGCAGTCCAAGCGTGCCCGCGATGCGTCCCCGCCRGCGGGCCGTTCCGTGTAAGCTGCTACCCCTCCGA	2	1	34:A>G	34	0.724444	0.092025	0.981595	0.018405	0.907975	0.07362	15	4.72581	0.980769	1	-	1	1	1	1	1	1	1	2	1	1	1	-	1	1	-	2	1	1	1	1	1	1
100016748|F|0-48:C>A-48:C>A	100016748|F|0--48:C>A	100016748	TGCAGTCCACCTGATCCTGACCACGGGAGCTTTTCCCGGCAAACGCGGCCGCGGCCGCGGCTCGCACCT		0	0	999	chr6B	222678282	3	1.21E-27	TGCAGTCCACCTGATCCTGACCACGGGAGCTTTTCCCGGCAAACGCGGMCGCGGCCGCGGCTCGCACCT	2	1	48:C>A	48	0.986667	0.995495	0.004505	0.995495	0.004505	0	5.05839	2.5	1	0	0	0	0	0	0	0	0	0	0	0	0	0	0	0	0	1	0	0	0	0	0	0	0
100016761|F|0-8:A>G-8:A>G	100016761|F|0--8:A>G	100016761	TGCAGTCCACCTAAGGATGATCTCCCCACTTCGTCGAGCGGGTCCTTAGGGGCGTCGGATATGGGTTCT		0	0	999	chr4B	492984785	699	1.21E-27	TGCAGTCCRCCTAAGGATGATCTCCCCACTTCGTCGAGCGGGTCCTTAGGGGCGTCGGATATGGRTTCT	2	2	8:A>G	8	0.546667	0.00813	1	0	0.99187	0.00813	3	1.51163	1	-	1	1	1	1	-	-	1	-	1	-	1	1	-	-	-	1	1	1	-	-	1	1	-
100016766|F|0-47:C>T-47:C>T	100016766|F|0--47:C>T	100016766	TGCAGTCCGCGAGGCAGCAGCAGCAGCAGCAGCGGTCGAAGTCGCCACGCCCAATCTTCCCGATGCGTA		0	0	999	chr4D	39409419	2	1.21E-27	TGCAGTCCGCGAGGCAGCAGCAGCAGCAGCAGCGGTCGAAGTCGCCAYGCCCAATCTTCCCGATGCGTA	2	1	47:C>T	47	1	1	0.04	0.96	0	0.04	28.01056	14.46154	1	0	0	0	2	0	0	0	0	0	0	0	0	2	0	0	0	0	0	0	0	0	0	2	0
100016767|F|0-18:A>G-18:A>G	100016767|F|0--18:A>G	100016767	TGCAGTCCGCGAGGCAGCAGCAGCAGCGGTCGAAGTCGCCACGCCCAATCTTCCCGATGCGTACCGAGA	4B|033.344986920|4002999|4002999	1	1	8.71E-25	chr4A	560905856	1	5.61E-26	TGCAGTCCGCGAGGCAGCRGCAGCAGCGGTCGAAGTCGCCACGCCCAATCTTCCCGATGCGTACCGAGA	2	1	18:A>G	18	1	1	0.013333	0.986667	0	0.013333	15.79225	1.66667	0.991071	0	0	0	0	0	0	0	0	0	0	0	0	0	0	0	0	0	0	0	0	0	2	0	0
100016780|F|0-46:T>A-46:T>A	100016780|F|0--46:T>A	100016780	TGCAGTCCTGCTCTTCTACTTGGTTTGTATAGTTCGACCAGTAGCCTTCATAGTCTGTTTGGCAAACTA	4A|046.920925300|1380724|1380724	1	1	3.11E-29	chr4A	598556024	1	1.21E-27	TGCAGTCCTGCTCTTCTACTTGGTTTGTATAGTTCGACCAGTAGCCWTCATAGTCTGTTTGGCAAACTA	2	1	46:T>A	46	0.635556	0.65035	0.356643	0.643357	0.34965	0.006993	7.39831	6.12069	1	1	-	-	1	0	1	2	0	-	0	1	-	0	-	-	0	-	0	1	-	1	1	-	0
100016788|F|0-38:T>C-38:T>C	100016788|F|0--38:T>C	100016788	TGCAGTCGACGTACCGTTAAAGCTGCGTAAATGCATGATGATGAAGTAGTCCTCGAGCGGAATTACGTT		0	0	999	chr5D	374705865	2	1.21E-27	TGCAGTCGACGTACCGTTAAAGCTGCGTAAATGCATGAYGATGAAGTAGTCCTCGAGCGGAATTACGTT	2	1	38:T>C	38	1	0.991111	0.017778	0.982222	0.008889	0.008889	7.83929	7.66667	0.982143	0	0	0	0	0	0	0	0	0	0	0	0	0	0	0	0	0	0	1	0	0	0	0	0
100016793|F|0-58:T>C-58:T>C	100016793|F|0--58:T>C	100016793	TGCAGTCGCAGCTCCGGCTCTTGTGGCTCTTCCGTGTCGGTCTTCGCATCCATCACCATTTTGACGAAG		0	0	999	chr7D	93630908	1	1.21E-27	TGCAGTCGCAGCTCCGGCTCTTGTGGCTCTTCCGTGTCGGTCTTCGCATCCATCACCAYTTTGACRAAG	2	2	58:T>C	58	0.613333	0.036232	0.963768	0.036232	0.963768	0	5.83333	2.17857	1	1	1	-	-	-	-	1	1	1	1	-	1	-	1	1	1	1	1	-	1	-	1	1	1
100016802|F|0-23:A>G-23:A>G	100016802|F|0--23:A>G	100016802	TGCAGTCGCCGCGGAGCACCAGCACGGCGGCGGGCGGGAGACCTTCTCCTGCAACTACTGCCACCGCAA		0	0	999	chr5B	542694735	1	5.61E-26	TGCAGTCGCCGCGGAGCACCAGCRCGGCGGCGGGCGGGAGACCTTCTCCTGCAACTACTGCCACCGCAA	2	1	23:A>G	23	0.786667	0.169492	0.830508	0.169492	0.830508	0	2.1875	1.91429	1	1	1	0	1	1	1	1	-	1	1	-	-	1	-	-	0	1	1	1	0	1	1	1	1
100016803|F|0-42:G>A-42:G>A	100016803|F|0--42:G>A	100016803	TGCAGTCGCCGGTTTGTTCTATTTTTCGCTAACCGGCGCGCAGCTACTCCCTCATCTTAGTCGGGCCGA	4B|035.554392330|1051024|1051024	1	1	2.40E-30	chr4B	122274863	1	4.34E-27	TGCAGTCGCCGGTTTGTTCTATTTTTCGCTAACCGGCGCGCARCTACTCCCTCATCTTAGTCGGGCCGA	2	1	42:G>A	42	0.928889	0.995215	0.009569	0.990431	0.004785	0.004785	10.82443	2.5	1	0	0	0	-	0	0	0	0	0	0	-	0	0	0	0	-	0	0	0	0	0	0	-	0
100016805|F|0-42:T>C-42:T>C	100016805|F|0--42:T>C	100016805	TGCAGTCGCGGACGCTCGGAGGGGTAGTAGTGAAGGGTGTCGTCGCGCCGCTTGCGACCGTGTCGGGAC	3A|047.894086020|1094947|1094947	1	1	8.65E-30	chr3A	515714220	1	5.61E-26	TGCAGTCGCGGACGCTCGGAGGGGTAGTAGTGAAGGGTGTCGYCGCGCCGCTTGCGACCGTGTCGGGAC	2	1	42:T>C	42	0.862222	1	0.010309	0.989691	0	0.010309	10.22314	2	1	-	0	0	0	0	0	0	0	0	0	-	0	0	0	0	0	0	0	0	0	0	0	0	0
100016812|F|0-68:A>G-68:A>G	100016812|F|0--68:A>G	100016812	TGCAGTCGGAGGAGGAGTACGGCTTCCCGTCCACCCCCGGCCCCGTCGCGCTCCCCTGCTGCGACGAGA		0	0	999	chr2B	717131807	9	4.34E-27	TGCAGTCGGAGGAGGAGTACGGCTTCCCGTCCACCCCCGGCCCCGTCGCGCTCCCCTGCTGCGACGAGR	2	1	68:A>G	68	0.511111	0.017391	0.982609	0.017391	0.982609	0	2	1.57018	1	-	1	-	-	1	-	-	1	1	1	-	1	1	-	-	-	1	1	1	1	1	1	-	1
100016816|F|0-59:C>T-59:C>T	100016816|F|0--59:C>T	100016816	TGCAGTCGTCCCTACCAAATTCTGGCAATCAATAGAGAGGGCTTCCGAGAAAGCGGGGGCGGCGCGCAA		0	0	999	chr4B	562639527	1	5.61E-26	TGCAGTCGTCCCTACCAAATTCTGGCAATCAATAGAGAGGGCTTCCGAGAAAGCGGGGGYGGCGCGCAA	2	1	59:C>T	59	0.924444	0.019231	0.980769	0.019231	0.980769	0	3.75	2.70565	1	1	1	1	1	1	1	1	-	1	1	1	1	1	1	1	1	1	1	1	1	-	1	1	1
100016824|F|0-54:C>T-54:C>T	100016824|F|0--54:C>T	100016824	TGCAGTCTAGATCGTCATTCCTCTACTTCGTCAGATCCTCGACAGCTTACTAGTCGGTAGTTTGGGTTA	4B|061.658703440|2259499|2259499	1	1	6.78E-21	chrUn	333970079	4	1.21E-27	TGCAGTCTAGATCGTCATTCCTCTACTTCGTCAGATCCTCGACAGCTTACTAGTYGGTAGTTTGGGTTA	2	1	54:C>T	54	1	0.995556	0.022222	0.977778	0.004444	0.017778	15.4735	1.6	1	0	2	0	0	0	0	0	0	0	0	0	0	0	0	0	0	0	0	0	0	0	0	0	0
100016829|F|0-50:T>C-50:T>C	100016829|F|0--50:T>C	100016829	TGCAGTCTCGGCGCGGCGTCCGCTGCGGGGCAACGACACGGTGGTCTCGCTACAGGGCAAGTTCGAGCT		0	0	999	chr7A	652101773	10	5.61E-26	TGCAGTCTCGGCGCGGCGTCCGCTGCGGGGCAACGACACGGTGGTCTCGCYACAGGGCAAGTTCGAGCT	2	1	50:T>C	50	0.871111	0.005102	0.994898	0.005102	0.994898	0	4	2.35897	1	1	1	1	1	1	1	1	1	1	1	1	1	1	1	-	-	1	1	1	1	1	1	1	1
100016831|F|0-24:T>G-24:T>G	100016831|F|0--24:T>G	100016831	TGCAGTCTCTGAGGGGAATCAAGTTCCAAGCTCTGTTTCGATCCTAAAATGCTTTTCTGTGGGGGTATA	2B|059.300165830|2320423|2320423	1	1	1.45E-27	chr2A	661151231	1	5.61E-26	TGCAGTCTCTGAGGGGAATCAAGTKCCAAGCTCTGTTTCGATCCTAAAATGCTTTTCTGTGGGGGTATA	2	1	24:T>G	24	0.977778	0.068182	0.931818	0.068182	0.931818	0	4.90476	4.04331	1	1	1	1	1	1	1	1	1	1	1	1	1	1	1	1	1	0	1	1	1	1	1	1	0
100016833|F|0-25:C>T-25:C>T	100016833|F|0--25:C>T	100016833	TGCAGTCTCTGGCGGCCGCGCTCGACGACGTCGAGGAGCCCATCACCGACAGGACCCTGACGCTCCAGT	3B|053.891544160|2305625|2305625	1	2	1.45E-27	chr3B	310382202	2	5.61E-26	TGCAGTCTCTGGCGGCCGCGCTCGAYGACGTCGAGGAGCCCATCACCGACAGGACCCTGACGCTCCAGT	2	1	25:C>T	25	0.577778	0.076923	0.969231	0.030769	0.923077	0.046154	10.9	6.11486	1	-	1	-	1	-	-	1	1	-	2	-	1	-	1	1	0	1	1	-	-	1	1	1	-
100016843|F|0-22:C>T-22:C>T	100016843|F|0--22:C>T	100016843	TGCAGTCTTGCTAAATTATTACCTGGACTAGAAGGATTACGGAGTCCTCGGCGAGGGGGTCGGAGGCGG		0	0	999	chr7D	452953966	2	1.21E-27	TGCAGTCTTGCTAAATTATTACYTGGACTAGAAGGATTACGGAGTCCTCGGCGAGGGGGTCGGAGGCGG	2	1	22:C>T	22	0.982222	0.995475	0.00905	0.99095	0.004525	0.004525	4.12177	2.25	0.990196	0	0	0	0	0	0	0	0	0	0	0	0	0	0	0	0	0	0	0	0	0	0	0	0
100016855|F|0-16:T>C-16:T>C	100016855|F|0--16:T>C	100016855	TGCAGTGACAGTGGCGTCGATGGTGCGGTCGACTGCAAGCTCGACCACTTGGTGGATGGGGTCGACCGT		0	0	999	chr4A	418661830	3	2.61E-24	TGCAGTGACAGTGGCGYCGATGGTGCGGTCGACTGCAAGCTCGACCACTTGGTGGATGGGGTCRACCGT	2	2	16:T>C	16	0.546667	0.325203	0.674797	0.325203	0.674797	0	2.27083	2.20833	1	1	-	0	0	0	1	-	1	1	-	1	-	0	-	1	-	-	-	1	-	1	-	0	0
100016874|F|0-8:G>A-8:G>A	100016874|F|0--8:G>A	100016874	TGCAGTGAGCGCCGAACAAGAGAACCCACGGCCAGCCGACCACCAGTCCGATCGCGTGGAGAAGACGGC		0	0	999	chr2B	705685615	1	1.21E-27	TGCAGTGARCGCCGAACAAGAGAACCCACGGCCAGCCGACCACCAGTCCGATCGCGTGGAGAAGACGGC	2	1	8:G>A	8	0.782222	0.971591	0.028409	0.971591	0.028409	0	2.0099	1.85714	1	0	0	0	-	0	0	0	0	0	0	0	0	0	0	0	0	0	0	1	-	0	0	-	0
100016898|F|0-15:G>C-15:G>C	100016898|F|0--15:G>C	100016898	TGCAGTGCAAGCAACGAAACACACATTACAGAATCGGTCGATCGCCGACCGTCGAGGAGCGACGTGGAT	5D|051.384741760|2254717|2254717	1	1	4.05E-23	chr5A	494878765	2	5.61E-26	TGCAGTGCAAGCAACSAAACACACATTACAGAATCGGTCGATCGCCGACCGTCGAGGAGCGACGTGGAT	2	1	15:G>C	15	0.946667	0.004695	0.995305	0.004695	0.995305	0	8	4.55513	1	1	1	1	1	1	1	1	1	-	1	1	1	1	1	1	1	1	1	1	1	1	1	1	-
100016902|F|0-32:C>G-32:C>G	100016902|F|0--32:C>G	100016902	TGCAGTGCAAGGCGCTTCCTCCACTTTGGCTCCGAAGTGTACGGGGAGACATGGACAGCCCCGGCCAAA	2A|069.259178570|1092517|1092517	1	1	6.73E-26	chr3A	668875209	1	5.61E-26	TGCAGTGCAAGGCGCTTCCTCCACTTTGGCTCSGAAGTGTACGGGGAGACATGGACAGCCCCGGCCAAA	2	1	32:C>G	32	0.84	0.015873	0.984127	0.015873	0.984127	0	3	2.65854	1	-	-	1	1	-	1	1	1	1	-	-	1	1	1	1	-	1	1	1	1	-	1	1	1
100016905|F|0-21:T>C-21:T>C	100016905|F|0--21:T>C	100016905	TGCAGTGCAGCAGCGTGAGTATGAATATATATTTACCTGCCTGCGGAGGCTCTCGATGTGACATTTACT		0	0	999	chr4A	708335184	2	4.37E-22	TGCAGTGCAGCAGCGTGAGTAYGAATATATATTTACCTGCCTGCSGAGGCTCTCGATGTGACATTTACT	2	2	21:T>C	21	0.826667	0.005376	0.994624	0.005376	0.994624	0	2.5	2.03828	1	1	1	1	1	1	1	1	1	1	1	1	1	1	1	1	1	1	1	1	-	1	1	1	1
100016908|F|0-22:A>G-22:A>G	100016908|F|0--22:A>G	100016908	TGCAGTGCAGCTATGGACTACGAATGCAGACTAGCTTGCAGGTCACGGCTGGTGCGGCTGCGCCGCCGC		0	0	999	chr3D	295974462	1	1.21E-27	TGCAGTGCAGCTATGGACTACGRATGCAGACTAGCTTGCAGGTCACGGCTGGTGCGGCTGCGCCGCCGC	2	1	22:A>G	22	0.622222	0.035714	0.964286	0.035714	0.964286	0	2.4	1.67333	1	-	-	1	-	1	1	-	1	-	1	1	-	1	-	1	-	1	1	1	-	1	-	1	-
100016953|F|0-22:C>T-22:C>T	100016953|F|0--22:C>T	100016953	TGCAGTGCTGGAACGGAGGCGGCGGCGCCGGCGGGGAAGGGGACGGCATCGCCACCGCCACCATCATGC		0	0	999	chr1B	571698293	3	1.21E-27	TGCAGTGCTGGAACGGAGGCGGYGGCGCCGGCGGGGAAGGGGACGGCATCGCCACCGCSACCATCATGC	2	2	22:C>T	22	0.764444	0.133721	0.976744	0.023256	0.866279	0.110465	2.4	1.94624	0.972222	-	1	1	1	1	1	1	1	-	-	1	1	-	1	2	1	-	1	2	1	1	1	1	1
100016959|F|0-15:T>C-15:T>C	100016959|F|0--15:T>C	100016959	TGCAGTGGAAACCAATTCCAATTGGCGACGTCGTCACACGGGAACGTATTGAAACTGATCACTCTAGAT		0	0	999	chr1D	464855533	1	1.21E-27	TGCAGTGGAAACCAAYTCCAMTTGGCGACGTCGTYACACGGGAACGTATTGAAACTGATCACTCTAGAT	2	3	15:T>C	15	0.711111	0.9375	0.1875	0.8125	0.0625	0.125	2.17582	2.05882	0.984848	2	0	-	0	0	0	0	1	0	2	0	0	0	-	-	-	0	-	0	-	-	-	0	0
100016962|F|0-35:C>G-35:C>G	100016962|F|0--35:C>G	100016962	TGCAGTGGAAGATAGATATGCTCCCAAATTCGGAACTCGTTCATCGTTTCTGTGGACATGGGCAGCGCG		0	0	999	chr6A	451979835	3	1.21E-27	TGCAGTGGAAGATAGATATGCTCCCAAATTCGGAASTCGTTCATCGTTTCTGTGGACATGGGCAGCGCG	2	1	35:C>G	35	0.924444	0.894231	0.105769	0.894231	0.105769	0	2.85135	2.7931	1	0	0	0	0	1	-	0	-	0	0	0	0	0	0	0	0	1	0	0	-	0	0	0	-
100016967|F|0-56:G>C-56:G>C	100016967|F|0--56:G>C	100016967	TGCAGTGGACGGGCACTAGACGAGTTCCTGATTGGAGGCTCGAGTTCTTCTATCTTGTGGCGGCCCCGC		0	0	999	chr4B	88225309	1	1.21E-27	TGCAGTGGACGGGCACTAGACGAGTTCCTGATTGGAGGCTCGAGTTCTTCTATCTTSTGGCGGCCCCGC	2	1	56:G>C	56	0.902222	0.995074	0.004926	0.995074	0.004926	0	2.68571	2	1	0	0	-	0	0	0	0	0	0	0	0	-	0	0	0	0	0	0	0	0	0	0	0	0
100016977|F|0-20:A>G-20:A>G	100016977|F|0--20:A>G	100016977	TGCAGTGGCCACTGCCAGCGAAGTGCCGTGAGTCGTTTTCACGTCAGCACATGGGCGCTGGGGTCCACG	5B|110.047050400|1695261|1695261	1	2	3.11E-29	chr5B	626337103	4	1.21E-27	TGCAGTGGCCACTGCCAGCGRAGTGCCGTGAGTCGTTTTCACGTCAGCACATGGGCGCTGGGGTCCACG	2	1	20:A>G	20	0.995556	0.946429	0.0625	0.9375	0.053571	0.008929	14.44361	11.5	0.990909	0	0	0	0	0	0	0	0	1	0	0	0	0	0	0	0	0	0	0	0	0	0	0	0
100016978|F|0-48:G>C-48:G>C	100016978|F|0--48:G>C	100016978	TGCAGTGGCCATCTCCCTTTGTTCTCTAGCATTTGTCCCTCATGGCTCGTCACCTCTCCAAGATTCGGC	1B|176.095445600|1026479|1026479	1	1	1.45E-27	chr1B	626125440	3	1.21E-27	TGCAGTGGCCATCTCCCTTTGTTCTCTAGCATTTGTCCCTCATGGCTCSTCACCTCTCCAAGATTCGGC	2	1	48:G>C	48	0.937778	0.687204	0.336493	0.663507	0.312796	0.023697	3.31285	3.25843	0.98	0	0	1	0	1	0	0	1	1	1	1	0	0	0	0	0	1	1	1	1	1	0	0	0
100016981|F|0-45:T>C-45:T>C	100016981|F|0--45:T>C	100016981	TGCAGTGGCCGGCGCCGTGGTGTGGTGGTGGTCACCGCGCTCCGCTGGGTGCCCGTGCCCCGAGATCGG		0	0	999		0	0	999	TGCAGTGGCCGGCGCCGTGGTGTGGTGGTGGTCACCGCGCTCCGCYGGGTGCCCGTGCCCCGAGATCGG	2	1	45:T>C	45	0.777778	0.857143	0.142857	0.857143	0.142857	0	6.52198	1.6	1	-	0	0	0	-	0	1	1	1	0	0	0	0	0	0	-	-	0	0	0	1	0	0	1
100017001|F|0-14:C>G-14:C>G	100017001|F|0--14:C>G	100017001	TGCAGTGGGCCGGTCTCCACCCCCGCCGACCACGGGTTCGAGCGGTGAGACTGGCCATGCCGCCGTTGT		0	0	999		0	0	999	TGCAGTGGGCCGGTSTCCACCCCCGCCGACCACGGGTTCGAGCGGTGAGACTGGCCATGCCGCCGTTGT	2	1	14:C>G	14	0.613333	0.913043	0.086957	0.913043	0.086957	0	2.89041	2.53846	1	0	0	0	-	0	-	0	0	0	0	0	0	-	1	0	-	0	0	0	0	0	0	-	-
100017007|F|0-19:C>A-19:C>A	100017007|F|0--19:C>A	100017007	TGCAGTGGGTGGCCGGACACCCGGACTGGATGGGCATTTCCATTGAGAACAAGGTCCAGCTTCTCCGAG		0	0	999	chr6D	342027300	3	1.56E-26	TGCAGTGGGTGGCCGGACAMCCGGACTGGATGGGCATTTCCATTGAGAACAAGGTCCAGCTTCTCCGAG	2	1	19:C>A	19	0.964444	1	0.009217	0.990783	0	0.009217	8.15414	2.5	1	0	0	0	0	-	0	0	0	0	0	0	0	0	0	0	0	0	0	0	0	0	0	-	0
100017010|F|0-62:T>C-62:T>C	100017010|F|0--62:T>C	100017010	TGCAGTGGTACATGTATACTACTACTAGTCGACCACGATTTCTTCCTCCGAGCCCGAGCTGATCCATCA	2D|066.681934710|2243868|2243868	1	1	3.11E-29	chr2D	118248279	1	1.21E-27	TGCAGTGGTACATGTATACTACTACTAGTCGACCACGATTTCTTCCTCCGAGCCCGAGCTGAYCCATCA	2	1	62:T>C	62	1	0.995556	0.008889	0.991111	0.004444	0.004444	14.9788	7	1	0	0	0	0	0	0	0	0	0	0	0	0	0	0	0	0	0	0	0	0	0	0	0	0
100017016|F|0-67:C>T-67:C>T	100017016|F|0--67:C>T	100017016	TGCAGTGGTCTCGTTATCTCGACCACATGCAACTCTCGCGATGGGCGGGGTGGTTGGCTATTTCCAGCT		0	0	999	chr2B	647371699	1	1.21E-27	TGCAGTGGTCTCGTTATCTCGACCACATGCAACTCTCGCGATGGGCGGGGTGGTTGGCTATTTCCAGYT	2	1	67:C>T	67	0.657778	1	0.006757	0.993243	0	0.006757	3.21023	3	1	0	0	0	0	-	-	0	0	-	0	0	-	0	-	0	0	-	0	0	-	0	0	0	-
100017031|F|0-47:C>T-47:C>T	100017031|F|0--47:C>T	100017031	TGCAGTGTACGTGCGGTCGCGTCGTGCGCACAGGCAGCCAGACACGCCGCTTTGGTCGTGCAGGGTTTT		0	0	999	chr2D	426419839	2	1.21E-27	TGCAGTGTACGTGCGGTCGCGTCGTGCGCACAGGCAGCCAGACACGCYGCTTTGGTCGTGCAGGGTTTT	2	1	47:C>T	47	1	1	0.013333	0.986667	0	0.013333	8.14437	1.66667	0.982143	0	0	0	0	0	0	0	0	0	0	0	0	0	0	0	0	0	0	0	0	0	0	0	0
100017041|F|0-25:T>C-25:T>C	100017041|F|0--25:T>C	100017041	TGCAGTGTCGACCCCCTGCGCAATTTCCGTCGTTGGTGTCCGAGGTAGGAGCATTTTGCCATCCGAGAT	2B|075.126695860|1126394|1126394	1	1	3.11E-29	chr2B	189593317	1	2.02E-25	TGCAGTGTCGACCCCCTGCGCAATTYCCGTCGTTGGTGTCCGAGGTAGGAGCATTTTGCCATCCGAGAT	2	1	25:T>C	25	0.995556	1	0.008929	0.991071	0	0.008929	15.82686	2	1	0	0	0	0	0	0	0	2	0	0	0	0	0	0	0	0	0	0	0	0	0	0	0	0
100017045|F|0-39:C>T-39:C>T	100017045|F|0--39:C>T	100017045	TGCAGTGTCTGCACCGCGGCGAGGAGGGACCGGGAGCCCCGCCTCCGCGGTGTTCGACGGCGGCAGGTG		0	0	999	chr1D	79170752	1	1.21E-27	TGCAGTGTCTGCACCGCGGCGAGGAGGGACCGGGAGCCCYGCCTCCGCGGTGTTCGACGGCGGCAGGTG	2	1	39:C>T	39	0.893333	0.995025	0.004975	0.995025	0.004975	0	3.13924	3	1	0	0	0	0	0	0	0	0	0	0	0	0	-	0	0	0	0	0	0	0	0	0	0	0
100017054|F|0-5:T>G-5:T>G	100017054|F|0--5:T>G	100017054	TGCAGTGTGTCGTGGGAGACGGGGTGGCTACGACGGCAGCAGCGGGCCGATCCCCCCGATCCAATCGGG	5B|010.105800630|2283051|2283051	1	1	3.11E-29		0	0	999	TGCAGKGTGTCGTGGGAGACGGGGTGGCTACGACGGCAGCAGCGGGCCGATCCCCYCGATCCAATCGGG	2	2	5:T>G	5	0.644444	0.972414	0.027586	0.972414	0.027586	0	2.82123	2.16667	1	0	-	-	-	0	0	0	-	-	-	0	0	0	-	0	-	0	0	0	-	0	-	0	0
100017062|F|0-39:G>C-39:G>C	100017062|F|0--39:G>C	100017062	TGCAGTTAAGTAACTAATCCATGCATGTCATCGCCGGCAGATAGTAACAAAAATGCCATTTCGGCGGCC		0	0	999	chr1B	593303226	3	1.21E-27	TGCAGTTAAGTAACTAATCCATGCATGTCATCGCCGGCASATAGTAACAAAAATGCCATTTCGGCGGCC	2	1	39:G>C	39	0.808889	0.203297	0.802198	0.197802	0.796703	0.005495	2.21951	2.09091	1	1	1	0	0	1	1	1	1	1	0	-	0	0	-	1	1	1	0	1	-	1	1	0	0
100017064|F|0-48:C>A-48:C>A	100017064|F|0--48:C>A	100017064	TGCAGTTACAAGAAAAGAAAAATATTTTCATAACTGACGAATTAATCTCTTTAATGACAAGGATGTAAA		0	0	999	chr1B	463602922	1	1.21E-27	TGCAGTTACAAGAAAAGAAAAATATTTTCATAACTGACGAATTAATCTMTTTAATGACAAGGATGTAAA	2	1	48:C>A	48	0.977778	0.995455	0.009091	0.990909	0.004545	0.004545	3.89818	3.5	1	0	0	0	0	0	0	0	0	0	0	0	0	0	0	0	0	0	0	0	0	0	0	0	0
100017073|F|0-22:C>T-22:C>T	100017073|F|0--22:C>T	100017073	TGCAGTTAGGCTGTTGAGACTACGGGTAGACTGCTAACACCCCGCCGCAGGTGCAGCGTCTGGTGGCCG	1B|161.804340400|1000961|1000961	1	1	3.11E-29	chr5A	446652646	1	1.21E-27	TGCAGTTAGGCTGTTGAGACTAYGGGTAGACTGCTAACACCCCGCCGCAGGTGCAGCGTCTGGTGGCCG	2	1	22:C>T	22	0.711111	0.98125	0.025	0.975	0.01875	0.00625	7.43386	6.8	1	0	0	0	0	0	-	0	0	0	0	0	0	-	-	0	0	-	0	-	0	0	0	0	0
100017078|F|0-47:A>G-47:A>G	100017078|F|0--47:A>G	100017078	TGCAGTTATCAATCGCAACCTTGACGTCCTTGTCAGGTGGCCCCGTCACTGTACACCGGCACCGAGATC		0	0	999	chrUn	39304980	1	7.26E-25	TGCAGTTATCAATCGCAACCTTGACGTCCTTGTCAGGTGGCCCCGTCRCTGTACACCGGCACCGAGATC	2	1	47:A>G	47	0.524444	0.661017	0.415254	0.584746	0.338983	0.076271	2.86364	2.74138	0.966667	-	-	1	1	0	1	-	-	-	-	-	0	1	-	1	0	-	-	0	-	1	0	-	-
100017081|F|0-62:A>C-62:A>C	100017081|F|0--62:A>C	100017081	TGCAGTTATTGCTGATGGAGGATACTGGCTGGTATACACGGACCGAACAGTGCACATACGGTAATGAGT		0	0	999	chr2A	735273095	1	1.21E-27	TGCAGTTATTGCTGATGGAGGATACTGGCTGGTATACACGGACCGAACAGTGCACATACGGTMATGAGT	2	1	62:A>C	62	0.96	0.569444	0.430556	0.569444	0.430556	0	3.36842	3.25225	1	0	0	0	1	1	0	-	0	0	1	0	0	0	0	1	0	1	1	0	0	0	0	1	1
100017089|F|0-52:T>C-52:T>C	100017089|F|0--52:T>C	100017089	TGCAGTTCAAGTCCGTGACGCAGAACGCCTATGTGGCCGCAGAGCAGGGCGGTGGCGCCGCCCTGATCG	1D|010.413037260|1264848|1264848	1	1	1.46E-22	chr1D	10125188	1	5.61E-26	TGCAGTTCAAGTCCGTGACGCAGAACGCCTATGTGGCCGCAGAGCAGGGCGGYGGCGCCGCCCTGATCG	2	1	52:T>C	52	0.862222	0.005155	0.994845	0.005155	0.994845	0	5	2.36364	1	1	1	-	1	1	1	1	-	1	1	1	1	1	1	1	1	1	1	1	1	1	-	1	-
100017116|F|0-11:G>C-11:G>C	100017116|F|0--11:G>C	100017116	TGCAGTTCGCAGTGGACGCGGAGAGAGGCGACAGCGGGGTGTGCGGTAATACGGTGGGGCCAGGGTGGC	1B|091.934911060|1229927|1229927	1	1	3.11E-29	chr1D	75531662	1	1.21E-22	TGCAGTTCGCASTGGACGCGGAGAGAGGCGACAGCGGGGTGTGCGGTAATACGGTGGGGCYRGGGTGGC	2	3	11:G>C	11	0.991111	0.008969	1	0	0.991031	0.008969	6	5.88256	1	1	1	1	1	1	1	1	1	1	1	1	1	1	1	1	1	1	1	1	1	1	1	1	1
100017121|F|0-9:G>T-9:G>T	100017121|F|0--9:G>T	100017121	TGCAGTTCGGCTGTCCCCACCTCGCCTGCCTACAAGCAGGAGGCTGACGGTGCCGAGGAGGAGGGCGCT		0	0	999	chr1B	123721752	1	5.61E-26	TGCAGTTCGKCTGTCCCCACCTCGCCTGCCTACAAGCAGGAGGCTGACGGTGCCGAGGAGGAGGGCGCT	2	1	9:G>T	9	0.88	0.005051	0.994949	0.005051	0.994949	0	4	3.34855	1	1	1	1	1	1	1	1	1	1	1	1	1	1	1	-	1	1	1	1	-	-	-	1	1
100017122|F|0-20:G>A-20:G>A	100017122|F|0--20:G>A	100017122	TGCAGTTCGTGCGACAGGCCGCGGAGCGTGGAGAGCTGGCGGTCGAGGCGGCCAGAGAAGGTCCTTAAG	3D|005.640659546|2360724|2360724	1	1	1.45E-27	chr3D	6023348	1	5.61E-26	TGCAGTTCGTGCGACAGGCCRCGGAGCGTGGAGAGCTGGCGGTCGAGGCGGCCAGAGAAGGTCCTTAAG	2	1	20:G>A	20	1	0.097778	0.902222	0.097778	0.902222	0	16.92857	15.49609	1	1	1	1	1	1	1	1	1	1	0	1	1	1	1	1	1	1	0	1	1	1	1	1	1
100017141|F|0-15:C>T-15:C>T	100017141|F|0--15:C>T	100017141	TGCAGTTGACGCGGGCTGATGAATCTAGTGGCATAGAATGGCAGGGCACTGACACAAGGTCAAGGTGCA		0	0	999	chr3D	459500068	1	1.21E-27	TGCAGTTGACGCGGGYTGATGAATCTAGTGGCATAGAATGGCAGGGCACTGACACAAGGTCAAGGTGCA	2	1	15:C>T	15	1	1	0.008889	0.991111	0	0.008889	13.63028	3.5	1	0	0	0	0	0	0	0	0	0	0	0	0	0	0	0	0	0	0	0	0	0	0	0	0
100017157|F|0-62:G>A-62:G>A	100017157|F|0--62:G>A	100017157	TGCAGTTGCTGTTCGCCGCTGGTGCCTGGGCGTTGATGTTGTTGGTCACTATGGACAAACCAGTGCGCG	1B|019.266978470|995451|995451	1	1	8.65E-30		0	0	999	TGCAGTTGCTGTTCGCCGCTGGTGCCTGGGCGTTGATGTTGTTGGTCACTATGGACAAACCARTGCGCG	2	1	62:G>A	62	0.68	0.75817	0.24183	0.75817	0.24183	0	6.42857	6.36538	1	0	-	-	-	0	1	-	0	0	0	0	-	-	0	0	0	-	0	1	0	0	0	-	-
100017171|F|0-24:C>A-24:C>A	100017171|F|0--24:C>A	100017171	TGCAGTTGGTCTGCACGCAGGTTCCGTCGGGTGAAGGAGCGGATACCCGTCGCCGTCGGCCGAGATCGG	5B|052.683238000|4262878|4262878	1	3	2.40E-30		0	0	999	TGCAGTTGGTCTGCACGCAGGTTCMGTCGGGTGAAGGAGCGGATACCCGTCGCCGTCGGCCGAGATCGG	2	1	24:C>A	24	0.733333	0.739394	0.278788	0.721212	0.260606	0.018182	17.10191	14.90909	1	0	0	-	0	0	-	2	-	0	0	0	-	1	1	0	-	0	0	-	0	1	0	0	0
100017188|F|0-35:T>A-35:T>A	100017188|F|0--35:T>A	100017188	TGCAGTTTACGCATCCAAACAGGGAAAGAGACAAGTGCAGCACAATGGCTTGTGCTGAACAGTTGCTGG		0	0	999	chr5A	203097903	2	5.61E-26	TGCAGTTTACGCATCCAAACAGGGAAAGAGACAAGWGCAGCACAATGGCTTGTGCTGAACAGTTGCTGG	2	1	35:T>A	35	0.977778	0.004545	0.995455	0.004545	0.995455	0	6	4.45091	1	1	1	1	1	1	1	1	1	1	1	1	1	1	1	1	1	1	1	1	1	1	1	1	1
100017205|F|0-18:C>T-18:C>T	100017205|F|0--18:C>T	100017205	TGCAGTTTCCTGCTTTTTCGTCATTTACTTGAGCGAGCCGATTTGGCTAGCCTCGGTTGGCAAGGCTAG	4A|116.034972300|1024110|1024110	1	2	3.11E-29	chr4A	711885159	1	1.21E-27	TGCAGTTTCCTGCTTTTTYGTCATTTACTTGAGCGAGCCGATTTGGCTAGCCTCGGTTGGCAAGGCTAG	2	1	18:C>T	18	1	0.982222	0.031111	0.968889	0.017778	0.013333	8.19713	6.57143	1	0	0	0	0	0	0	0	0	0	0	0	0	0	0	0	0	0	0	0	0	0	0	0	0
100017219|F|0-53:T>C-53:T>C	100017219|F|0--53:T>C	100017219	TGCAGTTTGTACTCTCCTCCCCCCTCTGTACTTCCGTTGTAACCATATAAGCCTATCGAGGCCGGCAAT	3A|023.039253990|1079867|1079867	1	1	1.87E-26	chr3A	25258135	9	5.61E-26	TGCAGTTTGTACTCTCCTCCCCCCTCTGTACTTCCGTTGTAACCATATAAGCCYATCGAGGCCGGCAAT	2	1	53:T>C	53	0.84	0.005291	1	0	0.994709	0.005291	3	2.30667	1	1	1	1	-	1	1	-	1	1	1	1	1	1	1	1	1	1	1	1	1	1	-	1	1
100017223|F|0-7:C>T-7:C>T	100017223|F|0--7:C>T	100017223	TGCAGTTCGTGCCGTTGTATTCGGATTCCATGCCTATGTCTTCCTCCTCCAAACTAAAGTAAGAGCCAA		0	0	999	chr2A	393343444	2	1.21E-27	TGCAGTTYGTGCCGTTGTATTCGGATTCCATGCCTATGTCTTCCTCCTCCAAACTAAAGTAAGAGCCAA	2	1	7:C>T	7	0.893333	0.965174	0.034826	0.965174	0.034826	0	2.4557	2.28571	1	0	0	0	0	0	0	0	0	0	0	0	0	0	0	0	-	0	0	0	-	0	0	0	0
100017247|F|0-51:A>G-51:A>G	100017247|F|0--51:A>G	100017247	TGCAGTTTTTTTACAGATAACTAAATGGCGAATAGTATGTGCTAACTCAGCAACACCTAAAGGCAGGAT	4D|092.694020460|1012766|1012766	1	2	2.40E-30	chr4D	506419737	1	1.21E-27	TGCAGTTTTTTTACAGATAACTAAATGGCGAATAGTATGTGCTAACTCAGCRACACCTAAAGGCAGGAT	2	1	51:A>G	51	0.991111	0.986547	0.017937	0.982063	0.013453	0.004484	8.1828	8	1	0	0	0	0	0	0	0	0	0	0	0	0	0	1	0	0	0	0	0	0	0	0	0	0
100017272|F|0-59:G>A-59:G>A	100017272|F|0--59:G>A	100017272	TGCAGAACAGCTGTAGACGAGATGGATGCTAGTCTCGCTATAAGCGAGACATAGCATTCGCGGTTGCCG		0	0	999	chr2B	101353147	2	5.61E-26	TGCAGAACAGCTGTAGACGAGATGGATGCTAGTCTCGCTATAAGCGAGACATAGCATTCRCGGTTGCCG	2	1	59:G>A	59	0.764444	0.813953	0.209302	0.790698	0.186047	0.023256	6.04046	5.46512	0.986842	0	0	0	0	0	0	-	0	1	0	0	1	0	1	-	-	0	0	0	0	-	0	0	0
100017282|F|0-44:T>C-44:T>C	100017282|F|0--44:T>C	100017282	TGCAGAACTTGCGAGCGTCATGTGCATGGTAACCATGGCTGCTGTGCGGGGTGAGGACTTGGGCATGAG		0	0	999	chr1D	442815386	2	5.61E-26	TGCAGAACTTGCGAGCGTCATGTGCATGGTAACCATGGCTGCTGYGCGGGGTGAGGACTTGGGCATGAG	2	1	44:T>C	44	0.857778	0.067358	0.974093	0.025907	0.932642	0.041451	5.38889	2.25112	0.972973	1	1	-	1	1	1	1	1	1	1	1	1	1	1	1	1	1	1	-	-	-	1	-	-
100017298|F|0-63:A>G-63:A>G	100017298|F|0--63:A>G	100017298	TGCAGAAGCGCCGGAGAAGGGGGGAGGCAACGCCGCTCCCCCGCTGCCGCCGAGACGGAGCGCAGGGGC		0	0	999	chr3A	733732731	1	1.21E-27	TGCAGAAGCGCCGGAGAAGGGGGGAGGCAACGCCGCTCCCCCGCTGCCGCCGAGACGGAGCGCRGGGGC	2	1	63:A>G	63	0.648889	0.972603	0.034247	0.965753	0.027397	0.006849	2.22667	1.8	1	-	0	0	-	-	-	0	-	-	-	-	0	-	0	0	0	0	-	-	0	0	-	0	0
100017326|F|0-19:T>C-19:T>C	100017326|F|0--19:T>C	100017326	TGCAGAATTGCTTAGTTTTTGGCTTTCCGCTAAGAGGAAAACTCCGTCCAACCGGCAGTTACATATGCT		0	0	999	chr6D	436302471	1	5.61E-26	TGCAGAATTGCTTAGTTTTYGGCTTTCCGCTAAGAGGAAAACTCCGTCCAACCGGCAGTTACATATGCT	2	1	19:T>C	19	0.662222	0.013423	0.986577	0.013423	0.986577	0	3.5	1.98693	1	-	1	-	1	1	-	1	1	1	1	1	-	-	1	1	1	1	1	1	-	1	1	-	1
100017335|F|0-48:C>T-48:C>T	100017335|F|0--48:C>T	100017335	TGCAGACAGTATGGAAGCAAACAACGTCGGCAGCGTGCCGCAGGCGGACAGAGACTTCAAGGAGCAGAT	2A|003.689825860|1694578|1694578	1	2	3.11E-29	chr2A	5009081	1	5.61E-26	TGCAGACAGTATGGAAGCAAACAACGTCGGCAGCGTGCCGCAGGCGGAYAGAGACTTCAAGGAGCAGAT	2	1	48:C>T	48	0.813333	0.245902	0.754098	0.245902	0.754098	0	11.88889	10.54913	1	1	1	1	1	1	1	1	0	1	1	0	1	1	1	0	0	-	1	1	0	0	0	1	-
100017345|F|0-63:A>T-63:A>T	100017345|F|0--63:A>T	100017345	TGCAGACCACGCGAGCCGGCTCCACCACCCGAGCAAACAAAACGGACACTCTACAACCAGATCAAAAGT		0	0	999	chr5D	510654996	1	5.61E-26	TGCAGACCACGCGAGCCGGCTCCACCACCCGAGCAAACAAAACGGACACTCTACAACCAGATCWAAAGT	2	1	63:A>T	63	0.6	0.022222	0.977778	0.022222	0.977778	0	3	1.84058	1	1	1	1	-	1	1	1	-	1	1	-	-	-	1	1	1	1	1	-	-	1	1	1	1
100017347|F|0-50:G>C-50:G>C	100017347|F|0--50:G>C	100017347	TGCAGACCCGGGGTGCAAAAATGACGCTGCTACGACCATCCTTGAAACACGGGCAATGCTCCGAGATCG		0	0	999	chr3B	364113181	1	2.61E-24	TGCAGACCCGGGGTGCAAAAATGACGCTGCTACGACCATCCTTGAAACACSGGCAATRCTCCGAGATCG	2	2	50:G>C	50	0.608889	0.905109	0.10219	0.89781	0.094891	0.007299	3.1374	1.64286	1	-	-	0	-	-	-	0	-	-	0	0	1	-	0	0	0	-	0	0	0	0	0	0	-
100017349|F|0-37:A>C-37:A>C	100017349|F|0--37:A>C	100017349	TGCAGACCGATCTTCTTCTACTTGGCTGGCCGAGAGGACCGCACGTCACGTACAGCGTACCGGCAGGTC		0	0	999	chr3A	711688085	3	5.61E-26	TGCAGACCGATCTTCTTCTACTTGGCTGGCCGAGAGGMCCGCACGTCACGTACAGCGTACCGGCAGGTC	2	1	37:A>C	37	0.693333	0.705128	0.307692	0.692308	0.294872	0.012821	2.04032	1.8	1	-	-	0	-	1	0	0	0	1	0	1	0	-	1	0	0	-	0	1	0	-	0	0	1
100017353|F|0-16:G>C-16:G>C	100017353|F|0--16:G>C	100017353	TGCAGACCGGCCTCTGGGTGCTTTTTCGCTCCCTCCGTCCTATAATATAAGTCCTGTCACCCGAGATCG		0	0	999	chr3B	412452565	1	2.61E-24	TGCAGACCGGCCTCTGSGTGCTTTTTCGCTYMCTCCGTCCTATAATATAAGTCCTGTCACCCGAGATCG	2	3	16:G>C	16	0.746667	0.952381	0.047619	0.952381	0.047619	0	2.94054	2.6	1	0	0	0	0	0	-	0	0	-	0	0	0	0	0	-	-	-	0	-	-	0	1	-	0
100017355|F|0-19:A>G-19:A>G	100017355|F|0--19:A>G	100017355	TGCAGACCTACGTGTCAATAGGGTGGTTTTCTGCAATTCACTCATATTTAGTTATTATGGTTCATGGTT		0	0	999	chr7B	66514244	1	5.61E-26	TGCAGACCTACGTGTCAATRGGGTGGTTTTCTGCAATTCRMTCATATTTAGTTATTATGGTTCATGGTT	2	3	19:A>G	19	0.662222	0.355705	0.644295	0.355705	0.644295	0	2	1.9913	1	0	0	1	1	1	0	-	-	1	1	0	1	1	-	0	-	1	-	-	-	-	1	1	-
100017411|F|0-7:T>C-7:T>C	100017411|F|0--7:T>C	100017411	TGCAGAGTCCCGTGCTGGGCCGGCCCATATAGTTCTGTGTTTTTAATCGGCAAAAAATACACCAGCTGG		0	0	999	chr7D	366621574	2	5.61E-26	TGCAGAGYCCCGTGCTGGGCCGGCCCATATAGTTCTGTGTTTTTAATCGGCAAAAAATACACCAGCTGG	2	1	7:T>C	7	0.768889	0.052023	0.947977	0.052023	0.947977	0	2	1.81818	1	-	-	1	1	1	1	1	1	1	1	1	1	1	1	-	1	1	1	1	1	1	-	1	-
100017419|F|0-16:C>T-16:C>T	100017419|F|0--16:C>T	100017419	TGCAGAGCGGCACTGGCGCGGCCGGCGGCCTCGGCTTCCCGAGCCAGGACGTCAATTACTCCTCCGAGG		0	0	999	chr2A	765374594	1	5.61E-26	TGCAGAGCGGCACTGGYGCGGCCGGCGGCCTCGGCTTCCCGAGCCAGGACGTCAATTACTCCTCCGAGG	2	1	16:C>T	16	0.511111	0.052174	0.947826	0.052174	0.947826	0	2.71429	1.89831	1	1	1	-	-	-	1	1	-	1	-	1	-	0	1	1	1	-	1	1	1	1	1	-	1
100017425|F|0-59:G>A-59:G>A	100017425|F|0--59:G>A	100017425	TGCAGAGGACGCAGTGGCAGCCCGGTTGGGTCGTAGGGGAGGCAGGGAATTGGTGACAGGGCGCGACGC		0	0	999	chr3A	264177629	4	1.21E-27	TGCAGAGGACGCAGTGGCAGCCCGGTTGGGTCGTAGGGGAGGCAGGGAATTGGTGACAGRGCGCGACGC	2	1	59:G>A	59	0.795556	0.972067	0.027933	0.972067	0.027933	0	3.22099	2.8	1	-	-	-	0	0	0	0	0	0	0	0	0	-	0	0	-	0	0	0	0	0	0	0	0
100017428|F|0-57:T>C-57:T>C	100017428|F|0--57:T>C	100017428	TGCAGAGGATGGAGGACGCCGGAGCAGAGCACGACAGCTCCCGCCTTCGCTGCTGTCTGCGCGCGCCCG		0	0	999	chr6B	653301985	2	5.61E-26	TGCAGAGGATGGAGGACGCCGGAGCAGAGCACGACAGCTCCCGCCTTCGCTGCTGTCYGCGCGCGCCCG	2	1	57:T>C	57	0.764444	0.069767	0.930233	0.069767	0.930233	0	3.57143	2.77907	1	1	1	0	-	1	-	1	1	1	1	1	-	1	1	1	1	1	1	-	1	1	1	1	1
100017436|F|0-41:C>T-41:C>T	100017436|F|0--41:C>T	100017436	TGCAGAGGCCGGGGAGGGGTCGATGATGGCAGCTCGTGCAGCGCTCCACTGAGGCGGTTGAAGCTGACA		0	0	999	chr6B	157771447	2	1.21E-27	TGCAGAGGCCGGGGAGGGGTCGATGATGGCAGCTCGTGCAGYGCTCCACTGAGGCGGTTGAAGCTGACA	2	1	41:C>T	41	0.782222	0.971591	0.039773	0.960227	0.028409	0.011364	2.58163	2.125	1	-	0	-	0	0	0	0	0	0	0	0	0	0	0	-	0	0	0	0	-	0	0	0	0
100017443|F|0-22:A>G-22:A>G	100017443|F|0--22:A>G	100017443	TGCAGAGGTCAGAGGGGAGGCCAGTGGTAGGTAGGCTTCTGCTTCTCCTCCGTCCTCGGCGGGTCGAGC		0	0	999	chr4B	520236741	1	5.61E-26	TGCAGAGGTCAGAGGGGAGGCCRGTGGTAGGTAGGCTTCTGCTTCTCCTCCGTCCTCGGCGGGTCGAGC	2	1	22:A>G	22	0.817778	0.005435	0.994565	0.005435	0.994565	0	13.5	2.48325	1	1	1	1	1	1	0	1	1	1	1	1	1	1	1	-	1	-	1	1	1	1	1	1	1
100017455|F|0-62:C>T-62:C>T	100017455|F|0--62:C>T	100017455	TGCAGAGTTGTACTGCTAGATTTCCTTCCTGATACTATTTTCAGGCGACTGGCATATAGCCACGCTATA		0	0	999	chr1D	193415630	1	5.61E-26	TGCAGAGTTGTACTGCTAGATTTCCTTCCTGATACTATTTTCAGGCGACTGGCATATAGCCAYGCTATA	2	1	62:C>T	62	0.893333	0.004975	0.995025	0.004975	0.995025	0	3	2.36287	1	1	1	1	1	1	1	1	1	-	1	1	1	1	-	1	1	1	1	1	-	1	1	1	1
100017457|F|0-7:A>G-7:A>G	100017457|F|0--7:A>G	100017457	TGCAGATAAATGAAGATAATACATAGAGCGGCCGGTCAGATCAGTGACAGTGAGCTAGCTAGCCGAGAT		0	0	999	chr7D	535520363	2	2.02E-25	TGCAGATRAATGAAGATAATACATAGAGCGGCCGGTCAGATCAGTGACAGTGAGCTAGCTAGCCGAGAT	2	1	7:A>G	7	0.924444	0.990385	0.009615	0.990385	0.009615	0	3.11789	3	1	0	-	0	0	0	0	0	0	0	0	0	0	0	0	0	0	0	0	0	0	0	0	0	0
100017472|F|0-66:G>A-66:G>A	100017472|F|0--66:G>A	100017472	TGCAGATCGAAACAACCATATCCCTGAGGGCTACCACACGAAAGCACGGAGAAGGAGCAAGTCAAGGAC		0	0	999	chr5D	29499922	1	5.61E-26	TGCAGATCGAAACAACCATATCCCTGAGGGCTACCACACGAAAGCACGGAGAAGGAGCAAGTCAAGRAC	2	1	66:G>A	66	0.564444	0.173228	0.826772	0.173228	0.826772	0	2.56522	2.31008	1	1	0	1	-	-	1	0	1	1	1	-	1	-	0	0	-	1	1	-	-	1	-	-	1
100017508|F|0-58:C>A-58:C>A	100017508|F|0--58:C>A	100017508	TGCAGATTCTACTACGGCCCTTGCTTTCCACGCGGCCGGGCAAAGCGGGTGTGGAACCCAATCATTCTC		0	0	999	chr4D	405463074	1	1.21E-27	TGCAGATTCTACTACGGCCCTTGCTTTCCACGCGGCCGGGCAAAGCGGGTGTGGAACCMAATCATTCTC	2	1	58:C>A	58	0.911111	0.965854	0.034146	0.965854	0.034146	0	2.92035	2.71429	1	-	-	0	0	0	0	0	0	0	0	0	0	-	0	0	0	0	0	0	0	0	1	0	0
100017523|F|0-25:C>G-25:C>G	100017523|F|0--25:C>G	100017523	TGCAGCAACCACGCACCTCCACTCACTGCTCCCGGCGGGTCAGATCCCCACCTGGCCCCTCCCTCGAAC		0	0	999	chr1A	64406137	1	5.61E-26	TGCAGCAACCACGCACCTCCACTCASTGCTCCCGGCGGGTCAGATCCCCACCTGGCCCCTCCCTCGAAC	2	1	25:C>G	25	0.844444	0.010526	1	0	0.989474	0.010526	3	2.3287	1	1	1	-	1	1	1	1	1	1	1	1	1	1	1	1	1	1	1	1	1	1	1	1	-
100017524|F|0-15:A>G-15:A>G	100017524|F|0--15:A>G	100017524	TGCAGCAACCCTCCAACATGTTTTCTGGTGCGTAGAGGTTGATAATAAGCTTCTCCACAAATCCTTTGC		0	0	999	chr5A	701575898	71	1.21E-27	TGCAGCAACCCTCCARCATGTTTTCTGGTGCGTAGAGGTTSATAATAAGCTTCTCCACARATCCTTTGC	2	3	15:A>G	15	0.711111	0.9875	0.025	0.975	0.0125	0.0125	2.96891	1.75	1	-	1	0	0	0	0	0	-	0	0	0	-	0	0	-	-	0	0	0	0	0	0	-	-
100017535|F|0-14:G>A-14:G>A	100017535|F|0--14:G>A	100017535	TGCAGCAAGACGACGAGGAGGTGGGTAGGCACGCTGGCCGAACTGCGGCTTGGAGGGGTGGCGTCCATG		0	0	999	chr6A	154881714	6	1.21E-27	TGCAGCAAGACGACRAGGAGGTGGGWAGGCACGCTGGCCGAACTGCGGCTTGGAGGGGYGGCGTCCATG	2	3	14:G>A	14	0.955556	1	0.018605	0.981395	0	0.018605	3.46008	2.16667	1	0	0	0	0	0	0	0	0	0	0	0	0	0	0	0	0	0	0	0	0	0	0	0	0
100017544|F|0-14:G>A-14:G>A	100017544|F|0--14:G>A	100017544	TGCAGCAATGTTTGGCCGGATCATCCGGGCCGGGATCCGGATCATCCGGGTAATTGGAGCATCAAGACA		0	0	999	chr5B	9943615	50	1.21E-27	TGCAGCAATGTTTGRCCGGATCATCCGGGCCGGGATCYGGATCATCCGGGTAATTGGAGCATSAAGACA	2	3	14:G>A	14	0.951111	0.995327	0.028037	0.971963	0.004673	0.023364	3.48473	1.66667	0.978723	0	0	-	0	0	0	0	0	0	0	0	0	0	0	0	0	0	0	0	0	0	0	0	0
100017550|F|0-22:A>G-22:A>G	100017550|F|0--22:A>G	100017550	TGCAGCACAGAGTCTGATGGCGAATCCGGCACCAACAACGATTGGGAGTCGCTGATACGAAATATGGAG		0	0	999	chr5B	127497371	1	2.61E-24	TGCAGCACAGAGTCTGATGGCGRATCCGGCACCAACAMCGATTGGGAGTCGCTGATACGAAATATGGAG	2	2	22:A>G	22	0.955556	0.95814	0.04186	0.95814	0.04186	0	5.39442	4.9	1	0	0	0	0	0	0	0	0	0	0	0	0	0	0	0	0	0	0	0	0	0	0	0	0
100017557|F|0-16:A>G-16:A>G	100017557|F|0--16:A>G	100017557	TGCAGCACCAACCGGCAGCGCCTCTGTACCAGGCTGCTGCTGCCAGGGCGGGACAGACAAAGTCACGGA		0	0	999	chr2D	641957423	1	1.21E-27	TGCAGCACCAACCGGCRGCGCCTCTGTACCAGGCTGCTRCTGCCAGGGCGGGACAGACAAAGTCACRGA	2	3	16:A>G	16	0.608889	0.861314	0.321168	0.678832	0.138686	0.182482	3.65909	1.74468	1	-	0	0	-	0	-	-	0	-	-	-	0	1	0	-	0	0	-	0	0	0	0	-	0
100017561|F|0-26:C>A-26:C>A	100017561|F|0--26:C>A	100017561	TGCAGCACCGGCGGCCTTGAACCCTTCCTCTGCTCCGACGACTCACCACCACCGTCAGCGTCTGCTCCA		0	0	999	chr4D	25419490	1	1.21E-27	TGCAGCACCGGCGGCCTTGAACCCTTMCTCTGCTCCGACGACTCACCACCACCGTCAGCGTCTGCTCCA	2	1	26:C>A	26	0.706667	0.974843	0.025157	0.974843	0.025157	0	2.46243	2	1	0	0	0	0	0	0	0	0	0	0	0	1	0	0	-	-	-	0	0	-	0	0	-	0
100017563|F|0-11:G>A-11:G>A	100017563|F|0--11:G>A	100017563	TGCAGCACCTCGCGGAGGCTGTCCTCGAAAGGCCCCTGCAGGCGCTCGTTGATGCGCAGCAGCGCCCCG		0	0	999	chr3B	803755493	2	1.21E-27	TGCAGCACCTCRCGGAGGCTGTCCTCGAAAGSCCCCTGCAGGCGCTCGTTGATGCGCAGCAGCGCCCCG	2	2	11:G>A	11	0.568889	0.976562	0.023438	0.976562	0.023438	0	2.0915	1.66667	1	0	-	-	0	0	0	0	-	0	-	-	0	0	-	-	-	0	0	0	-	-	0	-	-
100017567|F|0-18:C>G-18:C>G	100017567|F|0--18:C>G	100017567	TGCAGCACGACGCGCTTGCCCTTGTGGCAGCAGACCATGGCGAAGCTCCGGAGGCGGTCGCTCGGCACG	2B|033.737015920|1229370|1229370	1	1	3.11E-29	chr2B	50741350	2	1.21E-27	TGCAGCACGACGCGCTTGSCCTTGTGGCAGCAGACCATGGCGAAGCTCCGGAGGCGGTCGCTCGGCACG	2	1	18:C>G	18	0.555556	0.6	0.4	0.6	0.4	0	8.49485	3.35714	1	1	1	-	-	0	-	0	-	1	1	-	1	1	0	-	-	0	-	-	-	-	1	-	-
100017574|F|0-27:C>G-27:C>G	100017574|F|0--27:C>G	100017574	TGCAGCACGGCCGGAGTCGCCGAGTGCCTCGCCACGGCGTGCAGAGCGCGCACCGCGCTCTCGGTGGTG		0	0	999	chr6B	692489415	4	5.61E-26	TGCAGCACGGCCGGAGTCGCCGAGTGCSTCGCCACGGCGTGCAGAGCGCGCACCGCGCTCTCGGTGGTG	2	1	27:C>G	27	0.924444	0.024038	0.975962	0.024038	0.975962	0	3.6	2.94583	1	-	1	1	1	1	1	1	1	1	1	1	1	1	0	1	1	1	1	1	1	1	1	1	1
100017595|F|0-49:C>T-49:C>T	100017595|F|0--49:C>T	100017595	TGCAGCAGCAAGAACAGCAGCGGCAGCAGCGCCGCGGTTCCGGCCGTGGCGGTGCGGCCAGAGGCACCG		0	0	999	chr2A	159204964	2	1.21E-27	TGCAGCAGCAAGAACAGCAGCGGCAGCAGCGCCGCGGTTCCGGCCGTGGYGGTGCGGCCAGAGGCACCG	2	1	49:C>T	49	0.822222	1	0.010811	0.989189	0	0.010811	2.55714	2	1	0	0	0	-	0	0	0	0	0	0	0	0	0	0	0	0	0	0	0	0	0	0	-	0
100017598|F|0-16:G>T-16:G>T	100017598|F|0--16:G>T	100017598	TGCAGCAGCACCGGCTGCTCATGTCGCGCAAGAGCTGGCGGCGCGGCGAGCCGTTCCCGCTGGACGAGG		0	0	999	chr7D	552911768	4	1.21E-27	TGCAGCAGCACCGGCTKCTCATGTCGCGCAAGAGCTGGCGGCGCGGCGAGCCGTTCCCGCTGGACGAGG	2	1	16:G>T	16	0.888889	0.995	0.125	0.875	0.005	0.12	5.40183	2.56	1	-	2	0	0	0	0	2	0	2	0	0	0	0	0	0	1	0	0	0	2	2	2	0	0
100017602|F|0-35:C>T-35:C>T	100017602|F|0--35:C>T	100017602	TGCAGCAGCAGGAGCAGCAGCGACAACGGCAGCGACGCCTCCGGTGGCATCCGTGGTGGCGGCGGCAGC		0	0	999	chr2A	580594447	2	5.61E-26	TGCAGCAGCAGGAGCAGCAGCGACAACGGCAGCGAYGCCTCCGGTGGCATCCGTGGTGGCGGCGGCAGC	2	1	35:C>T	35	0.524444	0.127119	0.872881	0.127119	0.872881	0	2.27778	1.99153	1	-	1	1	1	0	1	-	-	-	-	1	-	1	-	-	1	-	1	1	1	-	-	-	-
100017603|F|0-50:G>C-50:G>C	100017603|F|0--50:G>C	100017603	TGCAGCAGCAGGCATGTCGCAGTGGCAGCGGCGCCGAGACTCTGAGCACCGAGGAGATGATCGGCGAGT		0	0	999	chr5B	588831390	1	5.61E-26	TGCAGCAGCAGGCATGTCGCAGTGGCAGCGGCGCCGAGACTCTGAGCACCSAGGAGATGATCGGCGAGT	2	1	50:G>C	50	0.777778	0.005714	0.994286	0.005714	0.994286	0	5	2.11275	1	1	1	-	1	1	-	1	1	1	1	-	-	1	1	1	1	1	-	1	1	1	0	1	1
100017612|F|0-43:C>G-43:C>G	100017612|F|0--43:C>G	100017612	TGCAGCAGCGCAACCGCCACCGCCGCCAGCACCAGCGATTGGACATACAGCTCGTCCATGGTTGTGTTA	7A|006.044488146|1222362|1222362	1	1	3.11E-29	chr7A	9755350	2	1.21E-27	TGCAGCAGCGCAACCGCCACCGCCGCCAGCACCAGCGATTGGASATACAKCTCGTCCATGGYTGTGTTA	2	3	43:C>G	43	0.515556	0.017241	1	0	0.982759	0.017241	4.33333	1.60769	1	1	-	1	-	-	-	1	1	1	-	-	-	1	-	1	-	1	-	1	-	1	1	-	1
100017636|F|0-55:G>C-55:G>C	100017636|F|0--55:G>C	100017636	TGCAGCAGTCTAAACTATCAACTGGTAAGATGAACCCGCAGGCCCTGTCATGGTCGAAAAACTGCGTGC		0	0	999	chr6B	697917800	5	5.61E-26	TGCAGCAGTCTAAACTATCAACTGGTAAGATGAACCCGCAGGCCCTGTCATGGTCSAAAAACTGCGTGC	2	1	55:G>C	55	0.537778	0.024793	0.975207	0.024793	0.975207	0	2.33333	1.54135	1	1	1	1	1	-	-	-	1	-	1	1	1	1	-	1	-	1	1	1	1	1	-	-	1
100017641|F|0-11:G>A-11:G>A	100017641|F|0--11:G>A	100017641	TGCAGCATAATGTGGCAAGAAACAGAGAGGGGCTGCAACTTGCAAGTAAGTGGACTTGCCTGAGCTGCA		0	0	999	chr7B	3895248	2	1.21E-27	TGCAGCATAATRTGGCAAGAAACAGAGAGGKGCTGCAACTTGCAAGTAARTGGACTTGCCTGAGCTGCA	2	3	11:G>A	11	0.862222	0.530928	0.474227	0.525773	0.469072	0.005155	2.33333	2.10909	1	1	-	1	1	1	0	1	1	0	0	-	1	1	1	0	1	0	0	-	-	-	0	1	0
100017654|F|0-36:T>G-36:T>G	100017654|F|0--36:T>G	100017654	TGCAGCATCTCGTTGCTCCACGGGAACCCGCCCGCCTCCTCCTCGTCGACGGCCTGGTCCACCCTGAAC	4A|132.416779300|2264325|2264325	1	1	1.87E-26	chr7D	4507803	3	5.61E-26	TGCAGCATCTCGTTGCTCCACGGGAACCCGCCCGCCKCCTCCTCGTCGACGGCCTGGTCCACCCTGAAC	2	1	36:T>G	36	0.893333	0.004975	0.995025	0.004975	0.995025	0	3	2.45763	1	1	1	-	1	1	1	1	1	1	1	-	1	1	1	1	1	1	1	1	1	1	1	1	1
100017687|F|0-39:A>G-39:A>G	100017687|F|0--39:A>G	100017687	TGCAGCCACCGGGACCCTCTGCCCACGCAGCCTCGCCCGAGCCCCCTCGCGTCAGATCCGCGCCACTCC		0	0	999	chr1B	625487171	1	1.21E-27	TGCAGCCACCGGGACCCTCTGCCCACGCAGCCTCGCCCGRGCCCCCTCGCGTCAGATCCGCGCCACTCC	2	1	39:A>G	39	0.591111	0.977444	0.022556	0.977444	0.022556	0	2.67153	2	1	-	0	-	-	-	-	-	0	0	0	0	0	-	0	0	-	-	-	0	0	0	-	0	-
100017691|F|0-46:G>A-46:G>A	100017691|F|0--46:G>A	100017691	TGCAGCCACTCCTGGAGTAACGCGCACGCAATGGATTCCCTGAAGCGATGTTCCAGCAAGACAGAGTAA	5A|048.607357860|982315|982315	1	1	1.45E-27	chr5B	436753600	2	1.21E-27	TGCAGCCACTCCTGGAGTAACGCGCACGCAATGGATTCCCTGAAGCRATGTTCCAGCAAGACAGAGTAA	2	1	46:G>A	46	0.768889	0.971098	0.144509	0.855491	0.028902	0.115607	4.94554	2.92857	0.955882	0	0	0	-	0	0	0	-	-	0	0	0	0	2	-	0	0	0	-	-	0	0	0	0
100017696|F|0-29:T>C-29:T>C	100017696|F|0--29:T>C	100017696	TGCAGCCAGCGCGCGGTAAGCGCCAGCACTACCATTCCGGCGAACGCCACTGCCACGGCTGACATCCAC		0	0	999	chr7B	376909349	2	5.61E-26	TGCAGCCAGCGCGCGGTAAGCGCCAGCACYACCATTCCGGCGAACGCCACTGCCACGGCTGACATCCAC	2	1	29:T>C	29	0.72	0.006173	0.993827	0.006173	0.993827	0	3	2.16	1	-	1	1	-	1	1	1	1	1	1	1	1	-	1	1	1	1	1	1	1	1	1	1	1
100017699|F|0-57:A>G-57:A>G	100017699|F|0--57:A>G	100017699	TGCAGCCCAATCCGGATTGGCCGGCCGGCTCTAGGCCGACCACGGCCTCACGCCTCCACCCGAGATCGG		0	0	999		0	0	999	TGCAGCCCAATCCGGATTGGCCGGCCGGCTCTAGGCCGACCACGGCCTCACGCCTCCRCCCGAGATCGG	2	1	57:A>G	57	0.551111	0.024194	0.975806	0.024194	0.975806	0	2.66667	1.81301	1	-	-	-	-	-	-	-	-	1	1	-	-	-	1	-	1	-	-	1	1	-	1	-	-
100017705|F|0-53:A>G-53:A>G	100017705|F|0--53:A>G	100017705	TGCAGCCCATAGCCGCGGGACTCCGTGGGGGAGTCGCGGGTCTCCATCGAGTTACTGCTCCGAGCCGCC		0	0	999	chr4B	105081876	1	5.61E-26	TGCAGCCCATAGCCGCGGGACTCCGTGGGGGAGTCGCGGGTCTCCATCGAGTTRCTGCTCCGAGCCGCC	2	1	53:A>G	53	0.657778	0.067568	0.932432	0.067568	0.932432	0	2.21429	2.13415	1	1	1	1	-	1	-	1	-	-	-	-	1	-	-	1	1	1	-	0	1	1	1	0	-
100017711|F|0-67:C>G-67:C>G	100017711|F|0--67:C>G	100017711	TGCAGCCCCCGCGCGCCCGCTGGCTCGCCGTCGCCGCGCCTGTCCGGCTTGTCGCTGGCCGAGTCCTCT		0	0	999		0	0	999	TGCAGCCCCCGCGCGCCCGCTGGCTCGCCGTCGCCGCGCCTGTCCGGCTTGTCGCTGGCCGAGTCCTST	2	1	67:C>G	67	0.844444	0.947368	0.052632	0.947368	0.052632	0	3.84135	3.28571	1	0	0	1	0	-	0	0	0	0	0	0	0	0	0	0	-	1	0	0	0	0	0	0	0
100017737|F|0-45:T>G-45:T>G	100017737|F|0--45:T>G	100017737	TGCAGCCGCACGCATATGCGCTTCCACTAGCGGCGCATCGTGGCATGTGCCCCGGCCCGTCAAAATATT		0	0	999	chr6D	407574641	2	5.61E-26	TGCAGCCGCACGCATATGCGCTTCCACTAGCGGCGCATCGTGGCAKGTGCCCCGGCCCGTCAAAATATT	2	1	45:T>G	45	0.586667	0.007576	0.992424	0.007576	0.992424	0	3	1.82609	1	1	1	1	-	1	-	1	1	-	1	1	1	1	1	1	1	-	-	-	1	1	-	1	-
100017742|F|0-33:T>G-33:T>G	100017742|F|0--33:T>G	100017742	TGCAGCCGCCGGCAATGGAGGTGGTGGAGAAAGTCCGGGAGGCGACAACGGGCGTGGAAACCGAGATCG		0	0	999	chr7A	97335702	1	2.61E-24	TGCAGCCGCCGGCAATGGAGGTGGTGGAGAAAGKCCGGGAGGCGACAACGGGCGTGGAAACCGAGATCG	2	1	33:T>G	33	0.542222	0.918033	0.081967	0.918033	0.081967	0	2.19298	1.9	1	0	1	0	0	0	-	-	0	-	-	0	-	-	-	1	-	-	-	0	0	0	0	0	0
100017743|F|0-18:C>T-18:C>T	100017743|F|0--18:C>T	100017743	TGCAGCCGCCGGCGAGCTCGTGCAGCCTCCGCGCGTCGGTCCTGTTCGACTGCAAGGAATTGGGGTGCT		0	0	999	chr4A	708339096	1	1.21E-27	TGCAGCCGCCGGCGAGCTYGTGCAGCCTCCGCGCGTCGGTCCTGTTCGACTGCAAGGAATTGGGGTGCT	2	1	18:C>T	18	0.604444	0.941176	0.058824	0.941176	0.058824	0	4.37671	1.75	1	-	-	0	0	0	1	0	0	-	0	0	-	-	-	0	-	0	0	-	-	0	-	0	0
100017746|F|0-40:A>C-40:A>C	100017746|F|0--40:A>C	100017746	TGCAGCCGCCGTTCAAGTCGAGCGCGGGGGCGGCGAATGCAGGTGCTCCTCTACTTCCTCGACCTCCAA		0	0	999	chr3D	66232073	1	5.61E-26	TGCAGCCGCCGTTCAAGTCGAGCGCGGGGGCGGCGAATGCMGGTGCTCCTCTACTTCCTCGACCTCCAA	2	1	40:A>C	40	0.897778	0.00495	1	0	0.99505	0.00495	12	3.11159	1	1	1	1	1	1	1	1	1	1	1	1	1	1	1	1	1	1	1	1	-	1	1	1	1
100017758|F|0-19:T>A-19:T>A	100017758|F|0--19:T>A	100017758	TGCAGCCGGAGGAACTCAGTATCCTGCGATAGGCCACCCACACGATGGAAGAGATCCACGCGTACCAGA		0	0	999	chr3A	13835593	4	1.21E-27	TGCAGCCGGAGGAACTCAGWATCCTGMGATAGGCCACCCACACGATGGAAGAGATCCACGCGTACCAGA	2	2	19:T>A	19	0.6	0.755556	0.244444	0.755556	0.244444	0	2.7931	2.24324	1	-	0	0	-	-	0	0	1	0	1	1	0	0	0	-	-	1	1	-	-	1	-	-	1
100017771|F|0-60:C>T-60:C>T	100017771|F|0--60:C>T	100017771	TGCAGCCGGCTTCGAGATTAATAGCACCTCGGCCACGAGCGACGAGATAGAAGGTGCATGCCTTGCATT		0	0	999	chr1B	98799746	1	1.21E-27	TGCAGCCGGCTTCGAGATTAATAGCACCTCGGCCACGAGCGACGAGATAGAAGGTGCATGYCTTGCATT	2	1	60:C>T	60	0.857778	0.880829	0.119171	0.880829	0.119171	0	3.56614	2.96552	1	0	0	0	0	1	0	0	0	-	0	0	-	0	-	-	0	1	0	-	-	0	0	0	1
100017772|F|0-9:G>A-9:G>A	100017772|F|0--9:G>A	100017772	TGCAGCCGGGAGCGGACGGAGGAGGAAGCACGTTCAGAGAATGTGAAGGGAGCATCGGCTGGCTTTGTG		0	0	999	chr1A	56460936	1	1.21E-27	TGCAGCCGGRAGCGGACGGAGGAGGAAGCACGTTCAGAGAATGTGAAGGGAGCATCGGCTGGCTTTGTG	2	1	9:G>A	9	0.684444	0.883117	0.116883	0.883117	0.116883	0	2.46897	2.21739	1	1	-	0	0	-	-	0	-	0	0	1	-	0	0	-	-	1	0	0	-	0	0	0	1
100017783|F|0-29:C>T-29:C>T	100017783|F|0--29:C>T	100017783	TGCAGCCGTCGTGGCCGGCGTTGCCGCCACCTCCGACGCGAGCGCCGGCAGGTACGAGTACGTGCAGCT		0	0	999	chr3A	19494083	2	1.21E-27	TGCAGCCGTCGTGGCCGGCGTTGCCGCCAYCTCCGASGCGAGCGCCGGCAGGTACGAGTACGTGCAGCT	2	2	29:C>T	29	0.693333	0.955128	0.044872	0.955128	0.044872	0	2.45806	1.625	1	0	0	0	-	-	0	0	0	-	0	0	0	0	0	0	-	0	-	0	0	0	0	0	0
100017827|F|0-45:T>C-45:T>C	100017827|F|0--45:T>C	100017827	TGCAGCGCATGGGCGTTGGCCGGTTCCTGGCGGTCCCGGCGCTGGTCGCGGCCGCGCTGGTTGAGATGT	1A|082.019532660|1253593|1253593	1	1	1.45E-27	chr1A	355222587	1	5.61E-26	TGCAGCGCATGGGCGTTGGCCGGTTCCTGGCGGTCCCGGCGCTGGYCGCGGCCGCGCTGGTTGAGATGT	2	1	45:T>C	45	0.862222	0.623711	0.381443	0.618557	0.376289	0.005155	3.64474	3.2069	1	0	1	0	1	-	0	1	1	1	0	0	0	1	1	1	0	0	-	0	-	1	0	1	0
100017834|F|0-27:T>C-27:T>C	100017834|F|0--27:T>C	100017834	TGCAGCGCCCCGAGCTGGGCCGGCCCATATAGTTTGGTTTTTCAAACGAAAAAAAAGTGCGGGATCCGG		0	0	999		0	0	999	TGCAGCGCCCCGAGCTGGGCCGGCCCAYATAGTTTGGTTTTTCAAACGAAAAAAAAGTGCGGGATCCGR	2	2	27:T>C	27	0.817778	0.005435	0.994565	0.005435	0.994565	0	3	2.54167	1	1	1	-	1	1	1	1	-	1	1	1	1	1	1	1	-	1	1	1	1	-	-	1	1
100017835|F|0-18:G>A-18:G>A	100017835|F|0--18:G>A	100017835	TGCAGCGCCCCGCACTGGGCCGGCCCACGAAGACGTGCAGACCCGCGAACGGAAAAAGCTCGCAAAAAA		0	0	999	chr7B	295540424	9	1.21E-27	TGCAGCGCCCCGCACTGGRCCGGCCCACGAAGACGTGCAGACCCGCGAACGGAAAAAGCTCGCAAAAAA	2	1	18:G>A	18	0.831111	0.754011	0.245989	0.754011	0.245989	0	3.46023	2.14545	1	0	0	0	0	0	1	-	1	0	1	1	0	0	0	0	-	1	1	0	0	0	-	0	0
100017836|F|0-40:T>C-40:T>C	100017836|F|0--40:T>C	100017836	TGCAGCGCCCCGTGTTGGCCGGCCCACGAAACATGCAGACTAGCGAACGCAAAAAAACTCAACAAAAAA		0	0	999	chr5D	509438001	1	2.61E-24	TGCAGCGCCCCGTGTTGGCCGGCCCACGAAACATGCAGACYAGCGAACGCAAAAAAACTYAACAAAAAA	2	2	40:T>C	40	0.8	0.061111	0.994444	0.005556	0.938889	0.055556	2.5	2.08654	0.965517	1	1	1	2	1	1	1	1	1	1	-	1	2	-	1	1	1	1	1	1	-	1	2	1
100017842|F|0-28:A>G-28:A>G	100017842|F|0--28:A>G	100017842	TGCAGCGCCGGCCAGGTGGCATGATGCCACGCTGGTGAGCAGCGTCAGGTTGAGATTAGCTCGCCACGG		0	0	999	chr5A	345224005	3	2.61E-24	TGCAGCGCCGGCCAGGTGGCATGATGCCRCGCTGGTGASCAGCGTCAGGTTGAGATTAGCTCGCCACGG	2	2	28:A>G	28	0.764444	0.005814	1	0	0.994186	0.005814	8	2.45405	1	1	-	1	1	1	1	-	-	1	1	1	-	-	1	-	1	1	1	1	-	1	1	1	1
100017845|F|0-62:C>G-62:C>G	100017845|F|0--62:C>G	100017845	TGCAGCGCCGGTGCGTGCCTGGGCACAAGCCCATGTTGACGGGTCACATGCCGTGTCCCGTCCCAGGGC		0	0	999	chr5B	393570222	1	5.61E-26	TGCAGCGCCGGTGCGTGCCTGGGCACAAGCCCATGTTGACGGGTCACATGCCGTGTCCCGTCSCAGGGC	2	1	62:C>G	62	0.648889	0.273973	0.726027	0.273973	0.726027	0	2.46341	2.44954	1	-	1	-	-	1	-	-	-	-	0	1	1	-	-	1	0	1	0	0	0	0	1	1	1
100017865|F|0-47:G>C-47:G>C	100017865|F|0--47:G>C	100017865	TGCAGCGCTTGCATCGCATGTCCTTGCGACAGTCGATGCGGGGGTGGGCGGGGTCCAGATAGCGGGGGG		0	0	999	chr5D	15954615	2	5.61E-26	TGCAGCGCTTGCATCGCATGTCCTTGCGACAGTCGATGCGGGGGTGGSCGGGGTCCAGATAGCGGGGGG	2	1	47:G>C	47	0.8	0.011111	0.988889	0.011111	0.988889	0	2.5	2.30918	1	1	1	1	-	1	1	1	-	1	1	1	1	-	-	1	1	1	1	1	0	1	1	1	1
100017911|F|0-9:C>A-9:C>A	100017911|F|0--9:C>A	100017911	TGCAGCGTGCTTACAGCCGTCACCCGTGGCAGTACGCCGACAGGTCGAGCCGGCCGGCCCCACCCGTCA		0	0	999	chr2A	569438995	1	5.61E-26	TGCAGCGTGMTTACAGCCGTCACCCGTGGCAGTACGCCGACAGGTCGAGCCGGCCGGCCCCACCCGTCA	2	1	9:C>A	9	0.742222	0.005988	0.994012	0.005988	0.994012	0	6	1.98396	1	1	1	-	1	1	1	1	1	-	1	-	-	1	1	1	1	1	1	1	1	-	-	1	-
100017934|F|0-16:A>G-16:A>G	100017934|F|0--16:A>G	100017934	TGCAGCTAGCTTTCTCATAGCTGCATCCGATCGAGAACAAAATCACAACCAATGCATATCACGGTCACG		0	0	999	chr3D	580673570	1	1.21E-27	TGCAGCTAGCTTTCTCRTAGCTGCATCCGATCGAGAACAAAATCACAACCAATGCATATCACGGTCACG	2	1	16:A>G	16	0.777778	0.994286	0.011429	0.988571	0.005714	0.005714	10.54709	8	1	0	0	0	-	0	-	0	0	0	-	-	0	0	0	-	0	0	-	-	-	0	-	-	2
100017944|F|0-54:C>T-54:C>T	100017944|F|0--54:C>T	100017944	TGCAGCTCAGCCTCACCGGCGTCGAGCTCGGGGGTCACGGCGAAGGCATCCTCCCTGCCGTGCCGTGCG		0	0	999	chr2D	595557588	1	5.61E-26	TGCAGCTCAGCCTCACCGGCGTCGAGCTCGGGGGTCACGGCGAAGGCATCCTCCYTGCCGTGCCGTGCG	2	1	54:C>T	54	0.773333	0.293103	0.706897	0.293103	0.706897	0	2.52727	2.08824	1	0	1	1	1	1	-	1	0	0	0	0	-	1	1	0	1	1	1	0	1	0	1	1	1
100018011|F|0-44:C>T-44:C>T	100018011|F|0--44:C>T	100018011	TGCAGCTGGTCCTTCCCACGGCTACGCCTGCATGCATGTATGCGCGTGCGTGTCGGGTTTTGTACGTAT		0	0	999	chr4B	651509203	1	5.61E-26	TGCAGCTGGTCCTTCCCACGGCTACGCCTGCATGCATGTATGCGYGTGCGTGTCGGGTTTTGTACGTAT	2	1	44:C>T	44	0.613333	0.014493	0.985507	0.014493	0.985507	0	4	1.50327	1	1	1	1	-	1	1	1	1	-	-	1	1	0	1	1	-	1	1	1	1	1	-	-	-
100018013|F|0-33:C>G-33:C>G	100018013|F|0--33:C>G	100018013	TGCAGCTGGTGGTGATGATGCTGGTGATGGACGCCCATGGCGTTGGTGTTGCTGGCGGCGGCAGCTCCC		0	0	999	chr2B	714778522	1	5.61E-26	TGCAGCTGGTGGTGATGATGCTGGTGATGGACGSCCATGGCGTTGGTGTTGCTGGCGGCGGCAGCTCCC	2	1	33:C>G	33	0.528889	0.008403	0.991597	0.008403	0.991597	0	6	2.60714	1	1	1	-	1	-	1	1	1	1	1	-	-	-	-	-	-	1	1	1	-	1	1	1	-
100018040|F|0-6:C>T-6:C>T	100018040|F|0--6:C>T	100018040	TGCAGCCTGACGCCCTCCCCGGAGCTCAGCTGGTCGAACTGGAAGGCGTGGCCGACGCCCTTGGACTCG		0	0	999	chr7D	126419294	3	5.61E-26	TGCAGCYTGACGCCCTCCCCGGAGCYCAGCTGGTCGAASTGGAAGGCGTGGCCGACGCCCTTGGACTCG	2	3	6:C>T	6	0.715556	0.006211	0.993789	0.006211	0.993789	0	3	2.46707	1	1	1	1	-	-	1	1	-	1	-	1	1	1	1	1	-	1	1	-	1	1	1	1	1
100018041|F|0-17:A>C-17:A>C	100018041|F|0--17:A>C	100018041	TGCAGCTTGAGTAGAAAAGGCGTATTGTCACGTTCGTACTACCCCCTAGCTATGAACGAAAGCAAATCG	4A|103.694176500|1697593|1697593	1	1	1.45E-27	chrUn	51036217	1	5.61E-26	TGCAGCTTGAGTAGAAAMGGCGTATTGTCACGTTCGTACTACCCCCTAGCTATGAACGAAAGCAAATCG	2	1	17:A>C	17	0.902222	0.034483	0.965517	0.034483	0.965517	0	3.11111	2.36797	1	1	1	1	1	1	1	1	1	1	1	1	1	1	1	1	1	1	1	-	-	1	1	1	1
100018042|F|0-37:T>C-37:T>C	100018042|F|0--37:T>C	100018042	TGCAGCTTGCGATCCCGGCACATATGTATATGTCAGCTTGCCATCGCACCGAGCCGAAGAAATCATTAG		0	0	999	chr6D	24548709	1	5.61E-26	TGCAGCTTGCGATCCCGGCACATATGTATATGTCAGCYTGCCATCGCACCGAGCCGAAGAAATCATTAG	2	1	37:T>C	37	0.635556	0.027972	0.972028	0.027972	0.972028	0	2.66667	2.34286	1	1	-	-	1	1	-	1	1	1	1	1	-	1	-	-	1	1	1	1	-	1	1	1	1
100018043|F|0-9:T>C-9:T>C	100018043|F|0--9:T>C	100018043	TGCAGCTTGTGCGGCCTCGCCGAGCCGCGGCTCTTGCTTCCGCCGCTGAAGCTGCGGCCATGCCTCGCG		0	0	999	chr3D	614898649	1	5.61E-26	TGCAGCTTGYGCGGCCTCGCCGAGCCGCGGCTCTTGCTTCCGCCGCTGAAGCTGCGGCCATGCCTCGCG	2	1	9:T>C	9	0.751111	0.005917	0.994083	0.005917	0.994083	0	5	3.01531	1	1	1	-	1	-	1	1	1	1	-	-	0	-	1	1	1	-	1	-	1	-	1	1	1
100018050|F|0-55:T>C-55:T>C	100018050|F|0--55:T>C	100018050	TGCAGCTTTTGCCTGTGGATCGGGAGGACATGTCTGGATTGGATTGGAAACCCGGTTCTAGTTTCCCTC		0	0	999	chr3B	633726960	1	2.61E-24	TGCAGCTTTTGCCTGTGGATCGGGAGGACATGTCTGGATTGGATTGGAAACCCGGYTCTAGTTTCCMTY	2	3	55:T>C	55	0.555556	0.928	0.072	0.928	0.072	0	2.11966	2	1	-	-	-	-	-	0	0	0	-	-	0	0	-	-	-	0	0	0	0	0	0	0	0	-
100018060|F|0-60:C>G-60:C>G	100018060|F|0--60:C>G	100018060	TGCAGGAACGGGTGGTGGGGTTGGGGCAACACGGCCTCGGCCGTCCATCCACCATTACGTCGCGCCGCC		0	0	999	chr6B	289932051	2	5.61E-26	TGCAGGAACGGGTGGTGGGGTTGGGGCAACACGGCCTCGGCCGTCCATCCACCATTACGTSGCGCCGCC	2	1	60:C>G	60	0.92	0.004831	0.995169	0.004831	0.995169	0	3	2.26531	1	1	1	1	1	1	1	1	1	-	1	1	-	1	1	1	1	1	1	1	1	1	1	1	1
100018062|F|0-14:G>C-14:G>C	100018062|F|0--14:G>C	100018062	TGCAGGAACTGGACGGGGTCGAAGCGCGGCAGCTCGCAGCCGGACGGCCTCCAGCGCCACTTGAGGAAG		0	0	999	chr3D	327528267	3	1.21E-27	TGCAGGAACTGGACSGGGTCGAAGCGCGGCAGCTCGCAGCCGGACGGCCTCCASCGCCACTTGAGGAAG	2	2	14:G>C	14	0.564444	0.889764	0.307087	0.692913	0.110236	0.19685	2	1.69231	1	-	0	-	-	-	-	-	0	0	2	1	0	-	-	-	-	0	0	-	2	1	-	0	0
100018065|F|0-12:T>G-12:T>G	100018065|F|0--12:T>G	100018065	TGCAGGAATCCCTCTTCCTCCATGGATCTCTATTGATGATGATCGATCGATGTTGGCTTGGTTGATGCC	2A|008.294105853|2298972|2298972	1	1	1.45E-27	chr2A	15816028	1	5.61E-26	TGCAGGAATCCCKCTTCCTCCATGGATCTCTATTGATGATGATCGATCGATGTTGGCTTGGTTGATGCC	2	1	12:T>G	12	0.724444	0.006135	0.993865	0.006135	0.993865	0	4	3.80193	1	1	-	1	1	1	-	-	-	-	1	1	1	1	-	1	-	1	1	-	1	1	1	1	1
100018071|F|0-29:T>C-29:T>C	100018071|F|0--29:T>C	100018071	TGCAGGACATGGGTCCGAGCGAGAGCTGGTGCCGCTTGTGCCGGGGTAGGCTGTCCCGAGTGGCAAATC		0	0	999	chr3D	589681172	2	1.21E-27	TGCAGGACATGGGTCCGAGCGAGAGCTGGYGCCGCTTGTGCCGGGGTAGGCTGTCCCGAGTGGCAAATC	2	1	29:T>C	29	0.768889	0.976879	0.028902	0.971098	0.023121	0.00578	2.06154	1.57143	1	0	0	0	0	-	-	0	0	0	0	-	-	0	0	0	-	-	0	-	-	0	-	0	-
100018082|F|0-53:G>A-53:G>A	100018082|F|0--53:G>A	100018082	TGCAGGAGAACTGCAATCAACACAGGGAGCAGGATCATAGATACGGTCACCTGGTTACTTCTAACATGA		0	0	999	chr2B	440679170	3	1.21E-27	TGCAGGAGAACTGCAATCAACACAGGGAGCAGGATCATAGATACGGTCACCTGRTTACTTCTAACATGA	2	1	53:G>A	53	0.568889	0.984375	0.03125	0.96875	0.015625	0.015625	2.68056	2.4	1	0	-	-	0	-	0	-	0	0	0	0	-	0	-	0	0	-	-	-	-	0	-	-	-
100018111|F|0-5:T>G-5:T>G	100018111|F|0--5:T>G	100018111	TGCAGTAGGCTAGGAGCTCCGCGACCGCGGCCATGGCGAGCGGGCGAGGCGGCACGCGCGGGGTAGGGG	7A|078.466969660|1222002|1222002	1	1	3.11E-29	chr7A	248152624	2	1.21E-27	TGCAGKAGGCTAGGAGCTCCGCGACCGCGGCCATGGCGAGCGGGCGAGGCRGCACRCGCGGGGTAGGGG	2	3	5:T>G	5	0.977778	0.377273	0.640909	0.359091	0.622727	0.018182	10.78505	3.74576	1	1	1	1	1	0	1	2	1	1	1	1	0	1	1	1	1	0	1	1	0	1	0	1	0
100018114|F|0-29:G>C-29:G>C	100018114|F|0--29:G>C	100018114	TGCAGGAGGGGAGGGGATTTGAGTCGGGAGGAAGACGGCGATGCGGTAGAAAAGTGGATGGCTGTGGGC		0	0	999	chr3A	691383720	1	7.26E-25	TGCAGGAGGGGAGGGGATTTGAGTCGGGASGAAGACGGCGATGCGGTAGAAAAGTGGATGGCTGTGGRC	2	2	29:G>C	29	0.653333	0.163265	0.836735	0.163265	0.836735	0	2.06452	1.86301	1	1	-	-	1	0	1	1	1	-	1	-	1	-	1	1	1	1	-	-	1	1	1	-	-
100018118|F|0-13:G>T-13:G>T	100018118|F|0--13:G>T	100018118	TGCAGGAGTCGACGATCTGCCGGTGCTGATCGGAGAGGAAGGAGGCGCGAGGAATTGTGTCGGCGGCGG		0	0	999	chr7A	39149489	1	5.61E-26	TGCAGGAGTCGACKATCTGCCGGTGCTGATCGGAGAGGAAGGAGGCGCGAGGAATTGTGTCGGCGGCGG	2	1	13:G>T	13	0.653333	0.020408	0.979592	0.020408	0.979592	0	2.75	1.92258	1	-	1	-	-	1	1	-	-	1	1	-	-	-	1	1	1	1	1	0	1	1	1	1	1
100018142|F|0-45:A>G-45:A>G	100018142|F|0--45:A>G	100018142	TGCAGGCACAGGAGGGCGGCCGAGATGCGGAACAGGCCGTCGGAGACGACGGCCGCTGCGGGTTGGGCG	5B|059.128302330|4410450|4410450	1	2	3.11E-29	chr5B	531645120	3	1.21E-27	TGCAGGCACAGGAGGGCGGCCGAGATGCGGAACAGGCCGTCGGAGRCGACGGCCGCTGCGGGTTGGGCG	2	1	45:A>G	45	0.64	1	0.013889	0.986111	0	0.013889	10.08824	2	1	0	0	2	0	-	0	0	0	0	-	-	0	0	0	-	0	-	-	-	0	0	-	0	-
100018146|F|0-58:G>A-58:G>A	100018146|F|0--58:G>A	100018146	TGCAGGCACGGACGTGGACCTCGGCGGAGTCCGGCCCCACCGCGTGGACGAGGGTTGCGCCGAGATCGG		0	0	999		0	0	999	TGCAGGCACGGACGTGGACCTCGGCGGAGTCCGGCCCCACCGCGTGGACGAGGGTTGCRCCGAGATCGG	2	1	58:G>A	58	0.546667	0.00813	0.99187	0.00813	0.99187	0	3	1.58779	1	1	-	-	-	-	-	-	1	-	-	-	-	-	-	1	-	1	1	1	-	-	-	1	1
100018150|F|0-13:G>A-13:G>A	100018150|F|0--13:G>A	100018150	TGCAGGCAGCGGGGCCACGGGCGCGCCAACTTCTTCCTGCTCCGCTGTAGTAGACGTGTGGGACGTTCC		0	0	999	chr6B	688749348	1	5.61E-26	TGCAGGCAGCGGGRCCACGGGCGCGCCAACTTCTTCCTGCTCCGCTGTAGTAGACGTGTGGGACGTTCC	2	1	13:G>A	13	0.586667	0.022727	0.977273	0.022727	0.977273	0	2	1.65493	1	-	-	1	1	1	-	1	-	1	-	-	1	1	0	-	1	1	1	-	-	1	1	1	1
100018173|F|0-30:T>C-30:T>C	100018173|F|0--30:T>C	100018173	TGCAGGCCGCAGCGCCCGCGGTAGGAATTTTTTGTCCCGGTGCACTCTTTGGTTCGTTGCCGTCAGCGC		0	0	999	chr1D	350652214	1	1.21E-27	TGCAGGCCGCAGCGCCCGCGGTAGGAATTTYTTGTCCCGGTGCACTCTTTGGTTCGTTGCCGTCAGCGC	2	1	30:T>C	30	0.897778	0.980198	0.019802	0.980198	0.019802	0	2.72222	1.83333	1	0	0	0	0	0	0	0	0	0	0	0	-	0	0	0	-	0	0	0	0	0	0	0	0
100018179|F|0-67:T>G-67:T>G	100018179|F|0--67:T>G	100018179	TGCAGGCCGGTGGCTCGCCGAGGGAGAGATCCAGGAGGGGGTGGGAAGGGAGGTGGCGGCGCGATCTTG		0	0	999	chr2B	698591673	1	1.56E-26	TGCAGGCCGGTGGCTCGCCGAGGGAGAGATCCAGGAGGGGGTGGGAAGGGAGGTGGCGGCGCGATCTKG	2	1	67:T>G	67	0.608889	0.007299	0.992701	0.007299	0.992701	0	3	1.625	1	1	-	1	1	1	1	-	-	1	1	1	-	1	-	-	1	1	1	1	-	1	-	1	1
100018196|F|0-26:C>G-26:C>G	100018196|F|0--26:C>G	100018196	TGCAGGCGCCGGGAGGCCGCGCCGGCCCGCATGTCGAGGACGAGCCCCCCGTCGGACATGGCCTGCCCG		0	0	999	chr7A	714932636	1	1.21E-27	TGCAGGCGCCGGGAGGCCGCGCCGGCSCGCATGTCGAGGACRAGCCCSCCGTCGGACATGGCCTGCCCG	2	3	26:C>G	26	0.52	0.837607	0.179487	0.820513	0.162393	0.017094	2.22449	1.71429	1	-	-	-	0	-	0	0	-	-	-	0	-	-	1	0	-	-	0	2	1	1	-	0	0
100018211|F|0-31:A>G-31:A>G	100018211|F|0--31:A>G	100018211	TGCAGGCGCTGGTACCTCCACGCATCCGATCACAAGTTCCTCCGCTGTTTCCGTGACCGCCACCCACCC		0	0	999	chr6B	19043494	1	5.61E-26	TGCAGGCGCTGGTACCTCCACGCATCCGATCRCAAGTTCCTCCGCTGTTTCCGTGACCGCCACCCACCC	2	1	31:A>G	31	0.755556	0.005882	0.994118	0.005882	0.994118	0	4	2.44041	1	1	1	1	1	1	1	1	1	1	1	-	1	-	-	1	1	-	1	-	-	-	1	1	1
100018223|F|0-39:C>T-39:C>T	100018223|F|0--39:C>T	100018223	TGCAGGCGTAGCCCGTGGCTAGAAACGTCGGGGGTCACGCGGTTGCGGTCGACGGGGAACGTGGCGTTC		0	0	999	chr2A	722495722	1	1.21E-27	TGCAGGCGTAGCCCGTGGCTAGAAACGTCGGGGGTCACGYGGTTGCGGTCGACGGGGAACGTGGCGTTC	2	1	39:C>T	39	0.982222	0.995475	0.00905	0.99095	0.004525	0.004525	3.67778	2.66667	1	0	0	0	0	0	0	0	0	0	0	0	0	0	0	0	0	0	0	0	0	0	0	0	0
100018231|F|0-67:A>T-67:A>T	100018231|F|0--67:A>T	100018231	TGCAGGCTAACCATGAACATCCCTTCTGGTGATGAGAGCTTCTTCGGCTGGTGGGACTGCTCCAGGGAC		0	0	999	chr3D	41621203	1	1.56E-26	TGCAGGCTAACCATGAACATCCCTTCTGGTGATGAGAGCTTCTTCGGCTGGTGGGACTGCTCCAGGGWY	2	2	67:A>T	67	0.733333	0.006061	1	0	0.993939	0.006061	3	2.965	1	-	1	-	1	1	1	1	-	-	1	-	1	1	-	1	-	1	-	-	2	1	-	1	1
100018240|F|0-14:C>T-14:C>T	100018240|F|0--14:C>T	100018240	TGCAGGCTGACGTTCGTGATCGCGGAGGTGTGCCTGCTGGCGGGGTCGGTGCGGAACGCGTACCACACC		0	0	999	chr2D	633406902	3	1.21E-27	TGCAGGCTGACGTTYGTGATCGCGGAGGTGTGCCTGCTGGCGGGGTCGGTGCGGAACGCGTACCACACC	2	1	14:C>T	14	0.928889	0.985646	0.052632	0.947368	0.014354	0.038278	3.172	2	0.988372	0	0	0	0	0	0	0	0	0	0	0	0	0	0	0	0	0	0	-	0	0	0	0	0
100018257|F|0-22:T>C-22:T>C	100018257|F|0--22:T>C	100018257	TGCAGGGAGCGGGCGGCGTCCATGGCGCTCGGGAAGGCGTTGGGAGGAGAGGGCCAGGCGCGGGGAGGA		0	0	999	chr4A	215428369	10	5.61E-26	TGCAGGGAGCGGGCGGCGTCCAYGGCGCTCRGGAAGGCGYTGGGAGGAGAGGGCCAGGCGCGGGGAGGA	2	3	22:T>C	22	0.755556	0.052941	0.947059	0.052941	0.947059	0	2.5	1.81383	1	1	1	1	1	1	1	-	1	1	1	-	1	1	1	-	1	1	1	1	1	1	1	1	-
100018267|F|0-61:C>T-61:C>T	100018267|F|0--61:C>T	100018267	TGCAGGGCCGGCGCCACTCAAGGCAAGGCAGTACATAGTGATCTCGACCGCCTTTTGGTCCCAGAAAAT		0	0	999	chr2B	446082653	3	5.61E-26	TGCAGGGCCGGCGCCACTCAAGGCAAGGCAGTACATAGTGATCTCGACCGCCTTTTGGTCCYAGAAAAT	2	1	61:C>T	61	0.746667	0.166667	0.833333	0.166667	0.833333	0	2.05882	2.05229	1	-	-	-	1	0	-	1	1	1	1	-	1	-	1	-	-	0	1	-	-	1	1	1	0
100018281|F|0-20:G>A-20:G>A	100018281|F|0--20:G>A	100018281	TGCAGGGGAGAAGGCGGGGCGTGGTGGTAGGTGGCAGGGTGGGGCTCCGGCGGCGCGTGGCAGGGGCGG		0	0	999		0	0	999	TGCAGGGGAGAAGGCGGGGCRTGGTGGTAGGTGGCAGGGTGGGGCTCCGGCGGCGCGTGGCAGGGGCGG	2	1	20:G>A	20	0.653333	0.85034	0.14966	0.85034	0.14966	0	2.1145	1.83333	1	-	0	-	-	-	-	-	0	0	0	-	0	-	0	0	0	1	0	0	0	0	0	0	-
100018300|F|0-13:T>C-13:T>C	100018300|F|0--13:T>C	100018300	TGCAGGGGTGGCATGCGCGCCACGTTCCTTGGACTCGCCGGCCGGCCCTGAATTGATGGATCGTCGGGC		0	0	999	chr3A	654589011	2	2.61E-24	TGCAGGGGTGGCAYRCGCGCCACGTTCCTTGGACTCGCCGGCCGGCCCTGAATTGATGGATCGTCGGGC	2	2	13:T>C	13	0.888889	0.05	0.95	0.05	0.95	0	3.30769	2.68889	1	-	1	1	1	1	1	-	1	1	1	-	1	1	1	-	1	-	1	1	1	1	0	1	1
100018312|F|0-61:T>C-61:T>C	100018312|F|0--61:T>C	100018312	TGCAGGGTGGAGAAGGAGGACGCGGCGGCGCCGGCGGTCGAGGAGGCGGAGGACGACGACGTTAGGCCG		0	0	999	chr5B	485903108	1	5.61E-26	TGCAGGGTGGAGAAGGAGGACGCGGCGGCGCCGGCGGTCGAGGAGGCGGAGGACGACGACGYTAGGCCG	2	1	61:T>C	61	0.702222	0.056962	0.943038	0.056962	0.943038	0	2.6	2.51534	1	-	1	1	-	1	-	1	-	1	-	-	-	1	1	0	-	-	-	1	1	1	1	1	1
100018317|F|0-48:A>G-48:A>G	100018317|F|0--48:A>G	100018317	TGCAGGTAAATGCACGCGTACGTTTACTTTTCCACCACGAATTTGGATAAAAATTGCAGCGCCGCACGT		0	0	999	chr4D	399626567	1	5.61E-26	TGCAGGTAAATGCACGCGTACGTTTACTTTTCCACCACGAATTTGGATRAAAATTGCAGCGCCGCACGT	2	1	48:A>G	48	0.871111	0.010204	0.989796	0.010204	0.989796	0	2.5	2.17521	1	0	1	1	1	1	1	1	1	1	1	-	1	1	1	1	1	1	1	1	1	-	1	1	1
100018327|F|0-48:C>T-48:C>T	100018327|F|0--48:C>T	100018327	TGCAGGTAGCCGCGCAGCTCCCCGGTCCCGTCGCCTTCTTCACGGGAGCGCGCCCGCTTCCTCCGAGAT		0	0	999	chr5A	380134924	3	2.02E-25	TGCAGGTAGCCGCGCAGCTCCCCGGTCCCGTCGCCTTCTTCACGGGAGYGCGCCCGCTTCCTCCGAGAT	2	1	48:C>T	48	0.786667	0.99435	0.028249	0.971751	0.00565	0.022599	3.01622	1.8	1	1	0	0	-	0	0	0	0	0	-	0	0	0	0	0	-	0	0	0	0	0	0	0	-
100018339|F|0-32:A>G-32:A>G	100018339|F|0--32:A>G	100018339	TGCAGGTCCATTGCGTGGTACGGCCGGGACATACGGGTGCACCAGCCCCGCCACCCGCCGCCGGCGCCC	3D|030.651303320|1154268|1154268	1	1	6.73E-26	chr3D	41685595	1	5.61E-26	TGCAGGTCCATTGCGTGGTACGGCCGGGACATRCGGGTGCACCAGCCCCGCCACCCGCCGCCGGCGCCC	2	1	32:A>G	32	0.591111	0.022556	0.977444	0.022556	0.977444	0	2.25	1.85185	1	-	-	-	-	-	1	1	1	-	-	1	-	1	1	-	1	-	-	-	1	-	-	-	1
100018342|F|0-6:C>T-6:C>T	100018342|F|0--6:C>T	100018342	TGCAGGCCCGTGGCCGGGTCGATGCCCGAGACGGCGCCGACCGCGACGGAGTACCACGGCGGCGGCGGC		0	0	999	chr5A	672448346	1	5.61E-26	TGCAGGYCCGTGGCCGGGTCGATGCCCGAGACGGCGCCGACCGCGACGGAGTACCACGGCGGCGGCGGC	2	1	6:C>T	6	0.684444	0.051948	0.948052	0.051948	0.948052	0	2.625	1.98684	1	-	1	1	1	-	-	1	-	0	1	1	-	-	1	1	-	1	1	1	1	1	1	1	1
100018373|F|0-11:T>G-11:T>G	100018373|F|0--11:T>G	100018373	TGCAGGTGCTCTTCGCCGAGAAGCTGGTGCTGTGCAAGGTCAAGTCGACTTGCAAGAATCCGGGAGCTC		0	0	999	chr5D	550271603	1	1.21E-22	TGCAGGTGCTCKYCGCCGAGAAGCTGGTGCTGTGCAAGGTCAAGTCGACTYGCAAGAATCCGGGAGCTC	2	3	11:T>G	11	0.613333	0.130435	0.869565	0.130435	0.869565	0	3.57895	2.14706	1	-	-	1	-	1	1	0	1	1	1	-	1	1	1	1	0	1	1	0	1	1	0	-	1
100018388|F|0-28:A>G-28:A>G	100018388|F|0--28:A>G	100018388	TGCAGGTGGGGACGGCGCCGAGGAGCCGAGGGCATCCGTGCGTGACTGCGTGCAGTGTAGTGGTTGGAG	6A|043.247161900|1138102|1138102	1	1	8.65E-30	chr6A	89184268	1	1.21E-27	TGCAGGTGGGGACGGCGCCGAGGAGCCGRGGGCATCCGTGCGTGACTGCGTGCAGTGYAGYGGTTGGAG	2	3	28:A>G	28	0.68	0.941176	0.111111	0.888889	0.058824	0.052288	14.39884	2.63158	0.962963	0	0	-	0	-	-	0	0	0	-	0	0	0	0	0	0	-	0	0	0	0	0	0	2
100018396|F|0-12:A>G-12:A>G	100018396|F|0--12:A>G	100018396	TGCAGGTGTTGGACCTCGAGTGGATGCGGGCCCCATCGGGTGGCCGGATCTGGCGACCTAGCGGGTGGC		0	0	999	chr2D	48610587	1	5.61E-26	TGCAGGTGTTGGRCCTCGAGTGGATGCGGGCCCCATCGGGTGGCCGGATCTGGCGACCTAGCGGGTGGC	2	1	12:A>G	12	0.622222	0.014286	0.985714	0.014286	0.985714	0	3	1.92361	1	1	1	1	1	1	-	1	1	1	1	1	-	-	1	-	1	1	-	1	1	-	1	1	1
100018397|F|0-5:C>G-5:C>G	100018397|F|0--5:C>G	100018397	TGCAGCTTACCCGGATGACATTGCACTGATAAATCCATAATTAACAGCACCCAAACAGTTTGTCAACTA		0	0	999	chr3B	48749430	1	5.61E-26	TGCAGSTTACCCGGATGACATTGCACTGATAAATCCATAATTAACAGCACCCAAACAGTTTGTCAACTA	2	1	5:C>G	5	0.568889	0.023438	0.976562	0.023438	0.976562	0	2.66667	1.86822	1	-	-	-	-	-	1	1	1	-	1	1	-	-	1	1	-	-	-	-	-	1	1	-	1
100018399|F|0-28:G>C-28:G>C	100018399|F|0--28:G>C	100018399	TGCAGGTTCCGGAGCTCATAAGGAGGATGAAAAGCACCGCTATGGAGTATGAACAAGTGTTTGCGCCGA	2B|080.562336330|1390788|1390788	1	2	3.13E-24	chr6D	18164450	2	2.02E-25	TGCAGGTTCCGGAGCTCATAAGGAGGATSAAAAGCACCGCTATGGAGTATGAACAAGTGTTTGCGCCGA	2	1	28:G>C	28	0.715556	0.012422	0.987578	0.012422	0.987578	0	10.75	5.92473	1	1	1	-	1	1	-	-	1	1	1	1	1	1	1	-	1	1	1	-	1	-	-	-	1
100018405|F|0-48:C>T-48:C>T	100018405|F|0--48:C>T	100018405	TGCAGGTTGTCCCACCTACAGGCTGAGTGGAAGAGAGTTCGTATTTGCCGTTGTGTGATGAAAACTGGA		0	0	999	chr2A	18173645	8	1.21E-27	TGCAGGTTGTCCCACCTACAGGCTGAGTGGAAGAGAGTTCGTATTTGCYGTTGTGTGATGAAAACTGGA	2	1	48:C>T	48	0.546667	0.650407	0.365854	0.634146	0.349593	0.01626	3.46	3.3125	1	-	-	0	-	0	-	1	-	-	0	-	0	-	-	1	-	0	-	-	1	-	0	-	0
100018406|F|0-51:A>T-51:A>T	100018406|F|0--51:A>T	100018406	TGCAGGTTGTGGCAAGCATAACCTTAGTAGGAAACCAAATGGCAGCGTAGGAAGCTGTGGCGCGCCGCA		0	0	999	chr2D	44732723	1	5.61E-26	TGCAGGTTGTGGCAAGCATAACCTTAGTAGGAAACCAAATGGCAGCGTAGGWAGCTGTGGCGCGCCGCA	2	1	51:A>T	51	0.524444	0.008475	0.991525	0.008475	0.991525	0	3	2.5625	1	-	1	1	-	1	1	-	-	1	1	1	-	-	-	1	-	-	-	-	1	1	-	1	1
100018408|F|0-28:G>A-28:G>A	100018408|F|0--28:G>A	100018408	TGCAGGTTTCTAGAGTTACATTCTGGTGGCTGAGATGTGGAATGGCTTCTTGGGTTCCATTTTCATATA		0	0	999	chr6A	40524795	2	1.21E-27	TGCAGGTTTCTAGAGTTACATTCTGGTGRCTGAGATGTGGAATGGCTTCTTGGGTTCCATTTTCATATA	2	1	28:G>A	28	0.631111	1	0.014085	0.985915	0	0.014085	5.30588	2.5	0.981481	0	-	0	0	-	0	0	-	0	0	-	0	-	0	0	2	0	0	0	-	-	0	0	0
100018440|F|0-36:G>C-36:G>C	100018440|F|0--36:G>C	100018440	TGCAGTAGAGGTGTACAAAGAAATCGACGGGGCGGCGGCCGGCGCGCACCTGGGCGTGGAGGATGCAGT		0	0	999	chr3D	607102127	1	1.21E-27	TGCAGTAGAGGTGTACAAAGAAATCGACGGGGCGGCSGCCGGCGCGCACCTGGGCGTGGAGGATGCAGT	2	1	36:G>C	36	0.875556	0.994924	0.005076	0.994924	0.005076	0	3.80889	3	1	0	0	0	0	0	0	0	0	0	-	0	0	0	0	0	0	0	-	0	0	-	0	0	0
100018449|F|0-33:T>C-33:T>C	100018449|F|0--33:T>C	100018449	TGCAGTAGTGCCATGGTTGTTGCTCACTTATCCTGTTGAATATGCTCGTAGTGGTAATTTGCATATATG		0	0	999	chr1D	101102122	3	5.61E-26	TGCAGTAGTGCCATGGTTGTTGCTCACTTATCCYGTTGAATATGCTCGTAGTGGTAATTTGCATATATG	2	1	33:T>C	33	0.684444	0.006494	0.993506	0.006494	0.993506	0	5	1.64535	1	1	-	-	1	1	1	1	1	-	-	-	-	1	1	-	1	-	1	1	-	1	-	-	1
100018453|F|0-53:C>G-53:C>G	100018453|F|0--53:C>G	100018453	TGCAGTATGACGGACGGATGCGCCACCGGACCAGCTCGACAAGTTTGACAGAGCTTGGCTATACAAAAT		0	0	999	chr6A	7146608	1	1.21E-27	TGCAGTATGACGGACGGATGCGCCACCGGACCAGCTCGACAAGTTTGACAGAGSTTGGCTATACAAAAT	2	1	53:C>G	53	0.582222	0.961832	0.038168	0.961832	0.038168	0	2.11111	2	1	-	-	0	-	-	0	-	-	-	0	-	0	-	0	0	0	0	0	-	0	0	0	-	0
100018456|F|0-16:C>G-16:C>G	100018456|F|0--16:C>G	100018456	TGCAGTATTTTCGTACCTAAAGTCAGAAAATGAAAAAAAAAATCATCAATCATTCGGCTTCGATTTATT	1A|017.852113400|1162440|1162440	1	1	2.40E-30	chr1A	13736380	1	1.21E-27	TGCAGTATTTTCGTACSTAAAGTCAGAAAATGAAAAAAAAAATCATCAATCATTCGGCTTCGATTTATT	2	1	16:C>G	16	0.671111	0.993377	0.006623	0.993377	0.006623	0	5.56085	4.5	1	-	0	0	0	0	-	-	0	-	0	0	0	-	0	-	0	0	0	0	0	0	-	0	0
100018476|F|0-15:G>A-15:G>A	100018476|F|0--15:G>A	100018476	TGCAGTCCCGTCGTGGTCGCTTGCATAAGTACGGTGTGTCGAGAAAGAAAAGACGTCGCCATGCATCCA		0	0	999	chr6D	15258676	1	5.61E-26	TGCAGTCCCGTCGTGRTCGCTTGCATAAGTACGGTGTGTCGAGAAAGAAAAGACGTCGCCATGCATCCA	2	1	15:G>A	15	0.604444	0.007353	0.992647	0.007353	0.992647	0	3	1.57692	1	1	1	1	1	1	1	1	1	1	-	-	-	1	1	1	-	1	1	1	-	1	-	-	1
100018480|F|0-14:T>C-14:T>C	100018480|F|0--14:T>C	100018480	TGCAGTCCGCCGTCTGGCACCGCCCCCTGCCTGCCACGTCGAAGGAGCAGCCCGTGCGCCCCCATATGT		0	0	999	chr5A	14502980	6	1.21E-27	TGCAGTCCGCCGTCYGGCACCGCCCCCTGCCTGCCACGTCGAAGGAGCAGCCCGTGCGCCCCCATATGT	2	1	14:T>C	14	0.626667	0.992908	0.014184	0.985816	0.007092	0.007092	3.85976	3.5	1	0	0	0	0	-	0	0	0	0	0	0	0	0	0	-	0	-	0	0	0	0	0	0	-
100018486|F|0-52:C>T-52:C>T	100018486|F|0--52:C>T	100018486	TGCAGTCGACCCCTCGCCAGCCGTCGTCGTCGTCGCAGGGGTCGCCGCCGTCCGCCTTCCAGTTGTCCA		0	0	999	chr5D	446401346	3	5.61E-26	TGCAGTCGACCCCTCGCCAGCCGTCGTCGTCGTCGCAGGGGTCGCCGCCGTCYGCCTTCCAGTTGTCCA	2	1	52:C>T	52	0.742222	0.143713	0.856287	0.143713	0.856287	0	2.14815	1.89634	1	1	1	-	0	-	1	-	-	-	1	-	1	0	1	-	1	1	1	1	1	1	1	0	-
100018488|F|0-20:T>C-20:T>C	100018488|F|0--20:T>C	100018488	TGCAGTCGATCACCATGTCCTGCAACAGCATAGCAGCCACGTCCGCACGCACTTGCCTTACGAGGCGCT		0	0	999	chr2B	254327443	1	5.61E-26	TGCAGTCGATCACCATGTCCYGCAACAGCATAGCAGCCACGTCCGCACGCACTTGCCTTACGAGGCGCT	2	1	20:T>C	20	0.751111	0.12426	0.87574	0.12426	0.87574	0	2	1.79545	1	-	-	0	1	1	1	1	1	1	1	1	-	1	-	1	1	1	1	-	1	1	-	1	1
100018496|F|0-10:A>G-10:A>G	100018496|F|0--10:A>G	100018496	TGCAGTCGGGAAAAGGGGACCGCGGCCGGGTCGGATCAGGAGCCGTTAATCGGCTGCCACGTGTCCGAG		0	0	999	chr1A	23912059	3	7.26E-25	TGCAGTCGGGRAAAGGGGACCGCGGCCGGGTCGGATCAGGAGCCGTTAATCGGCTGCCACGTGTCCGAG	2	1	10:A>G	10	0.813333	0.010929	0.989071	0.010929	0.989071	0	3.33333	3.31088	1	-	1	1	1	1	1	1	1	-	1	1	1	1	1	1	-	1	1	1	1	1	1	1	1
100018498|F|0-43:A>G-43:A>G	100018498|F|0--43:A>G	100018498	TGCAGTCGTCGCCATCGGAGCTACAACGGTCGCCACAGGAGCTACAACCGCAGGGTGCGGCTGTTGTAT		0	0	999	chr1B	582337881	3	5.61E-26	TGCAGTCGTCGCCATCGGAGCTACAACGGTCGCCACAGGAGCTRCAACCGCAGGGTGCGGCTGTTGTAT	2	1	43:A>G	43	0.604444	0.007353	0.992647	0.007353	0.992647	0	3	1.67532	1	-	-	1	-	1	1	-	1	1	1	-	1	1	1	1	-	1	1	1	1	1	1	1	1
100018503|F|0-35:G>T-35:G>T	100018503|F|0--35:G>T	100018503	TGCAGTCTGCACAGCATCATTTCGCTCGCTGGACAGATATTCTCGTGCATTATACTCCACCGGCCGTCC	2D|143.833233500|1256545|1256545	1	1	2.44E-20	chr2B	786041526	2	1.21E-22	TGCAGTCTGCACAGCATCATTTCGCTCGCTGGACAKATATTYTCGYGCATTATACTCCACCGGCCGTCC	2	3	35:G>T	35	0.52	0.076923	0.923077	0.076923	0.923077	0	6.22222	3.37692	1	-	1	-	1	-	-	1	0	-	1	1	-	1	1	-	1	1	-	1	-	1	1	1	-
100018511|F|0-64:G>A-64:G>A	100018511|F|0--64:G>A	100018511	TGCAGTCTTTTTGCATTACAAAAATGATATGACATACTATAGGACTTTAGCAATATCCTTTACGGAACA		0	0	999	chr4A	593468010	8	1.21E-27	TGCAGTCTTTTTGCATTACAAAAATGATATGACATACTATAGGACTTTAGCAATATCCTTTACGRAACA	2	1	64:G>A	64	0.764444	0.988372	0.011628	0.988372	0.011628	0	6.74882	5.5	1	-	-	0	0	-	0	0	0	0	0	-	0	0	0	0	0	0	0	0	0	0	-	0	-
100018527|F|0-44:A>G-44:A>G	100018527|F|0--44:A>G	100018527	TGCAGTGCAGAACCATGACGCGGCGCGGTTCCCTTGATGTGGCCAGAGCACAGGCGGCTGCGACACAAT		0	0	999	chr5B	568401810	1	5.61E-26	TGCAGTGCAGAACCATGACGCGGCGCGGTTCCCTTGATGTGGCCRGAGCACAGGCGGCTGCGACACAAT	2	1	44:A>G	44	0.857778	0.031088	0.974093	0.025907	0.968912	0.005181	16.83333	2.92982	0.986486	1	1	1	1	1	1	-	1	1	1	1	1	1	1	1	1	1	1	1	1	-	1	-	1
100018530|F|0-35:C>A-35:C>A	100018530|F|0--35:C>A	100018530	TGCAGTGCCCCACGACGCTCTGTCGTCGAGTGCCGCGTACAGGTTGCTGCGTTTCGGCGGGGCGAAGGC		0	0	999	chr1A	59587661	1	1.21E-27	TGCAGTGCCCCACGACGCTCTGTCGTCGAGTGCCGMGTACAGGTTGCTGCGTTTCGGCGGGGCGAAGGC	2	1	35:C>A	35	0.573333	0.976744	0.023256	0.976744	0.023256	0	2.43421	1.75	1	0	0	-	0	0	-	0	-	-	0	-	0	-	0	0	-	-	0	-	0	0	-	0	1
100018532|F|0-24:A>G-24:A>G	100018532|F|0--24:A>G	100018532	TGCAGTGCCGATGAAACGCTGCTTATCGCCAAAGCAGACAATAGCGGGGGTCTCCCGCTTGGACTCTTC		0	0	999	chr1D	121136526	1	1.21E-27	TGCAGTGCCGATGAAACGCTGCTTRTCGCCAAAGCAGACAATAGCGGGGGTCTCCCGCTTGGACTCTTC	2	1	24:A>G	24	0.897778	1	0.009901	0.990099	0	0.009901	3.14173	2.5	1	0	0	0	0	0	0	0	0	0	0	0	0	0	0	0	0	0	0	0	-	0	0	0	0
100018550|F|0-6:G>A-6:G>A	100018550|F|0--6:G>A	100018550	TGCAGTGCTGTGCGAGACAGCGTGGCCGTGTGATGCGGCAAGCGCATGAGAGGCTGGAGCATGACGGGC	2A|005.363794633|1092844|1092844	1	1	3.11E-29	chr2A	4370397	1	1.21E-27	TGCAGTRCTGTGCGAGACAGCGTGGCCGTGTGATGCGGCAAGCGCATGAGAGGCTGGAGCATGACGGGC	2	1	6:G>A	6	0.951111	0.985981	0.018692	0.981308	0.014019	0.004673	18.18491	4.75	0.990196	0	0	0	0	0	0	0	0	0	0	0	0	0	0	0	0	0	0	0	0	0	1	0	0
100018557|F|0-33:G>A-33:G>A	100018557|F|0--33:G>A	100018557	TGCAGTGGATTTACAGTTTACACTCGGAGTCTCGGATTTCGACCGAGCTCTTGGGTCTTCTTCCGAACG		0	0	999	chr2A	736462158	2	1.21E-27	TGCAGTGGATTTACAGTTTACACTCGGAGTCTCRGATTTCGACCGAGCTCTTGGGTCTTCTTCCGAAYG	2	2	33:G>A	33	0.933333	1	0.038095	0.961905	0	0.038095	2.97266	2	0.977273	0	-	0	0	0	0	0	0	0	0	0	0	0	0	0	0	0	0	0	0	0	0	0	-
100018562|F|0-7:C>G-7:C>G	100018562|F|0--7:C>G	100018562	TGCAGTGCCGCTTCTGCCGCGTCGTGCCAGACCGGCTCCTCGACGCACAGCGCCTGCGCGAGAACCTGC		0	0	999	chr7A	189367362	1	2.61E-24	TGCAGTGSCGCYTCTGCCGCGTCGTGCCAGACCGGCTCCTCGACGCACAGCGCCTGCGCGAGAACCTGC	2	2	7:C>G	7	0.768889	0.248555	0.757225	0.242775	0.751445	0.00578	2.46667	2.35714	1	-	0	0	-	1	1	-	1	1	1	1	0	-	0	1	1	1	1	1	1	1	0	1	1
100018576|F|0-30:C>T-30:C>T	100018576|F|0--30:C>T	100018576	TGCAGTGTCCCTCCTAGTATCCTCCAACTGCGCTTTCTCATCAGGCAGCAACCGATATGGCCATCTTAA		0	0	999	chr1A	392377198	1	1.21E-27	TGCAGTGTCCCTCCTAGTATCCTCCAACTGYGCTTTCTCATCAGGCAGCAACCGATATGGCCATCTTAA	2	1	30:C>T	30	0.84	0.984127	0.021164	0.978836	0.015873	0.005291	2.44037	2.42857	1	0	0	0	0	0	0	0	0	-	0	0	0	0	0	0	0	0	0	-	-	0	0	0	0
100018600|F|0-16:A>G-16:A>G	100018600|F|0--16:A>G	100018600	TGCAGTTCTCTCGCTCAAAGACGACATAGGGAATGGAGAATTGGCTGCTGTGGCGAGGCCTGCCGAGAT		0	0	999	chr6B	133166133	1	9.39E-24	TGCAGTTCTCTCGCTCRAAGACGACATAGGGAATGGAGAATTGGCTGCTGTGGCGAGGCCTGCCGAGAT	2	1	16:A>G	16	0.933333	0.009524	0.990476	0.009524	0.990476	0	14	10.53755	1	1	1	1	1	1	1	1	1	1	1	1	1	1	1	1	1	1	1	1	1	1	1	-	-
100018602|F|0-18:C>T-18:C>T	100018602|F|0--18:C>T	100018602	TGCAGTTCTTGGGCAGTGCCCTTGAGTTTCAGCACACTAGCTAATTCAATTCGTTAGGTGGTAGCAACA		0	0	999	chr6D	423162204	2	5.61E-26	TGCAGTTCTTGGGCAGTGYCCTTGAGTTTCAGCACACTAGCTAATTCAATTCGTTAGGTGGTAGCAACA	2	1	18:C>T	18	0.764444	0.011628	0.994186	0.005814	0.988372	0.005814	2	1.89055	0.965517	1	1	1	1	2	1	1	1	1	-	1	-	1	-	-	1	1	1	1	-	1	-	-	1
100018610|F|0-10:G>C-10:G>C	100018610|F|0--10:G>C	100018610	TGCAGTTGGCGGCCAGCTTGCGCGAGAAGGTATCGTCGGCGCGCTGCGACCGGTCTTCGAAGCTGCCGC		0	0	999	chr2A	768266355	2	1.21E-27	TGCAGTTGGCSGCCAGCTTGCGCGAGAAGGTRTCGTCGGCGCGCTGCGACCGGTCTTCGAAGCTGCCGC	2	2	10:G>C	10	0.631111	0.992958	0.021127	0.978873	0.007042	0.014085	3.17647	1.6	1	-	-	-	0	0	-	-	-	0	0	-	-	-	0	0	-	0	0	0	0	0	-	-	0
100018615|F|0-7:G>A-7:G>A	100018615|F|0--7:G>A	100018615	TGCAGTTGTAGCCAGGCCCATTGGTGGAGTCGAGGCAGTCGCTGTGATCACTGACACAGGCGTACTCAC	1B|049.366669810|2280342|2280342	1	1	3.11E-29	chr1B	9941429	3	1.21E-27	TGCAGTTRTAGCCAGGCCCATTGGTGGAGTCGAGGCAGTCGCTGTGATCACTGACACAGGCGTACTCAY	2	2	7:G>A	7	0.586667	0.856061	0.143939	0.856061	0.143939	0	6.45455	3.57692	1	0	-	-	-	0	0	0	-	0	-	-	0	-	0	0	-	0	0	-	0	-	0	-	-
100018622|F|0-12:A>G-12:A>G	100018622|F|0--12:A>G	100018622	TGCAGTTTCACGAAACATATACGCCCGCAAATCACTAATTAAGCAACGCCCGTGCTTACAGATGCCGTG	5A|050.639073990|1035056|1035056	1	1	3.11E-29	chr5A	480788482	1	2.61E-24	TGCAGTTTCACGRAACATATACGCCCGCAAATCACTAATTAAGCAACGCCCGTGCTTACARATGCCGTG	2	2	12:A>G	12	0.808889	0.005495	0.994505	0.005495	0.994505	0	5	2.79167	1	1	1	1	1	1	-	1	1	1	1	1	1	1	1	1	1	1	1	1	1	1	1	1	1
100018661|F|0-33:G>A-33:G>A	100018661|F|0--33:G>A	100018661	TGCAGAACGGTGGCGGCGGCTAGAGCTTGCAGCGAGCGGATCCGTGCGCGGCAGGGGCCGGGGAGGATT		0	0	999	chr6B	168773637	2	1.21E-27	TGCAGAACGGTGGCGGCGGCTAGAGCTTGCAGCRAGCGGATCCGTGCGCGGCAGGGGCCGGGGAGGATT	2	1	33:G>A	33	0.826667	0.951613	0.048387	0.951613	0.048387	0	3.08955	2.58333	1	0	0	0	0	-	0	0	0	0	0	0	0	0	0	0	0	0	0	0	0	0	-	0	-
100018675|F|0-25:T>C-25:T>C	100018675|F|0--25:T>C	100018675	TGCAGAAGATTACTGAATTTTTTTCTCGGCAAAGAAAAAGCTAATGTCTGCTTGTGTGAAACCGAGTAA		0	0	999	chr1B	544257579	1	5.61E-26	TGCAGAAGATTACTGAATTTTTTTCYCGGCAAAGAAAAAGCTAATGTCTGCTTGTGTGAAACCGAGTAA	2	1	25:T>C	25	0.528889	0.033613	0.983193	0.016807	0.966387	0.016807	2	1.51181	1	1	1	-	1	-	1	1	1	-	-	1	-	1	-	-	-	-	1	-	-	1	1	1	1
100018676|F|0-65:A>C-65:A>C	100018676|F|0--65:A>C	100018676	TGCAGAAGCATGCGCGACGGACCGGACGCATTCATGGCCCTCCCGTGTCGCTCGTTCTCAACTCCACGG		0	0	999	chr2B	742460311	2	1.21E-27	TGCAGAAGCATGCGCGACGGACCGGACGCATTCATGGCCCTCCCGTGTCGCTCGTTCTCAACTCCMCGR	2	2	65:A>C	65	0.68	0.934641	0.065359	0.934641	0.065359	0	2.30405	2.18182	1	-	-	-	1	-	0	0	0	-	0	-	0	1	-	0	-	0	0	0	0	0	0	1	0
100018679|F|0-16:T>C-16:T>C	100018679|F|0--16:T>C	100018679	TGCAGAAGCCGGCGGCTATGTCGATGGATCGGGAGAAGGAGCGGGAGGCGGAGCTGGAGGGCGCCATGT		0	0	999	chr2D	496380733	6	5.61E-26	TGCAGAAGCCGGCGGCYATGTCGATGGATCGGGAGAAGGAGCGGGAGGCGGAGCTGGAGGGCGCCATGT	2	1	16:T>C	16	0.826667	0.026882	0.973118	0.026882	0.973118	0	2.25	2.23618	1	1	1	1	1	1	1	1	-	1	1	1	1	1	1	1	-	0	1	1	1	1	-	1	1
100018683|F|0-39:T>G-39:T>G	100018683|F|0--39:T>G	100018683	TGCAGAAGGCGCCTGCCCTCGCCGGAGCCCGTGACCACATCCGAAAACCTCTTGGAGCGGGCGGTACAC		0	0	999	chr6B	42139414	1	3.38E-23	TGCAGAAGGCGCCTGCCCTCGCCGGAGCCCGTGACCACAKCCGARAACCTCTTGGAGCGGGCGGTACRC	2	3	39:T>G	39	0.533333	0.216667	0.8	0.2	0.783333	0.016667	2.59259	1.875	1	-	-	1	-	1	1	2	-	1	1	-	1	-	1	1	-	-	-	1	0	1	1	1	1
100018689|F|0-41:T>C-41:T>C	100018689|F|0--41:T>C	100018689	TGCAGAATGCAACGGCCGGTCGACGACGCACGCACGCCGTCTTCCTCCCCCTCTTTATACCTCCACGCA		0	0	999	chr2A	88798547	2	2.61E-24	TGCAGAATGCAACGGCCGGTCGACGACGCACGCACGCCGTCYTCCTCCYCCTCTTTATACCTCCACGCA	2	2	41:T>C	41	0.786667	0.096045	0.909605	0.090395	0.903955	0.00565	2.3	2.05618	1	1	1	1	1	1	1	1	1	1	1	-	-	1	1	-	1	1	1	-	1	1	1	1	1
100018695|F|0-13:A>G-13:A>G	100018695|F|0--13:A>G	100018695	TGCAGACAAGTGAACAGCTGAGGGAGCTCTACGAGTGGCTCTTGTCCGGCGGCAACTCCGACCGCCGAG		0	0	999	chrUn	101190295	2	3.38E-23	TGCAGACAAGTGARCAGCTGAGGGAGCTCTACGAGTSGCTCTTGTCCGGCGGCAACTCCGACCGCCGAG	2	2	13:A>G	13	0.617778	0.158273	0.906475	0.093525	0.841727	0.064748	2.18182	1.9	1	1	0	-	-	-	-	-	1	1	1	-	0	1	1	1	-	-	1	-	1	-	1	1	-
100018710|F|0-11:T>A-11:T>A	100018710|F|0--11:T>A	100018710	TGCAGACCGGGTGGAGGCGCGCGGCGGCTTGAGTGATTTGGCGGCGTATTAACACACCGTCAGCACGGC		0	0	999	chr1B	649762020	2	1.21E-27	TGCAGACCGGGWGGAGGCGCGCGGCGGCTTGAGTGATTTGGCGGCGTATTAACACACCGTCAGCRCGGC	2	2	11:T>A	11	0.675556	0.013158	1	0	0.986842	0.013158	7	2.99375	1	-	-	1	1	1	1	-	1	1	1	1	1	-	1	-	-	1	-	1	1	1	1	1	1
100018715|F|0-22:A>G-22:A>G	100018715|F|0--22:A>G	100018715	TGCAGACGAACGCCCAACACGAATTCGTCCTCAACCCCAAGAGAAATAGAGAGATAAAAAACTTAGAGC		0	0	999	chr7B	677019614	1	5.61E-26	TGCAGACGAACGCCCAACACGARTTCGTCCTCAACCCCAAGAGAAATAGAGAGATAAAAAACTTAGAGC	2	1	22:A>G	22	0.568889	0.015625	0.984375	0.015625	0.984375	0	2.5	1.57664	1	1	1	1	1	-	1	1	1	1	1	1	1	1	-	1	-	-	1	1	-	-	1	1	-
100018716|F|0-31:A>C-31:A>C	100018716|F|0--31:A>C	100018716	TGCAGACGAGGAGACCCGGAGTGGCTGCACCATCGCCTTGGCAGGGCAGAGCAGAGGTGAGCCGAGATC		0	0	999	chr5B	295816125	3	3.38E-23	TGCAGACGAGGAGACCCGGAGTGGCTGCACCMTCGCCTTGGCAGGGCAGAGCAGAGGTGAGCCGAGATC	2	1	31:A>C	31	0.671111	0.013245	0.986755	0.013245	0.986755	0	5	3.4702	1	-	-	1	1	-	-	1	1	1	1	1	1	-	1	-	1	1	1	1	1	1	1	1	1
100018717|F|0-40:G>A-40:G>A	100018717|F|0--40:G>A	100018717	TGCAGACGATCTCCCGGCACTTCCGGTCGCTGCGGGACGCGATCGGCGCGCAGGTGCAGTCGGCGCGGC		0	0	999	chr4D	450331890	3	1.21E-27	TGCAGACGATCTCCCGGCACTTCCGGTCGCTGCGGGACGCRATCGGCGCGCAGGTGCAGTCGGCGCGGC	2	1	40:G>A	40	0.906667	1	0.02451	0.97549	0	0.02451	5.1645	4.5	0.98	0	0	0	0	0	2	0	0	0	0	0	0	0	0	0	0	0	0	0	0	0	0	0	0
100018721|F|0-24:C>A-24:C>A	100018721|F|0--24:C>A	100018721	TGCAGACGCCGCGCCCGCCTCCACCGCCGCCTCCCGGTTCCCCTCCTCCAGGAGCATCACTAGCAGCAC		0	0	999	chr1B	641529137	4	1.21E-22	TGCAGACGCCGCGCCCGCCTCCACMGCMGCCTCCCGGTTCCCCTCCTCCAGGAGCATCACYAGCAGCAC	2	3	24:C>A	24	0.537778	0.884298	0.115702	0.884298	0.115702	0	2.59292	2.4375	1	-	0	0	-	0	-	0	-	0	-	-	0	-	0	-	0	0	0	0	-	1	-	1	0
100018726|F|0-20:C>T-20:C>T	100018726|F|0--20:C>T	100018726	TGCAGACGCGACGATGATGACCCAGTGTCTTGAGAAGGAGTGACGGGTCGACCGCCGGCGGGGCACAGC		0	0	999	chr3D	101046035	3	1.21E-27	TGCAGACGCGACGATGATGAYCCAGTGTCTTGAGAAGGAGTGACGGGTCGACCGCCGGCGGGGCACAGC	2	1	20:C>T	20	0.648889	0.958904	0.041096	0.958904	0.041096	0	2.89375	2.83333	1	0	0	-	0	0	1	0	-	0	0	-	0	0	0	0	-	0	0	-	0	0	0	0	-
100018729|F|0-31:A>G-31:A>G	100018729|F|0--31:A>G	100018729	TGCAGACGCGGAGGGGTGAGGCGGTTCGGCCAGGTGGAAGACTCGGCGAAAATCGAGGAAGCCGATGAG		0	0	999	chr1B	471249728	2	5.61E-26	TGCAGACGCGGAGGGGTGAGGCGGTTCGGCCRGGTGGAAGACTCGGCGAAAATCGAGGAAGCCGATGAG	2	1	31:A>G	31	0.817778	0.016304	0.98913	0.01087	0.983696	0.005435	5.33333	2.9	1	-	1	1	1	1	1	1	1	1	1	1	-	1	1	1	1	1	1	1	1	0	1	1	1
100018736|F|0-29:A>G-29:A>G	100018736|F|0--29:A>G	100018736	TGCAGACGGCCCGGGCTTTGGGCAATGCAAAGACATAAAAGAAACTAACAGCATCAGCCAGCGCTGCGA		0	0	999	chr2B	588709437	1	1.21E-27	TGCAGACGGCCCGGGCTTTGGGCAATGCARAGACATAAAAGAAACTAACAGCATCAGCCAGCGCTGCGA	2	1	29:A>G	29	0.697778	0.719745	0.280255	0.719745	0.280255	0	2.89076	2.76596	1	-	1	-	0	-	-	-	-	0	0	0	0	1	-	-	0	-	0	0	0	0	0	0	1
100018738|F|0-22:G>C-22:G>C	100018738|F|0--22:G>C	100018738	TGCAGACGGCGTGGAAGCTGACGAAGTCGGCGGCGGCGCACACGCGGCCGGAGATATCTCGTAGCACGT		0	0	999	chr3D	608592155	1	5.61E-26	TGCAGACGGCGTGGAAGCTGACSAAGTCGGCGGCGGCGCACACGCGGCCGGAGATATCTCGTAGCACGT	2	1	22:G>C	22	0.773333	0.074713	0.931034	0.068966	0.925287	0.005747	2.46667	2.2069	1	1	1	1	1	0	1	1	1	-	1	1	1	1	1	1	1	1	1	1	1	0	1	1	1
100018739|F|0-6:C>A-6:C>A	100018739|F|0--6:C>A	100018739	TGCAGACGGGGGAGACAGGGCGGGCGCCGGAGCGCTCCCTGGAGGCGCTAGTGCTTACCTCTCGTGGAA		0	0	999	chr4B	52856759	1	1.21E-27	TGCAGAMGGGGGAGACAGGGCGGGCGCCGGAGCGCTCCCTGGAGGCGCTAGTGCTTACCTCTCGTGGAA	2	1	6:C>A	6	0.671111	0.86755	0.13245	0.86755	0.13245	0	2.29771	1.68182	1	-	-	0	-	1	0	0	-	0	0	0	-	-	0	0	0	-	0	0	-	0	0	0	1
100018741|F|0-46:A>G-46:A>G	100018741|F|0--46:A>G	100018741	TGCAGACGTCGCCTGTGCTGAAGGTGTCGTCGAACCAGGTTTCGGTATCGACAGAAGGTCCGGCCTGTT		0	0	999	chr2D	110063979	2	5.61E-26	TGCAGACGTCGCCTGTGCTGAAGGTGTCGTCGAACCAGGTTTCGGTRTCGACAGAAGGTCCGGCCTGTT	2	1	46:A>G	46	0.591111	0.007519	0.992481	0.007519	0.992481	0	3	2.43046	1	1	-	-	1	1	1	1	-	1	-	1	1	1	-	1	1	1	1	1	-	-	-	1	1
100018754|F|0-57:A>C-57:A>C	100018754|F|0--57:A>C	100018754	TGCAGAGAGACCCAACAAAAATCATCAGACGAAAAGTTCCGGGGGAAAAGACGAGCCAGGATCGGCCGA		0	0	999		0	0	999	TGCAGAGAGACCCAACAAAAATCATCAGACGAAAAGTTCCGGGGGAAAAGACGAGCCMGGATCGGCCGA	2	1	57:A>C	57	0.591111	0.007519	0.992481	0.007519	0.992481	0	7	2.52273	1	-	-	1	-	-	1	-	-	-	1	1	1	-	1	-	-	-	-	1	1	1	1	1	1
100018755|F|0-63:G>C-63:G>C	100018755|F|0--63:G>C	100018755	TGCAGAGAGACCCAACAAAAATCATCAGCGACGAAAAGTTATGGGGGGAAAACGAGCCCGGATGGGCCG		0	0	999	chr7D	512239244	1	9.39E-24	TGCAGAGAGACCCAACAAAAATCATCAGCGACGAAAAGTTATGGGGGGAAAACGAGCCCGGATSGGCCG	2	1	63:G>C	63	0.733333	0.042424	0.957576	0.042424	0.957576	0	4.28571	3.78659	1	-	1	1	-	-	-	1	1	1	1	1	1	-	1	1	-	-	1	1	-	1	1	1	1
100018758|F|0-27:A>G-27:A>G	100018758|F|0--27:A>G	100018758	TGCAGAGAGTGTTTCGGGTGGGCCGTCAACTGGGCTTTCGGCCCAGCCGGTGGTGCTGTAGTCCGAGAT		0	0	999	chr1D	415802099	1	2.02E-25	TGCAGAGAGTGTTTCGGGTGGGCCGTCRACTGGGCTTTCGGCCCAGCCGGTGGTGCWGTAGTCCGAGAT	2	2	27:A>G	27	0.782222	0.971591	0.028409	0.971591	0.028409	0	2.92473	2.33333	1	0	-	-	0	0	0	0	0	0	0	0	0	0	0	0	0	0	0	0	-	0	0	0	0
100018770|F|0-66:C>T-66:C>T	100018770|F|0--66:C>T	100018770	TGCAGAGCAGCTTGAGGAAAACAAAGACGTGGAGACCGGAGAGCCACATGTGAGCGTCTCTTGTTTCCT		0	0	999	chr5A	503872131	1	5.61E-26	TGCAGAGCAGCTTGAGGAAAACAAAGACGTGGAGACCGGAGAGCCACATGTGAGCGTCTCTTGTTTYCT	2	1	66:C>T	66	0.511111	0.008696	0.991304	0.008696	0.991304	0	3	1.75424	1	-	-	-	-	-	-	1	-	1	1	1	1	-	-	1	-	1	1	1	1	1	1	1	-
100018784|F|0-40:C>T-40:C>T	100018784|F|0--40:C>T	100018784	TGCAGAGCGTGCCCAAGGCGCGGCCCCGGATGCGCGACGTCGTGGACGCCCTCGAGCCGCTGCTCGCGC		0	0	999	chr7D	114999137	3	1.21E-27	TGCAGAGCGTGCCCAAGGCGCGGCCCCGGATGCGCGACGTYGTGGACGCCCTCGAGCCGCTGCTCGCGC	2	1	40:C>T	40	0.6	0.977778	0.037037	0.962963	0.022222	0.014815	2.47727	2	1	-	0	-	-	-	-	-	0	0	0	0	0	-	0	0	-	0	0	1	-	0	0	0	0
100018785|F|0-68:C>T-68:C>T	100018785|F|0--68:C>T	100018785	TGCAGAGCGTGCTGCACCAGGCGTCGGGTGCTGAGGCGGTGGACCTCACCGCCGCGCTCATCCGGCTGC		0	0	999	chr2D	15857847	3	4.34E-27	TGCAGAGCGTGCTGCACCAGGCGTCGGGTGCTGAGGCGGTGGACCTCACCGCCGCGCTCATCCGGCTGY	2	1	68:C>T	68	0.546667	0.00813	1	0	0.99187	0.00813	3	2.04839	1	-	-	1	-	-	-	1	1	1	1	1	1	-	-	1	1	1	-	1	1	-	1	1	1
100018787|F|0-16:T>A-16:T>A	100018787|F|0--16:T>A	100018787	TGCAGAGCTACTTGTTTACTGGAAAAAAAACATAATCGCAGTCAGAGCAATGGGACAGAAACAATGACT		0	0	999	chr1A	509895731	2	4.37E-22	TGCAGAGCTACTTGTTWACTGGAAAAAAAACATAATCGCAGTCAGAGCAATGGGACAGAAACAATGACT	2	1	16:T>A	16	0.675556	0.203947	0.796053	0.203947	0.796053	0	2.175	1.93525	1	1	1	1	-	0	1	1	1	1	-	-	-	1	-	1	1	0	1	-	-	-	1	1	0
100018804|F|0-20:G>A-20:G>A	100018804|F|0--20:G>A	100018804	TGCAGAGGCGGCTGAAGATCGCCGACCCGGTCAAGCTGAGCTACATCTGGGACAACTACGGCTCCGAGA		0	0	999	chr7B	692294421	1	2.61E-24	TGCAGAGGCGGCTGAAGATCRCCGACCCGGTCAAGCTGAGCTACATCTGGGACAACTACGGCTCCGAGA	2	1	20:G>A	20	0.608889	0.029197	0.970803	0.029197	0.970803	0	4	2.42857	1	-	1	1	-	-	-	1	-	1	1	1	1	-	1	1	1	1	1	1	1	1	-	1	1
100018806|F|0-19:A>G-19:A>G	100018806|F|0--19:A>G	100018806	TGCAGAGGCTGCACCAGCTACTTCTGCGGTTACGTGCCATCGTCGAGGAGGCCGAGGGGCGGTGTGTCA		0	0	999	chr1A	536685152	2	5.61E-26	TGCAGAGGCTGCACCAGCTRCTTCTGCGGTTACGTGCCATCGTCGAGGAGGCCGAGGGGCGGTGTGTCA	2	1	19:A>G	19	0.555556	0.024	0.976	0.024	0.976	0	4.66667	2.93464	1	1	-	1	-	1	1	-	-	-	-	-	-	1	1	-	-	1	-	-	-	-	-	1	1
100018813|F|0-41:T>C-41:T>C	100018813|F|0--41:T>C	100018813	TGCAGAGGGGAGGAGGCACGACGGAGGGGGAAAACTTGGGGTGCCGGCGAGATGGAGATGGCCCGGCTG	6A|047.621164010|1105205|1105205	1	1	2.42E-25	chr5A	678312638	8	1.21E-27	TGCAGAGGGGAGGAGGCACGACGGAGGGGGAAAACTTGGGGYGCCGGYGAGATGGAGATGGCMCGGCTG	2	3	41:T>C	41	0.728889	0.006098	1	0	0.993902	0.006098	5	2.16571	1	1	-	1	-	-	-	1	1	1	-	1	1	1	1	1	1	1	-	-	1	1	1	1	1
100018821|F|0-67:C>T-67:C>T	100018821|F|0--67:C>T	100018821	TGCAGAGTCGTTCAAGCGGCGGCAGAGGGCAGAGGCAGCGTGCCCCACCGTCCCGGCGGCAACAGTGCC		0	0	999	chr7D	147639880	1	1.56E-26	TGCAGAGTCGTTCAAGCGGCGGCAGAGGGCAGAGGCAGCGTGCCCCACCGTCCCGGCGGCAACAGTGYC	2	1	67:C>T	67	0.648889	0.006849	0.993151	0.006849	0.993151	0	3	1.6129	1	-	1	1	-	1	1	1	1	1	1	1	1	-	1	1	1	1	1	-	-	-	1	1	1
100018826|F|0-37:T>C-37:T>C	100018826|F|0--37:T>C	100018826	TGCAGAGTTGTAATCCGGTCCAAAAGGTATGACGCGATGAGGAGTTTTGTTGGGAAGATATGTGACCGA		0	0	999	chr1B	602488005	1	2.02E-25	TGCAGAGTTGTAATCCGGTCCAAAAGGTATGACGCGAYGAGGAGTTTTGTTGGGAAGATATGTGACCGA	2	1	37:T>C	37	0.631111	0.197183	0.802817	0.197183	0.802817	0	2.46667	2.17391	1	-	1	0	1	-	0	-	1	-	1	-	1	-	1	1	1	-	1	1	1	1	1	1	0
100018833|F|0-66:G>A-66:G>A	100018833|F|0--66:G>A	100018833	TGCAGATAGAAACGAATAAAGTCACGAGATGCTTCCAGGACCGGATCGACTATAAAAGGAGGCACAGCC		0	0	999	chr2D	117200146	1	5.61E-26	TGCAGATAGAAACGAATAAAGTCACGAGATGCTTCCAGGACCGGATCGACTATAAAAGGAGGCACARCC	2	1	66:G>A	66	0.737778	0.024096	0.975904	0.024096	0.975904	0	3.5	3.13333	1	-	1	1	-	-	-	1	1	1	1	-	1	-	1	1	1	1	1	1	-	1	1	1	1
100018840|F|0-65:T>C-65:T>C	100018840|F|0--65:T>C	100018840	TGCAGATCACATGGAATCGGTGCCGCACCGCCGCTGAGGGAATCGGCTACATTGCCGCCGGCGTCTGTC		0	0	999	chr3D	587393284	1	5.61E-26	TGCAGATCACATGGAATCGGTGCCGCACCGCCGCTGAGGGAATCGGCTACATTGCCGCCGGCGTCYGTC	2	1	65:T>C	65	0.604444	0.014706	0.992647	0.007353	0.985294	0.007353	6	3.61728	1	-	1	1	1	1	1	1	-	1	-	-	1	1	1	-	-	1	-	1	1	1	-	1	1
100018841|F|0-31:T>C-31:T>C	100018841|F|0--31:T>C	100018841	TGCAGATCACCGGCAGCGCCCCATTCCATGTTGTAGTTTGTTTCGGTCGTCCACACCATAGATCACGGA		0	0	999	chr1B	139004579	3	1.21E-22	TGCAGATCACCGGCAGCGCCCCATTCCATGTYGYAGTTTGTTTCGGTCGTCCACACCATAGATCAYGGA	2	3	31:T>C	31	0.533333	0.033333	0.991667	0.008333	0.966667	0.025	2	1.89431	1	-	-	-	-	1	1	-	1	1	1	1	-	0	1	-	-	-	1	1	-	1	-	1	-
100018869|F|0-38:A>C-38:A>C	100018869|F|0--38:A>C	100018869	TGCAGATCGTGCCGTACGGCCGGCTGGAGGAGATCGCCAGGACCGACTTCGGGGACCCGGCCCGCGACA		0	0	999	chr7B	162562478	3	1.21E-27	TGCAGATCGTGCCGTACGGCCGGCTGGAGGAGATCGCCMGGACCGACTTCGGGGACCCGGCCCGCGACA	2	1	38:A>C	38	0.586667	0.893939	0.265152	0.734848	0.106061	0.159091	2.03333	1.6	1	-	-	0	-	-	-	-	0	-	0	2	0	-	0	0	-	-	0	1	0	-	2	1	2
100018879|F|0-11:A>G-11:A>G	100018879|F|0--11:A>G	100018879	TGCAGATGCGGACCCTCTTCTCTTCTCTTCTCCGCCGCATGCAGCCACCGGAGTCAGTCACCCACCCGA		0	0	999	chr1D	471668434	1	4.34E-27	TGCAGATGCGGRCCCTCTTCTCTTCTCTTCTCCGCCGCATGCAGCCACCGGAGTCAGTCACCCACCCGA	2	1	11:A>G	11	0.68	0.993464	0.019608	0.980392	0.006536	0.013072	2.98773	1.66667	1	-	0	-	-	0	-	0	0	0	0	0	0	-	0	-	-	0	0	0	-	-	0	0	0
100018895|F|0-18:T>C-18:T>C	100018895|F|0--18:T>C	100018895	TGCAGATTGAATCAAGCGTCGCCGCCGTCGCCCTTTGCTTGTAGGTTGCTGCTGTCGCCGGGGAAGCAC		0	0	999	chr1A	81724974	1	2.61E-24	TGCAGATTGAATCAAGCGYCGCCGCCGTCGCCCTTTGCTTGTAGGTTGCTGCTGYCGCCGGGGAAGCAY	2	3	18:T>C	18	0.644444	0.006897	1	0	0.993103	0.006897	3	1.78808	1	-	1	1	-	-	1	1	1	-	1	1	1	-	1	1	-	1	-	1	1	1	1	1	1
100018919|F|0-6:A>G-6:A>G	100018919|F|0--6:A>G	100018919	TGCAGCAACGTGTGGCCGAAGCTGAGACGGCCATGGATAAGGGAGCTCGAAGAACTCTGCGCACAACAG		0	0	999	chr7D	540809491	2	1.21E-27	TGCAGCRACGYGTGGCYGAAGCTGAGACGGCCATGGATAAGGGAGCTCGAAGAACTCTGCGCACAACAG	2	3	6:A>G	6	0.822222	0.972973	0.12973	0.87027	0.027027	0.102703	2.05991	1.96296	0.958333	0	0	0	0	0	0	0	0	0	2	-	0	0	0	0	0	0	0	0	-	0	0	0	0
100018933|F|0-34:C>T-34:C>T	100018933|F|0--34:C>T	100018933	TGCAGCACAACGCCCTCTGGCTAGCACCCGTTGCCGCGAGTTCCTACAGGAGCAGTGGCTTGATGACAG		0	0	999	chr7B	637329903	3	1.21E-27	TGCAGCACAACGCCCTCTGGCTAGCACCCGTTGCYGCGAGTTCCTACAGGAGCAGTGGCTYGATGAYAG	2	3	34:C>T	34	0.631111	0.007042	1	0	0.992958	0.007042	3	1.52903	1	1	1	1	-	-	-	1	1	-	1	-	1	-	-	1	-	1	1	-	1	1	-	1	-
100018951|F|0-50:T>C-50:T>C	100018951|F|0--50:T>C	100018951	TGCAGCACCGGCGAGTCGGCGGAGGGGTCGTCCTGGAGCCGCATGACGAGTGGCACGCGGGTGCAGATG		0	0	999	chr4A	90878850	2	5.61E-26	TGCAGCACCGGCGAGTCGGCGGAGGGGTCGTCCTGGAGCCGCATGACGAGYGGCACGCGGGTGCAGATG	2	1	50:T>C	50	0.791111	0.101124	0.898876	0.101124	0.898876	0	2.42857	2.42373	1	-	1	-	1	-	0	1	1	1	1	1	-	-	-	-	-	1	-	1	-	1	1	1	1
100018974|F|0-51:T>C-51:T>C	100018974|F|0--51:T>C	100018974	TGCAGCACGCGGAGGCGCGGCAGCGCGCAGAGCGAGTCCGGGATGGCGCCGTCGAGGCGGTTCTCGGAG		0	0	999	chr5D	10774249	3	5.61E-26	TGCAGCACGCGGAGGCGCGGCAGCGCGCAGAGCGAGTCCGGGATGGCGCCGYCGAGGCGGTTCTCGGAG	2	1	51:T>C	51	0.684444	0.675325	0.324675	0.675325	0.324675	0	2.49565	1.51923	1	-	-	0	-	-	-	0	-	0	0	-	0	1	1	-	-	0	0	1	0	-	1	1	0
100018979|F|0-29:C>T-29:C>T	100018979|F|0--29:C>T	100018979	TGCAGCACGGTCGGTCTTTGACATGGCGGCGCAAGGCCCAGGGGCGGGGAGAGGCTGACGCCGCGAGAT		0	0	999	chr3B	44348135	4	1.21E-27	TGCAGCACGGTCGGTCTTTGACATGGCGGYGCAAGGCCCAGGGGCGGGGAGAGGCTGACGCCGCGAGAT	2	1	29:C>T	29	0.786667	0.977401	0.101695	0.898305	0.022599	0.079096	3.53774	3.38889	1	-	0	0	-	0	-	0	0	-	0	0	2	0	-	0	-	0	0	-	-	0	0	0	0
100018994|F|0-16:C>T-16:C>T	100018994|F|0--16:C>T	100018994	TGCAGCAGATGGGGTCCCGGCAGGCAGCGACGTGACACCGAGAAGAGAGACACCGGAAACACCCGAGAT		0	0	999		0	0	999	TGCAGCAGATGGGGTCYCGGYAGGCAGCGACGTGACACCGAGAAGAGAGACACCGGAAACACCCGAGAT	2	2	16:C>T	16	0.506667	0.973684	0.026316	0.973684	0.026316	0	2.52632	1.66667	1	-	0	0	-	0	0	-	-	-	0	-	-	-	0	0	-	0	0	0	-	0	-	0	0
100019006|F|0-23:A>G-23:A>G	100019006|F|0--23:A>G	100019006	TGCAGCAGCAGCCTGCGGTGAGCAGGGCTAGTCACGGGAATCCGGTTGGGAGAGGAGATGCCACGAACC		0	0	999		0	0	999	TGCAGCAGCAGCCTGCGGTGAGCRGGGCTASTCACGGGAATCCGGTTGGGAGRGGAGATGCCACGAACC	2	3	23:A>G	23	0.506667	0.982456	0.087719	0.912281	0.017544	0.070175	6.76271	2.9	1	-	0	0	2	-	-	0	-	-	-	-	0	0	0	-	0	0	0	-	0	-	0	2	0
100019040|F|0-33:A>G-33:A>G	100019040|F|0--33:A>G	100019040	TGCAGCAGCTCTCTCTCGTGCTGCCCACCGGAAAAAACGGTGAGCGTCTGTGGGTTTTTACCGAGATCG		0	0	999	chr6B	262273574	1	1.21E-22	TGCAGCAGCTCTCTCTCGTGCTGCCCACCGGAARAAACGGTGAGCGTCTGTGGGTTTTTACCGAGATCG	2	1	33:A>G	33	0.573333	0.403101	0.596899	0.403101	0.596899	0	2.21818	2.0641	1	-	1	-	-	-	1	-	1	0	0	-	1	-	-	-	0	0	0	1	1	1	-	1	-
100019044|F|0-28:C>T-28:C>T	100019044|F|0--28:C>T	100019044	TGCAGCAGCTGCGGGAACAGACCAGGAACATGCTCCAAGCACCGGCCGATCGGTCGCCTACGATGCCGA		0	0	999	chr5B	536518980	1	5.61E-26	TGCAGCAGCTGCGGGAACAGACCAGGAAYATGCTCCAAGCACCGGCCGATCGGTCGCCTACGATGCCGA	2	1	28:C>T	28	0.626667	0.248227	0.751773	0.248227	0.751773	0	2.5	1.83186	1	-	-	0	1	-	-	0	-	-	-	-	-	-	1	1	0	1	1	-	0	-	1	1	-
100019050|F|0-68:G>C-68:G>C	100019050|F|0--68:G>C	100019050	TGCAGCAGGAGCGGCGGCTGCGGACGGACAGGACAAGCGCGTCGATACAGCGGCAGAGCCCGGAGCTTG		0	0	999	chr1B	552888332	1	1.21E-27	TGCAGCAGGAGCGGCGGCTGCGGACGGACAGGACAAGCGCGTCGATACAGCGGCAGAGCCCGGAGCTTS	2	1	68:G>C	68	0.733333	0.933333	0.066667	0.933333	0.066667	0	2.33125	1.90909	1	0	0	0	0	-	0	-	-	0	0	0	-	0	0	0	0	-	0	0	0	0	0	0	0
100019058|F|0-31:G>T-31:G>T	100019058|F|0--31:G>T	100019058	TGCAGCAGGGGCTGGGCCGCACGCTGCTGGGGCTGCTGTCGGAGGCGCTGGGCCTCCGCCCCGGCCACC		0	0	999	chr2D	13723662	6	1.21E-27	TGCAGCAGGGGCTGGGCCGCACGCTGCTGGGKCTGCTGTCGGAGGCGCTGGGCCTCCGCCCCGGCCACC	2	1	31:G>T	31	0.764444	0.988372	0.023256	0.976744	0.011628	0.011628	2.08791	2	0.961538	0	-	0	0	-	2	0	0	0	-	0	0	0	-	0	0	0	0	0	0	-	0	0	0
100019073|F|0-61:C>A-61:C>A	100019073|F|0--61:C>A	100019073	TGCAGCATATCCAACCCCGGCAGTCAACGGATAATTGGCCGCCTATACGGATGTGGACGTGCTCAACAA		0	0	999	chr7D	464902918	2	5.61E-26	TGCAGCATATCCAACCCCGGCAGTCAACGGATAATTGGCCGCCTATACGGATGTGGACGTGMTCAACAA	2	1	61:C>A	61	0.635556	0.006993	1	0	0.993007	0.006993	3	1.62745	1	-	1	-	-	-	1	-	1	1	-	1	-	1	1	-	1	-	1	-	-	1	1	1	1
100019089|F|0-57:C>G-57:C>G	100019089|F|0--57:C>G	100019089	TGCAGCATGCGAGCCGGCATGACACGACCCGTATAATAATCATGCCTTGGCGGGGTGCGCCATGCCAGA		0	0	999	chr1D	384847704	1	5.61E-26	TGCAGCATGCGAGCCGGCATGACACGACCCGTATAATAATCATGCCTTGGCGGGGTGSGCCATGCCAGA	2	1	57:C>G	57	0.724444	0.02454	0.97546	0.02454	0.97546	0	2.25	1.96316	1	1	1	-	1	1	1	1	1	1	1	1	1	1	1	1	-	1	1	1	-	0	1	1	1
100019113|F|0-15:C>A-15:C>A	100019113|F|0--15:C>A	100019113	TGCAGCCAGCAACCGCGCCGGGTTGCCGCTGGCCGGCTTCCGCTCCAAGCCCCTGCCGAGCCTCCTCCT		0	0	999	chr1B	509510663	1	1.21E-27	TGCAGCCAGCAACCGMGCCGGGTTGCCGCTGGCCGGCTTCCGCTCCAAGCCCCTGCCGAGCCTCCTCCT	2	1	15:C>A	15	0.644444	0.937931	0.062069	0.937931	0.062069	0	2.28467	1.81818	1	0	0	-	-	-	-	0	0	0	0	-	0	1	0	0	0	0	-	-	0	0	0	1	0
100019114|F|0-44:T>G-44:T>G	100019114|F|0--44:T>G	100019114	TGCAGCCAGCGAATCGCCCTAGCCGGGGGCAAAACTCCAGGCTATGCTAGGCGTGGCGCCAGCCATTCG		0	0	999	chr4D	481498627	1	5.61E-26	TGCAGCCAGCGAATCGCCCTAGCCGGGGGCAAAACTCCAGGCTAKGCTAGGCGTGGCGCCAGCCATTCG	2	1	44:T>G	44	0.595556	0.022388	0.977612	0.022388	0.977612	0	2	1.64286	1	1	1	-	1	-	-	-	1	1	-	1	1	-	-	1	1	-	-	1	1	1	1	1	-
100019129|F|0-37:C>G-37:C>G	100019129|F|0--37:C>G	100019129	TGCAGCCCAGCCGGTGCCCCGTCTAAACCTAGCCCGTCCCCGCATCCCTCGATCCACATCTCCTCGATC		0	0	999	chr2A	71171704	2	5.61E-26	TGCAGCCCAGCCGGTGCCCCGTCTAAACCTAGCCCGTSCCCGCATCCCTCGATCCACATCTCCTCGATC	2	1	37:C>G	37	0.724444	0.932515	0.067485	0.932515	0.067485	0	6.33146	2.72727	1	0	0	-	0	0	-	0	0	0	1	-	0	0	0	-	-	0	0	-	0	0	-	0	0
100019134|F|0-56:T>C-56:T>C	100019134|F|0--56:T>C	100019134	TGCAGCCCATCGCCCTCGACCGAGTTTATTATTTCTCGCCGTGCCGGCCCCGATTCTCGTTTCCAGGTG	1B|122.668944700|2292789|2292789	1	1	3.15E-19	chr1B	546689463	1	9.46E-19	TGCAGCCCATCGCCCTCGACCGAGTTTATTATTTCTCGCCGTGCCGGCCCCGATTCYCGTTTCCAGGTG	2	1	56:T>C	56	0.742222	0.011976	0.988024	0.011976	0.988024	0	2.5	2.12568	1	1	1	1	1	-	-	-	-	-	1	1	1	1	1	1	1	-	1	-	1	-	1	1	1
100019158|F|0-35:C>G-35:C>G	100019158|F|0--35:C>G	100019158	TGCAGCCCGTGCCCGCGCCCAAGGCCCGCGCCGCCCGCCTCGTGGCGGGGCTCGACTCCAAGGACTGGG		0	0	999	chr3D	551992920	3	5.61E-26	TGCAGCCCGTGCCCGCGCCCAAGGCCCGCGCCGCCSGCCTCGTGGCGGGGCTCGACTCCAAGGACTGGG	2	1	35:C>G	35	0.626667	0.021277	0.978723	0.021277	0.978723	0	2	1.90845	1	1	1	1	-	1	1	1	1	-	1	1	1	1	1	1	-	1	1	1	1	1	1	1	1
100019164|F|0-32:G>A-32:G>A	100019164|F|0--32:G>A	100019164	TGCAGCCGACGTGCGAGAGAGGGCCGAGGCGGGACGGCGAGCCGGATTGGCCCGAAGGCGCGCGAGGTG		0	0	999	chr2A	756611203	1	5.61E-26	TGCAGCCGACGTGCGAGAGAGGGCCGAGGCGGRACGGCGAGCCGGATTGGCCCGAAGGCGCGCGAGGTG	2	1	32:G>A	32	0.875556	0.893401	0.106599	0.893401	0.106599	0	3.88525	2.95652	1	0	0	0	-	-	0	0	0	0	0	0	0	-	0	0	-	1	0	1	0	0	0	0	0
100019175|F|0-37:A>C-37:A>C	100019175|F|0--37:A>C	100019175	TGCAGCCGCCACCGACGACGGAGCCGGCGGGCCAGAGAAGCGCCAGGACGAAGACATACTCGCGTGCAG		0	0	999	chr1D	479800915	5	5.61E-26	TGCAGCCGCCACCGACGACGGAGCCGGCGGGCCAGAGMAGCGCCAGGACGAAGACATACTCGCGTGCAG	2	1	37:A>C	37	0.697778	0.063694	0.936306	0.063694	0.936306	0	2.2	1.90506	1	-	-	-	1	-	1	-	1	1	1	1	-	1	1	-	-	1	1	-	1	1	1	1	1
100019182|F|0-30:G>C-30:G>C	100019182|F|0--30:G>C	100019182	TGCAGCCGCCGCGGTGAAGCCTTAAACCGCGGGCCTGCTGTCTCCTTCACTGACGTTACAGCGGGAGAG		0	0	999	chr3B	241776721	1	2.03E-20	TGCAGCCGCCGCGGTGAAGCCTTAAACCGCSGGCCTGCTGTCTCCTTCACTGACGTTACAGCGGGAGAG	2	1	30:G>C	30	0.586667	0.007576	0.992424	0.007576	0.992424	0	8	2.19737	1	1	-	1	-	-	-	-	-	-	-	1	-	1	-	1	-	-	1	-	1	1	1	1	1
100019188|F|0-65:C>A-65:C>A	100019188|F|0--65:C>A	100019188	TGCAGCCGCGACGCCTCGTCGGGGAGCGGGATGTAGATGAGCTGGTCGAGCCGCCCCGGCCGGAGCAGC		0	0	999	chr2D	24487732	3	1.21E-27	TGCAGCCGCGACGCCTCGTCGGGGAGCGGGATGTAGATGAGCTGGTCGAGCCGCCCCGGCCGGAGMARS	2	3	65:C>A	65	0.982222	1	0.004525	0.995475	0	0.004525	4.59925	3	1	0	0	0	0	0	0	0	0	0	0	0	0	0	0	0	0	0	0	0	0	0	0	0	0
100019196|F|0-61:T>G-61:T>G	100019196|F|0--61:T>G	100019196	TGCAGCCGGCGCCGCCTGATCCTCGCTCGCCGCGGGCGCGGGCGCGGGCGCCTCCTCCGTCTTCGGCAC		0	0	999	chr4D	353424367	1	5.61E-26	TGCAGCCGGCGCCGCCTGATCCTCGCTCGCCGCGGGCGCGGGCGCGGGCGCCTCCTCCGTCKTCGGCAC	2	1	61:T>G	61	0.564444	0.007874	0.992126	0.007874	0.992126	0	3	2.25385	1	-	-	-	1	1	-	1	1	-	1	-	1	1	1	-	1	1	1	1	1	1	1	1	-
100019203|F|0-58:A>C-58:A>C	100019203|F|0--58:A>C	100019203	TGCAGCCGGGCCCCGCGCGTTGGCGCCCAGCCTGTCACCCACTTCCATTTGCCCGTACACAGGCCCCAC		0	0	999	chr3B	580472373	2	5.61E-26	TGCAGCCGGGCCCCGCGCGTTGGCGCCCAGCCTGTCACCCACTTCCATTTGCCCGTACMCAGGCCCCAC	2	1	58:A>C	58	0.671111	0.059603	0.940397	0.059603	0.940397	0	3.4	2.08228	1	1	1	-	-	1	1	1	-	1	0	1	1	1	1	-	-	1	-	-	-	1	1	1	-
100019209|F|0-19:G>T-19:G>T	100019209|F|0--19:G>T	100019209	TGCAGCCGGTACGGTTCCTGTGGCCTCGGCTCACTGTACTGCGGTGCAGGCTGCCAGAGTGGCAGATGC		0	0	999	chr2D	13138922	1	1.21E-27	TGCAGCCGGTACGGTTCCTKTGGCCTCGGCTCRCTGTACTGCGGTGCAGGCTGCCAGAGTGGCAGATGC	2	2	19:G>T	19	0.626667	0.829787	0.170213	0.829787	0.170213	0	2.59836	2	1	-	0	0	-	0	0	1	-	-	0	0	0	0	0	-	1	1	1	-	-	0	0	0	1
100019216|F|0-65:G>C-65:G>C	100019216|F|0--65:G>C	100019216	TGCAGCCGTCGACGGTGTCCACGCCTTTCACCCCGGATTTCAGCCTGTCGGAGGCTCTCCGGTACGCGT		0	0	999	chr7A	126522699	3	1.21E-27	TGCAGCCGTCGACGGTGTCCACGCCTTTCACCCCGGATTTCAGCCTGTCGGAGGCTCTCCGGTACSCGT	2	1	65:G>C	65	0.524444	0.881356	0.118644	0.881356	0.118644	0	2.30476	1.57143	1	-	0	-	-	-	-	-	1	-	0	0	0	-	0	-	-	-	0	0	0	1	0	0	0
100019225|F|0-16:T>C-16:T>C	100019225|F|0--16:T>C	100019225	TGCAGCCTCCAAACGATGAGAAAGCATCCCAAAGAAGAAACCTGGCATGGCCGCGCTTTTCCTATTTGA		0	0	999	chr5D	556844061	1	1.21E-22	TGCAGCCTCCAAACGAYGAGMAAGCATYCCAAAGAAGAAACCTGGCATGGCCGCGCTTTTCCTATTTGA	2	3	16:T>C	16	0.528889	0.176471	0.823529	0.176471	0.823529	0	2.72	1.67925	1	1	1	1	0	1	-	-	-	1	1	-	1	0	1	-	-	-	1	-	-	1	-	0	-
100019228|F|0-21:T>C-21:T>C	100019228|F|0--21:T>C	100019228	TGCAGCCTCCCCGGCGACCGGTGGCGACGCTGGCGTGGGTTCGGTCCGAGATCAGGTTCGCTCCTCTGG		0	0	999	chr1B	609567457	1	5.61E-26	TGCAGCCTCCCCGGCGACCGGYGGCGACGCTGGCGTGGGTTCGGTCCGAGATCAGGTTCGCTCCTCTGG	2	1	21:T>C	21	0.644444	0.013793	0.986207	0.013793	0.986207	0	3.5	1.78431	1	1	-	-	-	-	1	-	1	1	-	1	1	1	-	1	1	1	1	1	1	1	1	1	-
100019247|F|0-18:G>C-18:G>C	100019247|F|0--18:G>C	100019247	TGCAGCCTTCAACACTGTGTCCTGTAATGGAGTACTCCGTATTGATTAATTCAGCTTGGATATATCCTC		0	0	999	chr2D	628870203	1	2.61E-24	TGCAGCCTTCAACACTGTSTCCTGTAATGGAGTACTCCGYATTGATTAATTCAGCTTGGATATATCCTC	2	2	18:G>C	18	0.591111	0.015038	1	0	0.984962	0.015038	4	1.64583	1	-	1	1	1	1	1	1	1	1	-	-	1	1	-	1	1	1	1	-	1	1	-	1	-
100019255|F|0-59:T>C-59:T>C	100019255|F|0--59:T>C	100019255	TGCAGCGAATCGCGTGATAACGTGCGGTGCCGTGCCGGAACCCTAGCTAGCGAGGGCGGTGCGTGCGTG		0	0	999	chr2B	56778468	2	5.61E-26	TGCAGCGAATCGCGTGATAACGTGCGGTGCCGTGCCGGAACCCTAGCTAGCGAGGGCGGYGCGTGCGTG	2	1	59:T>C	59	0.862222	0.005155	0.994845	0.005155	0.994845	0	4	2.54167	1	1	1	1	1	1	1	-	1	1	1	-	1	1	1	1	1	1	1	1	1	1	1	1	-
100019256|F|0-17:G>C-17:G>C	100019256|F|0--17:G>C	100019256	TGCAGCGACAAGCGCGGGGACGGCGTCGTCCAGCCCGTGCTGCCGCCGGAGAAGGCGGTCCCGAGCAGC		0	0	999	chr6D	6003050	1	2.61E-24	TGCAGCGACAAGCGCGGSGACGGCRTCGTCCAGCCCGTGCTGCCGCCGGAGAAGGCGGTCCCGAGCAGC	2	2	17:G>C	17	0.533333	0.008333	0.991667	0.008333	0.991667	0	3	1.72222	1	-	1	1	-	-	1	1	1	1	1	-	1	-	1	1	1	1	-	1	1	-	1	1	-
100019264|F|0-34:C>T-34:C>T	100019264|F|0--34:C>T	100019264	TGCAGCGACGGAAGACACGGCGGCGGGGACGAATCGGGCGGCGGCGACGGTGGCGGAGGAAAACCGCCT		0	0	999		0	0	999	TGCAGCGACGGAAGACACGGCGGCGGGGACGAATYGGGCGGCGGCGACGGTGGCGGAGGAAAACCGCCT	2	1	34:C>T	34	0.568889	0.984375	0.015625	0.984375	0.015625	0	2.20979	2	1	-	0	-	0	0	-	0	0	0	0	-	-	0	-	0	0	0	0	-	0	0	0	0	-
100019270|F|0-26:C>G-26:C>G	100019270|F|0--26:C>G	100019270	TGCAGCGAGCGGCTCCAGGAGAGGGCCTATGGGGAGGAGCTCCGGTGCGGTTCCCGTTCGACTTGGTCG		0	0	999	chr2D	51369655	7	1.21E-27	TGCAGCGAGCGGCTCCAGGAGAGGGCSTATGGGGAGGAGCTCCGGTGCGGTTCCCGTTCGACTTGGTCG	2	1	26:C>G	26	0.711111	0.9875	0.08125	0.91875	0.0125	0.06875	2.80606	2.14286	1	-	-	0	-	0	0	0	0	0	0	2	0	0	0	-	0	0	0	0	0	0	0	0	0
100019278|F|0-24:T>G-24:T>G	100019278|F|0--24:T>G	100019278	TGCAGCGATCCATGCAAATGCAGTTCAACCTCGCCCGCGCACCGGTGTTCAACAAGGTCAAAGGGCCGA		0	0	999	chr1B	617591548	1	2.02E-25	TGCAGCGATCCATGCAAATGCAGTKCAACCTCGCCCGCGCACCGGTGTTCAACAAGGTCAAAGGGCCGA	2	1	24:T>G	24	0.608889	0.021898	0.978102	0.021898	0.978102	0	2.66667	2.26429	1	-	1	-	-	1	-	-	-	-	1	1	1	-	1	1	-	0	1	1	1	1	1	1	1
100019279|F|0-16:A>G-16:A>G	100019279|F|0--16:A>G	100019279	TGCAGCGATCGCCGGCAAGGGTTTCTCGATCTACTGTAGGTGGGGATAAGAGGAGAGTTCGAACCGAGA	1B|274.046863700|2285260|2285260	1	1	3.11E-29	chr1B	679606024	46	1.21E-22	TGCAGCGATCGCCGGCRAGGGTTTCTSGATCTACTGTAGGTGGGGATAAGAGGAGAGTTCGAACCGAGA	2	2	16:A>G	16	0.537778	0.512397	0.487603	0.512397	0.487603	0	2.45588	2	1	0	1	1	1	1	0	0	0	1	-	0	-	1	0	0	-	1	-	-	-	0	-	1	-
100019292|F|0-12:G>A-12:G>A	100019292|F|0--12:G>A	100019292	TGCAGCGCATCCGGCACGACAGCGAGCTCCGCATGCTGGCCTGCGTGCACACCACCCGCAACGTGCCGT		0	0	999	chr2D	612366451	4	1.21E-27	TGCAGCGCATCCRGCACGACAGCGAGCTCCGCATGCTGGCCTGCGTGCACACCACCCGCAACGTGCCGT	2	1	12:G>A	12	0.76	0.988304	0.070175	0.929825	0.011696	0.05848	3.1092	2.5	1	-	2	0	-	-	-	0	-	0	0	0	0	-	2	0	0	0	0	0	0	0	-	0	0
100019321|F|0-54:T>A-54:T>A	100019321|F|0--54:T>A	100019321	TGCAGCGCCGGGGTGGGGTGGCGAGATTGGATCGGAGATGGGGGAGGAGTGGGCTGTTAGTGTTTTTTT		0	0	999	chr5B	353209359	2	1.21E-27	TGCAGCGCCGGGGTGGGGTGGCGAGATTGGATCGGAGATGGGGGAGGAGTGGGCWGTTAGTGTTTTTTT	2	1	54:T>A	54	0.653333	0.809524	0.190476	0.809524	0.190476	0	2.39837	2.34483	1	0	0	-	-	-	-	0	-	0	-	0	0	-	-	-	-	0	-	-	0	-	-	1	-
100019327|F|0-21:A>C-21:A>C	100019327|F|0--21:A>C	100019327	TGCAGCGCGAGCTCCGGGAGGAGTTTCCCGGCAGGACGGCCATCGGCGAGCGCGACATTGATTCAGGCA		0	0	999	chr6B	142227314	1	5.61E-26	TGCAGCGCGAGCTCCGGGAGGMGTTTCCCGGCAGGACGGCCATCGGCGAGCGCGACATTGATTCAGGCA	2	1	21:A>C	21	0.648889	0.130137	0.869863	0.130137	0.869863	0	2	1.76119	1	-	1	-	1	0	-	1	1	1	-	-	-	0	1	1	1	0	1	-	0	1	1	1	0
100019337|F|0-36:A>G-36:A>G	100019337|F|0--36:A>G	100019337	TGCAGCGCGCGCATGCGAGGCAGAGGGCAGAGGCCGAGGAGCCGCCCTGCCGCGTCCAATCGCATCTGC		0	0	999	chr7D	241891849	2	5.61E-26	TGCAGCGCGCGCATGCGAGGCAGAGGGCAGAGGCCGRGGAGCCGCCCTGCCGCGTCCAATCGCATCTGC	2	1	36:A>G	36	0.791111	0.005618	0.994382	0.005618	0.994382	0	3.5	2.34715	1	1	-	1	1	1	-	1	1	1	-	1	1	1	1	-	1	-	1	1	1	1	1	1	1
100019340|F|0-58:A>G-58:A>G	100019340|F|0--58:A>G	100019340	TGCAGCGCGCTCCAGTGGCTCCTCGACCACCGCGCCGCCGGCCACGAACGGGCCAATGACTCCGCCCCC		0	0	999	chr1A	576131003	3	5.61E-26	TGCAGCGCGCTCCAGTGGCTCCTCGACCACCGCGCCGCCGGCCACGAACGGGCCAATGRCTCCGCCCCC	2	1	58:A>G	58	0.582222	0.030534	0.977099	0.022901	0.969466	0.007634	2.25	1.71533	1	1	-	1	1	-	1	1	1	-	1	1	-	1	-	1	-	1	-	1	0	-	1	1	1
100019360|F|0-5:T>C-5:T>C	100019360|F|0--5:T>C	100019360	TGCAGTGCTGCTGCCTGTGTACGTGGTTCGGCTGGAAACACCAGTCGCCGCCACCACCAGCAGCAGCAG		0	0	999	chr5A	537018956	1	2.61E-24	TGCAGYGCTGCTGCCTGTGTACGTGGTTCGGCTGGAAACACCAGTCGCCGCCACCASCAGCAGCAGCAG	2	2	5:T>C	5	0.72	0.018519	0.981481	0.018519	0.981481	0	2.5	1.67416	1	-	1	1	1	1	1	1	-	-	-	-	1	1	1	1	1	1	1	-	1	1	1	1	1
100019361|F|0-34:G>A-34:G>A	100019361|F|0--34:G>A	100019361	TGCAGCGGACGGGCTCAGGGCGGACAAGTTCTTCGAGCCGGACGAGCGGGGAAGGTATAGGGCACCATT		0	0	999	chr6D	242978429	3	1.21E-27	TGCAGCGGACGGGCTCAGGGCGGACAAGTTCTTCRAGCCGGACGAGCGGGGAAGGTATAGGGCACCATT	2	1	34:G>A	34	0.764444	0.994186	0.011628	0.988372	0.005814	0.005814	3.03889	2	1	-	0	-	-	-	0	-	-	-	0	0	0	0	0	-	-	0	0	0	0	-	0	0	0
100019364|F|0-68:C>T-68:C>T	100019364|F|0--68:C>T	100019364	TGCAGCGGAGCGAAATGGCGAGGCTCTCAGGCGACGCCCTGTCCTCTCTAGCCGGCGCTACAGCGAGGC		0	0	999	chr1B	603002557	1	5.65E-21	TGCAGCGGAGCGAAATGGCGAGGCTCTCAGGCGACGCCCTGTCCTCTCTAGCCGGCGCTACAGCGAGGY	2	1	68:C>T	68	0.542222	0.97541	0.02459	0.97541	0.02459	0	2.33077	2.25	1	-	-	0	0	0	-	-	-	-	-	0	0	-	-	0	-	0	-	0	-	0	0	0	0
100019378|F|0-30:T>C-30:T>C	100019378|F|0--30:T>C	100019378	TGCAGCGGCCCCGGCGGCGCCAGGCTCGTGTTCCACGCCGACCCGTGGTCGCGTGTCAGGGATGTCCAG		0	0	999	chr4D	484841028	4	5.61E-26	TGCAGCGGCCCCGGCGGCGCCAGGCTCGTGYTCCACGCCGACCCGTGGTCGCGTGTCAGGGATGTCCAG	2	1	30:T>C	30	0.702222	0.031646	0.974684	0.025316	0.968354	0.006329	2.6	2.00602	1	1	1	1	-	1	1	-	1	1	-	-	1	1	1	1	1	1	1	1	1	1	1	1	1
100019380|F|0-48:T>C-48:T>C	100019380|F|0--48:T>C	100019380	TGCAGCGGCCGCATTCTCGTCCGCGGTTAGCCGTAGCAGGAGGCGTCCTGGGCTCGACGTCGCCGCGGT		0	0	999	chr4A	118958240	3	5.61E-26	TGCAGCGGCCGCATTCTCGTCCGCGGTTAGCCGTAGCAGGAGGCGTCCYGGGCTCGACGTCGCCGCGGT	2	1	48:T>C	48	0.72	0.012346	0.987654	0.012346	0.987654	0	7	1.85465	1	-	1	1	1	1	1	1	-	1	-	1	1	1	1	1	1	-	-	1	1	-	1	1	1
100019381|F|0-6:T>G-6:T>G	100019381|F|0--6:T>G	100019381	TGCAGCTGCCGCGGGCGTCGCTGGGCGGCGAGACACGCGTTCGGCCGGCTGTGGCGGCATGTAGGCGCG		0	0	999	chr5A	546658454	1	5.61E-26	TGCAGCKGCCGCGGGCGTCGCTGGGCGGCGAGACACGCGTTCGGCCGGCTGTGGCGGCATGTAGGCGCG	2	1	6:T>G	6	0.666667	0.106667	0.9	0.1	0.893333	0.006667	2.05	1.83221	1	1	1	-	1	1	1	1	-	1	-	-	1	1	-	1	1	0	-	-	1	1	1	1	1
100019390|F|0-66:A>G-66:A>G	100019390|F|0--66:A>G	100019390	TGCAGCGGCGGTCCACGAGGCCACTGGACACCGGACAACGTCATCACCTCCGGCAACTGACCACCGAGA		0	0	999	chr1A	347518202	2	5.61E-26	TGCAGCGGCGGTCCACGAGGCCACTGGACACCGGACAACGTCATCACCTCCGGCAACTGACCACCGRKA	2	2	66:A>G	66	0.693333	0.961538	0.198718	0.801282	0.038462	0.160256	2.84314	1.70968	1	-	0	0	-	-	-	0	-	0	0	0	0	-	1	0	0	-	0	2	0	0	2	0	0
100019394|F|0-45:A>C-45:A>C	100019394|F|0--45:A>C	100019394	TGCAGCGGCTCGTCCTTTCGAATAATCAATTCACTGGCCGTGTGTAGCCGGAGTTCAACAAGCTCCCCC		0	0	999	chr5A	414696022	1	5.61E-26	TGCAGCGGCTCGTCCTTTCGAATAATCAATTCACTGGCCGTGTGTMGCCGGAGTTCAACAAGCTCCCCC	2	1	45:A>C	45	0.515556	0.008621	0.991379	0.008621	0.991379	0	4	2.03419	1	-	1	1	-	-	-	1	-	1	-	-	-	1	1	1	1	1	-	1	1	1	1	1	-
100019425|F|0-42:A>G-42:A>G	100019425|F|0--42:A>G	100019425	TGCAGCGTCGTGATCGTCTCCACGCCGGCGTGAGGCAGAGGGATTGCGGCCGGAGGTAGCAGTGGGCCT		0	0	999	chr1A	473223765	1	5.61E-26	TGCAGCGTCGTGATCGTCTCCACGCCGGCGTGAGGCAGAGGGRTTGCGGCCGGAGGTAGCAGTGGGCCT	2	1	42:A>G	42	0.715556	0.807453	0.198758	0.801242	0.192547	0.006211	2.79259	2.36364	1	1	1	0	-	0	0	0	0	0	0	0	0	-	-	0	0	-	-	-	0	1	-	1	0
100019426|F|0-49:G>A-49:G>A	100019426|F|0--49:G>A	100019426	TGCAGCGTCTCGCCCAGCGTCCGGTACAGCTCGTTGAGGTCGTGGACGGGGAGGTCGTCGAGGTGGCGG		0	0	999	chr2A	706277055	1	1.21E-27	TGCAGCGTCTCGCCCAGCGTCCGGTACAGCTCGTTGAGGTCGTGGACGGRGAGGTCGTCGAGGTGGCGG	2	1	49:G>A	49	0.577778	0.5	0.507692	0.492308	0.5	0.007692	2.12308	2.04286	1	-	1	-	0	1	-	-	0	-	0	0	-	-	-	-	1	1	-	1	1	0	1	0	1
100019431|F|0-37:A>C-37:A>C	100019431|F|0--37:A>C	100019431	TGCAGCGTGGTGAAGAGGACTTGGTGAAGATCAGCAGAGGAGGGCCCGGCCTTGGGGAGGAATCGTGGT		0	0	999	chr7B	169250846	6	5.61E-26	TGCAGCGTGGTGAAGAGGACTTGGTGAAGATCAGCAGMGGAGGGCCCGGCCTTGGGGAGGAATCGTGGT	2	1	37:A>C	37	0.72	0.012346	0.987654	0.012346	0.987654	0	4	1.71765	1	1	-	1	1	-	1	1	1	1	-	1	1	1	1	1	-	1	1	-	1	1	0	1	1
100019450|F|0-44:A>T-44:A>T	100019450|F|0--44:A>T	100019450	TGCAGCTACTCCGGCACTTTCGAGTGAGCGTGATTTCCAGTAACATTTCAAGAAACAAATGCATCCTCT		0	0	999	chr7D	477821367	1	5.61E-26	TGCAGCTACTCCGGCACTTTCGAGTGAGCGTGATTTCCAGTAACWTTTCAAGAAACAAATGCATCCTCT	2	1	44:A>T	44	0.764444	0.005814	0.994186	0.005814	0.994186	0	3	2.87709	1	-	1	1	1	1	1	1	1	1	1	1	1	1	1	1	-	1	-	1	-	-	1	1	1
100019453|F|0-12:G>T-12:G>T	100019453|F|0--12:G>T	100019453	TGCAGCTCACAAGATTGGAAGAGGAGGTGGGCAACGCCGGATTCGGTGGCGAGATTGTGGCATCGACCA		0	0	999	chr1D	141643986	1	1.21E-27	TGCAGCTCACAAKATTGGAAGAGGAGGTGGGCRACGCCGGATTMGGTGGCGAGATTGTGGCATCGACCA	2	3	12:G>T	12	0.831111	0.989305	0.101604	0.898396	0.010695	0.090909	4.08	3.35	0.961538	0	-	0	-	0	-	2	0	0	0	0	0	0	0	0	0	0	0	0	0	0	0	0	0
100019462|F|0-52:T>C-52:T>C	100019462|F|0--52:T>C	100019462	TGCAGCTCCAGATCAGAGCCGTCTCCTCCTCTATCCATCACCCTTCCGGTTCTTGCTCGCACGGTGGTC		0	0	999	chr7A	677625872	1	5.61E-26	TGCAGCTCCAGATCAGAGCCGTCTCCTCCTCTATCCATCACCCTTCCGGTTCYTGCTCGCACGGTGGTC	2	1	52:T>C	52	0.711111	0.00625	0.99375	0.00625	0.99375	0	5	3.63314	1	-	1	-	1	-	-	-	1	-	1	-	1	1	1	1	1	1	1	1	1	1	1	1	-
100019474|F|0-17:G>A-17:G>A	100019474|F|0--17:G>A	100019474	TGCAGCTCCGCGGTCTGGAGGGACCAGCGGTGAGAGATCGCCCTTCCATTTTCGTCTTTCCCGGCGGTT		0	0	999	chr1D	81459988	1	1.21E-27	TGCAGCTCCGCGGTCTGRAGGGACCAGCGGTGAGAGATCGCCCTTCCATTTTCGTCTTTCCCGGCGGTT	2	1	17:G>A	17	0.702222	0.955696	0.044304	0.955696	0.044304	0	2.12	1.66667	1	0	0	0	0	0	0	-	0	-	0	-	-	0	0	0	-	1	0	-	0	0	-	0	1
100019492|F|0-40:C>T-40:C>T	100019492|F|0--40:C>T	100019492	TGCAGCTCGCCATCCTCGCCGCCACCGTCACGTACCAAACCGGGCTGAACCCGCCGGGCGGGTTCTGGC		0	0	999	chr6A	585972899	6	1.21E-27	TGCAGCTCGCCATCCTCGCCGCCACCGTCACGTACCAAACYGGGCTGAACCCGCCGGGCGGGTTCTGGC	2	1	40:C>T	40	0.533333	0.708333	0.3	0.7	0.291667	0.008333	2.25581	1.91892	1	-	-	1	-	-	-	-	-	0	0	-	0	1	0	0	-	-	0	-	0	0	0	0	1
100019495|F|0-30:T>G-30:T>G	100019495|F|0--30:T>G	100019495	TGCAGCTCGCCGGCGCGTCCCATGACGTCCTCCGCAGCCTCGAGGCCGAGGCGGCGTCGCCGTCCGTGC		0	0	999	chr4B	647622743	3	5.61E-26	TGCAGCTCGCCGGCGCGTCCCATGACGTCCKCCGCAGCCTCGAGGCCGAGGCGGCGTCGCCGTCCGTGC	2	1	30:T>G	30	0.684444	0.006494	0.993506	0.006494	0.993506	0	4	2.00602	1	-	-	1	1	-	1	-	1	1	1	-	-	-	1	-	-	1	-	-	1	1	-	1	1
100019499|F|0-16:G>A-16:G>A	100019499|F|0--16:G>A	100019499	TGCAGCTCGTGATCCGGGAGACGCTCCGACTGCACACGCCGCTGCCGCTGCTGCTCCCCCGAGAGTGCC		0	0	999	chr3A	52982117	3	1.21E-27	TGCAGCTCGTGATCCGRGAGACGCTCCGACTGCACACGCCGCTGCCGCTGCTGCTCCCCCGAGAGTGCM	2	2	16:G>A	16	0.786667	0.519774	0.480226	0.519774	0.480226	0	2.7732	2.69608	1	-	0	1	0	1	1	0	0	1	0	1	0	0	1	0	1	1	0	-	0	0	0	0	1
100019501|F|0-15:G>C-15:G>C	100019501|F|0--15:G>C	100019501	TGCAGCTCTGCTCGAGAGGAGCGCACAAAACGGCAGCTTTGGCAGCTTGGCTCTGCCGGTGGTTTGTAC		0	0	999	chr6D	291925577	1	2.61E-24	TGCAGCTCTGCTCGASAGGAGCGCACAAAACGGCAGCTTTGGCAGCTTGGCTYTGCCGGTGGTTTGTAC	2	2	15:G>C	15	0.617778	0.007194	1	0	0.992806	0.007194	3	1.74497	1	1	1	1	1	1	-	1	1	-	-	1	1	1	-	-	-	1	1	-	1	1	1	1	-
100019510|F|0-48:C>T-48:C>T	100019510|F|0--48:C>T	100019510	TGCAGCTGATGCAGGAGGGGGAGGGACGGGGGAGCGCTGCATCGAGCGCCTGCTTCTGCCGGACGGATC	3A|143.729258500|2280022|2280022	1	1	2.42E-25	chr3A	739534893	1	5.61E-26	TGCAGCTGATGCAGGAGGGGGAGGGACGGGGGAGCGCTGCATCGAGCGYCTGCTTCTGCCGGACGGATC	2	1	48:C>T	48	0.902222	0.463054	0.551724	0.448276	0.536946	0.014778	4.93137	4.62992	1	0	0	1	1	1	0	2	1	0	0	0	1	1	0	1	1	1	0	1	0	0	1	1	1
100019534|F|0-9:C>T-9:C>T	100019534|F|0--9:C>T	100019534	TGCAGCTGCCCCGGCTCGGCCTCGTCGGCGCCCTCTTGCTGCGGCTCGTCGGGAGTGTTGCCGAGATCG		0	0	999	chr7B	145905733	1	2.61E-24	TGCAGCTGCYCCGGCTCGGCCTCGTCGGCGCCCTCTTGCTGCGGCTCGTCGGGAGTGTTGCCGAGATCG	2	1	9:C>T	9	0.702222	0.360759	0.651899	0.348101	0.639241	0.012658	3.18033	2.92308	1	-	1	-	-	0	-	0	2	1	1	1	0	-	1	1	0	0	1	-	0	-	-	1	0
100019538|F|0-31:C>T-31:C>T	100019538|F|0--31:C>T	100019538	TGCAGCTGCTGGCGGGCGCTGGGCCGGGCCGCTTTCGGCCAGGGCGACGCGTTGACGCACTGAGCGCAC		0	0	999	chr1D	110664041	1	5.61E-26	TGCAGCTGCTGGCGGGCGCTGGGCCGGGCCGYTTTCGGCCAGGGCGACGCGTTGACGCACTGAGCGCAC	2	1	31:C>T	31	0.635556	0.006993	0.993007	0.006993	0.993007	0	7	1.99324	1	1	1	-	-	1	1	1	1	1	1	1	1	1	-	-	-	1	-	1	1	1	1	1	1
100019539|F|0-68:A>G-68:A>G	100019539|F|0--68:A>G	100019539	TGCAGCTGCTGTCGCGCTGCTGCTTCCGGTCGCCGCTGTCGTTGCTCTGTTTTAGCTGCCGCTGTCGCA		0	0	999	chr2A	127312649	1	4.34E-27	TGCAGCTGCTGTCGCGCTGCTGCTTCCGGTCGCCGCTGTCGTTGCTCTGTTTTAGCTGCCGCTGTCGCR	2	1	68:A>G	68	0.684444	0.012987	0.987013	0.012987	0.987013	0	10	2.66242	1	1	1	-	1	-	1	1	1	1	1	1	1	-	1	1	-	1	1	1	1	1	-	1	-
100019556|F|0-18:G>C-18:G>C	100019556|F|0--18:G>C	100019556	TGCAGCTTCGCGGTCAGGGGGTGGCGGTTCTGGGGTGCCAGGGTTGCTCGACGTGGTGGTTCGGCTTGC		0	0	999	chrUn	98125316	1	5.61E-26	TGCAGCTTCGCGGTCAGGSGGTGGCGGTTCTGGGGTGCCAGGGTTGCTCGACGTGGTGGTTCGGCTTGC	2	1	18:G>C	18	0.897778	0.123762	0.876238	0.123762	0.876238	0	2.48148	2.46154	1	1	0	1	1	1	1	0	-	1	1	1	0	1	0	-	1	1	0	1	-	1	1	1	1
100019604|F|0-14:T>C-14:T>C	100019604|F|0--14:T>C	100019604	TGCAGGACGAACCTTCCGAACCAGTTGTTGGACAGTCTAACGAGGTGCTGCATGAGCCTGGACAGGAGC		0	0	999	chr4A	26770007	3	5.61E-26	TGCAGGACGAACCTYCCGAACCAGTTGTTGGACAGTCTAACGAGGTGCTGCATGAGCCTGGACAGGAGC	2	1	14:T>C	14	0.88	0.005051	1	0	0.994949	0.005051	6.5	2.27615	0.9875	1	1	1	-	1	1	1	-	1	1	1	1	1	1	1	1	1	1	1	-	1	1	1	1
100019605|F|0-22:C>T-22:C>T	100019605|F|0--22:C>T	100019605	TGCAGGACGCCGGGAGCTCGTACGCGAGGGCGCCCAGGTGCAGCTGGTCGGCCATCCCGCCGCCGAGAT		0	0	999	chr2D	485847572	2	2.02E-25	TGCAGGACGCCGGGAGCTCGTAYGCGAGGGCGCCCAGGTGCAGCTGGTCGGCCATCCCGCCGCCGAGAT	2	1	22:C>T	22	0.866667	0.994872	0.005128	0.994872	0.005128	0	4.8381	3	1	0	0	0	0	0	-	0	0	0	0	0	0	-	0	0	0	0	0	0	0	0	0	0	0
100019607|F|0-60:T>A-60:T>A	100019607|F|0--60:T>A	100019607	TGCAGGACGTTGCCGGTGTCGACGAGGTCGCCCGCGATCTTGGCGGGCACGATCCGAGGATGCTTGTGG		0	0	999	chr3A	613542275	1	5.61E-26	TGCAGGACGTTGCCGGTGTCGACGAGGTCGCCCGCGATCTTGGCGGGCACGATCCGAGGAWGCTTGTGG	2	1	60:T>A	60	0.555556	0.016	0.984	0.016	0.984	0	3	1.62121	1	-	1	1	-	1	-	-	1	1	-	1	1	1	1	-	1	1	1	1	1	1	-	1	1
100019609|F|0-16:A>C-16:A>C	100019609|F|0--16:A>C	100019609	TGCAGGAGAAGATGGAAGCGCTGAGGGAGAGAGTCGTGACGGCCGAGGCGACGAGCTTGGCGCAACGGA		0	0	999	chr2B	558041605	2	5.61E-26	TGCAGGAGAAGATGGAMGCGCTGAGGGAGAGAGTCGTGACGGCCGAGGCGACGAGCTTGGCGCAACGGA	2	1	16:A>C	16	0.564444	0.007874	0.992126	0.007874	0.992126	0	4	1.73188	1	1	-	-	-	1	1	1	-	1	1	1	1	1	-	1	1	1	1	-	-	-	1	1	-
100019617|F|0-15:C>T-15:C>T	100019617|F|0--15:C>T	100019617	TGCAGGAGCATCTTTCGGCCGGACCACCACTTGCAGAAGATGTACAAGGCGACCGCGACTTGGGATACC		0	0	999	chr5B	682954305	4	5.61E-26	TGCAGGAGCATCTTTYGGCCGGACCACCACTTGCAGAAGATGTACAAGGCGACCGCGACTTGGGATACC	2	1	15:C>T	15	0.617778	0.028777	0.971223	0.028777	0.971223	0	2	1.77143	1	-	-	1	1	1	0	-	-	-	1	-	1	1	1	-	-	-	1	1	1	-	-	1	1
100019620|F|0-8:T>C-8:T>C	100019620|F|0--8:T>C	100019620	TGCAGGAGTGCCGGCCACCTGGGCGGCGCGGCCACCTCGCAGCTGATGGCCTGCGTGGGCGTGGAGTGC		0	0	999	chr1B	584737736	1	5.61E-26	TGCAGGAGYGCCGGCCACCTGGGCGGCGCGGCCACCTCGCAGCTGATGGCCTGCGTGGGCGTGGAGTGC	2	1	8:T>C	8	0.715556	0.018634	0.981366	0.018634	0.981366	0	3.66667	2.70552	1	1	1	1	-	1	-	1	1	1	1	1	1	1	1	1	1	1	1	1	1	1	1	1	0
100019623|F|0-29:C>A-29:C>A	100019623|F|0--29:C>A	100019623	TGCAGGAGCTCCGGCAGACGCTCGACGGGCTGGGCGACGCCGATCTCGGCGCCTCGCTCTCCGACGCGG	2B|086.229554170|2314869|2314869	1	1	3.13E-24	chr5B	426174034	3	5.61E-26	TGCAGGAGCTCCGGCAGACGCTCGACGGGMTGGGCGACGCCGATCTCGGCGCCTCGCTCTCCGACGCGG	2	1	29:C>A	29	0.635556	0.321678	0.678322	0.321678	0.678322	0	3.70213	2.96907	1	-	-	1	-	-	-	-	1	0	-	1	1	-	1	-	1	1	1	1	0	-	1	1	-
100019624|F|0-41:A>G-41:A>G	100019624|F|0--41:A>G	100019624	TGCAGGAGGAAGTCGTCGGTGAAGCCCATCCGGCTGACGTCAACGAAGAGGCCCAGCTGCTTGTGCTGG		0	0	999	chr5B	426165841	3	5.61E-26	TGCAGGAGGAAGTCGTCGGTGAAGCCCATCCGGCTGACGTCRACGAAGAGGCCCAGCTGCTTGTGCTGG	2	1	41:A>G	41	0.755556	0.005882	1	0	0.994118	0.005882	3	2.90058	1	-	1	1	1	-	1	-	1	1	1	1	1	-	1	1	-	1	1	1	1	-	1	1	1
100019639|F|0-23:G>C-23:G>C	100019639|F|0--23:G>C	100019639	TGCAGGAGGGTGGGGAGCTCGAGGCGGGCGAGTCTTGGTCAGAGGAGCTCGCGGAGAAGTGAATGCGCT		0	0	999	chrUn	69157442	2	2.61E-24	TGCAGGAGGGTGGGGAGCTCGAGSCGGGCGAGTCTTGGTCAGAGRAGCTCGCGGAGAAGTGAATGCGCT	2	2	23:G>C	23	0.52	0.57265	0.435897	0.564103	0.42735	0.008547	4.76829	1.67308	1	0	0	0	-	1	0	-	-	0	-	1	-	0	-	-	-	-	1	-	-	-	0	1	1
100019643|F|0-24:A>C-24:A>C	100019643|F|0--24:A>C	100019643	TGCAGGAGGTGGCCGGAGTCGCCCACCGTCATCAAATCCCCAAGCCGCTCGATCTCATCCGCATGCTGG		0	0	999	chr5D	477277165	1	5.61E-26	TGCAGGAGGTGGCCGGAGTCGCCCMCCGTCATCAAATCCCCAAGCCGCTCGATCTCATCCGCATGCTGG	2	1	24:A>C	24	0.675556	0.986842	0.019737	0.980263	0.013158	0.006579	2.07647	2	1	0	0	0	0	0	0	-	0	-	-	0	0	0	0	0	0	0	0	-	0	-	0	0	0
100019657|F|0-18:T>G-18:T>G	100019657|F|0--18:T>G	100019657	TGCAGGCAAAGGGTGACGTCGGCGGCGGCGCTCGATTAGATCTGCGTGAGAGAGAGGATGAGAGGGAGA		0	0	999		0	0	999	TGCAGGCAAAGGGTGACGKCGGCGGCGGCGCTCGATTAGATCTGCGKGAGAGAGAGGATGAGAGGGAGW	2	3	18:T>G	18	0.791111	0.005618	0.994382	0.005618	0.994382	0	5	1.8835	1	1	1	1	-	1	1	1	1	1	1	1	1	1	1	1	1	1	1	-	1	1	1	1	1
100019668|F|0-15:G>C-15:G>C	100019668|F|0--15:G>C	100019668	TGCAGGCACCAGGTGGCCGTGCCCCGCCCCGACGTGACCTCGCCCGGCCGCAAGAGCGCGCCGAGATCG		0	0	999	chr7A	541261688	1	2.61E-24	TGCAGGCACCAGGTGSCCGTGCCCCGCCCCGACGTGACCTCGCCCGGCCGCAAGAGCGCGCCGAGATCG	2	1	15:G>C	15	0.844444	0.994737	0.005263	0.994737	0.005263	0	3.18269	3	1	0	0	0	0	0	0	0	0	0	0	0	0	0	0	0	0	0	0	0	0	0	0	0	0
100019710|F|0-36:G>A-36:G>A	100019710|F|0--36:G>A	100019710	TGCAGGCCGCCTCCCCGGCTGCAACGGCCCCGAGGAGCCCTTGGCAGCAACGGCGGCGCGGGGCGTGCT		0	0	999	chr3B	461806962	1	1.21E-27	TGCAGGCCGCCTCCCCGGCTGCAACGGCCCCGAGGARCCCTTGGCAGCAACGGCGGCGCGGGGCGTGCT	2	1	36:G>A	36	0.533333	0.95	0.058333	0.941667	0.05	0.008333	2.2541	2.25	1	-	-	-	0	-	-	-	0	0	0	0	-	0	0	0	0	0	0	0	-	0	0	0	0
100019717|F|0-37:C>T-37:C>T	100019717|F|0--37:C>T	100019717	TGCAGGCCGGCCACGCCTGCACACCACCAGATCCGGGCGGGAGGGCCCTGGATCCGTCGCCCCCGCCGA		0	0	999	chrUn	462894909	11	4.34E-27	TGCAGGCCGGCCACGCCTGCACACCACCAGATCCGGGYGGGAGGGCCCTGGATCCGTCGCCCCCGCCGA	2	1	37:C>T	37	0.608889	0.941606	0.094891	0.905109	0.058394	0.036496	4.55039	3.76923	1	-	-	0	-	-	-	-	0	0	0	0	0	0	0	-	-	-	0	0	0	0	0	0	2
100019718|F|0-11:C>G-11:C>G	100019718|F|0--11:C>G	100019718	TGCAGGCCGGCCGACTCGACGTCTTGCATGATGACCTATGGCCGAAACGGTGAGTGGGACGCGTGGTAT		0	0	999	chr3B	786773990	1	1.21E-27	TGCAGGCCGGCSGACTCGACGTCTTGCATGATGACCTATGGCCGAAACGGTGAGTGGGACGCGTGGTAT	2	1	11:C>G	11	0.773333	0.896552	0.103448	0.896552	0.103448	0	2.4023	1.65	1	0	0	1	0	-	0	-	-	0	0	0	0	0	0	-	-	1	-	0	0	0	0	0	0
100019720|F|0-17:C>A-17:C>A	100019720|F|0--17:C>A	100019720	TGCAGGCCGGCGGCGCACCTGTTTTAAGCGGCGAGTTTCCGGCGAGTTCCGTGGTGGAAGGTCACCGAG		0	0	999	chr6B	554116902	1	7.26E-25	TGCAGGCCGGCGGCGCAMCTGTTTTAAGCGGCGAGTTTCCGGCGAGTTCCGTGGTGGAAGGTCACCGAG	2	1	17:C>A	17	0.706667	0.113208	0.886792	0.113208	0.886792	0	2.42105	2.22086	1	1	-	1	0	0	1	-	0	1	1	1	0	-	1	1	-	1	1	1	1	1	1	0	-
100019725|F|0-59:T>C-59:T>C	100019725|F|0--59:T>C	100019725	TGCAGGCCGTATCGGCTCTCCTGGTGGCGGCTCCCCCCGGTGTGGGAGAGGACACGAGGTAACTGCGGC		0	0	999	chr1B	682798362	2	5.61E-26	TGCAGGCCGTATCGGCTCTCCTGGTGGCGGCTCCCCCCGGTGTGGGAGAGGACACGAGGYAACTGCGGC	2	1	59:T>C	59	0.688889	0.064516	0.935484	0.064516	0.935484	0	2.6	2.1039	1	1	1	1	0	-	-	1	1	1	1	1	1	1	1	-	-	1	1	1	-	1	1	0	-
100019740|F|0-25:T>C-25:T>C	100019740|F|0--25:T>C	100019740	TGCAGGCGCAGTAGGCGAACACGAGTGCGACCAGGCGGAGGGGGAGGCCGAAGCCGGCTCAACCTGCCG		0	0	999	chr1A	327589270	1	1.21E-27	TGCAGGCGCAGTAGGCGAACACGAGYGCGACCAGGCGGAGGGGGAGGCCGAAGCCGGCTCAACCTGCCG	2	1	25:T>C	25	0.844444	0.126316	0.873684	0.126316	0.873684	0	2.79167	2.68912	1	-	0	0	1	1	-	1	0	1	1	1	1	1	1	1	1	1	1	1	1	1	1	1	1
100019741|F|0-32:G>A-32:G>A	100019741|F|0--32:G>A	100019741	TGCAGGCGCAGTTCGGGAACAAGTGGGCGAGGGTCGCGACGTACCTGCCCGGCAGGACGGACAACGACG		0	0	999	chr7B	175966515	4	5.61E-26	TGCAGGCGCAGTTCGGGAACAAGTGGGCGAGGRTCGCGACGTACCTGCCCGGCAGGACGGACAACGACG	2	1	32:G>A	32	0.764444	0.023256	0.976744	0.023256	0.976744	0	2.5	2.06349	1	1	1	1	-	1	1	0	1	-	1	1	1	1	1	1	1	1	1	1	1	-	1	1	1
100019753|F|0-11:A>G-11:A>G	100019753|F|0--11:A>G	100019753	TGCAGGCGCTGATGCCGCATCCTCTCCGACGCCGCCTTCGCCCGCGACTACCGCGCGTTCCGGCGGGCG		0	0	999	chr4D	455618789	2	5.61E-26	TGCAGGCGCTGRTGCCGCATCCTCTCCGACGCCGCCTTCGCCCGCGACTACCGCGCGTTCCGGCGGGCG	2	1	11:A>G	11	0.724444	0.233129	0.766871	0.233129	0.766871	0	2.38462	2.08029	1	-	1	1	0	-	-	1	0	1	1	1	1	1	1	1	1	1	1	0	1	1	1	0	1
100019754|F|0-50:A>G-50:A>G	100019754|F|0--50:A>G	100019754	TGCAGGCGGACTCGTCCGACCCGGCCGCCAGCGATTCGTCATCCATTGGCACGGCTGTCCCGAGATCGG		0	0	999		0	0	999	TGCAGGCGGACTCGTCCGACCCGGCCGCCAGCGATTCGTCATCCATTGGCRCGGCTGTCCCGAGATCGG	2	1	50:A>G	50	0.573333	0.069767	0.930233	0.069767	0.930233	0	2	1.83594	1	1	1	1	-	-	-	1	-	1	-	1	1	-	0	1	-	1	1	-	1	1	1	1	-
100019756|F|0-19:T>C-19:T>C	100019756|F|0--19:T>C	100019756	TGCAGGCGGAGCAGGCGGGTGCACACACACATACGAACACACATGAGCACGCACACATATGATCAAACT		0	0	999		0	0	999	TGCAGGCGGAGCAGGCGGGYGCACACACACATACGAACACACATGAGCACGCACACATATGATCAAACT	2	1	19:T>C	19	0.564444	0.007874	1	0	0.992126	0.007874	3	1.73913	1	1	1	1	1	1	-	1	-	1	-	1	-	1	1	1	1	1	1	1	-	-	-	1	-
100019774|F|0-28:G>C-28:G>C	100019774|F|0--28:G>C	100019774	TGCAGGCTATGCTCCGGCCAGGATGGGAGGAGCTAGGCTCCAGATCTGAAGGTGGGGTGCGCGCGGGGC		0	0	999	chr3D	98603123	1	1.21E-27	TGCAGGCTATGCTCCGGCCAGGATGGGASGAGCTAGGCTCCAGATCTGAAGGTGGGGTGCGCGCGGGGC	2	1	28:G>C	28	0.746667	0.952381	0.047619	0.952381	0.047619	0	3.82738	2.9	1	0	-	0	0	0	-	0	0	0	0	0	-	0	0	0	-	0	0	-	0	0	0	0	0
100019779|F|0-63:A>G-63:A>G	100019779|F|0--63:A>G	100019779	TGCAGGCTCCGGAGCAAGTACGCCAGCGTCAGGCTCATGTACGGCGACTTCTACACCCAGGTCACCGAG		0	0	999	chr3D	110306308	3	5.61E-26	TGCAGGCTCCGGAGCAAGTACGCCAGCGTCAGGCTCATGTACGGCGACTTCTACACCCAGGTCRCCGAG	2	1	63:A>G	63	0.644444	0.22069	0.8	0.2	0.77931	0.02069	4.36364	2.95082	1	-	-	-	-	1	-	2	-	1	1	1	0	-	0	1	-	1	-	0	1	1	1	1	1
100019796|F|0-19:T>C-19:T>C	100019796|F|0--19:T>C	100019796	TGCAGGGACGAGAGGTTGGTGAGTGATGGCGGGATGGCCCCAGTGAAGTTGTTGGCTTCTAGGTAAATG		0	0	999	chr2D	649595595	1	5.61E-26	TGCAGGGACGAGAGGTTGGYGAGTGATGGCGGGATGGCCCCAGTGAAGTTGTTGGCTTCTAGGTAAATG	2	1	19:T>C	19	0.533333	0.075	0.925	0.075	0.925	0	2.55556	2.48031	1	-	0	1	-	1	-	1	1	1	-	-	1	1	-	-	1	-	-	-	1	1	1	1	1
100019804|F|0-46:A>G-46:A>G	100019804|F|0--46:A>G	100019804	TGCAGGGAGTAGAGAAACGAGGTGCTCGGATCGTTCGACGGAGCGAACGAGCGACCGCCGGCGGCTCGG		0	0	999	chr3A	37506560	1	5.61E-26	TGCAGGGAGTAGAGAAACGAGGTGCTCGGATCGTTCGACGGAGCGARCGAGCGACCGCCGGCGGCTCGG	2	1	46:A>G	46	0.644444	0.117241	0.882759	0.117241	0.882759	0	2.88235	1.7218	1	1	1	1	1	1	1	-	-	-	1	-	1	-	1	1	-	1	-	-	-	1	1	1	1
100019823|F|0-33:G>A-33:G>A	100019823|F|0--33:G>A	100019823	TGCAGGGCGAGGATGGACGTCGGGGCGGGCGGGGAGGAGTCGAGGAGGGGCGGCTGGTCCGGGAGGAGT		0	0	999	chr7B	158282305	8	1.21E-27	TGCAGGGCGAGGATGGACGTCGGGGCGGGCGGGRAGGAGTCGAGGAGGGGCGGCYGGTCCRGGAGGAGT	2	3	33:G>A	33	0.564444	0.984252	0.07874	0.92126	0.015748	0.062992	2.15267	2	1	0	0	-	0	-	0	-	0	0	0	-	0	0	0	0	0	-	0	0	-	-	0	0	-
100019826|F|0-14:G>C-14:G>C	100019826|F|0--14:G>C	100019826	TGCAGGGCGCGCACGGGCACCGAGTGGACGGTGTGGAGGTGGCCGGCGAGCGCCTGCGGAGCGCCGACG		0	0	999	chr3A	15604261	6	2.61E-24	TGCAGGGCGCGCACSGGCACCGAGTGGACGGTGTGGAGGTGGCCGGCGAGCGCCTGCGGMGCGCCGACG	2	2	14:G>C	14	0.644444	0.027586	0.972414	0.027586	0.972414	0	5.25	2.11806	1	1	-	-	1	-	-	-	-	1	-	1	1	1	1	1	0	1	1	1	-	1	1	1	1
100019847|F|0-5:T>G-5:T>G	100019847|F|0--5:T>G	100019847	TGCAGTGGTTGGCCTCCCGGTTGTTAGGATTACACCCTCCCGCGCCGTGTGACAGCACCGTGCGGTTCG		0	0	999	chr2A	137268812	1	5.61E-26	TGCAGKGGTTGGCCTCCCGGTTGTTAGGATTASACCCTCCCGCGCCGTGTGRCAGCACCGTGCGGTTCG	2	3	5:T>G	5	0.697778	0.012739	1	0	0.987261	0.012739	4.5	2.76	0.970588	1	1	-	1	1	-	-	1	1	1	-	1	-	1	1	-	1	1	-	-	1	1	1	1
100019875|F|0-39:C>T-39:C>T	100019875|F|0--39:C>T	100019875	TGCAGGTAGAGGCGGGAGATGGCCGGGGGGGCGACGACGCGGAAGGCGACGGTGAAGGGGCCACCGTGG		0	0	999	chr2A	513823819	3	1.21E-27	TGCAGGTAGAGGCGGGAGATGGCCGGGGGGGCGACGACGYGGAAGGCGACGGTGAAGGGGCCACCGTGG	2	1	39:C>T	39	0.813333	1	0.021858	0.978142	0	0.021858	2.87317	1.6	0.95	0	0	0	0	2	-	0	0	0	0	0	-	0	0	0	0	0	0	0	0	0	-	0	0
100019878|F|0-34:A>C-34:A>C	100019878|F|0--34:A>C	100019878	TGCAGGTAGTCGTAGATCCGGTCTGGCTGCTCGGAGGCGGCGGCCCCCTGCGGGTGGTCCAGGGACATC		0	0	999	chr6A	563728963	1	2.61E-24	TGCAGGTAGTCGTAGATCCGGTCTGGCTGCTCGGMGGCGGCGGCCCCCTGCGGGTGGTCCAGGGACRTC	2	2	34:A>C	34	0.515556	0.336207	0.663793	0.336207	0.663793	0	2.12195	1.76623	1	-	-	-	1	-	-	1	-	1	-	1	1	-	1	1	-	-	-	-	0	-	-	1	-
100019895|F|0-61:T>G-61:T>G	100019895|F|0--61:T>G	100019895	TGCAGGTCCTGCTGCGGCGGCTGCTTGGGCGGGGATGCCGGGCGCGGGGGCGGGGCGACGGTGAAGAGG		0	0	999		0	0	999	TGCAGGTCCTGCTGCGGCGGCTGCTTGGGCGGGGATGCCGGGCGCGGGGGCGGGGCGACGGKGAAGAGG	2	1	61:T>G	61	0.608889	0.627737	0.372263	0.627737	0.372263	0	2.06522	1.72549	1	-	-	1	-	0	0	0	0	-	0	0	-	0	-	-	0	0	0	1	0	1	-	0	0
100019901|F|0-23:T>G-23:T>G	100019901|F|0--23:T>G	100019901	TGCAGGTCGCACACGCCGGTGCCTCCGCCGGCGACGTGGGCGAGCAGCGGGAGCAGGTCGCGCTCGACC		0	0	999	chr5A	674371860	5	5.61E-26	TGCAGGTCGCACACGCCGGTGCCKCCGCCGGCGACGTGGGCGAGCAGCGGGAGCAGGTCGCGCTCGACC	2	1	23:T>G	23	0.551111	0.032258	0.983871	0.016129	0.967742	0.016129	2.25	2.1626	1	-	-	1	-	-	-	-	1	1	1	1	1	-	1	1	-	-	1	2	1	1	1	1	1
100019902|F|0-31:A>G-31:A>G	100019902|F|0--31:A>G	100019902	TGCAGGTCGCCGACGCACCTGACGGGATCAAACAACGGGAGCAGGAGAGCTCCGGTCCGCGAGCTCCGA		0	0	999	chr3D	574638563	1	2.02E-25	TGCAGGTCGCCGACGCACCTGACGGGATCAARCAACGGGAGCAGGAGAGCTCCGGTCCGCGAGCTCCGA	2	1	31:A>G	31	0.6	0.02963	0.97037	0.02963	0.97037	0	2.5	2.27737	1	-	-	-	1	-	-	-	1	1	-	1	1	-	1	1	1	1	1	1	1	1	1	1	1
100019906|F|0-15:C>T-15:C>T	100019906|F|0--15:C>T	100019906	TGCAGGTCGGCGACGCCAAGGAGGAGGACCCGAAGAAGCCGGCGGCCGCCGTGGTCGAATACTACCCGC		0	0	999	chr1A	36417071	1	1.21E-22	TGCAGGTCGGCGACGYCAAGRAGGAGGACCCGAAGAAGCCGGCGGCCGCCGTGGTCGAAYACTACCCGC	2	3	15:C>T	15	0.826667	0.010753	1	0	0.989247	0.010753	2.5	2.38498	1	1	1	-	-	1	1	1	1	1	1	1	1	1	1	-	1	1	1	1	1	1	1	1	1
100019913|F|0-22:A>G-22:A>G	100019913|F|0--22:A>G	100019913	TGCAGGTCTCGCCGGTGCGCCGAAGCGGGGAGAGCCGGTACGCGTGAGAGACGGTGCCGATGCGAGCGC		0	0	999	chr1B	122649795	1	5.61E-26	TGCAGGTCTCGCCGGTGCGCCGRAGCGGGGAGAGCCGGTACGCGTGAGAGACGGTGCCGATGCGAGCGC	2	1	22:A>G	22	0.72	0.006173	0.993827	0.006173	0.993827	0	12	3.57143	1	1	1	1	1	-	-	-	-	1	1	1	1	1	-	1	-	-	-	1	-	1	1	1	1
100019953|F|0-13:T>C-13:T>C	100019953|F|0--13:T>C	100019953	TGCAGGTTCCGGTTGCCGTGGCCGTCGTGGCGCTCCAGCAGCAGCAGATTATTCTTCTAGTCGCGTGCC		0	0	999	chr5D	72210296	4	1.21E-27	TGCAGGTTCCGGTYGCCGTGGCCGTCGTGGCGCTCCAGCAGCAGCAGATTATTCTTCYAGTCGCGTGCC	2	2	13:T>C	13	0.728889	0.012195	0.993902	0.006098	0.987805	0.006098	6.33333	4.50867	1	-	-	-	-	1	1	1	1	-	1	1	1	1	-	0	1	1	1	1	1	1	1	1	1
100019956|F|0-62:A>G-62:A>G	100019956|F|0--62:A>G	100019956	TGCAGGTTCGACGTGTCTGACGCCATCTGCATCAGCCCCGGCACGTAGTCGAGCTGGTTGTCATAGCCC		0	0	999		0	0	999	TGCAGGTTCGACGTGTCTGACGCCATCTGCATCAGCCCCGGCACGTAGTCGAGCTGGTTGTCRTAGCCC	2	1	62:A>G	62	0.835556	0.005319	0.994681	0.005319	0.994681	0	4	3.53425	1	1	-	-	1	1	1	1	1	1	1	1	1	1	1	1	1	-	1	1	1	1	1	1	1
100019978|F|0-54:G>C-54:G>C	100019978|F|0--54:G>C	100019978	TGCAGTACAGCTTCGAGCCGGTTCCATCGGTACGGCTGTCGCGGCCGAGGAAACGGGCGCTGCGCGCCC		0	0	999	chr2D	615714884	1	1.21E-27	TGCAGTACAGCTTCGAGCCGGTTCCATCGGTACGGCTGTCGCGGCCGAGGAAACSGGCGCTGCGCGCCC	2	1	54:G>C	54	0.595556	0.783582	0.223881	0.776119	0.216418	0.007463	2.49074	2.22581	1	-	0	-	-	-	-	-	-	1	1	-	0	-	0	1	0	0	-	1	0	-	0	0	0
100020001|F|0-43:T>C-43:T>C	100020001|F|0--43:T>C	100020001	TGCAGTAGCCGGAGAGCGCGGCCACGTTGGCGACGGAACCGCGTAGCACGGGATTTCCGGGGAGTTGAG		0	0	999	chr4B	613388458	2	1.21E-27	TGCAGTAGCCGGAGAGCGCGGCCACGTTGGCGACGGAACCGCGYAGCACGGGATTTCCGGGGAGTTGAG	2	1	43:T>C	43	0.595556	0.80597	0.19403	0.80597	0.19403	0	2.47706	1.96154	1	-	0	-	-	1	-	-	-	-	0	0	-	-	0	0	0	-	0	-	-	0	0	0	1
100020005|F|0-28:A>G-28:A>G	100020005|F|0--28:A>G	100020005	TGCAGTAGTGCTTTGCTGGTATGTCCAGACGGTCGACGGCTCTATACAAAGATGGCCACTATATAGAAC		0	0	999	chr5D	68917981	1	1.21E-27	TGCAGTAGTGCTTTGCTGGTATGTCCAGRCGGTCGACGGCTCTATACAAAGATGGCCACTATATAGAAC	2	1	28:A>G	28	0.528889	0.991597	0.008403	0.991597	0.008403	0	5.0963	2.5	1	0	0	0	0	-	0	0	0	-	-	0	0	-	-	-	0	-	-	-	0	0	0	0	-
100020009|F|0-36:T>C-36:T>C	100020009|F|0--36:T>C	100020009	TGCAGTATCAGATCAAGATCAAGACGAGATCAGCGGTTGCGGCCGTGCCCGGTGATCGAGCTCCGCTGC		0	0	999	chr1B	388397339	4	5.61E-26	TGCAGTATCAGATCAAGATCAAGACGAGATCAGCGGYTGCGGCCGTGCCCGGTGATCGAGCTCCGCTGC	2	1	36:T>C	36	0.502222	0.026549	0.973451	0.026549	0.973451	0	2.8	2.03279	1	-	-	1	1	0	-	-	-	1	-	1	1	-	-	-	-	-	1	-	-	1	-	1	1
100020028|F|0-45:A>G-45:A>G	100020028|F|0--45:A>G	100020028	TGCAGTCCCCCTGGCTCGGCTAAAAGACACGGCCGGGTACCGTGCACAGCGTGCGCACCGTCCTTGCGT		0	0	999	chr7A	139399463	2	1.21E-27	TGCAGTCCCCCTGGCTCGGCTAAAAGACACGGCCGGGTACCGTGCRCAGCGTGCGCACCGTCCTTGCGT	2	1	45:A>G	45	0.711111	0.69375	0.30625	0.69375	0.30625	0	2.37607	2.26923	1	-	1	0	0	1	0	1	0	0	0	0	-	0	1	0	0	1	0	0	0	0	-	0	1
100020047|F|0-14:G>C-14:G>C	100020047|F|0--14:G>C	100020047	TGCAGTCGCTGTCGGTGCGCTGGTAACTCCCGAGTGTTCAAATTTACTGGAACGCAGGATGAACATGGC		0	0	999	chr7B	601289457	2	1.21E-22	TGCAGTCGCTGTCGSYGCGCYGGTAACTCCCGAGTGTTCAAATTTACTGGAACGCAGGATGAACATGGC	2	3	14:G>C	14	0.577778	0.007692	0.992308	0.007692	0.992308	0	5	1.61029	1	-	-	1	-	-	-	1	1	-	-	1	1	1	1	-	-	-	-	1	-	1	1	1	1
100020049|F|0-17:A>C-17:A>C	100020049|F|0--17:A>C	100020049	TGCAGTCGGCAGTCCATAAACAAAAGTGTATAGTACATGATACCTTTAGATTGAAGTGTTTGAAGATTA	7A|012.932158970|1309568|1309568	1	1	3.11E-29	chr7A	17065572	1	1.21E-27	TGCAGTCGGCAGTCCATMAACAAAAGTGTATAGTACATGATACCTTTAGATTGAAGTGTTTGAAGATTA	2	1	17:A>C	17	0.506667	0.780702	0.22807	0.77193	0.219298	0.008772	4.4661	4.07143	1	0	1	-	1	0	0	2	1	0	-	-	-	-	-	-	0	-	0	0	0	-	-	1	0
100020059|F|0-68:C>T-68:C>T	100020059|F|0--68:C>T	100020059	TGCAGTCTAGTCTATATGTAGAGAGAGAGAGAGAGAGAGGACTACAGTTTCTGGTGGAAATCGACGCCC	2A|016.176217130|2317982|2317982	1	1	1.12E-28	chr2A	15728210	1	4.34E-27	TGCAGTCTAGTCTATATGTAGAGAGAGAGAGAGAGAGAGGACTACAGTTTCTGGTGGAAATCGACGCCY	2	1	68:C>T	68	0.702222	0.006329	0.993671	0.006329	0.993671	0	3	2.6973	1	1	-	1	1	1	-	1	-	-	1	1	1	1	-	1	-	1	1	1	1	1	1	1	1
100020073|F|0-64:C>T-64:C>T	100020073|F|0--64:C>T	100020073	TGCAGTGACCCGGCAACCGAGCCACGCGCAAAAATTGTTCTGAGCCGCACCACACGTCGAGGTGCACTA		0	0	999	chr6B	471100424	1	1.21E-27	TGCAGTGACCCGGCAACCGAGCCACGCGCAAAAATTGTTCTGAGCCGCACCACACGTCGAGGTGYACTA	2	1	64:C>T	64	0.728889	0.762195	0.25	0.75	0.237805	0.012195	4.71875	4.02273	1	-	0	1	-	-	1	1	-	0	0	0	1	-	1	0	-	-	0	0	0	0	0	1	0
100020074|F|0-40:A>G-40:A>G	100020074|F|0--40:A>G	100020074	TGCAGTGAGCGCCCTTGGCGGTGGTGTGGTGGATCCGGTGAGCTGGTGGCCTAGATGGCAGCGGACGGC		0	0	999	chr1D	394279537	1	1.21E-27	TGCAGTGAGCGCCCTTGGCGGTGGTGTGGTGGATCCGGTGRGCTGGTGGCCTAGATGGCAGCGGACGGC	2	1	40:A>G	40	0.662222	1	0.006711	0.993289	0	0.006711	3.03896	3	1	-	-	-	-	0	-	-	0	0	0	-	0	-	0	0	-	0	0	0	-	0	0	0	-
100020090|F|0-33:A>G-33:A>G	100020090|F|0--33:A>G	100020090	TGCAGTGCAGCGGCTGGCTGGCTGACAAGTCCCAATGAGTTGCACCTTGCGCCGGTTTGTTGAAACGAT		0	0	999	chr3A	697730740	1	5.61E-26	TGCAGTGCAGCGGCTGGCTGGCTGACAAGTCCCRATGAGTTGCACCTTGCGCCGGTTTGTTGAAACGAT	2	1	33:A>G	33	0.795556	0.329609	0.681564	0.318436	0.670391	0.011173	2.84375	2.84058	1	1	1	1	-	-	1	1	1	1	1	-	1	1	1	1	1	0	1	0	0	0	0	1	0
1000201|F|0-59:T>C-59:T>C	1000201|F|0--59:T>C	1000201	TGCAGGCTAGCAGTGATCTGACTTTGGTCAACACAGTTTCAAGCAAAGATGTAGACAAGTTGGCGCCTT	7A|099.167597660|1000201|1000201	1	1	6.69E-31	chr7A	596284076	1	1.21E-27	TGCAGGCTAGCAGTGATCTGACTTTGGTCAACACAGTTTCAAGSRAAGATGTAGACAAGYTGGCGCCTT	3	1	59:T>C	59	0.884444	0.396985	0.60804	0.39196	0.603015	0.005025	3.97917	3.98052	1	1	0	1	1	1	1	1	1	-	0	0	1	0	-	1	-	1	0	1	1	1	1	-	1
100020103|F|0-14:G>A-14:G>A	100020103|F|0--14:G>A	100020103	TGCAGTGCGCGCGTGTAGCATGTATACGTACGCACGCTCGTTACTTGTGTGGCTGGGAAGGGTTCGCGT	7B|026.527802830|1253285|1253285	1	1	3.11E-29	chr7B	65631251	2	5.61E-26	TGCAGTGCGCGCGTRTAGCATGTATACGTACGCACGCTCGTTACTTGTGTGGCKGGGAAGGGTTCGCGT	2	2	14:G>A	14	0.751111	0.751479	0.248521	0.751479	0.248521	0	2.11842	1.68085	1	1	1	0	0	0	-	0	-	0	0	1	0	0	-	-	0	0	0	-	0	0	0	0	0
100020104|F|0-6:A>G-6:A>G	100020104|F|0--6:A>G	100020104	TGCAGTACGGTAATGGGGCACGAGGGGCAGGCTGAATCCGGCCTCACCGCTGCTTCCGGCGGCACCAAG		0	0	999	chr2D	60780568	4	5.61E-26	TGCAGTRCGGTAATGGGGCACGAGGGGCAGGCTGAATCCGGCCTCACCGCTGCTTCCGGCGGCACCAAG	2	1	6:A>G	6	0.524444	0.042373	0.957627	0.042373	0.957627	0	3	1.91525	1	1	-	1	-	-	1	-	-	1	0	1	-	-	1	1	1	1	0	1	1	-	1	1	1
100020105|F|0-42:C>T-42:C>T	100020105|F|0--42:C>T	100020105	TGCAGTGCGGTAGTGGGGCACGAGGGGCAGGCTGAATCCGGCCGCACTGCCGCTTCCGGCAGCGCCGAG		0	0	999	chr2B	95536743	4	1.21E-27	TGCAGTGCGGTAGTGGGGCACGAGGGGCAGGCTGAATCCGGCYGCACTGCCGCTTCCGGCAGCGCCGAG	2	1	42:C>T	42	0.777778	0.891429	0.108571	0.891429	0.108571	0	2.89091	2.26316	1	0	0	0	0	-	-	0	0	0	0	0	0	0	0	0	-	1	0	0	0	0	0	0	0
100020112|F|0-36:C>T-36:C>T	100020112|F|0--36:C>T	100020112	TGCAGTGCTGCCATGGCCAAAGGTGAAAGGCGTTGTCAACTTCAATCCGGGTTCGGAGTGGTGGTCTGG		0	0	999	chr7B	581317715	1	1.21E-27	TGCAGTGCTGCCATGGCCAAAGGTGAAAGGCGTTGTYAACTTCAATCCGGGTTCGGAGTGGTGGTCTGG	2	1	36:C>T	36	0.768889	0.66474	0.34104	0.65896	0.33526	0.00578	3.4661	3.31746	1	-	1	0	0	-	0	1	0	-	0	0	1	0	0	0	1	1	1	0	0	0	1	0	0
100020113|F|0-47:T>C-47:T>C	100020113|F|0--47:T>C	100020113	TGCAGTGCTGGCCGCGGCTGCCCTGGCCTCCCGCAAGGCTGCCCCGGTCGCTGGTGGCCATTTGTCCCG		0	0	999	chr1A	427804049	4	5.61E-26	TGCAGTGCTGGCCGCGGCTGCCCTGGCCTCCCGCAAGGCTGCCCCGGYCGCTGGTGGCCATTTGTCCCG	2	1	47:T>C	47	0.524444	0.016949	0.983051	0.016949	0.983051	0	3	1.80645	1	0	-	1	-	1	1	-	-	-	1	-	1	1	1	-	1	-	-	1	1	1	1	1	1
100020123|F|0-52:G>T-52:G>T	100020123|F|0--52:G>T	100020123	TGCAGTGGCCAACCACCGGCCAGGAGATAGCGACGCAGCATCCGGCGCTGGCGGGGCTGGTCGTCGTGG		0	0	999	chr3B	674115303	2	1.21E-27	TGCAGTGGCCAACCACCGGCCAGGAGATAGCGACGCAGCATCCGGCGCTGGCKGGGCTGGTCGTCGTGG	2	1	52:G>T	52	0.604444	0.926471	0.154412	0.845588	0.073529	0.080882	2.3937	1.95238	1	-	0	1	0	-	-	0	-	0	-	-	0	-	0	1	-	-	0	0	1	0	0	0	0
100020136|F|0-19:G>A-19:G>A	100020136|F|0--19:G>A	100020136	TGCAGTGGGTATGGGATGGGAAACCTGCAAGGATGCGGCGGAGCACCGGCGCCTCGTCGGACGGGTGGC		0	0	999	chr7B	531147834	2	1.21E-27	TGCAGTGGGTATGGGATGGRAAACCTGCAAGGATGCGGCGGAGCACCGGCGCCTCGTCGGACGGGTGGC	2	1	19:G>A	19	0.573333	0.767442	0.232558	0.767442	0.232558	0	2.27184	1.8125	1	-	-	0	0	1	-	-	0	0	0	-	0	0	0	0	-	-	-	0	0	0	0	0	1
100020155|F|0-35:A>C-35:A>C	100020155|F|0--35:A>C	100020155	TGCAGTTAGGCCGGACCAAGTGGCCCGAGGCCCACAACCGGCGCCCGTAACCCTAGCCGATCCCCACGC		0	0	999	chr6A	367359628	1	5.61E-26	TGCAGTTAGGCCGGACCAAGTGGCCCGAGGCCCACMACCGGCGCCCGTAACCCTAGCCGATCCCCACGC	2	1	35:A>C	35	0.515556	0.051724	0.948276	0.051724	0.948276	0	2	1.51351	1	-	1	-	-	-	-	1	-	1	1	1	1	-	-	-	-	1	1	-	0	1	-	1	1
100020173|F|0-65:T>C-65:T>C	100020173|F|0--65:T>C	100020173	TGCAGTTCGGCGCTGCCCCTTGGGGATTTTGTTGCCGGGCGATGTCGGCGATGCCGCTCCCCCCATCGC		0	0	999	chr7D	128736118	2	5.61E-26	TGCAGTTCGGCGCTGCCCCTTGGGGATTTTGTTGCCGGGCGATGTCGGCGATGCCGCTCCCCCCAYCGC	2	1	65:T>C	65	0.808889	0.005495	0.994505	0.005495	0.994505	0	3	2.97409	1	1	1	1	1	1	1	1	1	1	1	1	1	1	1	1	1	-	1	1	1	1	1	1	1
100020174|F|0-14:A>G-14:A>G	100020174|F|0--14:A>G	100020174	TGCAGTTCGTCATCAGACTCCACTTCCTCCACCGAGATGGCCTCTCCAAACGAGGTATAAACACGCTAC		0	0	999	chr1D	62344447	9	5.61E-26	TGCAGTTCGTCATCRGACTCCACTTCCTCCACCGAGATGGCCTCTCCAAACGAGGTATAAACACRCTAC	2	2	14:A>G	14	0.555556	0.008	0.992	0.008	0.992	0	3	1.9375	1	-	-	1	1	1	1	1	1	-	1	1	1	1	1	1	1	-	1	1	-	-	1	1	-
100020189|F|0-37:G>C-37:G>C	100020189|F|0--37:G>C	100020189	TGCAGTTGGCGGCGAGCTTGCGGGAGAAGGTGTCGTCGGCGCGCTGGGACCGGTCTTCGAAGCTGCCGC		0	0	999	chr2D	643435763	1	1.21E-27	TGCAGTTGGCGGCGAGCTTGCGGGAGAAGGTGTCGTCSGCGCGCTGGGACCGGTCTTCGAAGCTGCCGC	2	1	37:G>C	37	0.595556	0.910448	0.097015	0.902985	0.089552	0.007463	2.77444	2.6	0.958333	-	0	0	-	0	-	-	0	-	-	-	0	0	0	-	0	0	-	0	0	0	0	0	0
100020205|F|0-35:A>G-35:A>G	100020205|F|0--35:A>G	100020205	TGCAGTTTCAGGTCTGTTTCATGTGTCAGGTTCACAGCGGCTGCTATCTACCCTCTCTTTCTTTTTAAC		0	0	999	chr7D	3557269	1	1.21E-27	TGCAGTTTCAGGTCTGTTTCATGTGTCAGGTTCACRGCGGCTGCTATCTACCCTCTCTTTCTTTTTAAC	2	1	35:A>G	35	0.728889	0.896341	0.109756	0.890244	0.103659	0.006098	2.07386	2	1	0	0	0	0	0	0	2	0	-	0	0	0	0	0	0	0	0	0	-	-	-	0	0	0
100020216|F|0-28:T>C-28:T>C	100020216|F|0--28:T>C	100020216	TGCAGTTTGTTTTCCTTTCCATTGTTGGTGCTCCTACGTTGTCGTGCCGCCGCCGGTTAATTAGGTGAC		0	0	999	chr5A	570002946	1	5.61E-26	TGCAGTTTGTTTTCCTTTCCATTGTTGGYGCTCCTACGTTGTCGTGCCGCCGCCGGTTAATTAGGTGAC	2	1	28:T>C	28	0.582222	0.007634	0.992366	0.007634	0.992366	0	3	1.84672	1	1	-	1	-	1	-	-	-	1	1	1	-	-	-	-	-	1	1	-	-	-	1	1	1
100020221|F|0-52:A>G-52:A>G	100020221|F|0--52:A>G	100020221	TGCAGTTTTGGTCTCCAGATCGAGATCGACGACGCTTTCAGACCCTGCAAGTAGTGCCGGACGGATAGA	1B|030.086513990|3023573|3023573	1	1	3.13E-24	chr4B	616575034	1	5.61E-26	TGCAGTTTTGGTCTCCAGATCGAGATCGACGACGCTTTCAGACCCTGCAAGTRGTGCCGGACGGATAGA	2	1	52:A>G	52	0.591111	0.203008	0.796992	0.203008	0.796992	0	2.24138	1.97273	1	1	-	-	-	-	1	1	1	-	1	1	-	-	-	-	-	0	1	1	-	1	-	1	0
100020224|F|0-12:C>T-12:C>T	100020224|F|0--12:C>T	100020224	TGCAGAAACGATCTGGTCTTTAACAGAACATCATGTATACATTTTTTGCAGGTTTTATTCCGAGATCGG		0	0	999	chr4B	425967891	8	1.21E-22	TGCAGAAACGATYTGGTCTTTAACAGAACATCATRTATACATTTTTTGCAGGTTTTATTCCGAGATCGG	2	2	12:C>T	12	0.684444	0.012987	1	0	0.987013	0.012987	2.5	1.77907	1	1	1	1	-	-	-	1	-	1	1	1	1	1	1	1	-	1	-	-	1	1	1	-	1
100020254|F|0-14:A>G-14:A>G	100020254|F|0--14:A>G	100020254	TGCAGACGAACACGAACTTAGATCGGTGGGAATGTCCGGCATCCAAGGGAAAGTACGTACGTAGACGTA		0	0	999	chr5B	38014376	1	2.61E-24	TGCAGACGAACACGRACTTRGATCGGTGGGAATGTCCGGCATCCAAGGGAAAGTACGTACGTAGACGTA	2	2	14:A>G	14	0.533333	0.033333	0.966667	0.033333	0.966667	0	2	1.7541	1	1	1	1	1	-	1	0	1	1	-	1	-	1	1	1	-	1	-	-	1	1	-	-	-
100020289|F|0-16:C>T-16:C>T	100020289|F|0--16:C>T	100020289	TGCAGATCAGCGCCACCAGCTCCTCCTCCTCGCCCCCGGCCGCGCCGCCGGGCAGCTGGGGCCGGCCAC		0	0	999	chr6B	8049488	1	1.21E-27	TGCAGATCAGCGCCACYAGCTCCTCCTCCTCGCCCCCGGCCGCGCCGCCGGGCAGCTGGGGCCGGCCAC	2	1	16:C>T	16	0.715556	0.968944	0.037267	0.962733	0.031056	0.006211	2.64804	2.33333	1	0	-	0	-	0	-	0	0	0	0	0	-	0	0	-	0	0	0	0	0	0	0	-	-
100020305|F|0-29:C>G-29:C>G	100020305|F|0--29:C>G	100020305	TGCAGCAACAGAGCCTGCGCTGGCCCGCCCGCTCGATGGGGGATGCGGAGGTTATGGGATTTGCGGAGC		0	0	999	chr7A	725175879	1	5.61E-26	TGCAGCAACAGAGCCTGCGCTGGCCCGCCSGCTCGATGGGGGATGCGGAGGTTATGGGATTTGCGGAGC	2	1	29:C>G	29	0.568889	0.007812	0.992188	0.007812	0.992188	0	7	1.87023	1	1	1	-	-	1	-	1	-	-	-	-	-	-	-	1	-	1	1	1	1	1	1	-	1
100020322|F|0-11:A>T-11:A>T	100020322|F|0--11:A>T	100020322	TGCAGCACTGAAAGCTTCTAGTTTGTCTACCTACGAATGGTGCGGTCGAGGAGGTGGAGAGAGGTTTCC		0	0	999	chr4B	663545441	2	1.21E-22	TGCAGCACTGAWASCTTCTAGTTTGTCTACCTACGAATGGTGCRGTCGAGGAGGTGGAGAGAGGTTTCC	2	3	11:A>T	11	0.591111	0.225564	0.962406	0.037594	0.774436	0.18797	2.54286	2.24832	0.956522	-	1	1	-	-	1	1	-	1	1	2	1	-	-	-	-	1	2	1	-	-	1	-	1
100020371|F|0-48:A>G-48:A>G	100020371|F|0--48:A>G	100020371	TGCAGCCGGATTGAACACGGACGGGAATTACTGGGGCTCGACCTGAGAAGGCCAGCACACTAGAGAAAG		0	0	999	chr7A	679149115	1	5.61E-26	TGCAGCCGGATTGAACACGGACGGGAATTACTGGGGCTCGACCTGAGARGGCCAGCACACTAGAGAAAG	2	1	48:A>G	48	0.657778	0.033784	0.966216	0.033784	0.966216	0	2	1.81818	1	1	-	-	1	1	1	1	1	1	1	-	-	1	-	1	1	1	-	0	1	1	-	-	1
100020431|F|0-23:G>A-23:G>A	100020431|F|0--23:G>A	100020431	TGCAGCTGCAACATATATAAGTCGTCGGTGCCACTCTCTCGCAGGCCGGACACACACGCGCGAAGAGGA		0	0	999	chr6B	674379919	1	5.61E-26	TGCAGCTGCAACATATATAAGTCRTCGGTGCCACTCTCTCGCAGGCCGGACACACACGCGCGAAGAGGA	2	1	23:G>A	23	0.626667	0.06383	0.93617	0.06383	0.93617	0	2	1.82394	1	1	-	1	1	1	1	1	1	1	1	1	1	1	1	-	1	1	1	1	-	1	1	-	1
100020515|F|0-46:C>T-46:C>T	100020515|F|0--46:C>T	100020515	TGCAGGTGAGGAGAGGATGAGGGAGAGAGAGGGAGCGGTGTGGCGGCTTGTGGGGATGGAGGGGAATGG		0	0	999	chr3A	401801436	1	1.21E-27	TGCAGGTGAGGAGAGGATGAGGGAGAGAGAGGGAGCGGTGTGGCGGYTTGTGGGGATGGAGGGGAATGG	2	1	46:C>T	46	0.875556	0.984772	0.015228	0.984772	0.015228	0	2.16143	2	1	0	0	0	0	0	0	-	0	0	0	-	0	0	0	0	0	0	0	-	0	0	0	-	0
100020526|F|0-66:T>G-66:T>G	100020526|F|0--66:T>G	100020526	TGCAGGTTTCTGCCCCTGCCATGGCCGCGGCGTATGGTGGAGCGACGCAGCTGTGGCTGGCCGGTGTTA		0	0	999	chr2B	310497214	1	5.61E-26	TGCAGGTTTCTGCCCCTGCCATGGCCGCGGCGTATGGTGGAGCGACGCAGCTGTGGCTGGCCGGTGKYR	2	3	66:T>G	66	0.6	0.007407	1	0	0.992593	0.007407	3	1.91781	1	1	-	-	-	-	1	1	-	1	1	1	-	1	-	1	-	1	-	1	-	1	1	-	1
100020552|F|0-40:A>G-40:A>G	100020552|F|0--40:A>G	100020552	TGCAGTCGCGTCGCCTCCGGTTCGGCAGTTCCTCGTCGTCACGCCTGTCCGACTTGCCGCGCTGGGTCC		0	0	999	chr5A	576431308	1	5.61E-26	TGCAGTCGCGTCGCCTCCGGTTCGGCAGTTCCTCGTCGTCRCGCCTGTCCGACTTGCCGCGCTGGGTCC	2	1	40:A>G	40	0.542222	0.016393	0.983607	0.016393	0.983607	0	3.5	1.93333	1	-	1	1	-	-	-	1	-	1	1	1	1	-	1	-	-	1	-	1	0	1	1	-	1
100020557|F|0-58:T>C-58:T>C	100020557|F|0--58:T>C	100020557	TGCAGTCGTTGTCGGAGATCACGGCGTCCCCCGGCCGCACCCGCTCCGGCCGCTCCCTTCTCGCCTGCC		0	0	999	chr4A	743954818	3	1.21E-27	TGCAGTCGTTGTCGGAGATCACGGCGTCCCCCGGCCGCACCCGCTCCGGCCGCTCCCTYCTCGCCTGCC	2	1	58:T>C	58	0.533333	0.166667	0.833333	0.166667	0.833333	0	3.38095	2.46667	1	-	-	-	1	-	-	1	1	-	-	1	1	-	1	1	-	-	-	1	-	1	-	-	1
100020601|F|0-37:A>G-37:A>G	100020601|F|0--37:A>G	100020601	TGCAGAAAGGGGAGGAGAAGAGAAATCCGGTGAGGGGATGAACAGGCGGCAGGGCAGGGGAAAGAAAGA		0	0	999	chr2A	762509161	2	5.61E-26	TGCAGAAAGGGGAGGAGAAGAGAAATCCGGTGAGGGGRTGAACAGGCGGCAGGGCAGGGGAAAGAAAGA	2	1	37:A>G	37	0.666667	0.3	0.74	0.26	0.7	0.04	2.31915	2.07895	1	-	1	1	-	-	-	-	0	-	-	0	1	1	-	1	0	1	0	-	1	2	0	-	1
100020657|F|0-55:G>A-55:G>A	100020657|F|0--55:G>A	100020657	TGCAGAGCAGAACCCACGAGGTTAAGCGCTCGGCATGTACGCACTGCCCACCGGCGGGGTTTAACGGGA		0	0	999	chr4A	110878560	1	5.61E-26	TGCAGAGCAGAACCCACGAGGTTAAGCGCTCGGCATGTACGCACTGCCCACCGGCRGGGTTTAACGGGA	2	1	55:G>A	55	0.524444	0.567797	0.432203	0.567797	0.432203	0	2.01408	1.89091	1	-	0	1	1	-	-	1	1	0	1	-	-	-	-	0	-	0	1	-	-	-	1	-	0
100020692|F|0-36:G>C-36:G>C	100020692|F|0--36:G>C	100020692	TGCAGATGCGGCCTAGACAGCTGTTGCTGGTGCCACGAACTGCCGACCTCTTGGCCGTGCACAGGACTG	1B|276.305208500|982542|982542	1	1	5.20E-27	chr1B	682864353	1	9.39E-24	TGCAGATGCGGCCTAGACAGCTGTTGCTGGTGCCACSAACTGCCGACCTCTTGGCCGTGCACAGGACTG	2	1	36:G>C	36	0.6	0.503704	0.503704	0.496296	0.496296	0.007407	2.08537	1.69863	1	-	-	1	-	-	0	2	0	-	0	1	1	-	0	1	-	1	0	0	-	-	-	-	-
1000207|F|0-9:T>C-9:T>C	1000207|F|0--9:T>C	1000207	TGCAGGCGCTGGGAGAATAGTCACACGAACAAGCCCACGAGACTAGCCGCCGAGATCGGAAGAGCGGTT	7B|045.117848970|1000207|1000207	1	1	6.69E-31		0	0	999	TGCAGGCGCYGGGAGAATAGTCACACGAACAAGCCCACGAGACTAGCCGCCGAGATCGGAAGAGCGGTT	2	1	9:T>C	9	0.964444	0.990783	0.023041	0.976959	0.009217	0.013825	21.06691	3.2	0.980392	0	0	0	0	-	0	0	0	0	0	0	0	0	0	0	0	0	0	0	0	0	0	0	0
100020704|F|0-61:T>G-61:T>G	100020704|F|0--61:T>G	100020704	TGCAGCAAGATGGTCACCCGATCGCGTATCTCAGCAAGGCTTTGGGTCCTCGAACAAAAGGTTTGTCCA		0	0	999	chr4A	666956001	1	5.61E-26	TGCAGCAAGATGGTCACCCGATCGCGTATCTCAGCAAGGCTTTGGGTCCTCGAACAAAAGGKTTGTCCA	2	1	61:T>G	61	0.511111	0.278261	0.721739	0.278261	0.721739	0	2.6	1.88172	1	0	1	0	-	0	-	1	-	-	-	1	1	-	-	-	-	-	1	1	-	1	-	-	1
100020716|F|0-7:C>T-7:C>T	100020716|F|0--7:C>T	100020716	TGCAGCACGCGGGGAGGAGGCAGGGCGAGTTGGCAGCACGCTGGGGGAGGAGGCGCGGCGAGGTGATGG	3B|053.891544160|1096566|1096566	1	1	3.11E-29	chr7A	675459756	5	4.37E-22	TGCAGCAYGCGGGGAGGAGGCAGGGCGAGTTGGCAGCACGCTGGGGGAGGAGGCGCGGCGAGGTGATGG	2	1	7:C>T	7	0.653333	0.993197	0.020408	0.979592	0.006803	0.013605	10.72928	4.66667	1	0	0	-	-	0	0	0	0	-	0	0	-	-	0	0	-	0	0	1	0	0	0	-	0
100020717|F|0-31:C>G-31:C>G	100020717|F|0--31:C>G	100020717	TGCAGCACGCGTGCGGGCGCAACCAGGTGCGCGGGGAAGGCAGGGCGCGACGCGGCCGCCGGCGCAGAT		0	0	999	chr3A	641400190	3	5.61E-26	TGCAGCACGCGTGCGGGCGCAACCAGGTGCGSGGGGAAGGCAGGGCGCGACGCGGCCGCCGGCGCAGAT	2	1	31:C>G	31	0.533333	0.008333	0.991667	0.008333	0.991667	0	3	2.15447	1	1	1	1	1	1	1	1	-	1	1	1	1	-	1	1	-	1	1	1	1	1	1	-	-
100020720|F|0-57:T>G-57:T>G	100020720|F|0--57:T>G	100020720	TGCAGCACTATAATGAAAGACCAATCGCCCCGGCACGTAAAGCTAATCCAGATCGCCTTCAGTAAAGTG		0	0	999	chr1A	426112518	1	2.61E-24	TGCAGCACTATAATGAAAGACCAATCGCCCCGGCACGTAAAGCTAATCCAGATCGCCKTCAGTAAAGTG	2	1	57:T>G	57	0.768889	0.00578	0.99422	0.00578	0.99422	0	3	1.86979	1	1	1	1	1	1	1	1	1	1	-	1	1	-	1	1	1	1	1	-	1	-	1	-	1
100020748|F|0-41:T>C-41:T>C	100020748|F|0--41:T>C	100020748	TGCAGCCATCCTCTCCTCTCCGCACCTTCAGCCGGACGTCCTCTTCAGCCGGGAGCCCATCCGAGATCG		0	0	999	chr6B	684163107	1	2.61E-24	TGCAGCCATCCTCTCCTCTCCGCACCTTCAGCCGGACGTCCYCTTCAGCCGGGMGCCCATCCGAGATCG	2	2	41:T>C	41	0.626667	0.992908	0.014184	0.985816	0.007092	0.007092	2.8042	2	1	-	0	0	-	-	-	0	0	0	0	-	0	-	0	0	0	0	0	0	0	0	0	-	0
100020781|F|0-30:C>T-30:C>T	100020781|F|0--30:C>T	100020781	TGCAGCCTTATATTGCAAGGTCCAAATGACCCCCTCTCCGGCTTGTCCGGCAAATCATGCTATAGACAG		0	0	999	chr7B	720786814	1	5.61E-26	TGCAGCCTTATATTGCAAGGTCCAAATGACYCCCTCTCCGGCTTGTCCGGCAAATCATGCTATAGACAG	2	1	30:C>T	30	0.511111	0.026087	0.973913	0.026087	0.973913	0	2.33333	1.7094	1	-	1	1	-	-	1	-	-	-	1	1	-	1	1	-	-	1	-	1	-	-	1	-	-
100020787|F|0-28:C>T-28:C>T	100020787|F|0--28:C>T	100020787	TGCAGCGATTCCGGTTTTAGGAAAATTGCAGAGATTCCCAGCCAGTTTTAATCGGTTTTGAGAACTTTC		0	0	999	chr7D	572943869	1	1.21E-27	TGCAGCGATTCCGGTTTTAGGAAAATTGYAGAGATTCCCAGCCAGTTTTAATCGGTTTTGAGAACTTTC	2	1	28:C>T	28	0.662222	0.95302	0.04698	0.95302	0.04698	0	2.66234	2.5	1	-	0	0	-	0	-	0	-	0	0	-	0	0	-	0	-	-	0	0	0	0	-	-	0
100020792|F|0-6:A>G-6:A>G	100020792|F|0--6:A>G	100020792	TGCAGCACCGGGGTAGCAGGGCCGCCCTTTTCCTCACCTCACATCGCGCCCTCGTCGGTGACCATGAAG		0	0	999	chr2A	127460839	4	2.61E-24	TGCAGCRCCGGGGYAGCAGGGCCGCCCTTTTCCTCACCTCACATCGCGCCCTCGTCGGTGACCATGAAG	2	2	6:A>G	6	0.644444	0.275862	0.731034	0.268966	0.724138	0.006897	2.55102	2.26126	1	-	-	2	-	0	0	-	-	-	0	1	1	1	1	1	-	0	-	1	1	1	1	-	0
1000208|F|0-56:G>A-56:G>A	1000208|F|0--56:G>A	1000208	TGCAGGCGCTGGCTCCACCACGCATCCGACCGCAAGTTCCTCCGCCGTTTCCGTGAGCTCCACCCTCCC		0	0	999	chr6D	7723964	5	1.21E-27	TGCAGGCGCTGGCTCCRCCAYGCATCCGACMGCAAGTTYCTCCRMMGTTTMCGYGARCTCCACCCKCCC	9	3	56:G>A	56	0.973333	0.995434	0.018265	0.981735	0.004566	0.013699	4.70037	4.6	1	0	0	0	0	0	0	0	0	0	0	0	-	0	0	0	0	0	0	0	0	0	0	0	-
100020824|F|0-27:C>G-27:C>G	100020824|F|0--27:C>G	100020824	TGCAGCGGTCGACGCTTCCTTGTCGGCCCCGGCGGGCACATCGTGGCCGGCACCAGCGCGCCCTTGGCG		0	0	999	chr7A	681622100	1	2.61E-24	TGCAGCGGTCGACGCTTCCTTGTCGGCSCCGGCGGGCACAYCGTGGCCGGCACCAGCGCGCCCTTGGCG	2	2	27:C>G	27	0.528889	0.10084	0.89916	0.10084	0.89916	0	2.5	1.96429	1	-	-	-	1	1	-	1	-	1	1	1	-	-	-	1	-	1	1	-	1	0	1	-	1
100020844|F|0-22:G>C-22:G>C	100020844|F|0--22:G>C	100020844	TGCAGCTCCTCCGGCCATAGCAGTGACTGCATGGGCACCGCCTCCCGCCTGGTCACCTTCTTTGCCGAG		0	0	999	chr5B	652818219	1	1.56E-26	TGCAGCTCCTCCGGCCATAGCASTGACTGCATGGGCACCGCCTCCCGCCTGGTCACCTTCTTTGCCGAG	2	1	22:G>C	22	0.511111	0.086957	0.921739	0.078261	0.913043	0.008696	2.36364	2.34579	1	-	-	1	-	-	-	-	-	1	1	1	1	-	-	1	-	1	-	1	-	1	-	-	-
100020918|F|0-18:G>T-18:G>T	100020918|F|0--18:G>T	100020918	TGCAGGCGATGGCGCGACGTCGTCTCCCACCCCGACCACCGCAAGAAACTGCCCCGGTCGACCCTCGCC		0	0	999	chr7D	160513606	11	1.21E-27	TGCAGGCGATGGCGCGACKTCGTCTCCCACCCCGACCACCGSAAGAAACTGCCCCGGTCGACCCTCGCC	2	2	18:G>T	18	0.751111	0.970414	0.195266	0.804734	0.029586	0.16568	2.8427	1.57576	0.958333	0	0	0	-	-	0	0	0	0	0	1	0	-	1	0	2	0	0	0	2	2	2	-	0
100020924|F|0-53:A>G-53:A>G	100020924|F|0--53:A>G	100020924	TGCAGGCGCCGAGATCGGCGACGGTGGACGGCTCCGGGACGGAGGAGGAACCGACCGAGAGGGAGAAGT		0	0	999	chr4D	311961871	1	5.61E-26	TGCAGGCGCCGAGATCGGCGACGGTGGACGGCTCCGGGACGGAGGAGGAACCGRCCGAGAGGGAGAAGT	2	1	53:A>G	53	0.537778	0.016529	0.983471	0.016529	0.983471	0	3.5	1.9	1	1	-	-	1	1	1	1	-	1	1	1	-	1	1	-	1	-	1	-	-	1	1	-	-
100020950|F|0-10:G>A-10:G>A	100020950|F|0--10:G>A	100020950	TGCAGGGCGCGCGGCTCGGCCTTTGAGCCCACCTGGCGAACGCTTGCGGACGCGGCGCAGTCAACGCGG		0	0	999	chr1A	244457902	1	2.61E-24	TGCAGGGCGCRCGGCTCGGCCTTTGAGCCCACCTGGCGAACGCTTGCGGACGCGGCGCAGTCAACGCGG	2	1	10:G>A	10	0.6	0.977778	0.02963	0.97037	0.022222	0.007407	3.12102	2	0.98	-	0	0	-	1	0	0	0	-	-	0	0	-	-	0	0	0	0	-	0	-	0	-	0
100020958|F|0-35:A>G-35:A>G	100020958|F|0--35:A>G	100020958	TGCAGGGGATGAGGCGGGGCTGTGAAGGGGGAGAGATTACCTCTTGTCGGAGGACGCGCCGCCCTTCTG		0	0	999	chr2A	691480306	3	5.61E-26	TGCAGGGGATGAGGCGGGGCTGTGAAGGGGGAGAGRTTACCTCTTGTCGGAGGACGCGCCGCCCTTCTG	2	1	35:A>G	35	0.542222	0.008197	0.991803	0.008197	0.991803	0	4	1.7037	1	1	1	1	-	-	1	1	1	1	-	-	-	-	1	-	1	1	1	1	-	1	1	-	-
100020959|F|0-66:A>G-66:A>G	100020959|F|0--66:A>G	100020959	TGCAGGGGCAGCGCGATGTGTGGGTGCACAGTCGCCGGACGGCCATGGCCACGGGAGGGGGAAGGAAAC		0	0	999	chr3A	662816624	1	5.61E-26	TGCAGGGGCAGCGCGATGTGTGGGTGCACAGTCGCCGGACGGCCATGGCCACGGGAGGGGGAAGGARAC	2	1	66:A>G	66	0.586667	0.05303	0.954545	0.045455	0.94697	0.007576	2.71429	1.98413	1	-	1	-	-	-	-	2	1	1	1	0	1	-	1	1	1	-	1	-	1	0	1	-	1
100020969|F|0-14:C>T-14:C>T	100020969|F|0--14:C>T	100020969	TGCAGGTGACCACCCTGCCATCGTCTTCTCCAGTCCGCCCAACCAAATCCAAATCCCCGACTCCGAATC		0	0	999	chr2B	17028270	1	1.21E-27	TGCAGGTGACCACCYTGCCATCGTCTTCTCCAGTCCGCCCAACCAAATCCAAATCCCCGACTCCGAATC	2	1	14:C>T	14	0.537778	1	0.024793	0.975207	0	0.024793	2.49275	2.2	1	0	0	-	0	0	-	0	0	0	-	0	0	0	0	0	0	-	0	0	-	-	-	-	-
100020973|F|0-34:A>C-34:A>C	100020973|F|0--34:A>C	100020973	TGCAGGTGGTCGTCGAGGTCGGGAACGGGCGCGGAGACGGTGAGGTTCTCTCCGACGAGGCAGGGCCAG	1A|073.290478010|4910458|4910458	1	1	3.13E-24	chr4A	532903002	10	2.61E-24	TGCAGGTGGTCGTCGAGGTCGGGAACGGGCGCGGMGACGGTGAGGTTCTCTCCGACGAGGCAGGGCCAG	2	1	34:A>C	34	0.573333	0.007752	0.992248	0.007752	0.992248	0	4	2.11258	1	-	-	1	-	1	1	1	0	-	-	1	1	-	-	1	1	1	1	-	1	-	1	-	1
100020988|F|0-57:C>G-57:C>G	100020988|F|0--57:C>G	100020988	TGCAGTACGGCCGGCTGACCTCGACGACCGGGGGCTGCCCCTCCTCCCAGAAACTGCCTGGGTACATGT		0	0	999	chr5B	509470691	1	2.61E-24	TGCAGTACGGCCGGCTGACCTCGACGACCGGGGGCTGCCCCTCCTCCCAGAAACTGCSTKGGTACATGT	2	2	57:C>G	57	0.542222	0.377049	0.622951	0.377049	0.622951	0	2.84	1.98718	1	-	-	-	-	-	0	-	1	1	1	1	-	-	1	-	-	1	1	0	-	1	0	-	1
1000210|F|0-15:C>T-15:C>T	1000210|F|0--15:C>T	1000210	TGCAGGCGCTGAAGACTTTTTGGATCTCCATGACTCCATCTCCTGAGTGCGGAGTAGAGTTTGTAGTGT		0	0	999	chr3B	817252458	1	2.61E-24	TGCAGGCGCTGAAGAYTTTTYGGATCTCCATGACTCCATCTCCTGAGTGCGGAGTAGAGTTTGTAGTGT	2	2	15:C>T	15	0.804444	0.298343	0.701657	0.298343	0.701657	0	2.41791	1.95172	1	1	0	0	1	-	0	1	1	1	-	1	1	0	1	1	1	-	1	1	-	1	1	1	1
100021010|F|0-62:G>A-62:G>A	100021010|F|0--62:G>A	100021010	TGCAGTCTCACCTCACCTCCGGTCCGGGTCGCTATTGCGCCTCGCCTCTCGCCTGAGTCACTGTCGCAC		0	0	999	chr1B	340550012	1	5.61E-26	TGCAGTCTCACCTCACCTCCGGTCCGGGTCGCTATTGCGCCTCGCCTCTCGCCTGAGTCACTRTCGCAC	2	1	62:G>A	62	0.546667	0.95122	0.04878	0.95122	0.04878	0	2.34921	1.75	1	0	-	0	0	-	1	-	0	0	-	0	-	0	0	0	0	-	-	-	0	0	-	-	-
100021028|F|0-9:G>T-9:G>T	100021028|F|0--9:G>T	100021028	TGCAGTGCTGCGAATGGGCCGGCCCACTCGGTGGCGCCCCTGTGCGATATGGCGGCAATTTGCTGCAAA		0	0	999	chr4A	738147476	15	5.61E-26	TGCAGTGCTKCGAATGGGCCGGYCCACTCGGTGGCGCCCCTGTGCGATATGGCGGCAATTTGCYGCAAA	2	3	9:G>T	9	0.64	0.013889	0.993056	0.006944	0.986111	0.006944	2.5	1.62987	1	1	1	-	1	-	-	1	1	1	1	1	1	1	1	-	1	-	1	1	1	1	1	-	0
100021036|F|0-49:G>A-49:G>A	100021036|F|0--49:G>A	100021036	TGCAGTGGCAACCACTAGGAGTTGTTGGTGTGTAAGGCGTAGCCGGACAGCATGCGGAGTGCCTCGTCC		0	0	999	chr5A	53466430	1	5.61E-26	TGCAGTGGCAACCACTAGGAGTTGTTGGTGTGTAAGGCGTAGCCGGACARCATGCGGAGTGCCTCGTCC	2	1	49:G>A	49	0.582222	0.007634	1	0	0.992366	0.007634	3	1.99259	1	-	1	-	1	-	1	-	1	1	1	1	-	-	-	1	-	-	-	1	1	1	-	-	1
100021067|F|0-29:G>A-29:G>A	100021067|F|0--29:G>A	100021067	TGCAGAAGAAGCAGCAGGAGGGGATCTGCGTATGGGAATGGATTGCTGAACAAAAAATATGTGGCGGTT	3A|046.753331030|1093748|1093748	1	1	4.02E-28		0	0	999	TGCAGAAGAAGCAGCAGGAGGGGATCTGCRTATGGGAATGGATTGCTGAACAAAAAATATGTGGCGGTT	2	1	29:G>A	29	0.564444	0.007874	0.992126	0.007874	0.992126	0	4	3.61728	1	1	1	1	-	1	-	-	1	1	-	-	-	-	-	1	1	1	-	1	-	1	-	-	1
1000211|F|0-30:G>A-30:G>A	1000211|F|0--30:G>A	1000211	TGCAGGCGCTCCCATCAGAATTAAGAAAACGAACAAGCTCAGTCGTCGGTGTATTCAACCCCGAGATCG	1B|047.420337740|1000211|1000211	1	3	6.69E-31	chr1B	20025141	1	1.21E-22	TGCAGGCGCTCCCATCAGWATTAAGAAAACRAACAAGCTCAGTCGTCGGTGTATTCAACYCCGAGATCG	3	1	30:G>A	30	0.924444	0.557692	0.447115	0.552885	0.442308	0.004808	8.81884	10.88889	1	0	0	0	1	1	1	0	1	0	1	0	0	1	0	0	0	1	1	-	-	1	0	1	1
100021140|F|0-50:T>C-50:T>C	100021140|F|0--50:T>C	100021140	TGCAGCCCCGGTAAAGTTCTCTGTTCGACCACATCAGAGGTCAGCTTCAGTGATGTGTCTGCGTGAAGA		0	0	999	chr2D	35502323	1	2.61E-24	TGCAGCCCCGGTAAAGTTCTCTGTTCGACCACATCAGAGGTCAGCTTCAGYGATGTGTYTGCGTGAAGA	2	2	50:T>C	50	0.608889	0.29927	0.70073	0.29927	0.70073	0	6.7381	2.38144	1	1	-	1	-	-	-	-	1	-	1	1	1	-	0	-	-	-	1	-	-	1	0	-	1
100021161|F|0-10:T>C-10:T>C	100021161|F|0--10:T>C	100021161	TGCAGCCGTGTTGTTACTGACTGGCTGTCCCCGTCGCGGCCAAGAACATGTACCAAGGCCATGTGTTGC	1A|101.835586500|4409931|4409931	1	3	3.11E-29	chr1A	474150692	2	9.39E-24	TGCAGCCGTGYTGTTACTGACTGGCTGTCCCCGTCGCGGCCAAGAACATGTACCAAGGCCATGTGTTGC	2	1	10:T>C	10	0.684444	0.545455	0.461039	0.538961	0.454545	0.006494	7.86792	7.19149	1	-	-	0	-	1	0	0	0	0	0	0	0	-	-	0	0	1	0	-	1	-	1	-	1
100021196|F|0-28:C>G-28:C>G	100021196|F|0--28:C>G	100021196	TGCAGCTCCTGCCCCACGGGCGCCGAGACCCGCCGGCCCGGGTCCACCTCGAGGACCCACCGAGATCGG		0	0	999		0	0	999	TGCAGCTCCTGCCCCACGGGCGCCGAGASCCGCCGGCCCGGGTCCACCTCGAGGACCCACCGAGATCGG	2	1	28:C>G	28	0.631111	0.830986	0.169014	0.830986	0.169014	0	2.3629	1.55556	1	0	-	-	-	1	-	-	0	-	0	-	-	-	0	-	0	1	0	-	0	0	-	-	1
100021217|F|0-62:A>G-62:A>G	100021217|F|0--62:A>G	100021217	TGCAGGAAAACCTTGCCATGATAAAGAAACGATTACTGATGATACTAAAGCAAAAAAGTGGGAGCGCCT		0	0	999	chr2A	765169857	1	5.61E-26	TGCAGGAAAACCTTGCCATGATAAAGAAACGATTACTGATGATACTAAAGCAAAAAAGTGGGRGCGCCT	2	1	62:A>G	62	0.524444	0.016949	0.983051	0.016949	0.983051	0	2.33333	1.87903	1	0	1	1	-	-	1	1	1	1	-	1	-	-	1	1	1	-	1	-	-	-	1	-	1
100021396|F|0-66:G>C-66:G>C	100021396|F|0--66:G>C	100021396	TGCAGCCGATCAGGATCGGGCCGGTCGGGCACTGTTGGGATCACGGCGGGATCGCAATCGCGCAACGGA		0	0	999	chr7A	91467446	1	5.61E-26	TGCAGCCGATCAGGATCGGGCCGGTCGGGCACTGTTGGGATCACGGCGGGATCGCAATCGCGCAACSGA	2	1	66:G>C	66	0.502222	0.061947	0.938053	0.061947	0.938053	0	2.75	1.78947	1	-	-	1	1	-	-	-	-	1	1	-	1	1	-	1	-	0	1	1	1	1	-	-	1
100021431|F|0-49:A>G-49:A>G	100021431|F|0--49:A>G	100021431	TGCAGCTGCCGCCGTGAGTTCATCGGCTTGGAGGGCCACCGCAGTTGCCAGGAAAAACATCACTTACTA		0	0	999	chr7A	706365647	1	5.61E-26	TGCAGCTGCCGCCGTGAGTTCATCGGCTTGGAGGGCCACCGCAGTTGCCRGGAAAAACATCACTTACTA	2	1	49:A>G	49	0.768889	0.017341	0.982659	0.017341	0.982659	0	2	1.76923	1	1	-	-	-	1	-	0	1	1	1	1	1	1	1	-	-	1	0	1	1	1	-	-	1
100021455|F|0-26:A>G-26:A>G	100021455|F|0--26:A>G	100021455	TGCAGGATGCCGGCTTGTTTTTCGTCAAAGTCTGAGGATGCGAGCGCAGGTGGAGGAGACCATCCACTG		0	0	999	chr6B	19114387	2	1.21E-27	TGCAGGATGCCGGCTTGTTTTTCGTCRAAGTCTGAGGATGCGAGCGCAGGTGGAGGAGACCATCCACTG	2	1	26:A>G	26	0.693333	0.897436	0.102564	0.897436	0.102564	0	2.06748	1.94444	1	0	0	0	0	-	0	0	1	-	-	1	-	0	0	1	0	0	0	0	-	0	0	-	-
100021505|F|0-14:T>G-14:T>G	100021505|F|0--14:T>G	100021505	TGCAGTTTTTTTTTTAGGGGTTGCAGTTCTTTTATTTGTTTGAGGGAAATTTGGCGCCGCAGTTTTAAA		0	0	999	chr3D	61230991	1	5.61E-26	TGCAGTTTTTTTTTKAGGGGTTGCAGTTCTTTTATTTGTTTGAGGGAAATTTGGCGCCGCAGTTTTAAA	2	1	14:T>G	14	0.524444	0.008475	0.991525	0.008475	0.991525	0	3	1.55469	1	1	-	1	-	1	-	1	-	-	1	-	-	-	1	-	-	1	-	-	-	-	1	-	1
100021565|F|0-12:A>T-12:A>T	100021565|F|0--12:A>T	100021565	TGCAGCAGCTCCACGGCGGCTCTTGCGTCGGCGAGCATGCGCGTGGGGGCGGACCGGGCAAGGAGCGTG		0	0	999	chr7D	84369655	2	5.61E-26	TGCAGCAGCTCCWCGGCGGCTCTTGCGTCGGCGAGCATGCGCGTGGGGGCGGACCGGGCAAGGAGCGTG	2	1	12:A>T	12	0.671111	0.006623	0.993377	0.006623	0.993377	0	7	2.55484	1	-	1	-	-	-	-	1	-	1	1	-	1	1	1	-	-	1	1	1	1	1	1	-	1
1000216|F|0-26:T>G-26:T>G	1000216|F|0--26:T>G	1000216	TGCAGGCCGTGGGCGAGCTCACCCGCTCTGAAGCTGATGCGTCGGCGGTGCCGTCCATCACGCCGAGAT	2D|002.923317365|1000216|1000216	1	1	6.69E-31	chr2D	2614434	1	2.02E-25	TGCAGGCCGTGGGCGAGCTCACCCGCKCTGAAGCTGATGCRTCGKCGGTGCCGTCCRTCACGCCGAGAT	3	1	26:T>G	26	1	0.777778	0.226667	0.773333	0.222222	0.004444	17.39462	15.16129	0.991071	0	0	0	0	0	1	0	0	0	0	0	0	0	0	0	0	0	0	0	0	0	1	0	0
100021607|F|0-28:A>C-28:A>C	100021607|F|0--28:A>C	100021607	TGCAGCGCCCGGGCAAGGGGGTCGATGCAGGGGAGGAGGACGCGCTCGAGTCCGTCGCGCGGGAGCTCG		0	0	999	chr2A	10729232	1	5.61E-26	TGCAGCGCCCGGGCAAGGGGGTCGATGCMGGGGAGGAGGACGCGCTCGAGTCCGTCGCGCGGGAGCTCG	2	1	28:A>C	28	0.542222	0.663934	0.336066	0.663934	0.336066	0	2.38272	2.09756	1	0	1	0	-	-	-	0	-	-	1	0	-	-	1	0	-	1	1	0	0	0	1	-	0
100021647|F|0-38:G>A-38:G>A	100021647|F|0--38:G>A	100021647	TGCAGCTGCTCCGGTGGCCGATGCTTTCTTGCACGCACGCTGTATTGAGTTTGCTTCAATCAATCGATT		0	0	999	chr1A	551714181	1	1.21E-27	TGCAGCTGCTCCGGTGGCCGATGCTTTCTTGCACGCACRCTGTATTGAGTTTGCTTCAATCAATCGATT	2	1	38:G>A	38	0.533333	0.958333	0.041667	0.958333	0.041667	0	2.08696	1.8	1	-	-	0	-	-	-	-	-	0	0	-	0	-	0	0	0	-	-	0	-	1	0	-	0
100021670|F|0-60:G>T-60:G>T	100021670|F|0--60:G>T	100021670	TGCAGGAGGGTAGGCGGTGCACGACGCGAAAGTCGACAAGATACTCGCGTACATAAATGAGGAGGAGGA		0	0	999	chr5A	646017918	1	5.61E-26	TGCAGGAGGGTAGGCGGTGCACGACGCGAAAGTCGACAAGATACTCGCGTACATAAATGAKGAGGAGGA	2	1	60:G>T	60	0.502222	0.035398	0.964602	0.035398	0.964602	0	3.4	1.78125	1	1	-	1	1	1	1	-	1	-	-	-	-	1	-	-	-	1	1	-	-	0	1	-	1
100021692|F|0-54:G>A-54:G>A	100021692|F|0--54:G>A	100021692	TGCAGGGCAAGCACGTACCCAAACTTCTTATCACCTGACCGGAATGCTAAGCTGGAGGTGACGATCCAC		0	0	999		0	0	999	TGCAGGGCAAGCACGTACCCAAACTTCTTATCACCTGACCGGAATGCTAAGCTGRAGGTGACGATCCAC	2	1	54:G>A	54	0.715556	0.956522	0.055901	0.944099	0.043478	0.012422	3.15882	2.77778	0.96875	0	-	0	-	0	-	0	0	0	-	1	-	0	0	0	0	0	0	1	0	-	0	-	0
100021715|F|0-55:A>G-55:A>G	100021715|F|0--55:A>G	100021715	TGCAGGTGGTGAAGAAGAACCGGTTGTGGGTGTTGGGAAGGCGCGGCCACACGGCAGCGAGATCCTTTG		0	0	999	chr4A	465413930	2	1.21E-27	TGCAGGTGGTGAAGAAGAACCGGTTGTGGGTGTTGGGAAGGCGCGGCCACACGGCRGCGAGATCCTTTG	2	1	55:A>G	55	0.595556	0.5	0.5	0.5	0.5	0	2.65672	2.33824	1	-	0	0	-	-	-	-	1	1	1	1	0	-	-	1	-	-	1	1	1	1	0	-	0
100021923|F|0-28:A>G-28:A>G	100021923|F|0--28:A>G	100021923	TGCAGCAGCTTAAGTATCTACGGGGACAATGTGGACTGTCAGAACTACAGAATAGTGTCAGTGTTCGAT		0	0	999	chr3A	482062595	1	2.61E-24	TGCAGCAGCTTAAGTATCTACGGGGACARTGTGGACTGTCAGAACTACAGAATAGTGTCAGTGTTCGAT	2	1	28:A>G	28	0.515556	0.017241	0.982759	0.017241	0.982759	0	2	1.78571	1	1	1	1	-	-	1	1	1	-	1	1	1	-	-	-	-	-	1	1	-	-	1	-	-
100021971|F|0-17:A>C-17:A>C	100021971|F|0--17:A>C	100021971	TGCAGGCGCAGGCCGAGACGAGACGGACAGGCGGCATGTGCGCGCGCACGTACCCGGACAAGGAGCCAT		0	0	999	chr1B	595076688	2	1.21E-27	TGCAGGCGCAGGCCGAGMCGAGACGGACAGGCGGCATGTGCGCGCGCACGTACCCGGACAAGGAGCCAT	2	1	17:A>C	17	0.64	0.951389	0.048611	0.951389	0.048611	0	2.57246	2.57143	1	-	0	0	-	-	-	0	0	0	0	0	0	-	0	0	0	0	0	1	0	0	0	-	0
1000220|F|0-23:C>T-23:C>T	1000220|F|0--23:C>T	1000220	TGCAGTATAATGAAGCCGACATTCGCTAATTTGAAAAGGATCCTAAAGCAGTTCCATGTTTGCTGAAGA	7A|010.970312500|1000220|1000220	1	1	6.69E-31	chr7A	13884507	2	1.21E-27	TGCAGTAYAATGAAGCCGACATTYGCTAATTTRAAAAGGATCCTAAAGCAGTTCCATGTTTGCTGAAGA	4	1	23:C>T	23	0.92	0.980676	0.057971	0.942029	0.019324	0.038647	7.93436	1.71429	0.972222	0	0	0	0	0	0	0	0	0	0	2	0	0	0	0	0	1	0	0	0	0	-	0	0
1000220|F|0-32:G>A-32:G>A	1000220|F|0--32:G>A	1000220	TGCAGTATAATGAAGCCGACATTCGCTAATTTGAAAAGGATCCTAAAGCAGTTCCATGTTTGCTGAAGA	7A|010.970312500|1000220|1000220	1	1	6.69E-31	chr7A	13884507	2	1.21E-27	TGCAGTAYAATGAAGCCGACATTYGCTAATTTRAAAAGGATCCTAAAGCAGTTCCATGTTTGCTGAAGA	4	1	32:G>A	32	0.924444	0.975962	0.024038	0.975962	0.024038	0	7.93436	15	1	0	0	0	0	0	0	0	0	0	0	0	0	0	0	0	0	-	0	0	0	0	-	0	0
1000221|F|0-35:A>G-35:A>G	1000221|F|0--35:A>G	1000221	TGCAGGCCGCTCAGCAGGCCGCCGAAGCCATGCTGAGGATTCTCGTGCAGGCTTCCCATGGAGACGAGA	6A|050.526519940|1000221|1000221	1	1	6.69E-31	chr6A	450089371	2	5.61E-26	TGCAGGCCGCTCAGCAGGCCGCCGAAGCCATGCTGRGGATTCTCGTGCAGGCTTCCCATGGAGACGAGA	2	1	35:A>G	35	1	0.231111	0.791111	0.208889	0.768889	0.022222	7.2931	7.68831	1	1	0	1	1	1	1	2	1	1	1	1	0	1	0	1	0	1	1	1	1	1	1	1	1
1000227|F|0-39:C>A-39:C>A	1000227|F|0--39:C>A	1000227	TGCAGGCCACCTCTGCTCCAGCCTCGCGCATGTACGCACCCACGCCACACTTCTCTCCACCATACGAGC	1B|082.751730740|1000227|1000227	1	1	6.69E-31	chr2B	529045758	14	5.61E-26	TGCAGGSCRCCTCTGCTCCRGCCTCGCGCATGTACRCRCMCACGCCACACTTCTCTCCAYCATAYRAGC	8	3	39:C>A	39	0.831111	0.989305	0.048128	0.951872	0.010695	0.037433	4.86425	2.41667	0.985714	0	0	0	0	-	-	0	0	0	0	0	0	0	0	0	0	-	0	0	0	0	-	0	-
1000227|F|0-6:C>G-6:C>G	1000227|F|0--6:C>G	1000227	TGCAGGCCACCTCTGCTCCAGCCTCGCGCATGTACGCACCCACGCCACACTTCTCTCCACCATACGAGC	1B|082.751730740|1000227|1000227	1	1	6.69E-31	chr2B	529045758	14	5.61E-26	TGCAGGSCRCCTCTGCTCCRGCCTCGCGCATGTACRCRCMCACGCCACACTTCTCTCCAYCATAYRAGC	8	5	6:C>G	6	0.822222	1	0.010811	0.989189	0	0.010811	4.86425	2.66667	0.985714	0	0	0	0	-	-	0	0	0	0	0	0	0	0	0	0	-	0	0	0	0	-	0	-
1000228|F|0-55:C>A-55:C>A	1000228|F|0--55:C>A	1000228	TGCAGGCCACATAGGCGGCGAGGAACGGGTCGTGGTGGTGCACCCTCCTCAGGACCCAGCCGCTCCCGT	7B|070.316287480|1000228|1000228	1	1	6.69E-31	chr4A	567471284	6	1.21E-27	TGCAGGCCACATAGGCGGCGAGGAACGGGTCGTGGTGGTGCACCCTCCTCAGGACMCAGCCGCTCCCGT	2	1	55:C>A	55	1	0.995556	0.004444	0.995556	0.004444	0	8.29787	11	1	0	0	0	0	0	0	0	0	0	0	0	0	0	0	0	0	0	0	0	0	0	0	0	0
1000231|F|0-11:T>G-11:T>G	1000231|F|0--11:T>G	1000231	TGCAGTACACCTCTCCTCTTTCCCCAAGGCGACGAAAATCACGAAACGGGGACACACCATATGGCCAGG	3B|029.893695730|1000231|1000231	1	3	6.69E-31	chrUn	206530874	12	1.21E-27	TGCAGTACAMCKCTCCTCTTTCSCYRAGGCGACRAAAATCAYGAAACGGGGACACACCATATGGCCAGG	6	4	11:T>G	11	0.973333	0.995434	0.027397	0.972603	0.004566	0.022831	5.94118	2.75	0.990566	0	0	0	0	0	0	0	0	0	0	0	0	0	0	0	0	0	0	0	0	0	0	0	0
1000231|F|0-24:C>T-24:C>T	1000231|F|0--24:C>T	1000231	TGCAGTACACCTCTCCTCTTTCCCCAAGGCGACGAAAATCACGAAACGGGGACACACCATATGGCCAGG	3B|029.893695730|1000231|1000231	1	3	6.69E-31	chrUn	206530874	12	1.21E-27	TGCAGTACAMCKCTCCTCTTTCSCYRAGGCGACRAAAATCAYGAAACGGGGACACACCATATGGCCAGG	6	2	24:C>T	24	0.973333	0.995434	0.031963	0.968037	0.004566	0.027397	5.94118	2.11111	0.990566	0	0	0	0	0	0	0	0	0	0	0	0	0	0	0	0	0	0	0	0	0	0	0	0
100024088|F|0-11:A>G-11:A>G	100024088|F|0--11:A>G	100024088	TGCAGAAAATTAAACGAGCTAAGATAAACCCGAGATCGGAAGAGCGGTTCAGCAGGAATGCCGAGACCG		0	0	999		0	0	999	TGCAGAAAATTRAACGAGCTAAGATAAACCCGAGATCGGAAGAGCGGTTCAGCAGGAATGCCGAGACCG	2	1	11:A>G	11	0.933333	0.990476	0.009524	0.990476	0.009524	0	15.4	3	1	0	0	0	-	0	0	0	0	0	0	0	0	0	0	0	0	0	0	0	0	0	0	0	0
100024092|F|0-5:T>A-5:T>A	100024092|F|0--5:T>A	100024092	TGCAGTAACATGTTTCATGCAACCAACCCGAGATCGGAAGAGCGGTTCAGCAGGAATGCCGAGACCGAT		0	0	999		0	0	999	TGCAGWAACATGTTTCATGCAACCAACCCGAGATCGGAAGAGCGGTTCAGCAGGAATGCCGAGACCGAT	2	1	5:T>A	5	0.991111	0.116592	0.883408	0.116592	0.883408	0	33.62069	12.81349	1	1	1	1	1	1	1	1	0	1	1	0	1	1	1	1	1	1	1	1	1	1	0	1	1
100024093|F|0-22:A>G-22:A>G	100024093|F|0--22:A>G	100024093	TGCAGAAACCCAGTCCGCAGGAACTCCGAGATCGGAAGAGCGGTTCAGCAGGAATGCCGAGACCGATCT	6B|030.876799090|3942949|3942949	1	1	1.45E-27		0	0	999	TGCAGAAACCCAGTCCGCAGGARCTCCGAGATCGGAAGAGCGGTTCAGCAGGAATGCCGAGACCGATCT	2	1	22:A>G	22	0.995556	0.142857	0.857143	0.142857	0.857143	0	35	26.46473	1	0	1	1	1	1	1	1	1	0	1	1	1	1	1	1	1	1	1	1	0	1	1	1	1
100024096|F|0-18:T>C-18:T>C	100024096|F|0--18:T>C	100024096	TGCAGAAAGAGGCGCAGCTACTGATGACGTTGCCGAGATCGGAAGAGCGGTTCAGCAGGAATGCCGAGA	5B|050.138411930|4440277|4440277	1	2	3.11E-29		0	0	999	TGCAGAAAGAGGCGCAGCYACTGAYGACGTTGCCGAGATCGGAAGAGCGGTTCAGCAGGAATGCCGAGA	2	2	18:T>C	18	0.986667	0.279279	0.725225	0.274775	0.720721	0.004505	18.07792	17.0049	1	1	1	0	1	1	0	1	0	1	1	1	0	1	1	1	0	1	1	0	1	1	1	1	1
100024097|F|0-32:T>G-32:T>G	100024097|F|0--32:T>G	100024097	TGCAGAAAGCGGGAGCACATGCGTGGTCACCGTACGGGCCGTCGCGCCGAGATCGGAAGAGCGGTTCAG	2A|062.395004310|1141499|1141499	1	1	3.11E-29		0	0	999	TGCAGAAAGCGGGAGCACATGCGTGGTCACCGKACGGGCCGTCGCGCCGAGATCGGAAGAGCGGTTCAG	2	1	32:T>G	32	0.937778	0.952607	0.052133	0.947867	0.047393	0.004739	23.16733	2.18182	1	0	0	0	0	0	0	0	0	0	0	0	0	0	0	-	0	0	0	0	0	0	0	0	0
100024098|F|0-23:A>C-23:A>C	100024098|F|0--23:A>C	100024098	TGCAGAAAGCTGCACAAGAACAAAGAGCCGAGATCGGAAGAGCGGTTCAGCAGGAATGCCGAGACCGAT		0	0	999		0	0	999	TGCAGAAAGCTGCACAAGAACAAMGAGCCGAGATCGGAAGAGCGGTTCAGCAGGAATGCCGAGACCGAT	2	1	23:A>C	23	1	1	0.017778	0.982222	0	0.017778	27.83451	2	0.973214	0	0	0	0	0	0	0	0	0	0	0	0	0	0	0	0	0	0	0	0	0	0	0	0
100024107|F|0-11:G>A-11:G>A	100024107|F|0--11:G>A	100024107	TGCAGAACAACGGAGAGATTCCGAGATCGGAAGAGCGGTTCAGCAGGAATGCCGAGACCGATCTCGTAT	1A|245.812883100|3934550|3934550	1	3	3.11E-29		0	0	999	TGCAGAACAACRGAGAGATTCCGAGATCGGAAGAGCGGTTCAGCAGGAATGCCGAGACCGATCTCGTAT	2	1	11:G>A	11	0.942222	1	0.004717	0.995283	0	0.004717	27.23438	21	1	0	0	0	0	0	0	0	0	0	0	0	0	0	0	0	0	0	0	0	0	0	0	0	0
100024108|F|0-15:C>A-15:C>A	100024108|F|0--15:C>A	100024108	TGCAGAACACAGATGCCAGCCTGCGCGGCCGAGATCGGAAGAGCGGTTCAGCAGGAATGCCGAGACCGA	7B|025.986113090|4405838|4405838	1	1	3.11E-29		0	0	999	TGCAGAACACAGATGMCAGCCTGCGCGGCCGAGATCGGAAGAGCGGTTCAGCAGGAATGCCGAGACCGA	2	1	15:C>A	15	0.986667	0.995495	0.004505	0.995495	0.004505	0	18.54839	15	1	0	0	0	0	0	0	0	0	0	0	0	0	0	0	0	0	0	0	0	0	0	0	0	0
100024109|F|0-15:C>A-15:C>A	100024109|F|0--15:C>A	100024109	TGCAGAACACAGATGCCAGCCTGCGCGGCCGGGGAGGCCACGCCGAGATCGGAAGAGCGGTTCAGCAGG		0	0	999		0	0	999	TGCAGAACACAGATGMCAGCCTGCGCGGCCGGGGAGGCCACGCCGAGATCGGAAGAGCGGTTCAGCAGG	2	1	15:C>A	15	0.96	0.99537	0.00463	0.99537	0.00463	0	4.98824	4	1	0	0	0	0	0	0	0	0	0	0	0	0	0	0	0	0	0	0	0	0	0	0	0	0
100024112|F|0-25:A>G-25:A>G	100024112|F|0--25:A>G	100024112	TGCAGAACCAAGCCAAGCGGAAAATATCCGAGATCGGAAGAGCGGTTCAGCAGGAATGCCGAGACCGAT		0	0	999		0	0	999	TGCAGAACCAAGCCAAGCGGAAAATRTCCGAGATCGGAAGAGCGGTTCAGCAGGAATGCCGAGACCGAT	2	1	25:A>G	25	0.995556	0.758929	0.241071	0.758929	0.241071	0	22.9717	19.97183	1	0	0	1	1	0	0	0	0	0	0	0	1	0	0	1	0	1	0	0	0	1	0	1	0
100024113|F|0-9:G>A-9:G>A	100024113|F|0--9:G>A	100024113	TGCAGAACCGCCGGACCTCGCCCATCGCCGAGATCGGAAGAGCGGTTCAGCAGGAATGCCGAGACCGAT	1B|135.022239300|5971230|5971230	1	1	3.15E-19		0	0	999	TGCAGAACCRCCGGACCTCGCCCATCGCCGAGATCGGAAGAGCGGTTCAGCAGGAATGCCGAGACCGAT	2	1	9:G>A	9	0.635556	0.727273	0.272727	0.727273	0.272727	0	3.75676	3.29545	1	-	0	0	-	1	0	0	0	1	-	0	-	0	-	0	-	1	0	1	0	0	0	0	1
100024114|F|0-11:C>T-11:C>T	100024114|F|0--11:C>T	100024114	TGCAGAACCAGCCGAGTAACATCTCACCGAGATCGGAAGAGCGGTTCAGCAGGAATGCCGAGACCGATC	5A|107.014242100|3947769|3947769	1	1	1.45E-27		0	0	999	TGCAGAACCAGYCGAGTAACATCTCACCGAGATCGGAAGAGCGGTTCAGCAGGAATGCCGAGACCGATC	2	1	11:C>T	11	0.995556	0.598214	0.410714	0.589286	0.401786	0.008929	36.56571	31.16514	1	1	1	0	1	0	0	1	1	0	0	1	1	1	1	0	0	0	1	0	1	1	1	1	0
100024115|F|0-23:T>G-23:T>G	100024115|F|0--23:T>G	100024115	TGCAGAACCAGCCGAGTAATGGTTACATCTCACCGAGATCGGAAGAGCGGTTCAGCAGGAATGCCGAGA	5B|101.371499000|4541672|4541672	1	2	1.45E-27		0	0	999	TGCAGAACCAGCCGAGTAATGGTKACATCTCACCGAGATCGGAAGAGCGGTTCAGCAGGAATGCCGAGA	2	1	23:T>G	23	1	1	0.146667	0.853333	0	0.146667	102.27817	23.37143	1	0	2	0	0	0	0	0	0	0	2	2	0	0	0	0	0	0	2	0	0	0	0	0	0
100024117|F|0-6:A>G-6:A>G	100024117|F|0--6:A>G	100024117	TGCAGAACCGAGAGATGCCCGTTGTCCCTTCCGAGATCGGAAGAGCGGTTCAGCAGGAATGCCGAGACC		0	0	999		0	0	999	TGCAGARCCGAGAGATGCCCGTTGTCCCTTCCGAGATCGGAAGAGCGGTTCAGCAGGAATGCCGAGACC	2	1	6:A>G	6	1	0.902222	0.102222	0.897778	0.097778	0.004444	31.89683	25.66667	1	0	0	0	0	1	0	0	0	0	0	0	0	0	0	0	0	0	0	0	0	0	0	0	1
100024119|F|0-8:C>T-8:C>T	100024119|F|0--8:C>T	100024119	TGCAGAACCGCTGGCTCACCTCTCCTCCGACCGAGATCGGAAGAGCGGTTCAGCAGGAATGCCGAGACC	1B|146.524110700|4439801|4439801	1	1	3.11E-29		0	0	999	TGCAGAACYGCTGGCTCACCTCTCCTCCGACCGAGATCGGAAGAGCGGTTCAGCAGGAATGCCGAGACC	2	1	8:C>T	8	0.96	1	0.013889	0.986111	0	0.013889	24.10662	7	1	0	0	0	0	0	0	0	0	0	0	0	0	0	0	-	0	0	0	0	0	0	0	0	0
100024121|F|0-26:G>A-26:G>A	100024121|F|0--26:G>A	100024121	TGCAGAACCTCGGTCCGAATCAGTACGCGACGCCGAGATCGGAAGAGCGGTTCAGCAGGAATGCCGAGA	5B|028.158364610|4439699|4439699	1	1	3.11E-29		0	0	999	TGCAGAACCTCGGTCCGAATCAGTACRCGACGCCGAGATCGGAAGAGCGGTTCAGCAGGAATGCCGAGA	2	1	26:G>A	26	0.782222	1	0.011364	0.988636	0	0.011364	23.74107	14.5	1	0	0	-	0	0	2	-	0	0	0	0	0	0	0	0	-	0	0	0	0	0	0	0	-
100024122|F|0-16:C>G-16:C>G	100024122|F|0--16:C>G	100024122	TGCAGAACGCACCGCGCCAGCAGCAGCTGCCGCAGCAGAAGCCTCCGAGATCGGAAGAGCGGTTCAGCA		0	0	999		0	0	999	TGCAGAACGCACCGCGSCAGCAGCAGCTGCCGCAGCAGAAGCCTCCGAGATCGGAAGAGCGGTTCAGCA	2	1	16:C>G	16	1	0.946667	0.053333	0.946667	0.053333	0	21.58364	19.8	1	1	0	0	0	0	0	0	0	1	0	0	0	0	0	0	0	0	0	0	1	0	0	0	0
100024123|F|0-16:T>C-16:T>C	100024123|F|0--16:T>C	100024123	TGCAGAACGCCTACAGTCAGCCAAGCGCTGTGCCGAGATCGGAAGAGCGGTTCAGCAGGAATGCCGAGA		0	0	999		0	0	999	TGCAGAACGCCTACAGYCAGCCAAGCGCTGTGCCGAGATCGGAAGAGCGGTTCAGCAGGAATGCCGAGA	2	1	16:T>C	16	1	1	0.004444	0.995556	0	0.004444	19.78169	3	0.991071	0	0	0	0	0	0	0	0	0	0	0	0	0	0	0	0	0	0	0	0	0	0	0	0
100024128|F|0-11:T>C-11:T>C	100024128|F|0--11:T>C	100024128	TGCAGAACGGGTATTTTCAGTTTCCACTCCGAGATCGGAAGAGCGGTTCAGCAGGAATGCCGAGACCGA		0	0	999		0	0	999	TGCAGAACGGGYRTTTTCAGTTTCCACTCCGAGATCGGAAGAGCGGTTCAGCAGGAATGCCGAGACCGA	2	2	11:T>C	11	1	0.022222	1	0	0.977778	0.022222	18.2	16.92606	1	1	1	1	1	1	1	1	1	1	1	2	1	1	1	1	2	1	1	1	1	1	1	1	1
100024129|F|0-13:G>A-13:G>A	100024129|F|0--13:G>A	100024129	TGCAGAACTGAGCGTGGTGAACCAGACAGGCCGAGATCGGAAGAGCGGTTCAGCAGGAATGCCGAGACC	1D|030.274747200|3937558|3937558	1	3	3.11E-29		0	0	999	TGCAGAACTGAGCRTGGTGAACCAGACAGGCCGAGATCGGAAGAGCGGTTCAGCAGGAATGCCGAGACC	2	1	13:G>A	13	1	0.511111	0.497778	0.502222	0.488889	0.008889	11.63971	11.23333	1	1	0	1	0	1	1	2	1	0	0	0	1	0	0	1	0	1	1	1	1	1	1	0	1
100024134|F|0-16:A>T-16:A>T	100024134|F|0--16:A>T	100024134	TGCAGAAGCCAAAAAAATTGCCGAGATCGGAAGAGCGGTTCAGCAGGAATGCCGAGACCGATCTCGTAT	4A|130.681168700|4394264|4394264	1	3	5.20E-27		0	0	999	TGCAGAAGCCAAAAAAWTTGCCGAGATCGGAAGAGCGGTTCAGCAGGAATGCCGAGACCGATCTCGTAT	2	1	16:A>T	16	0.968889	1	0.004587	0.995413	0	0.004587	35.7283	29	1	0	0	0	0	0	0	0	0	0	0	0	0	0	0	0	0	0	0	0	0	0	0	0	0
100024136|F|0-11:A>C-11:A>C	100024136|F|0--11:A>C	100024136	TGCAGAAGCGCACGAATTCCGAGATCGGAAGAGCGGTTCAGCAGGAATGCCGAGACCGATCTCGTATGC	7B|047.550347200|7337008|7337008	1	6	1.46E-22		0	0	999	TGCAGAAGCGCMYGAATTCCGAGATCGGAAGAGCGGTTCAGCAGGAATGCCGAGACCGATCTCGTATGC	2	2	11:A>C	11	0.964444	1	0.004608	0.995392	0	0.004608	21.36882	3	1	0	0	0	0	0	0	0	0	0	0	0	0	0	0	0	0	0	0	0	0	0	0	0	0
100024139|F|0-12:T>C-12:T>C	100024139|F|0--12:T>C	100024139	TGCAGAAGCGGATGGGGAGCTACTTCCGAGATCGGAAGAGCGGTTCAGCAGGAATGCCGAGACCGATCT	7A|089.841162430|4398038|4398038	1	1	3.15E-19		0	0	999	TGCAGAAGCGGAYGGGGAGCTACTTCCGAGATCGGAAGAGCGGTTCAGCAGGAATGCCGAGACCGATCT	2	1	12:T>C	12	0.515556	0.008621	1	0	0.991379	0.008621	11	6.26761	0.981481	-	1	-	1	1	-	1	1	-	1	-	-	1	-	-	1	1	1	-	1	1	-	-	-
100024144|F|0-29:G>A-29:G>A	100024144|F|0--29:G>A	100024144	TGCAGAAGCTAACGGATGTATAACAGTCAGTGCCGAGATCGGAAGAGCGGTTCAGCAGGAATGCCGAGA		0	0	999		0	0	999	TGCAGAAGCTAACGGATGTATAACAGTCARTGCCGAGATCGGAAGAGCGGTTCAGCAGGAATGCCGAGA	2	1	29:G>A	29	1	1	0.008889	0.991111	0	0.008889	21.25	2	0.982143	0	0	0	0	0	0	0	0	0	0	0	0	0	0	0	0	0	0	0	0	0	0	0	0
100024145|F|0-11:G>C-11:G>C	100024145|F|0--11:G>C	100024145	TGCAGAAGCTAGAGGTGCCACAACCGAGATCGGAAGAGCGGTTCAGCAGGAATGCCGAGACCGATCTCG	4A|025.003260160|5357227|5357227	1	1	2.44E-20		0	0	999	TGCAGAAGCTASAGGTGCCACAACCGAGATCGGAAGAGCGGTTCAGCAGGAATGCCGAGACCGATCTCG	2	1	11:G>C	11	0.991111	0.991031	0.008969	0.991031	0.008969	0	30.63669	29.33333	1	0	0	0	0	0	0	0	0	0	0	0	0	0	0	0	0	0	0	0	0	0	0	0	0
100024148|F|0-8:C>T-8:C>T	100024148|F|0--8:C>T	100024148	TGCAGAAGCTGCACAACAAACTGACCACCGAGATCGGAAGAGCGGTTCAGCAGGAATGCCGAGACCGAT	6B|033.143875920|4395298|4395298	1	2	3.11E-29		0	0	999	TGCAGAAGYTGCACAACAAACTGACCACCGAGATCGGAAGAGCGGTTCAGCAGGAATGCCGAGACCGAT	2	1	8:C>T	8	0.991111	1	0.03139	0.96861	0	0.03139	32.58273	4.85714	0.981132	0	0	0	0	0	0	0	0	2	0	0	0	0	0	0	0	0	0	0	2	0	0	0	0
100024149|F|0-26:G>A-26:G>A	100024149|F|0--26:G>A	100024149	TGCAGAAGGAAATTGACTCTTCTTCCGCCTCCGAGATCGGAAGAGCGGTTCAGCAGGAATGCCGAGACC		0	0	999		0	0	999	TGCAGAAGGAAATTGACTCTTCTTCCRCCTCCGAGATCGGAAGAGCGGTTCAGCAGGAATGCCGAGACC	2	1	26:G>A	26	1	0.848889	0.155556	0.844444	0.151111	0.004444	46.91739	25.58182	0.991071	0	0	0	0	1	1	0	0	0	0	0	0	0	0	0	0	1	0	0	0	0	0	0	1
100024151|F|0-13:C>G-13:C>G	100024151|F|0--13:C>G	100024151	TGCAGAAGGAGCACTGGCGACCATGGCCCGAGATCGGAAGAGCGGTTCAGCAGGAATGCCGAGACCGAT	1B|053.318183980|4395697|4395697	1	2	5.24E-22		0	0	999	TGCAGAAGGAGCASTRGCRACCATGGCCCGAGATCGGAAGAGCGGTTCAGCAGGAATGCCGAGACCGAT	2	3	13:C>G	13	0.991111	1	0.004484	0.995516	0	0.004484	24.96786	3	1	0	0	0	0	0	0	0	0	0	0	0	0	0	0	0	0	0	0	0	0	0	0	0	0
100024153|F|0-9:A>G-9:A>G	100024153|F|0--9:A>G	100024153	TGCAGAAGGATGACTCCTTACCAGATCGCCATCGCTCGACGGCAAGCCGAGATCGGAAGAGCGGTTCAG	6B|039.417682040|3947220|3947220	1	4	3.11E-29		0	0	999	TGCAGAAGGRTGACTCCTTACCAGATCGCCATCGCTCGACGGCAAGCCGAGATCGGAAGAGCGGTTCAG	2	1	9:A>G	9	1	0.542222	0.56	0.44	0.457778	0.102222	17.14935	16.88535	1	1	2	1	2	0	0	2	1	0	0	1	1	2	1	0	1	0	0	0	1	1	0	2	0
100024154|F|0-11:T>C-11:T>C	100024154|F|0--11:T>C	100024154	TGCAGAAGGCCTAGTGCAGTCCGAGATCGGAAGAGCGGTTCAGCAGGAATGCCGAGACCGATCTCGTAT	4B|075.847782130|5332852|5332852	1	6	1.46E-22		0	0	999	TGCAGAAGGCCYRGTGYAGTCCGAGATCGGAAGAGCGGTTCAGCAGGAATGCCGAGACCGATCTCGTAT	2	3	11:T>C	11	0.973333	1	0.009132	0.990868	0	0.009132	19.4428	2	0.989796	0	0	0	0	0	0	0	0	0	0	0	0	0	0	0	0	0	0	0	0	0	-	0	0
100024156|F|0-5:A>G-5:A>G	100024156|F|0--5:A>G	100024156	TGCAGAAGGCGAGGAGAGGCGCCGTCCTGGTCCGAGATCGGAAGAGCGGTTCAGCAGGAATGCCGAGAC	7A|015.342809000|4537276|4537276	1	2	3.11E-29		0	0	999	TGCAGRAGGCGAGRAGAGGCGCCGTCCTGGTCCGAGATCGGAAGAGCGGTTCAGCAGGAATGCCGAGAC	2	2	5:A>G	5	0.675556	0.677632	0.335526	0.664474	0.322368	0.013158	21.34375	19.83582	1	-	1	0	1	1	-	2	1	-	0	-	0	1	0	0	0	0	0	-	0	0	0	1	-
100024158|F|0-14:C>T-14:C>T	100024158|F|0--14:C>T	100024158	TGCAGAAGGCTACCCAGCACCGAGCCGAGATCGGAAGAGCGGTTCAGCAGGAATGCCGAGACCGATCTC	4A|127.563024800|4411135|4411135	1	5	5.24E-22		0	0	999	TGCAGAAGGCTACCYAGCACCGAGCCGAGATCGGAAGAGCGGTTCAGCAGGAATGCCGAGACCGATCTC	2	1	14:C>T	14	0.995556	1	0.111607	0.888393	0	0.111607	44.58865	29.11111	1	0	0	0	0	0	0	2	0	0	0	0	0	0	0	0	0	0	0	0	0	0	2	0	0
100024160|F|0-24:C>T-24:C>T	100024160|F|0--24:C>T	100024160	TGCAGAAGGTCTCCGACGCCGCGGCCAGGCGGGACATGCTCCTCCGAGATCGGAAGAGCGGTTCAGCAG		0	0	999		0	0	999	TGCAGAAGGTCTCCGACGCCGCGGYCAGGCGGGACATGCTCCTCCGAGATCGGAAGAGCGGTTCAGCAG	2	1	24:C>T	24	0.995556	0.995536	0.013393	0.986607	0.004464	0.008929	22.82979	6.33333	0.991071	0	0	0	0	0	0	0	0	0	0	0	0	0	0	0	0	0	0	0	0	0	0	0	0
100024161|F|0-9:A>C-9:A>C	100024161|F|0--9:A>C	100024161	TGCAGAAGTAGCGCGAGACCGAACCGAGATCGGAAGAGCGGTTCAGCAGGAATGCCGAGACCGATCTCG	6B|031.197452460|3940512|3940512	1	2	3.11E-29		0	0	999	TGCAGAAGTMGCGCGAGACCGAACCGAGATCGGAAGAGCGGTTCAGCAGGAATGCCGAGACCGATCTCG	2	1	9:A>C	9	0.955556	1	0.004651	0.995349	0	0.004651	36.59328	3	1	0	0	0	0	0	0	0	0	0	0	0	0	0	0	0	0	0	0	0	0	0	0	0	0
100024164|F|0-30:C>G-30:C>G	100024164|F|0--30:C>G	100024164	TGCAGAATAATCTTTCGAACTCGGTGCGTGCTCGCTGGCTCGCCGAGATCGGAAGAGCGGTTCAGCAGG		0	0	999		0	0	999	TGCAGAATAATCTTTCGAACTCGGTGCGTGSTCGCTGGCTCGCCGAGATCGGAAGAGCGGTTCAGCAGG	2	1	30:C>G	30	1	0.933333	0.075556	0.924444	0.066667	0.008889	18.8806	14.83333	1	0	1	0	0	0	0	2	0	0	0	0	0	0	0	0	0	0	0	0	0	1	0	0	0
100024168|F|0-18:C>T-18:C>T	100024168|F|0--18:C>T	100024168	TGCAGAATAGGAACAGGACAGCCGACCGAGATCGGAAGAGCGGTTCAGCAGGAATGCCGAGACCGATCT	7B|022.981716830|3942439|3942439	1	1	1.45E-27		0	0	999	TGCAGAATAGGAACAGGAYAGCCGACCGAGATCGGAAGAGCGGTTCAGCAGGAATGCCGAGACCGATCT	2	1	18:C>T	18	0.986667	0.626126	0.378378	0.621622	0.373874	0.004505	29.58824	19.74528	1	1	1	0	1	0	1	0	0	0	0	1	0	1	1	1	0	0	0	1	0	0	0	1	0
100024171|F|0-26:A>C-26:A>C	100024171|F|0--26:A>C	100024171	TGCAGAATATATGCTGCGCGCTGGCTACCAAGCCGAGATCGGAAGAGCGGTTCAGCAGGAATGCCGAGA		0	0	999		0	0	999	TGCAGAATATATGCTGCGCGCTGGCTMCCAAGCCGAGATCGGAAGAGCGGTTCAGCAGGAATGCCGAGA	2	1	26:A>C	26	1	1	0.008889	0.991111	0	0.008889	14.77113	3	1	0	0	0	0	0	0	0	0	0	0	0	0	0	0	0	0	0	0	0	0	0	0	0	0
100024175|F|0-20:C>A-20:C>A	100024175|F|0--20:C>A	100024175	TGCAGAATCGAAGGAGGTCGCCACCGAGATCGGAAGAGCGGTTCAGCAGGAATGCCGAGACCGATCTCG	1A|105.114302800|4395711|4395711	1	2	3.11E-29		0	0	999	TGCAGAATCGAAGGAGGTCGMCACCGAGATCGGAAGAGCGGTTCAGCAGGAATGCCGAGACCGATCTCG	2	1	20:C>A	20	0.995556	1	0.008929	0.991071	0	0.008929	21.49823	2	0.991071	0	0	0	0	0	0	0	0	0	0	0	0	0	0	0	0	0	0	0	0	0	0	0	0
100024184|F|0-8:A>G-8:A>G	100024184|F|0--8:A>G	100024184	TGCAGACAAAGAGGTGTCGACGACGGCCGAGATCGGAAGAGCGGTTCAGCAGGAATGCCGAGACCGATC		0	0	999		0	0	999	TGCAGACARAGAGGTGTCGACGACGGCCGAGATCGGAAGAGCGGTTCAGCAGGAATGCCGAGACCGATC	2	1	8:A>G	8	1	0.324444	0.684444	0.315556	0.675556	0.008889	17.84536	16.91005	1	1	1	1	0	0	1	1	1	1	1	1	1	1	0	1	1	0	1	0	1	0	0	0	0
100024188|F|0-8:T>C-8:T>C	100024188|F|0--8:T>C	100024188	TGCAGACATGGAGACATGAGGGGTGACCGAGATCGGAAGAGCGGTTCAGCAGGAATGCCGAGACCGATC	5B|114.417628900|3952523|3952523	1	3	3.11E-29		0	0	999	TGCAGACAYGGAGACATGAGGGGTGACCGAGATCGGAAGAGCGGTTCAGCAGGAATGCCGAGACCGATC	2	1	8:T>C	8	0.995556	0.415179	0.59375	0.40625	0.584821	0.008929	26.37615	23.72515	1	0	0	0	1	1	0	0	0	1	0	0	0	1	1	0	1	1	0	0	0	1	1	1	1
100024189|F|0-17:G>C-17:G>C	100024189|F|0--17:G>C	100024189	TGCAGACAGACAGGGGAGACCAACCGAGATCGGAAGAGCGGTTCAGCAGGAATGCCGAGACCGATCTCG	6B|082.144564210|6006715|6006715	1	1	2.44E-20		0	0	999	TGCAGACAGACAGGGGASACCAACCGAGATCGGAAGAGCGGTTCAGCAGGAATGCCGAGACCGATCTCG	2	1	17:G>C	17	0.995556	1	0.053571	0.946429	0	0.053571	53.11348	24.3125	1	0	0	0	0	0	0	0	0	0	0	0	0	0	0	0	0	0	0	0	0	0	0	0	0
100024190|F|0-12:G>T-12:G>T	100024190|F|0--12:G>T	100024190	TGCAGACAGACAGAAACAGGGGCCCGAGATCGGAAGAGCGGTTCAGCAGGAATGCCGAGACCGATCTCG	3B|025.580008520|7331282|7331282	3	6	5.24E-22		0	0	999	TGCAGACAGACAKAAACAGGGGCCCGAGATCGGAAGAGCGGTTCAGCAGGAATGCCGAGACCGATCTCG	2	1	12:G>T	12	0.96	0.00463	1	0	0.99537	0.00463	20	19.67279	1	1	1	-	1	1	1	1	1	1	1	1	1	1	1	-	1	1	1	1	1	1	1	1	1
100024193|F|0-23:A>G-23:A>G	100024193|F|0--23:A>G	100024193	TGCAGACATACCTGACTCAAAACATTAATAACTTTTTCATCCGAGATCGGAAGAGCGGTTCAGCAGGAA		0	0	999		0	0	999	TGCAGACATACCTGACTCAAAACRTTAATAACTTTTTCATCCGAGATCGGAAGAGCGGTTCAGCAGGAA	2	1	23:A>G	23	0.715556	0.012422	0.987578	0.012422	0.987578	0	3.75	3.4712	1	1	1	-	-	0	1	1	1	-	1	-	1	1	1	1	1	1	1	-	1	1	1	-	1
100024196|F|0-18:A>T-18:A>T	100024196|F|0--18:A>T	100024196	TGCAGACATGTGCAGACAACAACCACCGAGATCGGAAGAGCGGTTCAGCAGGAATGCCGAGACCGATCT	6B|031.495468120|3952397|3952397	1	2	3.11E-29		0	0	999	TGCAGACATGTGCAGACAWCAACCACCGAGATCGGAAGAGCGGTTCAGCAGGAATGCCGAGACCGATCT	2	1	18:A>T	18	1	0.44	0.568889	0.431111	0.56	0.008889	29.73643	29.50318	1	1	2	1	1	0	0	0	0	0	0	1	0	0	1	1	1	0	0	0	1	1	1	1	1
100024197|F|0-22:C>A-22:C>A	100024197|F|0--22:C>A	100024197	TGCAGACATTAAAATAGTTAAGCATACATCCGAGATCGGAAGAGCGGTTCAGCAGGAATGCCGAGACCG		0	0	999		0	0	999	TGCAGACATTAAAATAGTTAAGMATACATCCGAGATCGGAAGAGCGGTTCAGCAGGAATGCCGAGACCG	2	1	22:C>A	22	0.955556	1	0.013953	0.986047	0	0.013953	19.9387	5	0.988372	0	0	0	0	0	0	0	0	0	0	0	0	0	0	0	0	0	0	0	0	0	0	0	0
100024198|F|0-10:A>C-10:A>C	100024198|F|0--10:A>C	100024198	TGCAGACATTATCATCGGCCGACGAGACAGGATGGAGCAGGTGCTCCGAGATCGGAAGAGCGGTTCAGC		0	0	999		0	0	999	TGCAGACATTMTCATCGGCCGACGAGRCAGGATGGAGCAGGTGCTCCGAGATCGGAAGAGCGGTTCAGC	2	2	10:A>C	10	0.968889	0.995413	0.027523	0.972477	0.004587	0.022936	45.75	25.125	1	0	0	0	0	0	0	0	-	0	-	0	0	0	0	0	0	0	0	-	0	0	0	0	0
100024201|F|0-22:C>G-22:C>G	100024201|F|0--22:C>G	100024201	TGCAGACCAACGTGTACGTCCGCGGCACCGAGATCGGAAGAGCGGTTCAGCAGGAATGCCGAGACCGAT	1D|127.679394800|5323980|5323980	1	1	1.13E-18		0	0	999	TGCAGACCAACGTGTACGTCCGSGGYACCGAGATCGGAAGAGCGGTTCAGCAGGAATGCCGAGACCGAT	2	2	22:C>G	22	1	1	0.066667	0.933333	0	0.066667	21.25	4.68421	0.991071	0	0	0	0	0	0	0	0	0	0	0	0	0	2	0	0	0	0	0	0	0	2	0	0
100024204|F|0-15:G>A-15:G>A	100024204|F|0--15:G>A	100024204	TGCAGACCATCCACTGCCCACCCGCAGCGCCGAGATCGGAAGAGCGGTTCAGCAGGAATGCCGAGACCG		0	0	999		0	0	999	TGCAGACCATCCACTRCCCACCCGCAGCGCCGAGATCGGAAGAGCGGTTCAGCAGGAATGCCGAGACCG	2	1	15:G>A	15	1	1	0.017778	0.982222	0	0.017778	22.94014	1.75	0.982143	0	0	0	0	0	0	0	0	0	0	0	0	0	0	0	0	0	0	0	0	0	0	0	0
100024211|F|0-13:G>A-13:G>A	100024211|F|0--13:G>A	100024211	TGCAGACCGCCCCGTCATCGAACAGCACGTCGACGTCGACGGACACCTCGATGACCCGAGATCGGAAGA	2A|120.455512100|3948480|3948480	1	1	3.13E-24		0	0	999	TGCAGACCGCCCCRTCRTCGAACAGCACGTCGACGTCGACGGACACCTCGAYGACCCGAGATCGGAAGA	2	3	13:G>A	13	0.937778	0.995261	0.028436	0.971564	0.004739	0.023697	18.51331	8	1	0	0	0	0	2	0	0	0	0	0	0	0	0	0	0	0	0	0	0	0	0	0	0	0
100024214|F|0-7:G>C-7:G>C	100024214|F|0--7:G>C	100024214	TGCAGACGGGTCGACTCCTTCGCCTTGCCCGAGATCGGAAGAGCGGTTCAGCAGGAATGCCGAGACCGA		0	0	999		0	0	999	TGCAGACSGGTCGACTCCTTCGCCTTGCCCGAGATCGGAAGAGCGGTTCAGCAGGAATGCCGAGACCGA	2	1	7:G>C	7	0.826667	0.086022	0.989247	0.010753	0.913978	0.075269	15	6	0.962963	1	-	1	1	1	1	1	1	-	1	1	1	1	1	-	1	-	1	1	1	1	1	1	1
100024215|F|0-6:T>C-6:T>C	100024215|F|0--6:T>C	100024215	TGCAGATCGTGCGCTCCTCGAAGGATCACGCGCCGAGATCGGAAGAGCGGTTCAGCAGGAATGCCGAGA	3A|048.060877570|3938522|3938522	1	3	3.11E-29		0	0	999	TGCAGAYCGTGCGCTCCTCGAAGGATCACGCGCCGAGATCGGAAGAGCGGTTCAGCAGGAATGCCGAGA	2	1	6:T>C	6	1	0.391111	0.617778	0.382222	0.608889	0.008889	28.5913	28.45614	1	1	1	0	1	0	1	1	0	1	1	1	1	1	1	1	0	0	1	0	1	1	1	1	0
100024216|F|0-38:T>C-38:T>C	100024216|F|0--38:T>C	100024216	TGCAGACCTCGCCGTGGCAAAGAAGGCGGCGGCGGCGGTGCACCAGCCGAGATCGGAAGAGCGGTTCAG		0	0	999		0	0	999	TGCAGACCTCGCCGTGGCAAAGAAGGCGGCGGCGGCGGYGCACCAGCCGAGATCGGAAGAGCGGTTCAG	2	1	38:T>C	38	0.991111	0.991031	0.022422	0.977578	0.008969	0.013453	6.66906	3.83333	0.990909	0	0	0	0	0	0	0	0	0	0	0	0	0	0	0	2	0	0	0	0	0	0	0	2
100024218|F|0-20:C>T-20:C>T	100024218|F|0--20:C>T	100024218	TGCAGACCTTTTCGCAGCAGCGAAAGAGACCGAGATCGGAAGAGCGGTTCAGCAGGAATGCCGAGACCG	1B|236.528096500|3938793|3938793	1	2	3.11E-29		0	0	999	TGCAGACCTTTTCGCAGCAGYGAAAGAGACCGAGATCGGAAGAGCGGTTCAGCAGGAATGCCGAGACCG	2	1	20:C>T	20	1	0.604444	0.413333	0.586667	0.395556	0.017778	37.19663	30.06364	1	1	1	1	0	0	1	2	1	0	0	1	0	0	1	0	0	0	0	1	0	0	1	0	0
100024219|F|0-14:A>G-14:A>G	100024219|F|0--14:A>G	100024219	TGCAGACGAAAAATAGGCACTGTTCGGTCACTGGCAGCGGGCGTGTCCGAGATCGGAAGAGCGGTTCAG		0	0	999		0	0	999	TGCAGACGAAAAATRGGCACTGTTCGGTCACTGGCAGCGGGCGTGTCCGAGATCGGAAGAGCGGTTCAG	2	1	14:A>G	14	0.622222	0.764286	0.235714	0.764286	0.235714	0	2.80315	1.56757	1	0	0	0	0	1	0	-	0	-	-	-	0	0	-	1	1	-	0	0	-	0	-	-	1
100024220|F|0-10:G>A-10:G>A	100024220|F|0--10:G>A	100024220	TGCAGACGAAGTTAATCCATCACCGCCGTGGCCGAGATCGGAAGAGCGGTTCAGCAGGAATGCCGAGAC	5A|079.472085890|4541718|4541718	1	1	3.11E-29		0	0	999	TGCAGACGAARTTAATCCATCACCGCCGTGGCCGAGATCGGAAGAGCGGTTCAGCAGGAATGCCGAGAC	2	1	10:G>A	10	1	0.6	0.408889	0.591111	0.4	0.008889	20.02222	19.87736	0.991071	0	1	0	1	0	0	0	1	1	0	0	1	1	1	1	0	0	0	0	0	0	1	1	0
100024221|F|0-40:G>C-40:G>C	100024221|F|0--40:G>C	100024221	TGCAGACGAAGACGCCAATCCCAAATCCCAAGTGGTGTGAGCATCACCGAGATCGGAAGAGCGGTTCAG	2A|115.138102900|1161290|1161290	1	2	3.11E-29		0	0	999	TGCAGACGAAGACGCCAATCCCAAATCCCAAGTGGTGTGASCATCACCGAGATCGGAAGAGCGGTTCAG	2	1	40:G>C	40	1	0.995556	0.004444	0.995556	0.004444	0	19.56537	18	1	0	0	0	0	0	0	0	0	0	0	0	0	0	0	0	0	0	0	0	0	0	0	0	0
100024223|F|0-7:A>G-7:A>G	100024223|F|0--7:A>G	100024223	TGCAGACAACCGCACCATCATCGTATGGCAGGCCGAGATCGGAAGAGCGGTTCAGCAGGAATGCCGAGA	1D|012.268553160|4910300|4910300	1	1	3.11E-29		0	0	999	TGCAGACRACCGCACCATCATCRTATGGCAGGCCGAGATCGGAAGAGCGGTTCAGCAGGAATGCCGAGA	2	2	7:A>G	7	0.857778	0.025907	0.974093	0.025907	0.974093	0	8.28571	7.70175	1	1	1	1	1	1	1	1	1	1	-	1	-	1	-	1	1	0	1	1	1	1	1	-	1
100024225|F|0-5:A>G-5:A>G	100024225|F|0--5:A>G	100024225	TGCAGACGAGAATTGATGCCGCAAGGGAACTCCGAGATCGGAAGAGCGGTTCAGCAGGAATGCCGAGAC	1D|082.419690380|3935258|3935258	1	1	3.11E-29		0	0	999	TGCAGRCGAGAATTRATGCCGCAAGGGAACTCCGAGATCGGAAGAGCGGTTCAGCAGGAATGCCGAGAC	2	2	5:A>G	5	0.995556	0.977679	0.022321	0.977679	0.022321	0	24.93502	23.5	1	0	0	-	0	0	0	0	0	0	0	0	0	0	0	0	0	0	0	0	0	0	0	0	0
100024231|F|0-20:C>T-20:C>T	100024231|F|0--20:C>T	100024231	TGCAGACGCGACGATGATGACCCAGTGTCTTGAGAAGGAGTGACGGGTCGACCGCCGAGATCGGAAGAG	3D|050.066838740|1083481|1083481	1	1	3.11E-29		0	0	999	TGCAGACGCGACGATGATGAYCCAGTGTCTTGAGAAGGAGTGACGGGTCGACCGCCGAGATCGGAAGAG	2	1	20:C>T	20	0.768889	0.959538	0.040462	0.959538	0.040462	0	20.77833	13.44444	1	0	0	-	0	0	1	0	-	0	0	-	0	0	0	0	-	0	-	-	0	0	0	0	-
100024240|F|0-25:T>G-25:T>G	100024240|F|0--25:T>G	100024240	TGCAGACGGCGCGGAAACGGAGGAATTCGACCGAGATCGGAAGAGCGGTTCAGCAGGAATGCCGAGACC	3D|148.150421700|3942547|3942547	1	1	3.11E-29		0	0	999	TGCAGACGGCGCGGAAACGGAGGAAKTCGACCGAGATCGGAAGAGCGGTTCAGCAGGAATGCCGAGACC	2	1	25:T>G	25	0.977778	0.972727	0.036364	0.963636	0.027273	0.009091	38.56929	37.72727	1	0	0	0	0	1	0	0	0	0	0	0	0	0	0	0	0	0	0	0	0	-	0	0	0
100024241|F|0-16:G>T-16:G>T	100024241|F|0--16:G>T	100024241	TGCAGACGGTGCTCCTGTGGCAGAACCAGCTCGTCGGCACCATACCCCCGAGATCGGAAGAGCGGTTCA	5B|075.312002820|3950954|3950954	1	1	1.12E-28		0	0	999	TGCAGACGGTGCTCCTKTGGCAGAACCAGCTCGTCGGCACCATACCCCCGAGATCGGAAGAGCGGTTCA	2	1	16:G>T	16	1	1	0.151111	0.848889	0	0.151111	62.51408	23.04545	1	2	0	0	0	0	0	0	0	0	0	0	0	0	0	0	2	0	0	2	0	0	0	0	0
100024243|F|0-5:A>G-5:A>G	100024243|F|0--5:A>G	100024243	TGCAGACGGTGGTGGCTAGCGGTCCGAGATCGGAAGAGCGGTTCAGCAGGAATGCCGAGACCGATCTCG	5B|013.278846100|5350196|5350196	1	3	1.89E-21		0	0	999	TGCAGRCGGTGGTGGCTAGCGGTCCGAGATCGGAAGAGCGGTTCAGCAGGAATGCCGAGACCGATCTCG	2	1	5:A>G	5	0.986667	0.837838	0.166667	0.833333	0.162162	0.004505	17.64655	13.85417	1	0	0	0	1	0	1	0	0	0	0	0	0	0	0	0	0	0	0	1	0	0	0	1	0
100024244|F|0-28:T>A-28:T>A	100024244|F|0--28:T>A	100024244	TGCAGACGTAAAGCACGCGTACATACTATTGCGCCGAGATCGGAAGAGCGGTTCAGCAGGAATGCCGAG	2B|017.843085550|3947823|3947823	1	1	3.11E-29		0	0	999	TGCAGACGTAAAGCACGCGTACATACTAWTGCGCCGAGATCGGAAGAGCGGTTCAGCAGGAATGCCGAG	2	1	28:T>A	28	0.564444	0.992126	0.007874	0.992126	0.007874	0	31.8239	25	1	0	-	-	0	-	-	-	0	-	-	0	-	0	-	0	-	-	-	0	-	-	0	0	-
100024245|F|0-6:T>C-6:T>C	100024245|F|0--6:T>C	100024245	TGCAGATGTACACCGTCGTCGCCGTGCAGCCGAGATCGGAAGAGCGGTTCAGCAGGAATGCCGAGACCG	7B|047.606691210|3951678|3951678	1	2	3.11E-29		0	0	999	TGCAGAYGTACACCGTCGTCGCCGTGCAGCCGAGATCGGAAGAGCGGTTCAGCAGGAATGCCGAGACCG	2	1	6:T>C	6	1	0.257778	0.755556	0.244444	0.742222	0.013333	21.1831	18.57407	1	0	1	1	1	1	1	0	1	1	1	1	0	1	1	1	0	1	1	0	0	1	1	1	1
100024247|F|0-8:T>C-8:T>C	100024247|F|0--8:T>C	100024247	TGCAGACGTGTCCAACTTGCCTCGTTCCGAGATCGGAAGAGCGGTTCAGCAGGAATGCCGAGACCGATC		0	0	999		0	0	999	TGCAGACGYGTCCAACTTGCCTCGTTCCGAGATCGGAAGAGCGGTTCAGCAGGAATGCCGAGACCGATC	2	1	8:T>C	8	0.773333	0.994253	0.04023	0.95977	0.005747	0.034483	40.43243	5.57143	0.968085	-	0	-	0	0	0	0	0	0	0	-	-	0	0	-	0	2	0	0	0	0	-	0	0
100024249|F|0-19:A>C-19:A>C	100024249|F|0--19:A>C	100024249	TGCAGACTAAAAACTTGGAAACTCCGAGATCGGAAGAGCGGTTCAGCAGGAATGCCGAGACCGATCTCG		0	0	999		0	0	999	TGCAGACTAAAAACTTGGAMACTCCGAGATCGGAAGAGCGGTTCAGCAGGAATGCCGAGACCGATCTCG	2	1	19:A>C	19	0.942222	1	0.014151	0.985849	0	0.014151	18.81783	1.66667	0.977273	0	0	-	0	0	0	0	0	0	0	0	0	0	-	0	0	2	0	0	0	0	0	0	0
100024250|F|0-13:A>G-13:A>G	100024250|F|0--13:A>G	100024250	TGCAGACTACAAAATTGTGCCGAGATCGGAAGAGCGGTTCAGCAGGAATGCCGAGACCGATCTCGTATG	2B|074.429769460|7335682|7335682	1	1	1.46E-22		0	0	999	TGCAGACTACAAARTTGTGCCGAGATCGGAAGAGCGGTTCAGCAGGAATGCCGAGACCGATCTCGTATG	2	1	13:A>G	13	0.911111	1	0.014634	0.985366	0	0.014634	14.13061	1.66667	0.972973	0	-	0	0	0	0	0	0	0	0	0	0	0	0	0	-	0	0	0	0	0	0	0	0
100024251|F|0-10:T>C-10:T>C	100024251|F|0--10:T>C	100024251	TGCAGACTCATCCCGACTTCCTCTCCCTCGTTGCCGAGATCGGAAGAGCGGTTCAGCAGGAATGCCGAG	7D|052.394283340|4910049|4910049	1	1	3.11E-29		0	0	999	TGCAGACTCAYCCCGACWTCCTCTCCCTCGTTGCCGAGATCGGAAGAGCGGTTCAGCAGGAATGCCGAG	2	2	10:T>C	10	0.933333	0.057143	0.942857	0.057143	0.942857	0	9.625	8.65289	1	1	1	1	1	1	1	1	1	1	1	1	1	1	1	1	1	-	1	1	1	1	1	1	-
100024252|F|0-14:G>C-14:G>C	100024252|F|0--14:G>C	100024252	TGCAGACTGCACTCGTCGACTAATGCGCCGAGATCGGAAGAGCGGTTCAGCAGGAATGCCGAGACCGAT	4B|015.470933690|3946892|3946892	1	1	3.11E-29		0	0	999	TGCAGACTGCACTCSTCGRCTAATGCGCCGAGATCGGAAGAGCGGTTCAGCAGGAATGCCGAGACCGAT	2	2	14:G>C	14	1	0.76	0.248889	0.751111	0.24	0.008889	26.18605	20.23944	1	0	0	1	0	0	1	0	0	0	0	1	0	0	0	0	0	0	0	0	1	0	0	0	0
100024255|F|0-13:T>C-13:T>C	100024255|F|0--13:T>C	100024255	TGCAGACTTCCACTGGTCCCTCCGAGATCGGAAGAGCGGTTCAGCAGGAATGCCGAGACCGATCTCGTA	4A|116.173857800|5582635|5582635	1	3	1.13E-23		0	0	999	TGCAGACTTCCACYGGTCCCTCCGAGATCGGAAGAGCGGTTCAGCAGGAATGCCGAGACCGATCTCGTA	2	1	13:T>C	13	0.702222	0.113924	0.955696	0.044304	0.886076	0.06962	25.47619	2.60894	0.965517	1	-	-	1	1	1	1	1	1	1	1	1	1	1	0	-	1	-	-	1	-	2	-	1
100024258|F|0-6:G>A-6:G>A	100024258|F|0--6:G>A	100024258	TGCAGAGAAAATCAAATCCCGCCGAGATCGGAAGAGCGGTTCAGCAGGAATGCCGAGACCGATCTCGTA	1A|083.413929120|3937924|3937924	1	2	3.11E-29		0	0	999	TGCAGARAAAATCAAATCCCGCCGAGATCGGAAGAGCGGTTCAGCAGGAATGCCGAGACCGATCTCGTA	2	1	6:G>A	6	0.96	0.671296	0.337963	0.662037	0.328704	0.009259	34.31868	31.68235	1	1	0	-	0	0	0	1	2	0	0	1	1	0	0	0	1	0	1	0	1	0	1	0	0
100024259|F|0-23:T>C-23:T>C	100024259|F|0--23:T>C	100024259	TGCAGAGAAGCGCGCAGAGCCCCTCGCGGCGCCGGCCGAGATCGGAAGAGCGGTTCAGCAGGAATGCCG		0	0	999		0	0	999	TGCAGAGAAGCGCGCAGAGCCCCYCGCGGCGCCGGCCGAGATCGGAAGAGCGGTTCAGCAGGAATGCCG	2	1	23:T>C	23	0.626667	0.007092	1	0	0.992908	0.007092	5	1.67296	1	1	1	1	-	-	1	1	1	1	-	-	1	1	-	-	-	-	1	-	-	-	1	1	-
100024260|F|0-33:G>C-33:G>C	100024260|F|0--33:G>C	100024260	TGCAGAGAAGGTACCGCCGAGGCAGCTATTTGGGCCGAGATCGGAAGAGCGGTTCAGCAGGAATGCCGA	7A|067.513993590|4410708|4410708	1	1	3.11E-29		0	0	999	TGCAGAGAAGGTACCGCCGAGGCAGCTATTTGGSCCGAGATCGGAAGAGCGGTTCAGCAGGAATGCCGA	2	1	33:G>C	33	0.964444	0.995392	0.023041	0.976959	0.004608	0.018433	14.15356	6.4	0.989583	0	0	0	0	0	0	0	0	0	0	0	0	0	0	0	0	0	0	0	0	0	0	0	0
100024261|F|0-7:A>G-7:A>G	100024261|F|0--7:A>G	100024261	TGCAGAGACATTTCAACTTTGAGTCGGACCGAGATCGGAAGAGCGGTTCAGCAGGAATGCCGAGACCGA	6A|043.267404870|3951134|3951134	1	3	3.11E-29		0	0	999	TGCAGAGRCATTTCAACTTTGAGTCGGACCGAGATCGGAAGAGCGGTTCAGCAGGAATGCCGAGACCGA	2	1	7:A>G	7	1	0.875556	0.137778	0.862222	0.124444	0.013333	37.35246	34.70455	0.982143	0	0	0	1	0	0	0	0	0	1	0	0	1	0	0	0	0	1	0	0	0	0	1	0
100024263|F|0-16:A>G-16:A>G	100024263|F|0--16:A>G	100024263	TGCAGAGACCCGCAGAACTACATGAGCCGAGATCGGAAGAGCGGTTCAGCAGGAATGCCGAGACCGATC		0	0	999		0	0	999	TGCAGAGACCCGCAGARCTACATGAGCCGAGATCGGAAGAGCGGTTCAGCAGGAATGCCGAGACCGATC	2	1	16:A>G	16	0.973333	0.995434	0.031963	0.968037	0.004566	0.027397	14.34545	3	0.972222	0	0	0	0	0	0	0	-	0	0	0	0	0	0	0	0	0	-	0	0	0	-	0	0
100024271|F|0-25:A>G-25:A>G	100024271|F|0--25:A>G	100024271	TGCAGAGAGGGAGAAGGCAATCATCATTGGGCCGAGATCGGAAGAGCGGTTCAGCAGGAATGCCGAGAC	2D|127.891060100|4538965|4538965	1	2	3.11E-29		0	0	999	TGCAGAGAGGGAGAAGGCAATCATCRTYGGGCCGAGATCGGAAGAGCGGTTCAGCAGGAATGCCGAGAC	2	2	25:A>G	25	0.884444	0.396985	0.61809	0.38191	0.603015	0.015075	34.5102	30.10191	1	0	1	1	1	1	0	1	0	0	0	0	-	1	1	0	1	1	1	2	-	0	1	1	1
100024273|F|0-9:T>C-9:T>C	100024273|F|0--9:T>C	100024273	TGCAGAGAGTGCGCGACGACGGCGGCGGAGCGGTTGGCTTCCATTAGAGGCTGCACGCCGAGATCGGAA		0	0	999		0	0	999	TGCAGAGAGYGCGCGACGACGGCGGCGGAGCGGTTGGCTTCCATTAGAGGCTGCACGCCGAGATCGGAA	2	1	9:T>C	9	0.942222	1	0.018868	0.981132	0	0.018868	14.12782	5.25	0.980392	0	0	0	0	0	0	0	0	0	0	0	0	0	0	0	0	2	0	0	-	0	0	0	0
100024275|F|0-33:C>T-33:C>T	100024275|F|0--33:C>T	100024275	TGCAGAGATCGCACCAAAAATAATGGATGGAACCAGTGCACGTGGACCGAGATCGGAAGAGCGGTTCAG		0	0	999		0	0	999	TGCAGAGATCGCACCAAAAATAATGGATGGAACYAGTGCACGTGGACCGAGATCGGAAGAGCGGTTCAG	2	1	33:C>T	33	1	1	0.004444	0.995556	0	0.004444	27.85915	3	1	0	0	0	0	0	0	0	0	0	0	0	0	0	0	0	0	0	0	0	0	0	0	0	0
100024277|F|0-44:G>C-44:G>C	100024277|F|0--44:G>C	100024277	TGCAGAGATGGATGATGTACCTTTTGCTCGTCTCTGATCCTGTTGCCCGAGATCGGAAGAGCGGTTCAG	6B|009.514643139|1315284|1315284	1	1	1.45E-27		0	0	999	TGCAGAGATGGATGATGTACCTTTTGCTCGTCTCTGATCCTGTTSCCCGAGATCGGAAGAGCGGTTCAG	2	1	44:G>C	44	0.946667	0.00939	0.99061	0.00939	0.99061	0	17.5	15.37218	1	1	1	1	1	1	1	1	0	1	1	1	1	1	1	1	1	1	1	1	-	1	1	1	1
100024280|F|0-14:G>C-14:G>C	100024280|F|0--14:G>C	100024280	TGCAGAGCAACTGCGGTGTAAGGCTTGGCAGATCCGAGATCGGAAGAGCGGTTCAGCAGGAATGCCGAG		0	0	999		0	0	999	TGCAGAGCAACTGCSGTGTAAGGCTTGGCAGATCCGAGATCGGAAGAGCGGTTCAGCAGGAATGCCGAG	2	1	14:G>C	14	1	1	0.035556	0.964444	0	0.035556	40.84859	17.45455	1	0	0	0	0	0	0	0	0	0	0	0	0	2	0	0	0	0	0	0	0	0	0	0	0
100024281|F|0-22:A>T-22:A>T	100024281|F|0--22:A>T	100024281	TGCAGAGCACGCGCGCGCGCGCACGCCGAGGTTTCCATTTCGCTCGCCGAGATCGGAAGAGCGGTTCAG		0	0	999		0	0	999	TGCAGAGCACGCGCGCGCGCGCWCGCCGAGGTTTCCATTTCGCTCGCCGAGATCGGAAGAGCGGTTCAG	2	1	22:A>T	22	1	0.995556	0.004444	0.995556	0.004444	0	19.27562	13	1	0	0	0	0	0	0	0	0	0	0	0	0	0	0	0	0	0	0	0	0	0	0	0	0
100024282|F|0-31:G>C-31:G>C	100024282|F|0--31:G>C	100024282	TGCAGAGCACGGTGCCGGCGCTGGAGGACGGGACGCCGAGATCGGAAGAGCGGTTCAGCAGGAATGCCG		0	0	999		0	0	999	TGCAGAGCACGGTGCCGGCGCTGGAGGACGGSACGCCGAGATCGGAAGAGCGGTTCAGCAGGAATGCCG	2	1	31:G>C	31	0.995556	0.004464	0.995536	0.004464	0.995536	0	8	6.65343	1	1	1	1	1	1	1	1	1	1	1	1	1	1	1	1	1	1	1	1	1	1	1	1	1
100024283|F|0-7:C>A-7:C>A	100024283|F|0--7:C>A	100024283	TGCAGAGCAGCAGCACCGTTAATTAATAAGAGTTCACGCTGCCACGCCGAGATCGGAAGAGCGGTTCAG	2B|083.323338590|1165099|1165099	1	4	3.11E-29		0	0	999	TGCAGAGMAGCAGCACCGTTAATTAATAAGAGTTCACGCTGCCACGCCGAGATCGGAAGAGCGGTTCAG	2	1	7:C>A	7	0.911111	0.653659	0.346341	0.653659	0.346341	0	10.21472	10.07527	1	-	0	1	-	1	1	0	0	0	0	1	0	-	1	1	0	0	1	-	0	0	0	-	0
100024287|F|0-28:G>A-28:G>A	100024287|F|0--28:G>A	100024287	TGCAGAGCCATGATCTTTTATTCTCTGTGACCGAGATCGGAAGAGCGGTTCAGCAGGAATGCCGAGACC	3B|095.246524680|4002899|4002899	1	1	3.11E-29		0	0	999	TGCAGAGCCATGATCTTTTATTCTCTGTRACCGAGATCGGAAGAGCGGTTCAGCAGGAATGCCGAGACC	2	1	28:G>A	28	0.648889	0.061644	0.986301	0.013699	0.938356	0.047945	19.66667	2.40741	0.972222	1	1	1	1	-	-	0	1	1	-	-	1	1	-	1	1	-	1	1	-	1	-	-	1
100024292|F|0-26:T>C-26:T>C	100024292|F|0--26:T>C	100024292	TGCAGAGCCGACGATAGATCACCTTCTAGCCGAGATCGGAAGAGCGGTTCAGCAGGAATGCCGAGACCG	2B|073.806694150|3954123|3954123	1	1	3.11E-29		0	0	999	TGCAGAGCCGACGATAGATCACCTTCYAGCCGAGATCGGAAGAGCGGTTCAGCAGGAATGCCGAGACCG	2	1	26:T>C	26	0.724444	0.969325	0.04908	0.95092	0.030675	0.018405	29.55155	8.625	0.971429	0	2	0	0	-	0	0	-	-	0	0	0	0	0	0	0	-	2	0	0	-	0	0	-
100024293|F|0-13:G>A-13:G>A	100024293|F|0--13:G>A	100024293	TGCAGAGCCTCCAGGTTCCACCAGCAATCCGAGATCGGAAGAGCGGTTCAGCAGGAATGCCGAGACCGA	6A|025.601940010|3572070|3572070	1	1	6.78E-21		0	0	999	TGCAGAGCCTCCARGTTCCACCAGCARTCCGAGATCGGAAGAGCGGTTCAGCAGGAATGCCGAGACCGA	2	2	13:G>A	13	0.937778	0.009479	0.990521	0.009479	0.990521	0	24.5	12.52256	1	1	1	1	1	1	1	1	0	1	1	1	1	1	1	1	1	1	1	1	1	1	-	1	1
100024294|F|0-21:G>A-21:G>A	100024294|F|0--21:G>A	100024294	TGCAGAGCCTGCTTGCTAATTGCCCCGAGATCGGAAGAGCGGTTCAGCAGGAATGCCGAGACCGATCTC		0	0	999		0	0	999	TGCAGAGCCTGCTTGCTAATTRCCCCGAGATCGGAAGAGCGGTTCAGCAGGAATGCCGAGACCGATCTC	2	1	21:G>A	21	1	1	0.008889	0.991111	0	0.008889	26.47887	2	0.982143	0	0	0	0	0	0	0	0	0	0	0	0	0	0	0	0	0	0	0	0	0	0	0	0
100024296|F|0-7:T>C-7:T>C	100024296|F|0--7:T>C	100024296	TGCAGAGTGAGATAGAGACCACCGAGATCGGAAGAGCGGTTCAGCAGGAATGCCGAGACCGATCTCGTA	5B|060.776933820|7487956|7487956	1	1	5.24E-22		0	0	999	TGCAGAGYGAGATAGAGACCACCGAGATCGGAAGAGCGGTTCAGCAGGAATGCCGAGACCGATCTCGTA	2	1	7:T>C	7	0.973333	0.972603	0.031963	0.968037	0.027397	0.004566	20.00775	15	0.988636	0	0	0	0	0	0	0	0	0	0	0	0	0	0	0	0	0	0	0	0	0	0	0	0
100024297|F|0-23:T>G-23:T>G	100024297|F|0--23:T>G	100024297	TGCAGAGCGAGCTGCCTGTAGCGTCGGCCGAGATCGGAAGAGCGGTTCAGCAGGAATGCCGAGACCGAT	2B|075.118865720|4408831|4408831	1	1	3.11E-29		0	0	999	TGCAGAGCGAGCTGCCTGTAGCGKCGGCCGAGATCGGAAGAGCGGTTCAGCAGGAATGCCGAGACCGAT	2	1	23:T>G	23	0.773333	0.712644	0.298851	0.701149	0.287356	0.011494	17.03846	8.89231	1	-	1	-	-	0	0	1	0	0	0	0	-	-	1	0	1	0	0	0	1	-	1	-	0
100024298|F|0-16:T>C-16:T>C	100024298|F|0--16:T>C	100024298	TGCAGAGCGCCAGTCTTGTGCCGAGATCGGAAGAGCGGTTCAGCAGGAATGCCGAGACCGATCTCGTAT	6B|022.720409380|7351227|7351227	1	9	1.13E-23		0	0	999	TGCAGAGCGCCAGTCTYGTGCCGAGATCGGAAGAGCGGTTCAGCAGGAATGCCGAGACCGATCTCGTAT	2	1	16:T>C	16	0.897778	0.960396	0.118812	0.881188	0.039604	0.079208	8.50622	5.44444	0.979592	0	0	0	0	0	0	0	-	0	0	0	0	0	0	2	0	0	2	2	2	0	0	0	0
100024300|F|0-6:G>A-6:G>A	100024300|F|0--6:G>A	100024300	TGCAGAGCGCGATCTCCAGCACCGAGATCGGAAGAGCGGTTCAGCAGGAATGCCGAGACCGATCTCGTA	2D|129.655588600|5411404|5411404	1	2	1.46E-22		0	0	999	TGCAGARSGCGMTCTCCAGCACCGAGATCGGAAGAGCGGTTCAGCAGGAATGCCGAGACCGATCTCGTA	2	3	6:G>A	6	1	1	0.004444	0.995556	0	0.004444	17.21127	3	1	0	0	0	0	0	0	0	0	0	0	0	0	0	0	0	0	0	0	0	0	0	0	0	0
100024303|F|0-24:A>G-24:A>G	100024303|F|0--24:A>G	100024303	TGCAGAGCGCTGCTCCAGTTTGCCAGCCGCCGAGATCGGAAGAGCGGTTCAGCAGGAATGCCGAGACCG		0	0	999		0	0	999	TGCAGAGCGCTGCTCCAGTTTGCCRGCCGCCGAGATCGGAAGAGCGGTTCAGCAGGAATGCCGAGACCG	2	1	24:A>G	24	0.866667	0.794872	0.210256	0.789744	0.205128	0.005128	21.91489	1.75556	0.985714	0	0	-	0	1	0	0	0	1	0	0	-	-	1	0	0	-	0	-	-	0	0	0	1
100024305|F|0-5:A>G-5:A>G	100024305|F|0--5:A>G	100024305	TGCAGAGCGGATGACAGGTTGATGACCGAGATCGGAAGAGCGGTTCAGCAGGAATGCCGAGACCGATCT	2A|065.859261330|4541755|4541755	1	1	3.11E-29		0	0	999	TGCAGRGCGGRTGACAGGTTGATGACCGAGATCGGAAGAGCGGTTCAGCAGGAATGCCGAGACCGATCT	2	2	5:A>G	5	1	0.044444	1	0	0.955556	0.044444	23.33333	17.03521	1	1	1	1	1	1	1	1	1	1	1	1	1	1	1	1	1	1	1	1	1	1	1	1	1
100024308|F|0-18:C>T-18:C>T	100024308|F|0--18:C>T	100024308	TGCAGAGCGGGCTCTCCCCAGTCTTCCGAGATCGGAAGAGCGGTTCAGCAGGAATGCCGAGACCGATCT		0	0	999		0	0	999	TGCAGAGCGGGCTCTCCCYAGTCTTCCGAGATCGGAAGAGCGGTTCAGCAGGAATGCCGAGACCGATCT	2	1	18:C>T	18	0.768889	1	0.057803	0.942197	0	0.057803	24.33929	18.21429	1	0	-	0	-	-	0	0	-	-	0	0	-	0	0	0	0	0	0	0	0	0	-	-	-
100024311|F|0-37:G>C-37:G>C	100024311|F|0--37:G>C	100024311	TGCAGAGCGTGTAGGACGGCGTGGAGATGCACCTTACGGGCTGATCCGAGATCGGAAGAGCGGTTCAGC		0	0	999		0	0	999	TGCAGAGCGTGTAGGACGGCGTGGAGATGCACCTTACSGGCTGATCCGAGATCGGAAGAGCGGTTCAGC	2	1	37:G>C	37	0.631111	0.007042	1	0	0.992958	0.007042	13	3	1	1	-	1	1	-	1	-	1	1	1	1	-	1	1	2	1	-	1	-	1	-	1	-	1
100024314|F|0-48:T>C-48:T>C	100024314|F|0--48:T>C	100024314	TGCAGAGCTCACTTTGAGCTGCTCCGTAAAAAGTGGCAGCAGCCTGCTTCGCTCCGAGATCGGAAGAGC		0	0	999		0	0	999	TGCAGAGCTCACTTTGAGCTGCTCCGTAAAAAGTGGCAGCAGCCTGCTYCGCTCCGAGATCGGAAGAGC	2	1	48:T>C	48	0.995556	0.004464	0.995536	0.004464	0.995536	0	12	8.81206	1	1	1	1	1	1	1	1	1	1	1	1	1	1	1	1	1	1	1	-	1	1	1	1	1
100024316|F|0-25:A>T-25:A>T	100024316|F|0--25:A>T	100024316	TGCAGAGCTGCTGTCTTCAAGGAATATTCACACCCGAGATCGGAAGAGCGGTTCAGCAGGAATGCCGAG		0	0	999		0	0	999	TGCAGAGCTGCTGTCTTCAAGGAATWTTCACACCCGAGATCGGAAGAGCGGTTCAGCAGGAATGCCGAG	2	1	25:A>T	25	0.968889	1	0.174312	0.825688	0	0.174312	25.18613	17.4902	1	0	0	0	0	0	0	0	0	0	0	0	0	0	0	0	0	0	0	0	0	0	0	0	0
100024317|F|0-26:C>T-26:C>T	100024317|F|0--26:C>T	100024317	TGCAGAGCTGTATATCAGCGTATAACCACATCCGAGATCGGAAGAGCGGTTCAGCAGGAATGCCGAGAC		0	0	999		0	0	999	TGCAGAGCTGTATATCAGCGTATAACYACATCCGAGATCGGAAGAGCGGTTCAGCAGGAATGCCGAGAC	2	1	26:C>T	26	0.822222	1	0.005405	0.994595	0	0.005405	18.0641	10	1	0	0	0	-	0	0	0	-	0	-	0	0	0	0	0	2	0	0	-	0	-	0	-	0
100024320|F|0-33:T>C-33:T>C	100024320|F|0--33:T>C	100024320	TGCAGAGGAGAGGAAGCGATGAACTCGGCGGCTTCTCCTGCTTTCCGCCGAGATCGGAAGAGCGGTTCA	6A|099.373502020|1001819|1001819	1	1	3.11E-29		0	0	999	TGCAGAGGAGAGGAAGCGATGAACTCGGCGGCTYCTCCTGCTTTCCGCCGAGATCGGAAGAGCGGTTCA	2	1	33:T>C	33	0.986667	1	0.013514	0.986486	0	0.013514	6.51071	1.66667	0.973214	0	0	0	0	0	0	0	0	0	0	0	0	0	0	0	0	2	0	0	0	0	-	0	0
100024321|F|0-8:A>G-8:A>G	100024321|F|0--8:A>G	100024321	TGCAGAGGAGAGGCTAGGCCAGCCGAAAGAGAATAGTGTTGCGGCCCAACTCCGAGATCGGAAGAGCGG	2D|135.303594600|1012923|1012923	1	1	3.11E-29		0	0	999	TGCAGAGGRGAGGCTAGGCCAGCCGAAAGAGAATAGTGTTGCGGCCCAACTCCGAGATCGGAAGAGCGG	2	1	8:A>G	8	0.733333	1	0.018182	0.981818	0	0.018182	13.26667	1.66667	0.976744	-	0	0	0	0	-	0	0	-	-	-	0	0	0	-	0	0	0	-	0	-	0	0	0
100024324|F|0-19:C>G-19:C>G	100024324|F|0--19:C>G	100024324	TGCAGAGGAGCCGAACCCGCCACCGAGATCGGAAGAGCGGTTCAGCAGGAATGCCGAGACCGATCTCGT	2B|073.889596300|4408593|4408593	1	5	3.11E-29		0	0	999	TGCAGAGGAGCCGAACCCGSCACCGAGATCGGAAGAGCGGTTCAGCAGGAATGCCGAGACCGATCTCGT	2	1	19:C>G	19	0.688889	0.36129	0.645161	0.354839	0.63871	0.006452	23.9	2.70536	1	-	1	1	1	0	0	-	1	1	1	1	1	0	1	-	-	0	1	1	-	1	0	1	0
100024326|F|0-28:C>T-28:C>T	100024326|F|0--28:C>T	100024326	TGCAGAGGATCGCGTCCATCAAGAAGTCCGCCGAGATCGGAAGAGCGGTTCAGCAGGAATGCCGAGACC	1A|083.785453290|4409714|4409714	1	2	3.11E-29		0	0	999	TGCAGAGGATCGCGTCCATCAAGAAGTCYGCCGAGATCGGAAGAGCGGTTCAGCAGGAATGCCGAGACC	2	1	28:C>T	28	1	0.551111	0.466667	0.533333	0.448889	0.017778	23.11392	15.96923	0.991071	0	1	0	1	0	0	1	1	1	1	0	1	1	0	0	1	0	1	1	1	1	0	1	0
100024327|F|0-21:G>C-21:G>C	100024327|F|0--21:G>C	100024327	TGCAGAGGATCTCAACCCATCGGACGATGGGCCGAGATCGGAAGAGCGGTTCAGCAGGAATGCCGAGAC	6B|031.362419080|4395618|4395618	1	1	3.11E-29		0	0	999	TGCAGAGGATCTCAACCCATCSGACGATGGGCCGAGATCGGAAGAGCGGTTCAGCAGGAATGCCGAGAC	2	1	21:G>C	21	0.942222	0.95283	0.04717	0.95283	0.04717	0	14.86111	2.66667	1	0	0	0	0	0	0	0	0	0	-	0	0	0	0	0	0	0	0	0	0	0	0	0	0
100024328|F|0-9:T>G-9:T>G	100024328|F|0--9:T>G	100024328	TGCAGAGGATTTGGGCATTTTCCTACCGAGATCGGAAGAGCGGTTCAGCAGGAATGCCGAGACCGATCT		0	0	999		0	0	999	TGCAGAGGAKTTGGGCATTTTCCTACCGAGATCGGAAGAGCGGTTCAGCAGGAATGCCGAGACCGATCT	2	1	9:T>G	9	0.986667	1	0.027027	0.972973	0	0.027027	53.37545	4.375	0.971154	0	0	0	0	0	2	0	0	0	0	0	0	0	0	0	0	0	0	0	0	0	0	0	0
100024331|F|0-19:C>G-19:C>G	100024331|F|0--19:C>G	100024331	TGCAGAGGCAGGGTGCAGGCCCGAGATCGGAAGAGCGGTTCAGCAGGAATGCCGAGACCGATCTCGTAT	3B|081.202473400|3958730|3958730	1	9	3.11E-29		0	0	999	TGCAGAGGCAGGGTGCAGGSCCGAGATCGGAAGAGCGGTTCAGCAGGAATGCCGAGACCGATCTCGTAT	2	1	19:C>G	19	0.96	0.99537	0.106481	0.893519	0.00463	0.101852	27.875	18.69231	1	0	0	0	0	0	0	0	0	0	0	0	-	0	0	0	0	0	0	0	2	0	0	0	0
100024332|F|0-23:T>C-23:T>C	100024332|F|0--23:T>C	100024332	TGCAGAGGCATGACGCTGTCGAGTGCCACGCCGAGATCGGAAGAGCGGTTCAGCAGGAATGCCGAGACC		0	0	999		0	0	999	TGCAGAGGCATGACGCTGTCGAGYGCCACGCCGAGATCGGAAGAGCGGTTCAGCAGGAATGCCGAGACC	2	1	23:T>C	23	0.644444	0.193103	0.827586	0.172414	0.806897	0.02069	11.82143	8.65541	1	1	0	1	1	-	1	1	1	0	1	1	1	1	0	1	1	-	1	1	-	1	-	1	-
100024333|F|0-35:T>C-35:T>C	100024333|F|0--35:T>C	100024333	TGCAGAGGCCACCGCAGCACTTGCCGAGATGCTGCTCCTCTCGCCGCTTCCGAGATCGGAAGAGCGGTT		0	0	999		0	0	999	TGCAGAGGCCACCGCAGCACTTGCCGAGATGCTGCYCCTCTCGCCGCTTCCGAGATCGGAAGAGCGGTT	2	1	35:T>C	35	1	1	0.013333	0.986667	0	0.013333	10.86268	2	0.991071	0	0	0	0	0	0	0	0	0	0	0	0	0	0	0	0	0	0	0	0	0	0	0	0
100024335|F|0-16:T>C-16:T>C	100024335|F|0--16:T>C	100024335	TGCAGAGGGAAAGTTATTACCACCCGAGATCGGAAGAGCGGTTCAGCAGGAATGCCGAGACCGATCTCG	5A|061.333947890|3946795|3946795	1	3	3.11E-29		0	0	999	TGCAGAGGGAAAGTTAYTACCACCCGAGATCGGAAGAGCGGTTCAGCAGGAATGCCGAGACCGATCTCG	2	1	16:T>C	16	0.964444	0.442396	0.557604	0.442396	0.557604	0	19.10811	16.49032	1	0	0	1	0	1	1	1	0	0	0	1	0	0	0	0	1	1	1	0	1	0	0	0	1
100024342|F|0-19:A>C-19:A>C	100024342|F|0--19:A>C	100024342	TGCAGAGGGGACGCGTAACAGGACCATGGCCGCCGAGATCGGAAGAGCGGTTCAGCAGGAATGCCGAGA	4A|115.906073600|4396928|4396928	1	1	3.11E-29		0	0	999	TGCAGAGGGGACGCGTAACMGGACCATGGCCGCCGAGATCGGAAGAGCGGTTCAGCAGGAATGCCGAGA	2	1	19:A>C	19	0.835556	1	0.010638	0.989362	0	0.010638	27.53879	2	1	0	0	0	-	0	0	0	-	0	0	0	0	-	0	-	0	0	-	0	0	0	0	-	0
100024343|F|0-41:C>T-41:C>T	100024343|F|0--41:C>T	100024343	TGCAGAGGTCATGATAGCGGCCACCGGCCGGCGTCGCCTCCCTCCGAGATCGGAAGAGCGGTTCAGCAG		0	0	999		0	0	999	TGCAGAGGTCATGATAGCGGCCACCGGCCGGCGTCGCCTCCYTCCGAGATCGGAAGAGCGGTTCAGCAG	2	1	41:C>T	41	0.924444	1	0.043269	0.956731	0	0.043269	4.072	3.08333	0.97561	0	0	0	0	2	0	0	0	0	0	0	0	0	0	0	0	0	0	0	0	0	0	0	0
100024347|F|0-27:A>G-27:A>G	100024347|F|0--27:A>G	100024347	TGCAGAGGTGGGATCACGTCGAGAGGCACCGAGATCGGAAGAGCGGTTCAGCAGGAATGCCGAGACCGA		0	0	999		0	0	999	TGCAGAGGTGGGATCACGTCGAGAGGCRCCGAGATCGGAAGAGCGGTTCAGCAGGAATGCCGAGACCGA	2	1	27:A>G	27	1	1	0.142222	0.857778	0	0.142222	77.12676	24.95652	0.973214	2	0	0	0	2	0	0	0	0	0	0	0	2	0	0	0	2	0	0	0	0	0	0	2
100024348|F|0-20:A>G-20:A>G	100024348|F|0--20:A>G	100024348	TGCAGAGGTTGACGTACTTCACGCGGGTTCGAACCGAGATCGGAAGAGCGGTTCAGCAGGAATGCCGAG		0	0	999		0	0	999	TGCAGAGGTTGACGTACTTCRCGCGGGTTCGAACCGAGATCGGAAGAGCGGTTCAGCAGGAATGCCGAG	2	1	20:A>G	20	0.951111	0.009346	0.995327	0.004673	0.990654	0.004673	7	6.15789	0.990196	1	1	1	1	1	1	1	-	1	1	1	1	1	-	1	1	1	1	1	1	-	1	1	1
100024350|F|0-18:C>T-18:C>T	100024350|F|0--18:C>T	100024350	TGCAGAGTACGTGCAAGCCAGCTAGATGGAGGTAGCAGCAGTACGTCCGAGATCGGAAGAGCGGTTCAG	5A|068.441734470|3950817|3950817	1	2	3.11E-29		0	0	999	TGCAGAGTACGTGCAAGCYAGCTAGATGGAGGTAGCAGCAGTACGTCCGAGATCGGAAGAGCGGTTCAG	2	1	18:C>T	18	0.608889	0.306569	0.693431	0.306569	0.693431	0	23.69492	21.72034	1	-	-	-	0	-	1	0	-	1	0	1	1	0	-	1	1	-	0	0	1	1	1	0	1
100024351|F|0-13:T>C-13:T>C	100024351|F|0--13:T>C	100024351	TGCAGAGTAGCTTTGTTTGCTGTTCGCAACCTGTTGGCTAGCTGCCCCGAGATCGGAAGAGCGGTTCAG		0	0	999		0	0	999	TGCAGAGTAGCTTYGTTTGCTGTTCGCAACCTGTTGGCTAGCTGCCCCGAGATCGGAAGAGCGGTTCAG	2	1	13:T>C	13	0.991111	0.004484	0.995516	0.004484	0.995516	0	14	7.21377	1	1	1	1	1	1	1	1	1	1	1	1	1	1	1	1	1	-	1	1	1	1	1	1	1
100024352|F|0-33:T>C-33:T>C	100024352|F|0--33:T>C	100024352	TGCAGAGTAGTTACTCGGAAGATGGTAAGTCAGTAACTAAGGTGGTCCGAGATCGGAAGAGCGGTTCAG		0	0	999		0	0	999	TGCAGAGTAGTTACTCGGAAGATGGTAAGTCAGYAACTAAGGTGGTCCGAGATCGGAAGAGCGGTTCAG	2	1	33:T>C	33	0.991111	1	0.008969	0.991031	0	0.008969	16.04982	2	1	0	0	0	0	0	0	0	0	0	0	0	0	0	0	0	0	0	0	0	0	0	0	0	0
100024355|F|0-28:A>T-28:A>T	100024355|F|0--28:A>T	100024355	TGCAGAGTCGTTGAGAGGTTCACAATTGAACCCGAGATCGGAAGAGCGGTTCAGCAGGAATGCCGAGAC	6D|000.617533914|3955967|3955967	1	1	1.45E-27		0	0	999	TGCAGAGTCGTTGAGAGGTTCACAATTGWACCCGAGATCGGAAGAGCGGTTCAGCAGGAATGCCGAGAC	2	1	28:A>T	28	0.653333	0.027211	0.986395	0.013605	0.972789	0.013605	21.16667	17.96154	1	-	1	-	-	1	-	1	1	1	1	1	1	-	-	1	-	1	1	-	1	1	-	-	1
100024357|F|0-7:T>C-7:T>C	100024357|F|0--7:T>C	100024357	TGCAGAGTGCACGCGTGGGCGCCCGAGATCGGAAGAGCGGTTCAGCAGGAATGCCGAGACCGATCTCGT	4A|127.563024800|4405520|4405520	1	4	5.24E-22		0	0	999	TGCAGAGYGCACGCGTSGGCGCCCGAGATCGGAAGAGCGGTTCAGCAGGAATGCCGAGACCGATCTCGT	2	2	7:T>C	7	0.551111	0.975806	0.040323	0.959677	0.024194	0.016129	12.65772	2.6	1	-	0	1	0	-	-	0	-	-	-	-	0	0	0	0	0	-	0	-	0	0	-	0	0
100024359|F|0-20:A>G-20:A>G	100024359|F|0--20:A>G	100024359	TGCAGAGTGCCGGTCCAGCCAGCAGACGCCGCCGAGATCGGAAGAGCGGTTCAGCAGGAATGCCGAGAC		0	0	999		0	0	999	TGCAGAGTGCCGGTCCAGCCRGCAGACGCCGCCGAGATCGGAAGAGCGGTTCAGCAGGAATGCCGAGAC	2	1	20:A>G	20	0.951111	1	0.009346	0.990654	0	0.009346	4.7393	2	1	0	0	0	0	0	0	2	0	0	0	0	0	0	0	-	0	0	0	0	0	0	0	0	0
100024361|F|0-12:C>T-12:C>T	100024361|F|0--12:C>T	100024361	TGCAGAGTGGGCCTGGGGAAGACATGGGTGCGGGATAAGACCGAGATCGGAAGAGCGGTTCAGCAGGAA		0	0	999		0	0	999	TGCAGAGTGGGCYTGGGGAAGACATGGGTGCGGGATAAGACCGAGATCGGAAGAGCGGTTCAGCAGGAA	2	1	12:C>T	12	1	0.995556	0.008889	0.991111	0.004444	0.004444	38.2847	33	0.991071	0	0	0	0	0	0	0	0	0	0	0	0	0	0	0	0	0	0	0	0	0	0	0	0
100024362|F|0-20:A>C-20:A>C	100024362|F|0--20:A>C	100024362	TGCAGAGTTGCAAATCTGGCAAACATTGTCAGACCGAGATCGGAAGAGCGGTTCAGCAGGAATGCCGAG		0	0	999		0	0	999	TGCAGAGTTGCAAATCTGGCMAACATTGTCAGACCGAGATCGGAAGAGCGGTTCAGCAGGAATGCCGAG	2	1	20:A>C	20	1	1	0.008889	0.991111	0	0.008889	25.43662	2	1	0	0	0	0	0	0	0	0	0	0	0	0	0	0	0	0	0	0	0	0	0	0	0	0
100024364|F|0-21:G>C-21:G>C	100024364|F|0--21:G>C	100024364	TGCAGATAAAAAAGACGGTCTGGCCGTCGCCGAGATCGGAAGAGCGGTTCAGCAGGAATGCCGAGACCG		0	0	999		0	0	999	TGCAGATAAAAAAGACGGTCTSGCCGTCGCCGAGATCGGAAGAGCGGTTCAGCAGGAATGCCGAGACCG	2	1	21:G>C	21	0.906667	0.558824	0.460784	0.539216	0.441176	0.019608	14.89583	9.28696	0.989583	1	2	0	1	0	1	1	1	1	0	1	0	1	0	1	1	0	0	2	1	0	1	1	0
100024365|F|0-18:G>C-18:G>C	100024365|F|0--18:G>C	100024365	TGCAGATAAAAGTGGCTTGAGCTGGCCGAGATCGGAAGAGCGGTTCAGCAGGAATGCCGAGACCGATCT		0	0	999		0	0	999	TGCAGATAAAAGTGGCTTSAGCTGGCCGAGATCGGAAGAGCGGTTCAGCAGGAATGCCGAGACCGATCT	2	1	18:G>C	18	0.991111	0.008969	0.991031	0.008969	0.991031	0	22	12.70144	1	1	1	1	1	1	1	1	1	1	1	1	1	1	1	1	1	1	1	1	1	1	1	1	1
100024369|F|0-29:G>A-29:G>A	100024369|F|0--29:G>A	100024369	TGCAGATAATAAGCAAGGAAAATCAAAGGGAGCCGAGATCGGAAGAGCGGTTCAGCAGGAATGCCGAGA	1A|133.594814900|3953630|3953630	1	4	3.11E-29		0	0	999	TGCAGATAATAAGCAAGGAAAATCAAAGGRAGCCGAGATCGGAAGAGCGGTTCAGCAGGAATGCCGAGA	2	1	29:G>A	29	0.995556	0.870536	0.142857	0.857143	0.129464	0.013393	13.23387	12.18421	1	0	0	0	0	0	0	2	1	0	1	1	0	0	0	0	0	0	0	0	0	0	0	0	0
100024372|F|0-18:T>A-18:T>A	100024372|F|0--18:T>A	100024372	TGCAGATAGCCCAAAGAATTCAATGAACCGAGATCGGAAGAGCGGTTCAGCAGGAATGCCGAGACCGAT	2B|078.313872320|4407371|4407371	1	2	1.45E-27		0	0	999	TGCAGATAGCCCAAAGAAWTCAATGAACCGAGATCGGAAGAGCGGTTCAGCAGGAATGCCGAGACCGAT	2	1	18:T>A	18	0.973333	0.694064	0.305936	0.694064	0.305936	0	22.27957	20.25581	1	1	0	0	1	0	1	0	1	0	1	1	0	1	0	1	0	0	0	1	0	1	0	1	0
100024373|F|0-29:T>C-29:T>C	100024373|F|0--29:T>C	100024373	TGCAGATAGGACACGGAGGCGTGGAGGCTTGGAGATTGGGTGAGATGGGGATTGGCTCCGAGATCGGAA	6B|046.339589850|1674486|1674486	1	2	3.11E-29		0	0	999	TGCAGATAGGACACGGAGGCGTGGAGGCTYGGAGATTGGGTGAGATGGGGATTGGCTCCGAGATCGGAA	2	1	29:T>C	29	1	0.124444	1	0	0.875556	0.124444	16.82857	16.4507	1	1	1	1	1	1	2	2	1	2	1	1	1	1	1	1	1	1	2	1	1	1	1	1	1
100024381|F|0-21:G>C-21:G>C	100024381|F|0--21:G>C	100024381	TGCAGATCACGCGCGCGAGGGGGAGGGGAGGGGGCAGCATGGCGGTCCGAGATCGGAAGAGCGGTTCAG		0	0	999		0	0	999	TGCAGATCACGCGCGCGAGGGSGAGGGGAGGGGGCAGCATGGCGGTCCGAGATCGGAAGAGCGGTTCAG	2	1	21:G>C	21	0.995556	0.964286	0.035714	0.964286	0.035714	0	17.01476	15.63636	1	0	0	0	0	0	0	0	0	0	0	0	0	0	0	0	0	0	0	1	0	1	0	0	0
100024382|F|0-22:T>G-22:T>G	100024382|F|0--22:T>G	100024382	TGCAGATCACTCGAAATGATGGTTTTTTTTCCGAGATCGGAAGAGCGGTTCAGCAGGAATGCCGAGACC	3B|053.310366430|4406590|4406590	1	1	3.11E-29		0	0	999	TGCAGATCACTCGAAATGATGGKTTTTTTTCCGAGATCGGAAGAGCGGTTCAGCAGGAATGCCGAGACC	2	1	22:T>G	22	0.991111	1	0.09417	0.90583	0	0.09417	21.64643	20	0.990909	2	0	0	0	0	0	0	0	0	0	0	0	0	0	0	0	0	0	0	0	0	0	0	0
100024388|F|0-22:G>A-22:G>A	100024388|F|0--22:G>A	100024388	TGCAGATCCCTAATCCCCAAATGCGATCATTGCCGAGATCGGAAGAGCGGTTCAGCAGGAATGCCGAGA		0	0	999		0	0	999	TGCAGATCCCTAATCCCCAAATRCGATCATTGCCGAGATCGGAAGAGCGGTTCAGCAGGAATGCCGAGA	2	1	22:G>A	22	0.986667	1	0.013514	0.986486	0	0.013514	22.475	2	0.990909	0	0	0	0	0	0	0	0	0	0	0	0	0	0	0	-	0	0	0	0	0	0	0	0
100024392|F|0-8:C>G-8:C>G	100024392|F|0--8:C>G	100024392	TGCAGATCCGTCATGCCATTCGCCGAGATCGGAAGAGCGGTTCAGCAGGAATGCCGAGACCGATCTCGT	1B|086.376710840|7339462|7339462	1	4	1.13E-23		0	0	999	TGCAGATCSGTCATGCCATTCGCCGAGATCGGAAGAGCGGTTCAGCAGGAATGCCGAGACCGATCTCGT	2	1	8:C>G	8	1	1	0.008889	0.991111	0	0.008889	75.74296	34	1	0	0	0	0	0	0	0	0	0	0	0	0	0	0	0	0	0	0	0	0	0	0	0	0
100024393|F|0-11:G>T-11:G>T	100024393|F|0--11:G>T	100024393	TGCAGATCCGTGTCGACGAAGGCACCGAGATCGGAAGAGCGGTTCAGCAGGAATGCCGAGACCGATCTC		0	0	999		0	0	999	TGCAGATCCGTKTCGACGAAGGCACCGAGATCGGAAGAGCGGTTCAGCAGGAATGCCGAGACCGATCTC	2	1	11:G>T	11	1	1	0.008889	0.991111	0	0.008889	24.16901	9.33333	1	0	0	0	0	0	0	0	0	0	0	0	0	0	0	0	0	0	0	0	0	0	0	0	0
100024394|F|0-7:C>T-7:C>T	100024394|F|0--7:C>T	100024394	TGCAGATCCTCGCGCTTGATGTTGAGGTCGACCCCGAGGCGTTCGGAGAGCTTGCCGAGATCGGAAGAG	5D|018.578190670|1694764|1694764	1	1	3.11E-29		0	0	999	TGCAGATYCTCGCGCTTGATGTTGAGGTCGACCCCGAGGCGTTCGGAGAGCTTGCCGAGATCGGAAGAG	2	1	7:C>T	7	0.995556	1	0.004464	0.995536	0	0.004464	8.03534	3	1	0	0	0	0	0	0	0	0	0	0	0	0	0	0	0	0	0	0	0	0	0	0	0	0
100024395|F|0-7:G>C-7:G>C	100024395|F|0--7:G>C	100024395	TGCAGATGCTCTCACAACACCCAGCCGAGATCGGAAGAGCGGTTCAGCAGGAATGCCGAGACCGATCTC		0	0	999		0	0	999	TGCAGATSCTCTCACAACACCCAGCCGAGATCGGAAGAGCGGTTCAGCAGGAATGCCGAGACCGATCTC	2	1	7:G>C	7	0.982222	0.045249	0.954751	0.045249	0.954751	0	22.91667	21.85075	1	1	1	1	1	1	1	1	1	1	1	1	1	1	1	1	1	1	1	1	1	0	1	1	1
100024402|F|0-8:G>C-8:G>C	100024402|F|0--8:G>C	100024402	TGCAGATCGCCAACGGGTCCGAGATCGGAAGAGCGGTTCAGCAGGAATGCCGAGACCGATCTCGTATGC	2D|110.699936500|4911055|4911055	1	2	1.46E-22		0	0	999	TGCAGATCSCCAMCGRGTCCGAGATCGGAAGAGCGGTTCAGCAGGAATGCCGAGACCGATCTCGTATGC	2	3	8:G>C	8	0.911111	1	0.004878	0.995122	0	0.004878	5.38976	4	1	0	0	0	0	0	0	0	0	0	0	0	-	0	0	0	0	0	0	-	0	0	0	0	0
100024405|F|0-13:G>C-13:G>C	100024405|F|0--13:G>C	100024405	TGCAGATCGCGGAGGAGAAGGCCGAGATCGGAAGAGCGGTTCAGCAGGAATGCCGAGACCGATCTCGTA	4D|014.756612130|4991795|4991795	1	5	1.13E-23		0	0	999	TGCAGATCGCGGASGAGAASRCCGAGATCGGAAGAGCGGTTCAGCAGGAATGCCGAGACCGATCTCGTA	2	3	13:G>C	13	0.964444	1	0.013825	0.986175	0	0.013825	15.7619	1.66667	0.981132	0	0	0	0	-	0	0	0	0	0	0	0	0	0	0	0	0	0	0	0	0	0	0	0
100024407|F|0-11:G>A-11:G>A	100024407|F|0--11:G>A	100024407	TGCAGATCGGGGTCGGAGAGCAGCAGGGGAGGCGGCCGAGATCGGAAGAGCGGTTCAGCAGGAATGCCG		0	0	999		0	0	999	TGCAGATCGGGRTCGGAGAGCAGCAGGGGAGGCGGCCGAGATCGGAAGAGCGGTTCAGCAGGAATGCCG	2	1	11:G>A	11	0.973333	1	0.013699	0.986301	0	0.013699	20.50362	1.66667	0.990741	-	0	0	0	0	0	0	0	0	0	0	0	0	0	0	0	0	0	0	0	0	0	0	0
100024411|F|0-5:A>G-5:A>G	100024411|F|0--5:A>G	100024411	TGCAGATCTCATCGCATGCCTTCCACCAGCACCGAGATCGGAAGAGCGGTTCAGCAGGAATGCCGAGAC		0	0	999		0	0	999	TGCAGRTCTCATCGCATGCCTTCCACCAGCACCGAGATCGGAAGAGCGGTTCAGCAGGAATGCCGAGAC	2	1	5:A>G	5	1	1	0.013333	0.986667	0	0.013333	13.1831	1.66667	0.982143	0	0	0	0	0	0	0	0	0	0	0	0	0	0	0	0	0	2	0	0	0	0	0	0
100024412|F|0-16:C>T-16:C>T	100024412|F|0--16:C>T	100024412	TGCAGATCTCTTGTTTCGCTCACGTTTGCGCCGAGATCGGAAGAGCGGTTCAGCAGGAATGCCGAGACC	1B|048.801045700|3952804|3952804	1	3	3.11E-29		0	0	999	TGCAGATCTCTTGTTTYGCTCACGTTTGCGCCGAGATCGGAAGAGCGGTTCAGCAGGAATGCCGAGACC	2	1	16:C>T	16	0.995556	0.660714	0.34375	0.65625	0.339286	0.004464	23.8172	18.36735	1	0	0	1	1	0	0	1	0	0	1	0	0	1	0	0	1	0	1	0	1	0	0	1	0
100024414|F|0-10:A>G-10:A>G	100024414|F|0--10:A>G	100024414	TGCAGATGAGATGGACGCAGCTGAAGGGGCCGAGATCGGAAGAGCGGTTCAGCAGGAATGCCGAGACCG	6B|027.337829190|5583068|5583068	1	4	1.13E-23		0	0	999	TGCAGATGAGRTGGACGCAGCTGAAGGGGCCGAGATCGGAAGAGCGGTTCAGCAGGAATGCCGAGACCG	2	1	10:A>G	10	1	0.937778	0.151111	0.848889	0.062222	0.088889	18.34981	14.17778	0.973214	0	0	0	0	0	0	0	2	0	0	0	0	0	0	0	0	0	0	0	0	0	0	2	0
100024421|F|0-13:C>A-13:C>A	100024421|F|0--13:C>A	100024421	TGCAGATGCAGTCCCTTCCTTATCCGAGATCGGAAGAGCGGTTCAGCAGGAATGCCGAGACCGATCTCG	2B|075.667546880|7348805|7348805	1	3	5.24E-22		0	0	999	TGCAGATGCAGTCMCTTCCTTATCCGAGATCGGAAGAGCGGTTCAGCAGGAATGCCGAGACCGATCTCG	2	1	13:C>A	13	0.977778	0.995455	0.004545	0.995455	0.004545	0	26.38376	26	1	0	0	0	0	0	0	0	0	0	0	0	0	0	0	0	0	0	0	0	0	1	0	0	0
100024422|F|0-23:G>A-23:G>A	100024422|F|0--23:G>A	100024422	TGCAGATGCAGTGTGGCCTAAGTGAACCGAGATCGGAAGAGCGGTTCAGCAGGAATGCCGAGACCGATC	1B|091.934911060|4989487|4989487	1	1	2.44E-20		0	0	999	TGCAGATGCAGTGTGGCCTAAGTRAACCGAGATCGGAAGAGCGGTTCAGCAGGAATGCCGAGACCGATC	2	1	23:G>A	23	0.991111	1	0.004484	0.995516	0	0.004484	18.8705	5	1	0	0	0	0	0	0	0	0	0	0	0	0	0	0	0	0	0	0	0	0	0	0	0	0
100024427|F|0-12:T>A-12:T>A	100024427|F|0--12:T>A	100024427	TGCAGATGGAAATTAGTCAGGGACGGCGGGTGCTCAAATTGGACCGAGATCGGAAGAGCGGTTCAGCAG	4A|021.937449140|4407454|4407454	1	1	3.11E-29		0	0	999	TGCAGATGGAAAWTRGTCAGGGACGGCGGGTGCTCAAATTGGACCGAGATCGGAAGAGCGGTTCAGCAG	2	2	12:T>A	12	1	0.995556	0.004444	0.995556	0.004444	0	19.0318	15	1	0	0	0	0	0	0	0	0	0	0	0	0	0	0	0	0	0	0	0	0	0	0	0	0
100024431|F|0-24:C>T-24:C>T	100024431|F|0--24:C>T	100024431	TGCAGATGGGAGCAACATGAACTACGCTCGAGGCCCGAGATCGGAAGAGCGGTTCAGCAGGAATGCCGA		0	0	999		0	0	999	TGCAGATGGGAGCAACATGAACTAYGCTCGAGRCCCGAGATCGGAAGAGCGGTTCAGCAGGAATGCCGA	2	2	24:C>T	24	0.555556	0.928	0.112	0.888	0.072	0.04	19.72	2.85714	0.951613	-	-	0	0	0	-	-	-	-	-	0	-	2	0	0	-	0	-	0	0	0	0	0	0
100024433|F|0-31:A>G-31:A>G	100024433|F|0--31:A>G	100024433	TGCAGATGGTGATGCCTACCTTTATTTCATGACGGCCGAGATCGGAAGAGCGGTTCAGCAGGAATGCCG		0	0	999		0	0	999	TGCAGATGGTGATGCCTACCTTTATTTCATGRCGGCCGAGATCGGAAGAGCGGTTCAGCAGGAATGCCG	2	1	31:A>G	31	0.986667	1	0.027027	0.972973	0	0.027027	15.56115	12.75	1	0	0	0	0	0	0	0	0	0	0	0	0	0	0	0	0	0	0	0	0	0	0	0	0
100024434|F|0-16:G>A-16:G>A	100024434|F|0--16:G>A	100024434	TGCAGATGGTGGTGCGGAGGTATGGGTCGCCGAGATCGGAAGAGCGGTTCAGCAGGAATGCCGAGACCG		0	0	999		0	0	999	TGCAGATGGTGGTGCGRAGGTATGGGTCGCCGAGATCGGAAGAGCGGTTCAGCAGGAATGCCGAGACCG	2	1	16:G>A	16	1	0.982222	0.017778	0.982222	0.017778	0	18.75714	15.5	1	0	0	0	0	0	0	0	0	0	0	0	0	0	0	0	0	0	0	0	0	0	0	0	0
100024436|F|0-12:C>G-12:C>G	100024436|F|0--12:C>G	100024436	TGCAGATGGTTGCGAATCGCGGTGGCGCTATTTGTAGTCGCGGCCGAGATCGGAAGAGCGGTTCAGCAG		0	0	999		0	0	999	TGCAGATGGTTGSGAATCGCGGTGGCGCTATTTGTAGTCGCGGCCGAGATCGGAAGAGCGGTTCAGCAG	2	1	12:C>G	12	1	1	0.008889	0.991111	0	0.008889	29.02465	2	0.991071	0	0	0	0	0	0	0	0	0	0	0	0	0	0	0	0	0	0	0	0	0	0	0	0
100024437|F|0-10:G>T-10:G>T	100024437|F|0--10:G>T	100024437	TGCAGATGTAGGAACTTGGGGACATTGCACGCTCCGAGATCGGAAGAGCGGTTCAGCAGGAATGCCGAG	2D|128.146584600|4439871|4439871	1	2	3.11E-29		0	0	999	TGCAGATGTAKGAACTTGGGGACATTGCACGCTCCGAGATCGGAAGAGCGGTTCAGCAGGAATGCCGAG	2	1	10:G>T	10	0.871111	0.397959	0.612245	0.387755	0.602041	0.010204	24.98969	20.87013	1	0	1	-	1	1	0	1	0	0	0	0	-	1	1	0	1	1	1	0	-	0	1	1	1
100024439|F|0-42:C>T-42:C>T	100024439|F|0--42:C>T	100024439	TGCAGATGTGTGGTCCGTGGCCTTGCTCCGGGAGGTGTGTGTCGTGCCGAGATCGGAAGAGCGGTTCAG		0	0	999		0	0	999	TGCAGATGTGTGGTCCGTGGCCTTGCTCCGGGAGGTGTGTGTYGTGCCGAGATCGGAAGAGCGGTTCAG	2	1	42:C>T	42	0.528889	0.848739	0.151261	0.848739	0.151261	0	2.49138	2.25	1	0	-	-	-	-	-	0	-	-	0	0	0	0	-	0	0	0	-	-	0	-	-	-	-
100024441|F|0-18:A>C-18:A>C	100024441|F|0--18:A>C	100024441	TGCAGATTAGTCACGTACACAACCTGGGCCATCACCTCCAGCCCGAGATCGGAAGAGCGGTTCAGCAGG		0	0	999		0	0	999	TGCAGATTAGTCACGTACMCAACCTGGGCCATCACCTCCAGMCCGAGATCGGAAGAGCGGTTCAGCAGG	2	2	18:A>C	18	0.906667	0.985294	0.014706	0.985294	0.014706	0	6.11647	2	1	0	0	0	0	0	-	0	0	0	0	0	0	0	0	0	0	0	0	0	0	0	0	-	0
100024443|F|0-11:A>G-11:A>G	100024443|F|0--11:A>G	100024443	TGCAGATTATAAACGCTCCCGTGTTGTTTCCCCGAGATCGGAAGAGCGGTTCAGCAGGAATGCCGAGAC		0	0	999		0	0	999	TGCAGATTATARACGCTCCCGTGTTGTTTCCCCGAGATCGGAAGAGCGGTTCAGCAGGAATGCCGAGAC	2	1	11:A>G	11	1	0.995556	0.031111	0.968889	0.004444	0.026667	24.75265	4.71429	0.973214	0	0	0	0	0	0	0	0	0	0	0	0	0	0	0	0	0	0	0	0	0	0	0	0
100024446|F|0-26:T>C-26:T>C	100024446|F|0--26:T>C	100024446	TGCAGATTCACCCTTCTTTGGCTTCCTGAAGCGGAGAAGCAGGCCGAGATCGGAAGAGCGGTTCAGCAG		0	0	999		0	0	999	TGCAGATTCACCCTTCTTTGGCTTCCYGAAGCGGAGAAGCAGGCCGAGATCGGAAGAGCGGTTCAGCAG	2	1	26:T>C	26	0.897778	0.975248	0.024752	0.975248	0.024752	0	19.72131	17.85714	1	0	0	0	0	0	0	0	0	-	-	0	0	0	-	0	0	0	0	-	-	0	-	0	0
100024449|F|0-26:C>T-26:C>T	100024449|F|0--26:C>T	100024449	TGCAGATTCGAACCCAGAGAGAGTGGCCCTCCGAGATCGGAAGAGCGGTTCAGCAGGAATGCCGAGACC	1B|051.289701790|3951963|3951963	1	1	1.45E-27		0	0	999	TGCAGATTCGAACCCAGAGAGAGTGGYCCTCCGAGATCGGAAGAGCGGTTCAGCAGGAATGCCGAGACC	2	1	26:C>T	26	0.737778	0.054217	0.951807	0.048193	0.945783	0.006024	27	26.21256	1	1	0	1	-	1	1	-	1	1	1	1	-	-	1	1	1	1	1	1	-	1	1	-	1
100024451|F|0-10:G>A-10:G>A	100024451|F|0--10:G>A	100024451	TGCAGATTCGGGTGGTCAGGCTGATCTTTCTCCGAGATCGGAAGAGCGGTTCAGCAGGAATGCCGAGAC	5A|038.017371460|4009041|4009041	1	1	3.11E-29		0	0	999	TGCAGATTCGRGTGGTCAGGCTGATCTTTCTCCGAGATCGGAAGAGCGGTTCAGCAGGAATGCCGAGAC	2	1	10:G>A	10	0.622222	1	0.007143	0.992857	0	0.007143	29.81967	3	0.9875	0	-	0	0	0	0	0	-	-	0	0	-	0	-	0	-	0	-	-	-	-	0	0	0
100024453|F|0-8:G>T-8:G>T	100024453|F|0--8:G>T	100024453	TGCAGATTGCTGGCTAAGCCGAGATCGGAAGAGCGGTTCAGCAGGAATGCCGAGACCGATCTCGTATGC	2B|076.240101530|7488115|7488115	1	4	1.13E-23		0	0	999	TGCAGATTKCTGGCKAASCCGAGATCGGAAGAGCGGTTCAGCAGGAATGCCGAGACCGATCTCGTATGC	2	3	8:G>T	8	0.964444	1	0.009217	0.990783	0	0.009217	15.37262	2	1	0	0	0	0	0	0	0	0	0	0	0	0	0	0	0	0	0	0	0	2	0	0	0	0
100024455|F|0-20:A>C-20:A>C	100024455|F|0--20:A>C	100024455	TGCAGATTGGACGGGAGGATAACCGAGATCGGAAGAGCGGTTCAGCAGGAATGCCGAGACCGATCTCGT	3B|018.279440350|6032697|6032697	1	2	2.44E-20		0	0	999	TGCAGATTGGACGGGAGGATMACCGAGATCGGAAGAGCGGTTCAGCAGGAATGCCGAGACCGATCTCGT	2	1	20:A>C	20	0.88	1	0.005051	0.994949	0	0.005051	18.48148	3	1	0	0	0	0	0	0	0	0	0	0	0	0	0	0	0	0	0	0	0	0	0	0	0	0
100024458|F|0-13:A>G-13:A>G	100024458|F|0--13:A>G	100024458	TGCAGATTGTATGATGTTCTATTATTCTGACGCCGAGATCGGAAGAGCGGTTCAGCAGGAATGCCGAGA	2B|075.120144200|3937505|3937505	1	1	3.11E-29		0	0	999	TGCAGATTGTATGRTGTTCTATTATTCTGACGCCGAGATCGGAAGAGCGGTTCAGCAGGAATGCCGAGA	2	1	13:A>G	13	0.982222	1	0.022624	0.977376	0	0.022624	16.54874	2.8	0.981132	0	0	0	0	0	0	0	0	0	0	0	0	0	0	0	0	0	0	0	0	0	0	0	0
100024461|F|0-19:G>C-19:G>C	100024461|F|0--19:G>C	100024461	TGCAGATTTGCTCGAACCAGCATGAGGGCGCCGAGATCGGAAGAGCGGTTCAGCAGGAATGCCGAGACC	7A|011.592602300|4408208|4408208	1	1	1.45E-27		0	0	999	TGCAGATTTGCTCGAACCASCATGAGGGCGCCGAGATCGGAAGAGCGGTTCAGCAGGAATGCCGAGACC	2	1	19:G>C	19	1	1	0.177778	0.822222	0	0.177778	41.01408	29.1875	1	0	0	2	0	0	0	0	0	0	0	0	2	0	0	0	0	2	0	0	0	0	2	0	0
100024463|F|0-17:A>G-17:A>G	100024463|F|0--17:A>G	100024463	TGCAGATTTGGCTAAGAAGCCCAATAAATCCGAGATCGGAAGAGCGGTTCAGCAGGAATGCCGAGACCG		0	0	999		0	0	999	TGCAGATTTGGCTAAGARGCCCAATAAATCCGAGATCGGAAGAGCGGTTCAGCAGGAATGCCGAGACCG	2	1	17:A>G	17	0.986667	0.707207	0.301802	0.698198	0.292793	0.009009	19.5	15.03158	0.990741	0	0	0	1	1	0	0	0	0	1	0	0	1	0	0	0	1	1	1	0	0	0	1	1
100024473|F|0-11:C>T-11:C>T	100024473|F|0--11:C>T	100024473	TGCAGCAACAACGTACCACTCCAGTAGTCTAGTCCGAGATCGGAAGAGCGGTTCAGCAGGAATGCCGAG		0	0	999		0	0	999	TGCAGCAACAAYGTACCACTCCAGTAGTCTAGTCCGAGATCGGAAGAGCGGTTCAGCAGGAATGCCGAG	2	1	11:C>T	11	0.991111	0.067265	0.932735	0.067265	0.932735	0	19.36364	11.65637	1	1	1	0	1	0	1	1	1	1	1	1	1	1	1	1	1	1	1	1	1	1	1	1	1
100024474|F|0-42:C>T-42:C>T	100024474|F|0--42:C>T	100024474	TGCAGCAACCAACCGCCCTGAGCAGAGCGCGCCAAGAAGTTCCAATCCGAGATCGGAAGAGCGGTTCAG	7D|170.672921400|1686536|1686536	1	1	3.11E-29		0	0	999	TGCAGCAACCAACCGCCCTGAGCAGAGCGCGCCAAGAAGTTCYAATCCGAGATCGGAAGAGCGGTTCAG	2	1	42:C>T	42	0.991111	0.991031	0.008969	0.991031	0.008969	0	11.43885	9.5	1	0	0	0	0	1	0	0	0	0	0	0	0	0	0	0	0	0	0	0	0	0	0	0	0
100024475|F|0-5:C>A-5:C>A	100024475|F|0--5:C>A	100024475	TGCAGCAACCATCATGCCCCGAGATCGGAAGAGCGGTTCAGCAGGAATGCCGAGACCGATCTCGTATGC	1B|071.617933440|7335691|7335691	1	6	2.42E-25		0	0	999	TGCAGMAASCATCATGYCCCGAGATCGGAAGAGCGGTTCAGCAGGAATGCCGAGACCGATCTCGTATGC	2	3	5:C>A	5	0.902222	0.995074	0.004926	0.995074	0.004926	0	18.60976	3	1	0	-	0	0	0	0	0	0	0	0	-	0	0	0	0	0	0	0	0	0	0	0	0	0
100024482|F|0-6:A>G-6:A>G	100024482|F|0--6:A>G	100024482	TGCAGCAACGTGACGTACGGCACAGGGGCAGCGTAGGGTGCGCCGAGATCGGAAGAGCGGTTCAGCAGG	6B|020.248638250|3944505|3944505	1	1	3.11E-29		0	0	999	TGCAGCRACGYGACGTACGGCACAGGGGCAGCGTAGGGYGCGCCGAGATCGGAAGAGCGGTTCAGCAGG	2	3	6:A>G	6	0.746667	1	0.005952	0.994048	0	0.005952	10.04206	3	1	0	0	0	0	0	0	0	-	-	-	0	0	0	0	0	0	0	0	-	0	-	0	0	-
100024484|F|0-23:G>C-23:G>C	100024484|F|0--23:G>C	100024484	TGCAGCAACGTGTGCCGTTGGCGGCCAAGTGGTAGCCGAGATCGGAAGAGCGGTTCAGCAGGAATGCCG		0	0	999		0	0	999	TGCAGCAACGTGTGCCGTTGGCGSCCAAGTGGTAGCCGAGATCGGAAGAGCGGTTCAGCAGGAATGCCG	2	1	23:G>C	23	1	1	0.013333	0.986667	0	0.013333	40.28873	3.66667	0.982143	0	0	0	0	0	0	0	0	0	0	0	0	0	0	0	0	0	0	0	0	0	0	0	0
100024485|F|0-6:A>C-6:A>C	100024485|F|0--6:A>C	100024485	TGCAGCAACTTCAATTTCACCAGGGCCGAGATCGGAAGAGCGGTTCAGCAGGAATGCCGAGACCGATCT		0	0	999		0	0	999	TGCAGCMACTTCAATTTCACCAGGGCCGAGATCGGAAGAGCGGTTCAGCAGGAATGCCGAGACCGATCT	2	1	6:A>C	6	0.995556	1	0.008929	0.991071	0	0.008929	23.91519	2	0.991071	0	0	0	0	0	0	0	0	0	0	0	0	0	0	0	0	0	0	0	0	0	0	0	0
100024487|F|0-13:A>G-13:A>G	100024487|F|0--13:A>G	100024487	TGCAGCAAGAAGGAAGCCCACGGTCCTGGCCCGAGATCGGAAGAGCGGTTCAGCAGGAATGCCGAGACC	7A|040.641864090|3935769|3935769	1	1	1.45E-27		0	0	999	TGCAGCAAGAAGGRAGCCCACGGTCCTGGCCCGAGATCGGAAGAGCGGTTCAGCAGGAATGCCGAGACC	2	1	13:A>G	13	1	0.008889	0.991111	0.008889	0.991111	0	26.66667	23.47331	1	1	1	1	1	1	1	1	1	1	1	1	1	1	1	1	1	1	1	1	1	1	1	1	1
100024491|F|0-9:C>A-9:C>A	100024491|F|0--9:C>A	100024491	TGCAGCAAGCACATAGCAGGAGGACAACGGCTTGAGCGTTACGAACTACAGCACCGAGATCGGAAGAGC	7A|011.592602300|1221723|1221723	1	2	3.11E-29		0	0	999	TGCAGCAAGMACATAGCAGGAGGACAACGGCTTGAGCGTTACGAACTACAGCACCGAGATCGGAAGAGC	2	1	9:C>A	9	0.671111	0.986755	0.013245	0.986755	0.013245	0	20.73262	19	1	-	0	-	0	-	0	0	0	0	0	0	-	0	0	0	0	-	0	0	0	0	-	0	-
100024494|F|0-6:A>C-6:A>C	100024494|F|0--6:A>C	100024494	TGCAGCAAGCCTGGCTGCCACTGCCCCGAGATCGGAAGAGCGGTTCAGCAGGAATGCCGAGACCGATCT	7B|077.778096140|3956303|3956303	1	3	3.11E-29		0	0	999	TGCAGCMAGCCTGGCTGCCACTGCCCCGAGATCGGAAGAGCGGTTCAGCAGGAATGCCGAGACCGATCT	2	1	6:A>C	6	1	0.995556	0.008889	0.991111	0.004444	0.004444	27.74912	6.5	1	0	0	0	0	0	0	0	0	0	0	0	0	0	0	0	0	0	0	0	0	0	0	0	0
100024496|F|0-24:C>T-24:C>T	100024496|F|0--24:C>T	100024496	TGCAGCAAGTAATAGGTGTTACTCCTGCCGAGATCGGAAGAGCGGTTCAGCAGGAATGCCGAGACCGAT	1A|044.073585340|4408215|4408215	1	2	3.11E-29		0	0	999	TGCAGCAAGTAATAGGTGTTACTCYTGCCGAGATCGGAAGAGCGGTTCAGCAGGAATGCCGAGACCGAT	2	1	24:C>T	24	0.977778	0.4	0.618182	0.381818	0.6	0.018182	13.91892	10.43452	1	1	1	1	1	0	0	1	1	0	1	0	0	1	1	0	1	0	1	1	1	0	0	1	0
100024497|F|0-13:C>A-13:C>A	100024497|F|0--13:C>A	100024497	TGCAGCAAGTAGCCAGCTACCGCAATATACTACCGAGATCGGAAGAGCGGTTCAGCAGGAATGCCGAGA		0	0	999		0	0	999	TGCAGCAAGTAGCMAGCTACCGCAATATACTACCGAGATCGGAAGAGCGGTTCAGCAGGAATGCCGAGA	2	1	13:C>A	13	0.995556	0.816964	0.1875	0.8125	0.183036	0.004464	21.22368	15.35714	1	0	0	0	0	1	0	0	0	0	1	0	0	0	0	0	0	1	0	0	0	0	0	0	1
100024499|F|0-8:T>C-8:T>C	100024499|F|0--8:T>C	100024499	TGCAGCAATCGCGGCCAGGTCCGAGATCGGAAGAGCGGTTCAGCAGGAATGCCGAGACCGATCTCGTAT	7B|075.582963580|4990789|4990789	1	4	1.46E-22		0	0	999	TGCAGCAAYCGCGGCCAKGTCCGAGATCGGAAGAGCGGTTCAGCAGGAATGCCGAGACCGATCTCGTAT	2	2	8:T>C	8	0.937778	0.990521	0.037915	0.962085	0.009479	0.028436	10.29572	1.625	0.977778	0	0	0	0	-	0	0	-	0	-	0	0	0	0	0	-	0	0	0	0	0	0	0	0
100024506|F|0-5:C>A-5:C>A	100024506|F|0--5:C>A	100024506	TGCAGCACAAGAAGCGGCACCGAGATCGGAAGAGCGGTTCAGCAGGAATGCCGAGACCGATCTCGTATG	1B|087.361494480|4989671|4989671	1	2	2.42E-25		0	0	999	TGCAGMACAASAAGCGGSACCGAGATCGGAAGAGCGGTTCAGCAGGAATGCCGAGACCGATCTCGTATG	2	3	5:C>A	5	0.982222	1	0.004525	0.995475	0	0.004525	29.75899	4	1	0	0	0	0	0	0	0	0	0	0	0	0	0	0	0	0	0	0	0	0	0	0	0	0
100024508|F|0-17:G>A-17:G>A	100024508|F|0--17:G>A	100024508	TGCAGCACAAGGTCGGCGGCAAGCCTCCGAGATCGGAAGAGCGGTTCAGCAGGAATGCCGAGACCGATC	5B|142.118754800|5567132|5567132	1	1	8.77E-20		0	0	999	TGCAGCACAAGGTCGGCRGCAAGCCTCCGAGATCGGAAGAGCGGTTCAGCAGGAATGCCGAGACCGATC	2	1	17:G>A	17	0.991111	0.829596	0.170404	0.829596	0.170404	0	26.33333	26.10714	1	-	0	0	0	1	0	0	0	0	0	0	0	0	0	0	0	1	0	0	0	0	0	0	1
100024510|F|0-9:G>A-9:G>A	100024510|F|0--9:G>A	100024510	TGCAGCACAGCCAGCTTCCTACACAGGCGAGCTGTCGGATGTCTCGCCGAGATCGGAAGAGCGGTTCAG		0	0	999		0	0	999	TGCAGCACARCCAGCTTCCTRCACAGGCGAGCTGTCGGATGTCTCGCCGAGATCGGAAGAGCGGTTCAG	2	2	9:G>A	9	0.862222	0.984536	0.015464	0.984536	0.015464	0	16.45259	12	1	0	0	0	0	-	0	0	0	0	0	0	0	0	0	0	0	-	0	0	0	0	0	0	-
100024511|F|0-21:G>A-21:G>A	100024511|F|0--21:G>A	100024511	TGCAGCACAGCTCGCCTCGCTGCTGCCTCCGAGATCGGAAGAGCGGTTCAGCAGGAATGCCGAGACCGA	2B|104.909232300|4990300|4990300	1	2	3.15E-19		0	0	999	TGCAGCACAGCTCGCCTCGCTRCTGCCTCCGAGATCGGAAGAGCGGTTCAGCAGGAATGCCGAGACCGA	2	1	21:G>A	21	0.853333	1	0.015625	0.984375	0	0.015625	13.83475	5.75	0.987805	0	0	-	0	0	-	0	0	0	0	0	0	0	0	0	-	-	0	0	-	0	-	0	0
100024512|F|0-35:G>A-35:G>A	100024512|F|0--35:G>A	100024512	TGCAGCACAGGGATCATGAACGGCTTGGACTCGTTGGTGAACTCGCCGAGATCGGAAGAGCGGTTCAGC	3B|117.036463200|3934093|3934093	1	2	3.11E-29		0	0	999	TGCAGCACAGGGATCATGAACGGCTTGGACTCGTTRGTGAACTCGCCGAGATCGGAAGAGCGGTTCAGC	2	1	35:G>A	35	0.804444	0.850829	0.149171	0.850829	0.149171	0	27.51031	23.96875	1	0	0	0	0	-	0	0	1	-	0	0	-	0	0	0	1	-	-	0	0	0	0	0	0
100024516|F|0-14:C>T-14:C>T	100024516|F|0--14:C>T	100024516	TGCAGCACCACCGGCATGTCGGCCGCCCGAGATCGGAAGAGCGGTTCAGCAGGAATGCCGAGACCGATC		0	0	999		0	0	999	TGCAGCACCACCGGYATGTCGGCCGCCCGAGATCGGAAGAGCGGTTCAGCAGGAATGCCGAGACCGATC	2	1	14:C>T	14	0.991111	1	0.008969	0.991031	0	0.008969	15.24638	2.5	1	0	0	0	0	0	0	0	0	0	0	0	0	0	0	0	0	0	0	2	0	0	0	0	0
100024521|F|0-12:G>A-12:G>A	100024521|F|0--12:G>A	100024521	TGCAGCACCATTGGACTCCTCGCAGTGTCACCGAGATCGGAAGAGCGGTTCAGCAGGAATGCCGAGACC		0	0	999		0	0	999	TGCAGCACCATTRGACTCCTCGCAGTGTCACCGAGATCGGAAGAGCGGTTCAGCAGGAATGCCGAGACC	2	1	12:G>A	12	1	0.995556	0.017778	0.982222	0.004444	0.013333	26.0742	5.75	0.982143	0	0	0	0	0	0	0	0	0	0	0	0	0	0	0	0	0	0	0	0	0	0	0	0
100024531|F|0-31:A>C-31:A>C	100024531|F|0--31:A>C	100024531	TGCAGCACCTCGACAGTTCTGTCATTTGTAGACCGAGATCGGAAGAGCGGTTCAGCAGGAATGCCGAGA		0	0	999		0	0	999	TGCAGCACCTCGACAGTTCTGTCATTTGTAGMCCGAGATCGGAAGAGCGGTTCAGCAGGAATGCCGAGA	2	1	31:A>C	31	0.995556	0.008929	1	0	0.991071	0.008929	28.5	19.0106	1	1	1	1	1	1	1	1	1	1	1	1	1	1	1	1	1	1	1	1	-	1	1	1	1
100024534|F|0-5:A>C-5:A>C	100024534|F|0--5:A>C	100024534	TGCAGAACGAAATAAGGATTGCCGATTCCTTTAACCGAGATCGGAAGAGCGGTTCAGCAGGAATGCCGA		0	0	999		0	0	999	TGCAGMACGAAATAAGGATTGCCGATTCCTTTAACCGAGATCGGAAGAGCGGTTCAGCAGGAATGCCGA	2	1	5:A>C	5	0.937778	0.009479	0.990521	0.009479	0.990521	0	27	23.6553	1	1	1	1	-	1	1	1	1	1	1	1	1	1	1	1	1	-	1	-	1	1	1	-	1
100024536|F|0-18:C>G-18:C>G	100024536|F|0--18:C>G	100024536	TGCAGCACGACGCGCTTGCCCTTGTGGCAGCAGACCATGGCGAAGCTCCGAGATCGGAAGAGCGGTTCA	2B|034.013871920|4007968|4007968	1	1	3.11E-29		0	0	999	TGCAGCACGACGCGCTTGSCCTTGTGGCAGCAGACCATGGCGAAGCTCCGAGATCGGAAGAGCGGTTCA	2	1	18:C>G	18	1	0.408889	0.6	0.4	0.591111	0.008889	37.19672	20.79268	1	1	1	1	1	0	1	0	0	1	1	0	1	1	0	1	1	0	0	1	1	1	1	1	0
100024537|F|0-10:C>T-10:C>T	100024537|F|0--10:C>T	100024537	TGCAGCACGACGTCGACCCACGCGACGAGGCGTTGCAGCTTTGGTGGCGAACCACCGAGATCGGAAGAG	7D|113.295190700|2248879|2248879	1	1	3.11E-29		0	0	999	TGCAGCACGAYGTCGACCCACGCGACGAGGCGTTGCAGCTTTGGTGGCGAACCACCGAGATCGGAAGAG	2	1	10:C>T	10	1	1	0.004444	0.995556	0	0.004444	17.24648	3	1	0	0	0	0	0	0	0	0	0	0	0	0	0	0	0	0	0	0	0	0	0	0	0	0
100024538|F|0-20:A>G-20:A>G	100024538|F|0--20:A>G	100024538	TGCAGCACGCAGTGCGCGCCAGGGTGTGCGCGCGGTGCCGGTGCACCGAGATCGGAAGAGCGGTTCAGC		0	0	999		0	0	999	TGCAGCACGCAGTGCGCGCCRGGGTGYGCGCGCGGTGCCGGTGCACCGAGATCGGAAGAGCGGTTCAGC	2	2	20:A>G	20	0.595556	0.164179	0.850746	0.149254	0.835821	0.014925	3.81818	2.21667	1	0	-	1	-	1	1	2	0	1	1	-	0	-	1	1	1	-	-	1	0	1	1	-	1
100024542|F|0-17:G>A-17:G>A	100024542|F|0--17:G>A	100024542	TGCAGCACGCTCATGTTGTGGTGCTGGTGATCATCCGTCGTCCCCTCCGAGATCGGAAGAGCGGTTCAG		0	0	999		0	0	999	TGCAGCACGCTCATGTTRTGGTGCTGGTGATCATCCGTCGTCCCCTCCGAGATCGGAAGAGCGGTTCAG	2	1	17:G>A	17	1	1	0.008889	0.991111	0	0.008889	52.68662	19.66667	1	2	0	0	0	0	0	0	0	0	0	0	0	0	0	0	0	0	0	0	0	0	0	0	0
100024543|F|0-20:T>C-20:T>C	100024543|F|0--20:T>C	100024543	TGCAGCACGGAGCCGACGCCTGTGAGGGAAGCCCGAGATCGGAAGAGCGGTTCAGCAGGAATGCCGAGA		0	0	999		0	0	999	TGCAGCACGGAGCCGACGCCYGTGAGGGAAGCCCGAGATCGGAAGAGCGGTTCAGCAGGAATGCCGAGA	2	1	20:T>C	20	0.942222	1	0.009434	0.990566	0	0.009434	9.56767	2	0.990196	0	0	0	0	0	0	0	0	0	0	0	0	0	0	0	0	0	0	0	-	0	0	0	0
100024544|F|0-8:G>C-8:G>C	100024544|F|0--8:G>C	100024544	TGCAGCACGGCGCCGCCCGCGCCTCCCGAGATCGGAAGAGCGGTTCAGCAGGAATGCCGAGACCGATCT	2B|104.396208400|4990094|4990094	1	6	3.13E-24		0	0	999	TGCAGCACSGCGCCGCCCGCGCYTCCCGAGATCGGAAGAGCGGTTCAGCAGGAATGCCGAGACCGATCT	2	2	8:G>C	8	1	0.893333	0.231111	0.768889	0.106667	0.124444	17.58103	10.65625	1	2	0	1	0	0	2	2	0	1	0	2	0	0	0	1	0	1	1	0	0	0	0	0	0
100024548|F|0-30:G>C-30:G>C	100024548|F|0--30:G>C	100024548	TGCAGCACGTACTCACCACCCACGCTGTTGGCCCGAGATCGGAAGAGCGGTTCAGCAGGAATGCCGAGA	2B|083.840257100|3959838|3959838	1	1	3.11E-29		0	0	999	TGCAGCACGTACTCACCACCCACGCTGTTGSCCCGAGATCGGAAGAGCGGTTCAGCAGGAATGCCGAGA	2	1	30:G>C	30	1	0.675556	0.333333	0.666667	0.324444	0.008889	33.62366	31.01	1	0	0	1	1	1	0	0	0	0	1	0	0	1	0	0	0	0	1	0	0	0	1	1	1
100024549|F|0-13:G>T-13:G>T	100024549|F|0--13:G>T	100024549	TGCAGCACGTCACGGCCTTAATCTGCCGAGATCGGAAGAGCGGTTCAGCAGGAATGCCGAGACCGATCT	6B|023.909493380|5581912|5581912	1	1	2.44E-20		0	0	999	TGCAGCACGTCACKGCCTTAATCTGCCGAGATCGGAAGAGCGGTTCAGCAGGAATGCCGAGACCGATCT	2	1	13:G>T	13	0.697778	0.006369	0.993631	0.006369	0.993631	0	7	4.605	1	1	1	1	1	1	-	1	1	1	-	1	1	1	1	1	1	1	1	1	-	-	-	1	-
100024554|F|0-20:G>A-20:G>A	100024554|F|0--20:G>A	100024554	TGCAGCACTAGCTATCTCACGGCACCGAGATCGGAAGAGCGGTTCAGCAGGAATGCCGAGACCGATCTC	2D|129.655588600|4398015|4398015	1	1	3.11E-29		0	0	999	TGCAGCACTAGCTATCTCACRGCACCGAGATCGGAAGAGCGGTTCAGCAGGAATGCCGAGACCGATCTC	2	1	20:G>A	20	0.662222	1	0.013423	0.986577	0	0.013423	21.35789	2	0.987179	-	0	0	0	0	-	0	0	-	-	-	0	0	0	-	0	0	0	-	0	-	0	0	0
100024559|F|0-18:C>T-18:C>T	100024559|F|0--18:C>T	100024559	TGCAGCACTGGACTCGTGCTCGTGGAGGAGACCGAGATCGGAAGAGCGGTTCAGCAGGAATGCCGAGAC		0	0	999		0	0	999	TGCAGCACTGGACTCGTGYTCGTGGAGGAGACCGAGATCGGAAGAGCGGTTCAGCAGGAATGCCGAGAC	2	1	18:C>T	18	0.991111	1	0.008969	0.991031	0	0.008969	20.67972	2	1	-	0	0	0	0	0	0	0	0	0	0	0	0	0	0	0	0	0	0	0	0	2	0	0
100024560|F|0-16:T>C-16:T>C	100024560|F|0--16:T>C	100024560	TGCAGCACTGTATGGCTGGGTGTCCGAGATCGGAAGAGCGGTTCAGCAGGAATGCCGAGACCGATCTCG	2A|109.470853700|4909335|4909335	1	5	5.24E-22		0	0	999	TGCAGCACTGTATGGCYGGGTGTCCGAGATCGGAAGAGCGGTTCAGCAGGAATGCCGAGACCGATCTCG	2	1	16:T>C	16	0.68	0.006536	0.993464	0.006536	0.993464	0	12	2.26163	1	1	-	-	1	1	1	-	1	-	1	1	1	1	1	-	1	1	-	-	-	1	1	1	1
100024563|F|0-6:T>A-6:T>A	100024563|F|0--6:T>A	100024563	TGCAGCTCTTGACCACACAAGCCGATTCCCCGTCCGAGATCGGAAGAGCGGTTCAGCAGGAATGCCGAG	7B|130.644387200|4407714|4407714	1	1	1.45E-27		0	0	999	TGCAGCWCTTGACCACACAAGCCGATTCCCCGTCCGAGATCGGAAGAGCGGTTCAGCAGGAATGCCGAG	2	1	6:T>A	6	0.631111	0.669014	0.330986	0.669014	0.330986	0	27.99213	19.48276	1	-	-	1	0	0	0	0	1	-	-	0	-	0	-	1	-	0	-	-	-	-	0	0	0
100024564|F|0-19:G>A-19:G>A	100024564|F|0--19:G>A	100024564	TGCAGCAGAAAATCTTGCCGATCTTAGACCGAGATCGGAAGAGCGGTTCAGCAGGAATGCCGAGACCGA		0	0	999		0	0	999	TGCAGCAGAAAATCTTGCCRATCTTAGACCGAGATCGGAAGAGCGGTTCAGCAGGAATGCCGAGACCGA	2	1	19:G>A	19	0.995556	1	0.026786	0.973214	0	0.026786	27.10247	6.85714	0.982143	0	2	0	0	0	0	0	0	0	0	0	0	0	0	0	0	0	0	0	0	0	0	0	0
100024565|F|0-25:C>T-25:C>T	100024565|F|0--25:C>T	100024565	TGCAGCAGAAGTAGTACCAATCGAACATCCAGCCGAGATCGGAAGAGCGGTTCAGCAGGAATGCCGAGA		0	0	999		0	0	999	TGCAGCAGAAGTAGTACCAATCGAAYATCCAGCCGAGATCGGAAGAGCGGTTCAGCAGGAATGCCGAGA	2	1	25:C>T	25	0.515556	0.008621	0.991379	0.008621	0.991379	0	14.5	9.31343	1	-	1	1	1	-	1	-	-	-	1	-	-	1	-	1	-	-	1	1	-	1	-	1	-
100024566|F|0-20:T>C-20:T>C	100024566|F|0--20:T>C	100024566	TGCAGCAGACGTCCCCGCGGTCGGAGTGGCAGCAAACGCCGAGATCGGAAGAGCGGTTCAGCAGGAATG	6B|034.919255990|4664214|4664214	1	1	3.11E-29		0	0	999	TGCAGCAGACGTCCCCGCGGYCGGAGTGGCAGCAAACGCCGAGATCGGAAGAGCGGTTCAGCAGGAATG	2	1	20:T>C	20	0.866667	0.112821	0.907692	0.092308	0.887179	0.020513	21.12903	3.35961	0.96875	1	1	1	1	1	1	1	1	1	1	1	1	1	1	1	1	1	1	1	1	-	1	1	1
100024568|F|0-14:T>C-14:T>C	100024568|F|0--14:T>C	100024568	TGCAGCAGAGACCGTCGCAATGTTGTCCATGTCGCAGAGCCTCTCGCCGAGATCGGAAGAGCGGTTCAG		0	0	999		0	0	999	TGCAGCAGAGACCGYCGCAATGTTGTCCATGTCGYRGAGCCTCTCGCCGAGATCGGAAGAGCGGTTCAG	2	3	14:T>C	14	0.995556	0.040179	1	0	0.959821	0.040179	17	12.28269	0.991071	1	1	-	1	1	1	2	1	1	1	1	1	1	1	1	1	1	2	1	1	1	1	1	1
100024570|F|0-19:G>A-19:G>A	100024570|F|0--19:G>A	100024570	TGCAGCAGAGCCGCGGCAAGGAGCAGGCCGCCGAGATCGGAAGAGCGGTTCAGCAGGAATGCCGAGACC	7A|089.238794660|4991827|4991827	2	2	8.77E-20		0	0	999	TGCAGCAGAGCCGCGGCAARGAGCAGGCCGCCGAGATCGGAAGAGCGGTTCAGCAGGAATGCCGAGACC	2	1	19:G>A	19	1	1	0.008889	0.991111	0	0.008889	46.3838	7.5	0.991071	0	0	0	0	0	0	0	0	0	0	0	0	0	0	0	0	2	0	0	0	0	0	0	0
100024571|F|0-12:T>C-12:T>C	100024571|F|0--12:T>C	100024571	TGCAGCAGAGCTTGCATGTTGCCCGAGATCGGAAGAGCGGTTCAGCAGGAATGCCGAGACCGATCTCGT	6B|022.022525190|7491655|7491655	1	4	4.05E-23		0	0	999	TGCAGCAGAGCTYRCATGYTGCCCGAGATCGGAAGAGCGGTTCAGCAGGAATGCCGAGACCGATCTCGT	2	3	12:T>C	12	1	1	0.004444	0.995556	0	0.004444	62.48944	12	1	0	0	0	0	0	0	0	0	0	0	0	0	0	0	0	0	0	0	0	0	0	0	0	0
100024574|F|0-8:C>A-8:C>A	100024574|F|0--8:C>A	100024574	TGCAGCAGCGGGTACGGCGACGGCTCCGGCGCCGCGGAGATGGTCGACGCCCGAGATCGGAAGAGCGGT		0	0	999		0	0	999	TGCAGCAGMGGGTACGGCGACGGCTCCGGCGCCGCGGAGATGGYCGACGCCCGAGATCGGAAGAGCGGT	2	2	8:C>A	8	0.777778	0.057143	0.942857	0.057143	0.942857	0	3.4	3.09827	1	1	1	-	0	1	-	0	1	0	1	1	1	1	1	1	0	1	1	1	1	1	1	0	1
100024578|F|0-16:C>T-16:C>T	100024578|F|0--16:C>T	100024578	TGCAGCAGATTGAAGACGACTGCTGGAGACCGAGATCGGAAGAGCGGTTCAGCAGGAATGCCGAGACCG	5A|062.036954770|4395991|4395991	1	2	3.11E-29		0	0	999	TGCAGCAGATTGAAGAYGACTGCTGGAGACCGAGATCGGAAGAGCGGTTCAGCAGGAATGCCGAGACCG	2	1	16:C>T	16	0.964444	0.700461	0.308756	0.691244	0.299539	0.009217	24.83163	20.86076	0.990566	1	0	0	1	0	0	0	0	0	0	0	0	1	0	1	0	0	0	1	0	0	1	1	0
100024582|F|0-11:C>T-11:C>T	100024582|F|0--11:C>T	100024582	TGCAGCAGCACCACGACTACCTGCCGAGATCGGAAGAGCGGTTCAGCAGGAATGCCGAGACCGATCTCG	5B|047.742783580|7343142|7343142	2	3	1.89E-21		0	0	999	TGCAGCAGCACYACGACTACCTGCCGAGATCGGAAGAGCGGTTCAGCAGGAATGCCGAGACCGATCTCG	2	1	11:C>T	11	1	0.986667	0.013333	0.986667	0.013333	0	14.08897	9.33333	1	0	0	0	0	0	0	0	0	0	0	0	0	0	0	0	0	0	0	0	0	0	0	0	0
100024583|F|0-14:G>A-14:G>A	100024583|F|0--14:G>A	100024583	TGCAGCAGCACCATGGTGCCACTCTTGTTGCCGAGATCGGAAGAGCGGTTCAGCAGGAATGCCGAGACC	1B|052.500106160|3952887|3952887	1	1	3.11E-29		0	0	999	TGCAGCAGCACCATRGTGCCACTCTTGTTGCCGAGATCGGAAGAGCGGTTCAGCAGGAATGCCGAGACC	2	1	14:G>A	14	0.768889	1	0.00578	0.99422	0	0.00578	12.37619	4	0.985714	0	0	-	0	0	-	0	0	0	0	0	0	0	-	0	0	0	0	-	0	0	0	0	0
100024584|F|0-20:A>C-20:A>C	100024584|F|0--20:A>C	100024584	TGCAGCAGCACGTCGGCGGCACGCCGAGATCGGAAGAGCGGTTCAGCAGGAATGCCGAGACCGATCTCG	5A|080.139988490|4544413|4544413	1	9	3.11E-29		0	0	999	TGCAGCAGCACGTCGGCGGCMCGCCGAGATCGGAAGAGCGGTTCAGCAGGAATGCCGAGACCGATCTCG	2	1	20:A>C	20	0.604444	1	0.022059	0.977941	0	0.022059	11.16185	1.66667	1	-	-	-	0	0	0	0	0	0	0	0	0	0	0	0	-	-	0	0	0	0	-	0	-
100024586|F|0-7:G>C-7:G>C	100024586|F|0--7:G>C	100024586	TGCAGCAGCAGCAGCTTCTCCTTGGCCGAGATCGGAAGAGCGGTTCAGCAGGAATGCCGAGACCGATCT	1B|049.366669810|4991085|4991085	2	5	6.78E-21		0	0	999	TGCAGCASCAGCAGCTTCTCCTTGGCCGAGATCGGAAGAGCGGTTCAGCAGGAATGCCGAGACCGATCT	2	1	7:G>C	7	0.986667	1	0.004505	0.995495	0	0.004505	35.49104	8	1	0	0	0	0	0	0	0	0	0	0	0	0	0	0	0	0	0	0	0	0	0	0	0	0
100024587|F|0-9:A>G-9:A>G	100024587|F|0--9:A>G	100024587	TGCAGCAGCAGCAGGGCTCCTCCGAGATCGGAAGAGCGGTTCAGCAGGAATGCCGAGACCGATCTCGTA	1B|089.455372150|7342563|7342563	2	7	1.13E-23		0	0	999	TGCAGCAGCRGCAGGGCTCCTCCGAGATCGGAAGAGCGGTTCAGCAGGAATGCCGAGACCGATCTCGTA	2	1	9:A>G	9	0.773333	1	0.017241	0.982759	0	0.017241	21.55924	1.66667	1	0	0	0	-	0	0	0	-	-	2	0	-	0	-	0	0	-	0	0	2	0	-	-	0
100024589|F|0-10:G>A-10:G>A	100024589|F|0--10:G>A	100024589	TGCAGCAGCAGCTTAGAGAGTTCCGAGATCGGAAGAGCGGTTCAGCAGGAATGCCGAGACCGATCTCGT	2A|121.907725300|4396549|4396549	1	5	3.11E-29		0	0	999	TGCAGCAGCARYTTRGAGAGTTCCGAGATCGGAAGAGCGGTTCAGCAGGAATGCCGAGACCGATCTCGT	2	3	10:G>A	10	0.613333	0.985507	0.036232	0.963768	0.014493	0.021739	26.11905	11.85714	1	0	-	0	-	-	0	0	-	0	0	0	-	-	0	0	0	-	0	-	-	0	0	-	-
100024590|F|0-9:A>G-9:A>G	100024590|F|0--9:A>G	100024590	TGCAGCAGCAGGAACACAAATCGGAGTCCGCCGAGATCGGAAGAGCGGTTCAGCAGGAATGCCGAGACC	3B|015.064227330|3939091|3939091	1	3	3.11E-29		0	0	999	TGCAGCAGCRGGAACACAAATCGGAGTCCGCCGAGATCGGAAGAGCGGTTCAGCAGGAATGCCGAGACC	2	1	9:A>G	9	0.866667	0.430769	0.589744	0.410256	0.569231	0.020513	22.4	21.47794	1	1	1	1	0	0	1	2	1	1	-	0	1	0	1	1	-	0	0	1	0	1	-	0	1
100024591|F|0-35:C>T-35:C>T	100024591|F|0--35:C>T	100024591	TGCAGCAGCAGGAGCAGCAGCGACAACGGCAGCGACGCCTCCGAGATCGGAAGAGCGGTTCAGCAGGAA	2B|075.087545160|3029175|3029175	2	2	1.13E-23		0	0	999	TGCAGCAGCAGGAGCAGCAGCGACAACGGCAGCGAYGCCTCCGAGATCGGAAGAGCGGTTCAGCAGGAA	2	1	35:C>T	35	0.986667	0.148649	0.851351	0.148649	0.851351	0	16.12	15.04762	1	1	1	1	1	0	1	1	1	1	1	1	1	1	-	1	1	0	1	1	1	1	1	1	0
100024593|F|0-30:G>T-30:G>T	100024593|F|0--30:G>T	100024593	TGCAGCAGCAGTGGGAGCGAGGATGCTGGCGCTGCGGGAGAAGAAGCCGAGATCGGAAGAGCGGTTCAG	4D|044.162841080|1082052|1082052	1	1	3.11E-29		0	0	999	TGCAGCAGCAGTGGGAGCGAGGATGCTGGCKCTGCGGGAGAAGAAGCCGAGATCGGAAGAGCGGTTCAG	2	1	30:G>T	30	0.897778	0.99505	0.10396	0.89604	0.00495	0.09901	12.696	7.25	1	0	0	0	0	-	0	0	0	0	0	0	0	0	-	-	0	0	0	0	0	0	2	0	0
100024594|F|0-43:G>A-43:G>A	100024594|F|0--43:G>A	100024594	TGCAGCAGCCACTCGATGGTCTCGCCGTCCGTCTTGTGCCCCAGCTCCCGAGATCGGAAGAGCGGTTCA		0	0	999		0	0	999	TGCAGCAGCCACTCGATGGTCTCGCCGTCCGTCTTGTGCCCCARCTCCCGAGATCGGAAGAGCGGTTCA	2	1	43:G>A	43	1	1	0.031111	0.968889	0	0.031111	51.0493	6.25	0.973214	0	0	0	0	0	0	0	0	0	0	0	0	0	0	0	2	0	0	0	0	0	0	0	0
100024595|F|0-6:A>C-6:A>C	100024595|F|0--6:A>C	100024595	TGCAGCAGCCCAGTCAATCCGAGATCGGAAGAGCGGTTCAGCAGGAATGCCGAGACCGATCTCGTATGC	3B|049.041325620|7358398|7358398	1	6	1.46E-22		0	0	999	TGCAGCMGCCCAGTSAAYCCGAGATCGGAAGAGCGGTTCAGCAGGAATGCCGAGACCGATCTCGTATGC	2	3	6:A>C	6	0.875556	1	0.005076	0.994924	0	0.005076	13.66946	4	0.987179	0	0	0	0	0	0	0	0	0	0	0	0	0	-	-	0	0	0	0	0	0	0	-	-
100024597|F|0-10:A>G-10:A>G	100024597|F|0--10:A>G	100024597	TGCAGCAGCCAACAGCCAGCGAGTGATCCGAGATCGGAAGAGCGGTTCAGCAGGAATGCCGAGACCGAT	2B|079.917671090|4542571|4542571	1	6	3.11E-29		0	0	999	TGCAGCAGCCRACAGCCAGCGAGTGATCCGAGATCGGAAGAGCGGTTCAGCAGGAATGCCGAGACCGAT	2	1	10:A>G	10	0.591111	0.210526	0.804511	0.195489	0.789474	0.015038	13.85714	9.98519	1	1	1	-	0	1	1	1	-	-	0	1	-	1	-	0	-	1	-	-	-	-	-	0	1
100024600|F|0-22:T>C-22:T>C	100024600|F|0--22:T>C	100024600	TGCAGCAGCCGCCGCCATCCTGTGCCGAGATCGGAAGAGCGGTTCAGCAGGAATGCCGAGACCGATCTC	3A|050.213743480|7353420|7353420	2	5	1.89E-21		0	0	999	TGCAGCAGCCGCCGCCATCCTGYGCCGAGATCGGAAGAGCGGTTCAGCAGGAATGCCGAGACCGATCTC	2	1	22:T>C	22	1	0.017778	0.982222	0.017778	0.982222	0	24.42857	23.90614	1	1	1	1	1	1	1	1	1	1	1	1	1	1	1	1	1	1	1	1	1	1	1	1	1
100024601|F|0-10:A>G-10:A>G	100024601|F|0--10:A>G	100024601	TGCAGCAGCCATTGGACGCACGTAAAATGCAACTCGCCATCGGCCGAGATCGGAAGAGCGGTTCAGCAG		0	0	999		0	0	999	TGCAGCAGCCRTTGGACGCACGTAAAATGCAACTCGCCATCGGCCGAGATCGGAAGAGCGGTTCAGCAG	2	1	10:A>G	10	1	0.346667	0.662222	0.337778	0.653333	0.008889	38.75532	37.54167	1	1	0	0	0	1	1	1	0	1	1	1	1	1	1	1	0	1	1	1	1	1	1	0	1
100024602|F|0-12:G>C-12:G>C	100024602|F|0--12:G>C	100024602	TGCAGCAGCCTCGTGCTGCACCTGCGCCTCCCGAGATCGGAAGAGCGGTTCAGCAGGAATGCCGAGACC	6A|010.396232300|4407621|4407621	1	3	3.11E-29		0	0	999	TGCAGCAGCCTCSTGCTGCACCTGCGCCTCCCGAGATCGGAAGAGCGGTTCAGCAGGAATGCCGAGACC	2	1	12:G>C	12	0.706667	0.72956	0.27673	0.72327	0.27044	0.006289	8.76351	7.87755	1	-	0	0	0	0	-	1	0	0	-	0	-	0	1	-	0	-	-	0	0	-	0	0	0
100024605|F|0-24:T>C-24:T>C	100024605|F|0--24:T>C	100024605	TGCAGCAGCGACTCAGGCATACGCTTGCCGAGATCGGAAGAGCGGTTCAGCAGGAATGCCGAGACCGAT	4A|103.913083800|5567794|5567794	2	1	1.13E-18		0	0	999	TGCAGCAGCGACTCAGGCATACGCYTGCCGAGATCGGAAGAGCGGTTCAGCAGGAATGCCGAGACCGAT	2	1	24:T>C	24	0.995556	1	0.013393	0.986607	0	0.013393	19.37456	1.66667	0.982143	0	0	0	0	0	0	0	0	0	0	0	0	0	0	0	0	0	0	0	0	0	0	0	0
100024606|F|0-7:A>G-7:A>G	100024606|F|0--7:A>G	100024606	TGCAGCAACGCCGGCCCTGCTCTTCCGCCTCCAGCGCTCCTCTACCGAGATCGGAAGAGCGGTTCAGCA		0	0	999		0	0	999	TGCAGCARCGCCGGCCCTGCTCTTCCGCCTCCAGCGCTCCTCTACCGAGATCGGAAGAGCGGTTCAGCA	2	1	7:A>G	7	0.577778	0.007692	0.992308	0.007692	0.992308	0	8	4.74675	1	-	1	-	-	1	-	1	1	1	-	-	1	-	1	-	1	-	1	-	1	1	1	-	-
100024608|F|0-22:C>T-22:C>T	100024608|F|0--22:C>T	100024608	TGCAGCAGCGCCTCTACCTCCTCGCGCAGCACGCCGAGATCGGAAGAGCGGTTCAGCAGGAATGCCGAG	6B|079.147089830|3935010|3935010	1	1	3.11E-29		0	0	999	TGCAGCAGCGCCTCTACCTCCTYGCGCAGCACGCCGAGATCGGAAGAGCGGTTCAGCAGGAATGCCGAG	2	1	22:C>T	22	1	1	0.004444	0.995556	0	0.004444	24.18662	3	1	0	0	0	0	0	0	0	0	0	0	0	0	0	0	0	0	0	0	0	0	0	0	0	0
100024609|F|0-36:G>A-36:G>A	100024609|F|0--36:G>A	100024609	TGCAGCAGCGCGTACGACCCCCCTCCCGCCGCCGCCGCGGTCACCACCGAGATCGGAAGAGCGGTTCAG	4B|020.623881450|1697845|1697845	1	1	8.71E-25		0	0	999	TGCAGCAGCGCGTACGACCCCCCTCCCGCCGCCGCCRCGGTCACCACCGAGATCGGAAGAGCGGTTCAG	2	1	36:G>A	36	1	1	0.022222	0.977778	0	0.022222	27.87324	4.2	0.982143	0	0	0	0	0	0	0	0	0	0	0	0	0	0	0	0	0	0	0	0	0	0	0	0
100024611|F|0-13:A>G-13:A>G	100024611|F|0--13:A>G	100024611	TGCAGCAGCGGCGATGTCGAGCCGAGATCGGAAGAGCGGTTCAGCAGGAATGCCGAGACCGATCTCGTA	1B|051.289701790|4394087|4394087	1	9	3.11E-29		0	0	999	TGCAGCAGCGGCGRTGKCSAGCCGAGATCGGAAGAGCGGTTCAGCAGGAATGCCGAGACCGATCTCGTA	2	3	13:A>G	13	0.991111	1	0.183857	0.816143	0	0.183857	56.01773	20.81967	1	0	0	2	0	2	0	0	0	0	0	0	0	2	0	0	0	2	0	0	0	0	0	0	0
100024612|F|0-30:G>A-30:G>A	100024612|F|0--30:G>A	100024612	TGCAGCAGCGTGATCCCCCTCGGGTTCTTGGTGCGCCTCCGAGATCGGAAGAGCGGTTCAGCAGGAATG		0	0	999		0	0	999	TGCAGCAGCGTGATCCCCCTCGGGTTCTTGRTGCGCCTCCGAGATCGGAAGAGCGGTTCAGCAGGAATG	2	1	30:G>A	30	1	1	0.066667	0.933333	0	0.066667	44.59155	17.72222	1	0	0	0	0	0	0	0	0	0	2	0	0	0	0	0	0	0	2	2	0	0	0	0	0
100024613|F|0-22:T>C-22:T>C	100024613|F|0--22:T>C	100024613	TGCAGCAGCGTGCGGGCGAGTTTCCGAGATCGGAAGAGCGGTTCAGCAGGAATGCCGAGACCGATCTCG	7B|048.301065660|4989884|4989884	1	6	3.13E-24		0	0	999	TGCAGCAGCGTGCGGGCGAGTTYCCGAGATCGGAAGAGCGGTTCAGCAGGAATGCCGAGACCGATCTCG	2	1	22:T>C	22	0.991111	1	0.161435	0.838565	0	0.161435	11.1844	3.54545	0.964286	0	0	0	0	0	0	0	2	0	0	0	0	2	0	0	0	0	0	0	0	0	0	2	0
100024615|F|0-23:G>T-23:G>T	100024615|F|0--23:G>T	100024615	TGCAGCAGCGTTGTGCTCCTACAGAGCAGAACCGAGATCGGAAGAGCGGTTCAGCAGGAATGCCGAGAC		0	0	999		0	0	999	TGCAGCAGCGTTGTGCTCCTACAKAGCAGAACCGAGATCGGAAGAGCGGTTCAGCAGGAATGCCGAGAC	2	1	23:G>T	23	1	0.995556	0.004444	0.995556	0.004444	0	16.06007	14	1	0	0	0	0	0	0	0	0	0	0	0	0	0	0	0	0	0	0	0	0	0	0	0	0
100024631|F|0-11:C>A-11:C>A	100024631|F|0--11:C>A	100024631	TGCAGCAGGAGCCCGTGGCCACGGAAATGAACCCCGAGATCGGAAGAGCGGTTCAGCAGGAATGCCGAG	2B|043.796591410|4404724|4404724	1	1	1.45E-27		0	0	999	TGCAGCAGGAGMCCGTGGCCACGGAAATGAACCCCGAGATCGGAAGAGCGGTTCAGCAGGAATGCCGAG	2	1	11:C>A	11	1	0.946667	0.053333	0.946667	0.053333	0	27.73507	26.75	1	0	0	0	0	0	0	0	0	0	0	0	0	0	0	0	0	0	0	0	0	0	0	0	0
100024632|F|0-6:A>T-6:A>T	100024632|F|0--6:A>T	100024632	TGCAGCAGGATGCGCGTCTCGGATGCCGAGATCGGAAGAGCGGTTCAGCAGGAATGCCGAGACCGATCT	5B|042.963630010|4395235|4395235	1	3	3.11E-29		0	0	999	TGCAGCWGGATGCGCRTCTCGGATGCCGAGATCGGAAGAGCGGTTCAGCAGGAATGCCGAGACCGATCT	2	2	6:A>T	6	1	0.302222	0.706667	0.293333	0.697778	0.008889	18.84783	18.21026	1	1	1	1	1	0	1	1	1	0	0	1	0	1	1	1	0	1	0	1	1	1	1	1	1
100024635|F|0-16:A>G-16:A>G	100024635|F|0--16:A>G	100024635	TGCAGCAGGCATGCTCACCGCCGAGATCGGAAGAGCGGTTCAGCAGGAATGCCGAGACCGATCTCGTAT	2B|106.223361400|3956351|3956351	1	9	3.11E-29		0	0	999	TGCAGCAGGCATGCTCRCCGCCGAGATCGGAAGAGCGGTTCAGCAGGAATGCCGAGACCGATCTCGTAT	2	1	16:A>G	16	0.973333	1	0.063927	0.936073	0	0.063927	35.36331	16.95	1	0	0	0	0	0	0	0	0	0	0	0	0	0	0	0	0	0	0	0	0	0	0	0	0
100024637|F|0-19:T>C-19:T>C	100024637|F|0--19:T>C	100024637	TGCAGCAGGCTCGGCGGGCTGGAGCTGGTGGCCGAGATCGGAAGAGCGGTTCAGCAGGAATGCCGAGAC	2B|083.136067050|5357594|5357594	1	1	3.11E-29		0	0	999	TGCAGCAGGCTCGGCGGGCYGGAGCTGGTGGCCGAGATCGGAAGAGCGGTTCAGCAGGAATGCCGAGAC	2	1	19:T>C	19	0.995556	1	0.013393	0.986607	0	0.013393	12.46643	1.66667	0.982143	0	0	0	0	0	0	0	0	0	0	0	0	0	0	0	0	0	0	0	0	0	-	0	0
100024638|F|0-14:C>T-14:C>T	100024638|F|0--14:C>T	100024638	TGCAGCAGGCTGCCCAGGACCGAGCCCGAGATCGGAAGAGCGGTTCAGCAGGAATGCCGAGACCGATCT	4A|127.563024800|4411135|4411135	1	6	3.11E-29		0	0	999	TGCAGCAGGCTGCCYAGGACCGAGCCCGAGATCGGAAGAGCGGTTCAGCAGGAATGCCGAGACCGATCT	2	1	14:C>T	14	0.724444	0.993865	0.079755	0.920245	0.006135	0.07362	18.68966	14.7	1	-	0	0	0	0	2	0	0	-	0	-	0	0	0	-	0	0	2	-	0	0	0	0	0
100024639|F|0-23:C>A-23:C>A	100024639|F|0--23:C>A	100024639	TGCAGCAGGGAGCAAGAGGGCGCCGCCCGAGATCGGAAGAGCGGTTCAGCAGGAATGCCGAGACCGATC	1B|051.289701790|4539011|4539011	1	3	3.11E-29		0	0	999	TGCAGCAGGGAGCAAGAGGGCGCMRCCCGAGATCGGAAGAGCGGTTCAGCAGGAATGCCGAGACCGATC	2	2	23:C>A	23	0.991111	0.170404	1	0	0.829596	0.170404	20.92308	18.87589	1	1	2	1	1	1	1	2	1	1	1	1	2	1	2	1	1	1	1	1	1	1	1	1	1
100024642|F|0-12:G>C-12:G>C	100024642|F|0--12:G>C	100024642	TGCAGCAGGGGGGCAACGAGATGATCCTCACCGAGATCGGAAGAGCGGTTCAGCAGGAATGCCGAGACC	4A|047.661430600|4394434|4394434	1	1	1.45E-27		0	0	999	TGCAGCAGGGGGSCAACGAGATGATCCTCACCGAGATCGGAAGAGCGGTTCAGCAGGAATGCCGAGACC	2	1	12:G>C	12	0.906667	0.004902	0.995098	0.004902	0.995098	0	28	22.27451	1	1	1	-	1	1	1	1	1	1	1	1	1	-	1	1	1	1	1	1	1	1	1	1	1
100024649|F|0-8:G>C-8:G>C	100024649|F|0--8:G>C	100024649	TGCAGCAGGTGGCTATGCGGCCGAGATCGGAAGAGCGGTTCAGCAGGAATGCCGAGACCGATCTCGTAT	1B|095.022508230|7344578|7344578	1	8	3.13E-24		0	0	999	TGCAGCAGSTGGCKATGCGKCCGAGATCGGAAGAGCGGTTCAGCAGGAATGCCGAGACCGATCTCGTAT	2	3	8:G>C	8	1	1	0.004444	0.995556	0	0.004444	26.92254	4	0.991071	0	0	0	0	0	0	0	0	0	0	0	0	0	0	0	0	0	0	0	0	0	0	0	0
100024653|F|0-11:A>C-11:A>C	100024653|F|0--11:A>C	100024653	TGCAGCAGTACACCAGCTTCCGAGATCGGAAGAGCGGTTCAGCAGGAATGCCGAGACCGATCTCGTATG	6B|082.093354700|4396521|4396521	1	9	3.13E-24		0	0	999	TGCAGCAGTACMCCAGCTTCCGAGATCGGAAGAGCGGTTCAGCAGGAATGCCGAGACCGATCTCGTATG	2	1	11:A>C	11	0.822222	0.994595	0.054054	0.945946	0.005405	0.048649	19.17391	12.76923	0.976744	0	-	0	0	0	0	0	-	-	-	0	0	0	-	0	0	0	2	0	2	0	0	0	0
100024656|F|0-12:A>G-12:A>G	100024656|F|0--12:A>G	100024656	TGCAGCAGTATTATTTTTCTCGTGTCTTTTGCCCCGAGATCGGAAGAGCGGTTCAGCAGGAATGCCGAG		0	0	999		0	0	999	TGCAGCAGTATTRTTTTTCTCGTGTCTTTTGCCCCGAGATCGGAAGAGCGGTTCAGCAGGAATGCCGAG	2	1	12:A>G	12	1	1	0.017778	0.982222	0	0.017778	33.51056	19.8	1	0	0	0	0	0	0	0	0	0	0	0	0	0	0	0	0	0	0	0	0	0	0	0	0
100024657|F|0-22:A>G-22:A>G	100024657|F|0--22:A>G	100024657	TGCAGCAGTCGGCCTGGTCTCCACGCCGAGATCGGAAGAGCGGTTCAGCAGGAATGCCGAGACCGATCT	4A|117.262359600|5366926|5366926	1	5	6.78E-21		0	0	999	TGCAGCAGTCGGCCTGGTCTCCRCGCCGAGATCGGAAGAGCGGTTCAGCAGGAATGCCGAGACCGATCT	2	1	22:A>G	22	1	1	0.053333	0.946667	0	0.053333	31.78521	13.05556	1	0	0	0	0	0	0	0	0	0	0	0	0	0	0	0	0	0	0	0	0	0	0	0	0
100024658|F|0-17:A>C-17:A>C	100024658|F|0--17:A>C	100024658	TGCAGCAGTCTTCTGAAAACCTTCTCACTTCCGAGATCGGAAGAGCGGTTCAGCAGGAATGCCGAGACC		0	0	999		0	0	999	TGCAGCAGTCTTCTGAAMACCTTCTCACTTCCGAGATCGGAAGAGCGGTTCAGCAGGAATGCCGAGACC	2	1	17:A>C	17	0.995556	1	0.013393	0.986607	0	0.013393	28.91166	2	0.991071	0	0	0	0	0	0	0	0	0	0	0	0	0	0	0	0	0	0	0	0	0	0	0	0
100024659|F|0-10:A>C-10:A>C	100024659|F|0--10:A>C	100024659	TGCAGCAGTGAGTAGCGGACCCACCCAATGGCCGAGATCGGAAGAGCGGTTCAGCAGGAATGCCGAGAC	2A|087.366582770|4439905|4439905	1	1	1.45E-27		0	0	999	TGCAGCAGTGMGTAGCGGACCCACCCAATGGCCGAGATCGGAAGAGCGGTTCAGCAGGAATGCCGAGAC	2	1	10:A>C	10	0.88	0.151515	0.853535	0.146465	0.848485	0.005051	15.81395	14.3125	1	1	1	1	1	-	1	-	1	1	1	-	1	-	1	1	1	0	1	1	1	1	0	1	0
100024660|F|0-25:G>T-25:G>T	100024660|F|0--25:G>T	100024660	TGCAGCAGTGCGTGCAGCGGTGCCAGCAGGACCGAGATCGGAAGAGCGGTTCAGCAGGAATGCCGAGAC		0	0	999		0	0	999	TGCAGCAGTGCGTGCAGCGGTGCCAKCAGGACCGAGATCGGAAGAGCGGTTCAGCAGGAATGCCGAGAC	2	1	25:G>T	25	1	1	0.026667	0.973333	0	0.026667	54.19366	23.11111	1	0	0	0	0	0	0	0	0	0	0	0	0	0	0	0	0	0	0	0	0	0	0	0	0
100024661|F|0-8:T>C-8:T>C	100024661|F|0--8:T>C	100024661	TGCAGCAGTGGACATGTTCCCTAGATGCTGGGCCGAGATCGGAAGAGCGGTTCAGCAGGAATGCCGAGA		0	0	999		0	0	999	TGCAGCAGYGGACATGTTCCCTRGATGCTGGGCCGAGATCGGAAGAGCGGTTCAGCAGGAATGCCGAGA	2	2	8:T>C	8	1	0.835556	0.177778	0.822222	0.164444	0.013333	26.85356	17.625	1	1	0	0	0	0	0	2	0	0	0	0	0	0	0	0	0	0	0	1	0	0	0	0	0
100024662|F|0-22:C>G-22:C>G	100024662|F|0--22:C>G	100024662	TGCAGCAGTGGTGTTCAGGATTCGATCCGAGATCGGAAGAGCGGTTCAGCAGGAATGCCGAGACCGATC	5B|029.781332990|4004384|4004384	1	2	3.11E-29		0	0	999	TGCAGCAGTGGTGTTCAGGATTSGATCCGAGATCGGAAGAGCGGTTCAGCAGGAATGCCGAGACCGATC	2	1	22:C>G	22	1	0.644444	0.355556	0.644444	0.355556	0	22.98235	22.55263	1	0	0	0	0	1	1	0	0	0	1	0	0	0	0	0	0	1	1	1	0	0	0	0	1
100024663|F|0-15:G>A-15:G>A	100024663|F|0--15:G>A	100024663	TGCAGCAGTGTAAAGGAACAGCAGGAAAAACCGAGATCGGAAGAGCGGTTCAGCAGGAATGCCGAGACC		0	0	999		0	0	999	TGCAGCAGTGTAAAGRAACAGCAGGAAAAACCGAGATCGGAAGAGCGGTTCAGCAGGAATGCCGAGACC	2	1	15:G>A	15	1	1	0.044444	0.955556	0	0.044444	21.38028	12.4	1	0	0	0	0	0	0	0	0	0	0	0	0	0	0	0	2	0	0	0	0	0	2	0	0
100024664|F|0-30:T>C-30:T>C	100024664|F|0--30:T>C	100024664	TGCAGCAGTTTAATATTATGAATCAGCGGGTACCACTCCGAGGCCACCGAGATCGGAAGAGCGGTTCAG		0	0	999		0	0	999	TGCAGCAGTTTAATATTATGAATCAGCGGGYACCACTCCGAGGCCACCGAGATCGGAAGAGCGGTTCAG	2	1	30:T>C	30	1	0.991111	0.035556	0.964444	0.008889	0.026667	14.82918	3.66667	0.982143	1	0	0	0	0	0	0	0	0	0	0	0	0	0	0	0	0	0	0	0	0	0	0	0
100024666|F|0-23:A>G-23:A>G	100024666|F|0--23:A>G	100024666	TGCAGCATAAAGGTTGAAATCACAAGTTATATTCCGAGATCGGAAGAGCGGTTCAGCAGGAATGCCGAG		0	0	999		0	0	999	TGCAGCATAAAGGTTGAAATCACRAGTTATATTCCGAGATCGGAAGAGCGGTTCAGCAGGAATGCCGAG	2	1	23:A>G	23	0.848889	0.015707	0.984293	0.015707	0.984293	0	15.66667	5.73077	1	1	-	1	1	1	1	1	1	1	1	1	-	1	1	1	1	1	-	1	1	-	1	1	1
100024670|F|0-7:T>C-7:T>C	100024670|F|0--7:T>C	100024670	TGCAGCATCAACCCGCGTACCGAGATCGGAAGAGCGGTTCAGCAGGAATGCCGAGACCGATCTCGTATG	1D|127.679394800|7331133|7331133	1	5	1.13E-23		0	0	999	TGCAGCAYCAMCCMGCGTACCGAGATCGGAAGAGCGGTTCAGCAGGAATGCCGAGACCGATCTCGTATG	2	3	7:T>C	7	0.977778	1	0.009091	0.990909	0	0.009091	28.73818	2	1	0	0	0	0	0	0	0	0	0	0	0	0	0	0	0	0	0	0	0	0	0	0	0	0
100024675|F|0-6:A>T-6:A>T	100024675|F|0--6:A>T	100024675	TGCAGCATCCTCGGAGACGAAGGCGCGTCCATCCGCGGCCGAGATCGGAAGAGCGGTTCAGCAGGAATG	5B|054.592858920|4329390|4329390	1	1	3.11E-29		0	0	999	TGCAGCWTCCTCGGAGACGAAGGCGCGTCCATCCGCGGCCGAGATCGGAAGAGCGGTTCAGCAGGAATG	2	1	6:A>T	6	0.995556	0.191964	1	0	0.808036	0.191964	37.55769	17.62544	1	1	1	1	1	1	1	2	1	1	2	1	1	1	1	2	1	1	2	1	2	1	1	1	1
100024677|F|0-15:G>A-15:G>A	100024677|F|0--15:G>A	100024677	TGCAGCATCGAGGATGACGGCCGAGATCGGAAGAGCGGTTCAGCAGGAATGCCGAGACCGATCTCGTAT	3B|049.247945300|4990262|4990262	1	5	3.13E-24		0	0	999	TGCAGCATCGAGGATRACGGCCGAGATCGGAAGAGCGGTTCAGCAGGAATGCCGAGACCGATCTCGTAT	2	1	15:G>A	15	1	1	0.013333	0.986667	0	0.013333	42.2007	26.5	1	0	0	0	0	0	0	0	0	0	0	0	0	0	0	0	0	0	0	0	0	0	0	0	0
100024678|F|0-6:A>G-6:A>G	100024678|F|0--6:A>G	100024678	TGCAGCATCTCACGGCGGAGGCGACCGAGATCGGAAGAGCGGTTCAGCAGGAATGCCGAGACCGATCTC	3B|049.549750000|6031159|6031159	1	1	6.78E-21		0	0	999	TGCAGCRTCTYACGGCGGAGGCGACCGAGATCGGAAGAGCGGTTCAGCAGGAATGCCGAGACCGATCTC	2	2	6:A>G	6	0.977778	1	0.004545	0.995455	0	0.004545	20.2518	3	1	0	0	0	2	0	0	0	0	0	0	0	0	0	0	0	0	0	0	0	0	0	0	0	0
100024683|F|0-7:T>C-7:T>C	100024683|F|0--7:T>C	100024683	TGCAGCATGAGAAGCATAAGGCGAAGGACCCGAGATCGGAAGAGCGGTTCAGCAGGAATGCCGAGACCG	3B|137.397293800|3935177|3935177	1	3	3.11E-29		0	0	999	TGCAGCAYGAGAAGCATAAGGCGAAGGACCCGAGATCGGAAGAGCGGTTCAGCAGGAATGCCGAGACCG	2	1	7:T>C	7	0.968889	0.990826	0.050459	0.949541	0.009174	0.041284	29.86813	7.27273	0.981481	0	0	0	-	0	0	0	2	0	0	0	0	0	0	0	0	0	0	0	0	0	-	-	2
100024688|F|0-24:T>C-24:T>C	100024688|F|0--24:T>C	100024688	TGCAGCATGCATGTGACATTGTGATGTGAACCGAGATCGGAAGAGCGGTTCAGCAGGAATGCCGAGACC	6B|003.420175052|3947282|3947282	1	1	1.45E-27		0	0	999	TGCAGCATGCATGTGACATTGTGAYGTGAACCGAGATCGGAAGAGCGGTTCAGCAGGAATGCCGAGACC	2	1	24:T>C	24	0.622222	0.064286	0.935714	0.064286	0.935714	0	27.25	27.1697	1	-	1	1	1	1	-	-	1	1	1	1	-	1	1	1	-	1	-	1	-	-	-	1	-
100024691|F|0-5:C>A-5:C>A	100024691|F|0--5:C>A	100024691	TGCAGCATGCCCTCGCGGCGGCCGAGATCGGAAGAGCGGTTCAGCAGGAATGCCGAGACCGATCTCGTA	2B|079.914505600|5373128|5373128	1	6	3.13E-24		0	0	999	TGCAGMAKGYCCTCGCGGCGGCCGAGATCGGAAGAGCGGTTCAGCAGGAATGCCGAGACCGATCTCGTA	2	3	5:C>A	5	0.968889	1	0.004587	0.995413	0	0.004587	9.2381	3	1	0	0	0	-	0	0	0	0	0	0	0	0	0	0	0	0	0	0	0	0	0	0	0	0
100024693|F|0-7:T>A-7:T>A	100024693|F|0--7:T>A	100024693	TGCAGCATGCTCCAAATCACCGAGATCGGAAGAGCGGTTCAGCAGGAATGCCGAGACCGATCTCGTATG	5B|108.023542400|5325055|5325055	1	5	3.13E-24		0	0	999	TGCAGCAWGCTCYMAATCACCGAGATCGGAAGAGCGGTTCAGCAGGAATGCCGAGACCGATCTCGTATG	2	3	7:T>A	7	0.946667	1	0.00939	0.99061	0	0.00939	21.33977	2	1	0	2	0	0	0	0	0	0	0	0	-	0	0	0	0	0	0	0	0	0	0	0	0	0
100024697|F|0-34:G>A-34:G>A	100024697|F|0--34:G>A	100024697	TGCAGCATGGGCCATAGGGGGCCCCTGAATTTTGGGGGCCCGAGATCGGAAGAGCGGTTCAGCAGGAAT		0	0	999		0	0	999	TGCAGCATGGGCCATAGGGGGCCCCTGAATTTTGRGGGCCCGAGATCGGAAGAGCGGTTCAGCAGGAAT	2	1	34:G>A	34	0.84	1	0.010582	0.989418	0	0.010582	4.28511	2.5	0.988636	0	-	-	0	0	0	0	0	-	0	0	0	-	-	0	0	0	0	0	-	0	-	0	0
100024698|F|0-17:G>A-17:G>A	100024698|F|0--17:G>A	100024698	TGCAGCATGGTCTACGCGCCCCGAGATCGGAAGAGCGGTTCAGCAGGAATGCCGAGACCGATCTCGTAT	7D|135.996228400|4993874|4993874	1	2	5.24E-22		0	0	999	TGCAGCATGGTCTACGCRCCCCGAGATCGGAAGAGCGGTTCAGCAGGAATGCCGAGACCGATCTCGTAT	2	1	17:G>A	17	1	0.875556	0.124444	0.875556	0.124444	0	17.86235	15.83784	1	0	0	0	0	1	0	0	0	0	0	0	0	0	0	0	0	1	0	0	0	0	0	0	0
100024699|F|0-15:T>A-15:T>A	100024699|F|0--15:T>A	100024699	TGCAGCATGGTTTGGTGGGGTCTCGGTATGTGTTCCTTGGTACCATCCGAGATCGGAAGAGCGGTTCAG	3B|055.134299560|1250327|1250327	1	1	1.45E-27		0	0	999	TGCAGCATGGTTTGGWGGGGTCTCGGTATGTGTTCCTTGGTACCATCCGAGATCGGAAGAGCGGTTCAG	2	1	15:T>A	15	1	0.395556	0.653333	0.346667	0.604444	0.048889	17.88034	17.27624	0.982143	1	0	1	0	0	0	2	0	1	1	1	1	2	0	1	1	0	1	1	1	1	1	0	0
100024700|F|0-9:T>G-9:T>G	100024700|F|0--9:T>G	100024700	TGCAGCATGTACAACAGTGGCCGAGATCGGAAGAGCGGTTCAGCAGGAATGCCGAGACCGATCTCGTAT	1A|006.953072288|4405229|4405229	1	3	6.73E-26		0	0	999	TGCAGCATGKACAMCAGTGGCCGAGATCGGAAGAGCGGTTCAGCAGGAATGCCGAGACCGATCTCGTAT	2	2	9:T>G	9	0.977778	1	0.136364	0.863636	0	0.136364	39.31502	16	0.980392	0	0	0	0	0	0	0	0	0	0	0	0	0	0	0	0	0	0	0	0	0	0	0	2
100024704|F|0-19:T>C-19:T>C	100024704|F|0--19:T>C	100024704	TGCAGCATTCATCATCAGCTGTGTCTGAAGCCTGCTGGCGGCGGGCACCGGCTCCGAGATCGGAAGAGC		0	0	999		0	0	999	TGCAGCATTCATCATCAGCYGTGTCTGAAGCCTGCTGGCGGCGGGCACCGGCTCCGAGATCGGAAGAGC	2	1	19:T>C	19	0.542222	0.057377	0.942623	0.057377	0.942623	0	4.57143	2.15556	1	1	-	-	1	1	-	1	-	0	1	1	-	1	0	-	-	-	1	-	1	1	1	1	1
100024708|F|0-6:A>G-6:A>G	100024708|F|0--6:A>G	100024708	TGCAGCATTTTTTTTGTCTTGCTGTGCTCGGCCGAGATCGGAAGAGCGGTTCAGCAGGAATGCCGAGAC		0	0	999		0	0	999	TGCAGCRTTTTTTTTGTCTTGCTGTGCTCGGCCGAGATCGGAAGAGCGGTTCAGCAGGAATGCCGAGAC	2	1	6:A>G	6	0.973333	1	0.027397	0.972603	0	0.027397	26.48905	5	1	0	0	0	0	0	0	0	0	0	0	2	0	0	0	0	0	0	0	0	0	0	0	0	0
100024710|F|0-5:T>C-5:T>C	100024710|F|0--5:T>C	100024710	TGCAGTCAAGCCACAACGGGATCAATCCGAGATCGGAAGAGCGGTTCAGCAGGAATGCCGAGACCGATC	5B|054.592858920|3955321|3955321	1	2	3.11E-29		0	0	999	TGCAGYCAAGCCACAACGGGATCAATCCGAGATCGGAAGAGCGGTTCAGCAGGAATGCCGAGACCGATC	2	1	5:T>C	5	0.951111	0.14486	0.995327	0.004673	0.85514	0.140187	31.42424	24.44776	0.990385	1	1	1	1	1	1	2	2	2	1	-	1	1	2	1	1	1	1	-	2	2	2	1	1
100024712|F|0-34:A>G-34:A>G	100024712|F|0--34:A>G	100024712	TGCAGCCAATGAGTGCCCTGCAATTCTGCATGGCATGGAGAGGGGGCCGAGATCGGAAGAGCGGTTCAG	7B|022.055760560|3935912|3935912	1	3	3.11E-29		0	0	999	TGCAGCCAATGAGTGCCCTGCAATTCTGCATGGCRTGGAGAGGGGGCCGAGATCGGAAGAGCGGTTCAG	2	1	34:A>G	34	0.951111	0.233645	0.771028	0.228972	0.766355	0.004673	19.75439	19.64019	1	1	0	1	0	1	1	-	0	-	1	0	1	1	0	1	1	1	1	0	1	1	0	0	1
100024715|F|0-21:T>A-21:T>A	100024715|F|0--21:T>A	100024715	TGCAGCCACAAAAAATTGATCTTCACCGAGATCGGAAGAGCGGTTCAGCAGGAATGCCGAGACCGATCT	7D|055.202135750|4540674|4540674	1	3	3.11E-29		0	0	999	TGCAGCCACAAAAAATTGATCWTCACCGAGATCGGAAGAGCGGTTCAGCAGGAATGCCGAGACCGATCT	2	1	21:T>A	21	0.973333	0.050228	0.954338	0.045662	0.949772	0.004566	17	13.06564	1	1	1	1	1	1	1	1	1	1	1	1	1	1	1	1	1	1	1	1	1	1	1	1	1
100024716|F|0-13:G>A-13:G>A	100024716|F|0--13:G>A	100024716	TGCAGCCACAGATGCAGTCACTTAGGCACGACCGAGATCGGAAGAGCGGTTCAGCAGGAATGCCGAGAC		0	0	999		0	0	999	TGCAGCCACAGATRCAGTCACTTAGGCACGACCGAGATCGGAAGAGCGGTTCAGCAGGAATGCCGAGAC	2	1	13:G>A	13	0.92	0.096618	0.903382	0.096618	0.903382	0	18.2381	18.00855	1	1	1	1	1	1	1	1	1	1	1	1	1	1	1	0	1	-	1	1	1	1	1	1	-
100024717|F|0-10:A>G-10:A>G	100024717|F|0--10:A>G	100024717	TGCAGCCACAACAACGACCCCGTCGGCCGAGATCGGAAGAGCGGTTCAGCAGGAATGCCGAGACCGATC	6B|086.573950950|4396227|4396227	1	1	6.73E-26		0	0	999	TGCAGCCACARCWACGACCCCGTCGGCCGAGATCGGAAGAGCGGTTCAGCAGGAATGCCGAGACCGATC	2	2	10:A>G	10	0.831111	0.224599	0.780749	0.219251	0.775401	0.005348	19.36957	18.80628	1	1	1	0	1	1	1	1	0	-	-	0	1	1	1	1	1	1	-	1	1	-	0	1	1
100024719|F|0-9:A>C-9:A>C	100024719|F|0--9:A>C	100024719	TGCAGCCACAGGCCACCACCACCGAGATCGGAAGAGCGGTTCAGCAGGAATGCCGAGACCGATCTCGTA	1B|048.801045700|5970905|5970905	1	5	1.13E-23		0	0	999	TGCAGCCACMGGCCACCACCACCGAGATCGGAAGAGCGGTTCAGCAGGAATGCCGAGACCGATCTCGTA	2	1	9:A>C	9	0.862222	0.329897	0.701031	0.298969	0.670103	0.030928	20.7973	5.67308	0.982143	0	1	0	-	1	0	1	0	1	1	0	0	1	1	-	1	1	1	-	1	1	1	1	-
100024721|F|0-33:C>T-33:C>T	100024721|F|0--33:C>T	100024721	TGCAGCCACGACGGAGTGCCACGACCTGGACGACAGCCGAGATCGGAAGAGCGGTTCAGCAGGAATGCC	5B|055.604592270|3571887|3571887	1	1	2.40E-30		0	0	999	TGCAGCCACGACGGAGTGCCACGACCTGGACGAYAGCCGAGATCGGAAGAGCGGTTCAGCAGGAATGCC	2	1	33:C>T	33	0.702222	1	0.018987	0.981013	0	0.018987	39.34328	6	1	0	0	-	0	0	-	0	0	0	0	0	-	0	0	0	-	0	0	-	0	0	-	0	0
100024723|F|0-18:C>T-18:C>T	100024723|F|0--18:C>T	100024723	TGCAGCCACGCACCACATCGTCCGAGATCGGAAGAGCGGTTCAGCAGGAATGCCGAGACCGATCTCGTA	2B|083.258488020|5573193|5573193	1	4	5.24E-22		0	0	999	TGCAGCCACGCACCACATYGTCCGAGATCGGAAGAGCGGTTCAGCAGGAATGCCGAGACCGATCTCGTA	2	1	18:C>T	18	0.986667	1	0.018018	0.981982	0	0.018018	12.21505	8.6	0.990741	0	0	0	0	0	0	0	0	0	0	0	0	0	0	0	0	0	0	0	0	0	0	0	0
100024725|F|0-39:G>C-39:G>C	100024725|F|0--39:G>C	100024725	TGCAGCCACGGCGGGCGCTGGGCGTTTGGAGCCTAATGGGGGATGGCGTCGACGAGTCCGAGATCGGAA	3A|032.412665830|4405149|4405149	1	1	2.40E-30	chr5A	695818860	1	5.65E-21	TGCAGCCACGGCGGGCGCTGGGCGTTTGGAGCCTAATGGSGGATGGCGTCGACGAGTCCGAGATCGGAA	2	1	39:G>C	39	1	0.013333	1	0	0.986667	0.013333	28.25	27.39223	1	1	1	1	1	1	1	1	1	1	1	1	1	1	1	1	1	1	1	1	1	1	1	1	1
100024733|F|0-13:A>G-13:A>G	100024733|F|0--13:A>G	100024733	TGCAGCCAGGCCAAAACTGACCGAGATCGGAAGAGCGGTTCAGCAGGAATGCCGAGACCGATCTCGTAT	1B|148.406233500|5578562|5578562	1	4	1.13E-23		0	0	999	TGCAGCCAGGCCARMACTGMCCGAGATCGGAAGAGCGGTTCAGCAGGAATGCCGAGACCGATCTCGTAT	2	3	13:A>G	13	0.724444	1	0.006135	0.993865	0	0.006135	23.41206	3	1	0	0	-	0	-	0	0	0	0	0	0	0	0	0	-	-	-	0	0	0	0	0	0	-
100024737|F|0-15:C>G-15:C>G	100024737|F|0--15:C>G	100024737	TGCAGCCATAACCAGCGCACACGGAGGGAGATCCCGAGATCGGAAGAGCGGTTCAGCAGGAATGCCGAG	7B|046.262645620|4394321|4394321	1	1	3.11E-29		0	0	999	TGCAGCCATAACCAGSGCACACGGAGGGAGATCCCGAGATCGGAAGAGCGGTTCAGCAGGAATGCCGAG	2	1	15:C>G	15	0.893333	0.955224	0.049751	0.950249	0.044776	0.004975	14.5375	14.16667	1	0	0	0	-	0	0	0	0	0	-	0	0	0	0	0	0	0	-	1	0	0	0	-	0
100024738|F|0-23:T>G-23:T>G	100024738|F|0--23:T>G	100024738	TGCAGCCATAGTCCGACAGTAGCTCCACGAACACCTCCATCCGAGATCGGAAGAGCGGTTCAGCAGGAA		0	0	999		0	0	999	TGCAGCCATAGTCCGACAGTAGCKCCACGAACACCTCCATCCGAGATCGGAAGAGCGGTTCAGCAGGAA	2	1	23:T>G	23	1	1	0.017778	0.982222	0	0.017778	72.55986	9	1	0	0	0	0	0	0	0	0	0	0	0	0	0	0	0	0	0	0	0	0	0	0	0	0
100024741|F|0-13:G>T-13:G>T	100024741|F|0--13:G>T	100024741	TGCAGCCATCTCCGCGCGCCTCGCCGAGATCGGAAGAGCGGTTCAGCAGGAATGCCGAGACCGATCTCG	4B|013.092291120|4408835|4408835	1	6	3.11E-29		0	0	999	TGCAGCCATCTCCKCGCGCCYCGCCGAGATCGGAAGAGCGGTTCAGCAGGAATGCCGAGACCGATCTCG	2	2	13:G>T	13	0.653333	0.251701	0.85034	0.14966	0.748299	0.102041	27.5	23.69939	1	1	1	-	1	1	1	1	-	-	0	1	-	1	1	1	0	1	0	1	-	-	-	1	0
100024744|F|0-32:T>A-32:T>A	100024744|F|0--32:T>A	100024744	TGCAGCCATGTCGCGCGCGCTCCGTCACTGCGTGCACCACGCCGAGATCGGAAGAGCGGTTCAGCAGGA		0	0	999		0	0	999	TGCAGCCATGTCGCGCGCGCTCCGTCACTGCGWGCACCACGCCGAGATCGGAAGAGCGGTTCAGCAGGA	2	1	32:T>A	32	1	1	0.004444	0.995556	0	0.004444	56.86268	26	1	0	0	0	0	0	0	0	0	0	0	0	0	0	0	0	0	0	0	0	0	0	0	0	0
100024745|F|0-6:C>T-6:C>T	100024745|F|0--6:C>T	100024745	TGCAGCCATTCAGGATGACCATGTTCTAGGACCGAGATCGGAAGAGCGGTTCAGCAGGAATGCCGAGAC		0	0	999		0	0	999	TGCAGCYATTCAGGATGACCATGTTCTAGGACCGAGATCGGAAGAGCGGTTCAGCAGGAATGCCGAGAC	2	1	6:C>T	6	0.991111	1	0.004484	0.995516	0	0.004484	13.56738	3	1	0	0	0	0	0	0	0	0	0	2	0	0	0	0	0	0	0	0	0	0	0	0	0	0
100024747|F|0-7:A>G-7:A>G	100024747|F|0--7:A>G	100024747	TGCAGCCATTTCACGCTTGTTGAGCAGCCCGAGATCGGAAGAGCGGTTCAGCAGGAATGCCGAGACCGA	2A|064.367761510|3961370|3961370	1	3	3.11E-29		0	0	999	TGCAGCCRTTTCACGCTTGTTGAGCAGCCCGAGATCGGAAGAGCGGTTCAGCAGGAATGCCGAGACCGA	2	1	7:A>G	7	0.964444	0.829493	0.170507	0.829493	0.170507	0	34.84649	29.69565	1	0	0	0	0	0	0	0	0	0	1	0	0	0	0	0	0	0	0	0	0	0	1	0	0
100024748|F|0-10:T>C-10:T>C	100024748|F|0--10:T>C	100024748	TGCAGCCCACTGGTGCAGCCGGCCAGGGGCTCGCCCCGAGATCGGAAGAGCGGTTCAGCAGGAATGCCG		0	0	999		0	0	999	TGCAGCCCACYGGTGCAGCCGGCCAGGGGCTCGCCCCGAGATCGGAAGAGCGGTTCAGCAGGAATGCCG	2	1	10:T>C	10	0.555556	0.096	0.904	0.096	0.904	0	2.64286	2.64035	1	-	-	-	1	1	1	-	1	1	1	-	1	-	-	1	-	1	-	1	1	-	-	-	1
100024755|F|0-44:G>A-44:G>A	100024755|F|0--44:G>A	100024755	TGCAGCCCCACCGCCGCAGCGCCGCCGCCTCCGGCAACGACGTCGACGGCCGAGATCGGAAGAGCGGTT		0	0	999		0	0	999	TGCAGCCCCACCGCCGCAGCGCCGCCGCCTCCGGCAACGACGTCRACGGCCGAGATCGGAAGAGCGGTT	2	1	44:G>A	44	0.986667	1	0.004505	0.995495	0	0.004505	5.08425	4	0.989796	0	0	0	0	0	0	-	0	0	0	0	0	0	0	0	0	0	0	0	0	0	0	0	0
100024759|F|0-41:A>G-41:A>G	100024759|F|0--41:A>G	100024759	TGCAGCCCCGGGCACAAGCCCAATACGCCGACTCGCCGTGTACTCTCCGAGATCGGAAGAGCGGTTCAG		0	0	999		0	0	999	TGCAGCCCCGGGCACAAGCCCAATACGCCGACTCGCCGTGTRCTCTCCGAGATCGGAAGAGCGGTTCAG	2	1	41:A>G	41	0.875556	1	0.005076	0.994924	0	0.005076	7.10762	7	1	0	0	0	-	0	0	0	0	0	0	0	0	0	0	0	0	0	0	0	0	0	0	0	0
100024760|F|0-6:C>A-6:C>A	100024760|F|0--6:C>A	100024760	TGCAGCCCCTAGTAGGATGCTCTGCCCGAGATCGGAAGAGCGGTTCAGCAGGAATGCCGAGACCGATCT		0	0	999		0	0	999	TGCAGCMCCTAGTAGGATGCTCTGCCCGAGATCGGAAGAGCGGTTCAGCAGGAATGCCGAGACCGATCT	2	1	6:C>A	6	0.991111	1	0.134529	0.865471	0	0.134529	33.48582	8.12121	0.982143	0	0	2	0	0	0	0	0	0	0	2	0	0	0	0	0	0	0	0	0	0	2	0	0
100024762|F|0-25:C>T-25:C>T	100024762|F|0--25:C>T	100024762	TGCAGCCCCTGAAGCAAGCTGTTGACGCCGAGATCGGAAGAGCGGTTCAGCAGGAATGCCGAGACCGAT		0	0	999		0	0	999	TGCAGCCCCTGAAGCAAGCTGTTGAYGCCGAGATCGGAAGAGCGGTTCAGCAGGAATGCCGAGACCGAT	2	1	25:C>T	25	0.853333	0.916667	0.125	0.875	0.083333	0.041667	16.76577	6.0303	1	0	0	0	0	1	-	0	0	0	0	0	0	0	0	0	0	0	0	0	0	-	0	0	0
100024766|F|0-29:A>G-29:A>G	100024766|F|0--29:A>G	100024766	TGCAGCCCGCATTGGAGGCGGGGCAAAGTACTGCTGCCCGAGATCGGAAGAGCGGTTCAGCAGGAATGC		0	0	999		0	0	999	TGCAGCCCGCATTGGAGGCGGGGCAAAGTRCTGCTGCCCGAGATCGGAAGAGCGGTTCAGCAGGAATGC	2	1	29:A>G	29	0.76	1	0.02924	0.97076	0	0.02924	38.99535	4.83333	0.963415	-	-	0	0	0	0	0	0	0	0	0	0	0	-	0	-	0	0	0	0	0	0	0	0
100024769|F|0-25:G>A-25:G>A	100024769|F|0--25:G>A	100024769	TGCAGCCCGCCGGTGACCGCACGGCGGGGAACTGGTGCGCCCGAGATCGGAAGAGCGGTTCAGCAGGAA		0	0	999		0	0	999	TGCAGCCCGCCGGTGACCGCACGGCRGGGAACTGGTGCGCCCGAGATCGGAAGAGCGGTTCAGCAGGAA	2	1	25:G>A	25	0.955556	1	0.013953	0.986047	0	0.013953	12.72308	1.66667	0.97619	0	0	0	0	0	0	0	0	0	0	0	0	0	0	0	0	0	0	0	0	0	0	0	0
100024778|F|0-9:T>C-9:T>C	100024778|F|0--9:T>C	100024778	TGCAGCCCGTGCTCCACGGCGAGCCCGGCCTCCTACCGAGATCGGAAGAGCGGTTCAGCAGGAATGCCG		0	0	999		0	0	999	TGCAGCCCGYGCTCCACGGCGAGCCCGGCCTCCTACCGAGATCGGAAGAGCGGTTCAGCAGGAATGCCG	2	1	9:T>C	9	0.871111	1	0.015306	0.984694	0	0.015306	3.46288	1.66667	1	-	0	0	2	0	0	0	0	0	0	0	0	0	0	0	-	0	0	-	0	0	0	0	0
100024779|F|0-13:T>C-13:T>C	100024779|F|0--13:T>C	100024779	TGCAGCCCGTGCTTGTGGCCGTTGCCGAGATCGGAAGAGCGGTTCAGCAGGAATGCCGAGACCGATCTC	3B|138.362849400|7350537|7350537	1	1	2.44E-20		0	0	999	TGCAGCCCGTGCTYGTGGYCGTTGCCGAGATCGGAAGAGCGGTTCAGCAGGAATGCCGAGACCGATCTC	2	2	13:T>C	13	1	1	0.004444	0.995556	0	0.004444	12.8838	12	1	0	0	0	0	0	0	0	0	0	0	0	0	0	0	0	0	0	0	0	0	0	0	0	0
100024780|F|0-21:C>T-21:C>T	100024780|F|0--21:C>T	100024780	TGCAGCCCTAGAGAACCTTGTCGACATACGCCGAGATCGGAAGAGCGGTTCAGCAGGAATGCCGAGACC		0	0	999		0	0	999	TGCAGCCCTAGAGAACCTTGTYGACATACGCCGAGATCGGAAGAGCGGTTCAGCAGGAATGCCGAGACC	2	1	21:C>T	21	0.528889	1	0.008403	0.991597	0	0.008403	17.60959	3	1	0	-	-	0	-	-	-	0	0	-	0	0	0	-	-	-	-	-	0	-	0	-	0	-
100024782|F|0-8:T>C-8:T>C	100024782|F|0--8:T>C	100024782	TGCAGCCCTGCCCCGCCACCTGCGGCCGACGAGCGGGATGGCGACGCCGAGATCGGAAGAGCGGTTCAG		0	0	999		0	0	999	TGCAGCCCYGCCCCGCCACCTGCGGCCGACGAGCGGGATGGCGACGCCGAGATCGGAAGAGCGGTTCAG	2	1	8:T>C	8	1	0.995556	0.008889	0.991111	0.004444	0.004444	10.69504	6.66667	1	0	0	0	0	0	0	0	0	0	0	0	0	0	0	0	0	0	0	0	0	0	0	0	0
100024785|F|0-6:C>G-6:C>G	100024785|F|0--6:C>G	100024785	TGCAGCCGAAAACCAGTCGATCTCGGCGACCGAGATCGGAAGAGCGGTTCAGCAGGAATGCCGAGACCG	5B|111.147745200|3959451|3959451	1	2	3.11E-29		0	0	999	TGCAGCSGAAAACCAGTCGATCTCGGCGACCGAGATCGGAAGAGCGGTTCAGCAGGAATGCCGAGACCG	2	1	6:C>G	6	0.951111	1	0.060748	0.939252	0	0.060748	28.10294	16.0625	1	0	-	0	2	0	0	0	-	0	0	0	0	2	0	0	0	0	0	-	0	0	0	2	0
100024786|F|0-7:G>A-7:G>A	100024786|F|0--7:G>A	100024786	TGCAGCCGAAGGAAACTGAGGATGCCGTCGACGTCGCCGACGCTGAGGGGCCGAGATCGGAAGAGCGGT		0	0	999		0	0	999	TGCAGCCRAAGGAAACTGAGGATGCCGTCGACGTCGCCGACGCTGAGGGGCCGAGATCGGAAGAGCGGT	2	1	7:G>A	7	1	1	0.071111	0.928889	0	0.071111	22.99296	13.88889	1	0	0	0	0	0	0	0	0	0	0	2	0	0	0	0	0	0	0	0	0	0	0	0	0
100024787|F|0-20:C>T-20:C>T	100024787|F|0--20:C>T	100024787	TGCAGCCGAAGTGCTACAGGCCCCGGACATCCGAGATCGGAAGAGCGGTTCAGCAGGAATGCCGAGACC		0	0	999		0	0	999	TGCAGCCGAAGTGCTACAGGYCCCGGACATCCGAGATCGGAAGAGCGGTTCAGCAGGAATGCCGAGACC	2	1	20:C>T	20	0.764444	1	0.005814	0.994186	0	0.005814	4.34579	3	1	0	0	0	0	-	0	0	-	0	0	0	0	0	0	-	0	0	0	0	0	0	0	-	-
100024790|F|0-24:G>A-24:G>A	100024790|F|0--24:G>A	100024790	TGCAGCCGAGCCGCCCACCCACGGGTTGCCGAGTTTGGTATCGGCCGAGATCGGAAGAGCGGTTCAGCA	3B|071.840108700|3954888|3954888	1	2	3.11E-29		0	0	999	TGCAGCCGAGCCGCCCACCCACGGRTTGCCGAGTTTGGTATCGGCCGAGATCGGAAGAGCGGTTCAGCA	2	1	24:G>A	24	1	1	0.004444	0.995556	0	0.004444	10.33451	3	1	0	0	0	0	0	0	0	0	0	0	0	0	0	0	0	0	0	0	0	0	0	0	0	0
100024791|F|0-20:G>A-20:G>A	100024791|F|0--20:G>A	100024791	TGCAGCCGCACCGCATCCTCGACACGCTCGACGAGGTCCAGGTCTCCGAGATCGGAAGAGCGGTTCAGC		0	0	999		0	0	999	TGCAGCCGCACCGCATCCTCRACACGCTCGACGAGGTCCAGGTCTCCGAGATCGGAAGAGCGGTTCAGC	2	1	20:G>A	20	1	1	0.013333	0.986667	0	0.013333	36.52817	3.75	0.991071	0	0	0	0	0	0	0	0	0	0	0	0	0	0	0	0	0	0	0	0	0	0	0	0
100024792|F|0-31:C>T-31:C>T	100024792|F|0--31:C>T	100024792	TGCAGCCGCACCTCCAGACCATCACGGACACCCTCCAGGTAGGTACCCGAGATCGGAAGAGCGGTTCAG		0	0	999		0	0	999	TGCAGCCGCACCTCCAGACCATCACGGACACYCTCCAGGTAGGTACCCGAGATCGGAAGAGCGGTTCAG	2	1	31:C>T	31	1	1	0.026667	0.973333	0	0.026667	39.39437	3.66667	0.982143	0	0	0	0	0	0	0	0	0	0	0	2	0	0	0	0	0	0	0	0	0	0	0	0
100024796|F|0-12:T>A-12:T>A	100024796|F|0--12:T>A	100024796	TGCAGCCGCCCGTGCCTAACCTCCCCGAGATCGGAAGAGCGGTTCAGCAGGAATGCCGAGACCGATCTC	7B|052.615504130|4542975|4542975	1	3	3.11E-29		0	0	999	TGCAGCCGCCCGWGCCTAACCTCCCCGAGATCGGAAGAGCGGTTCAGCAGGAATGCCGAGACCGATCTC	2	1	12:T>A	12	1	0.257778	0.746667	0.253333	0.742222	0.004444	20.89552	18.21101	1	1	1	1	1	1	0	1	1	1	0	0	1	1	1	1	1	1	1	0	1	1	1	1	1
100024797|F|0-21:C>T-21:C>T	100024797|F|0--21:C>T	100024797	TGCAGCCGCCCGAGGCCTCCACGGCTTGCCCCTCCTGTCTCCTCGCCACTCCGAGATCGGAAGAGCGGT		0	0	999		0	0	999	TGCAGCCGCCCGAGGCCTCCAYGGCTTGCCCCTCCTGTCTCCTCGCCRCTCCGAGATCGGAAGAGCGGT	2	2	21:C>T	21	0.884444	1	0.015075	0.984925	0	0.015075	7.01181	3.6	1	0	0	0	0	0	0	0	0	0	0	0	-	0	0	0	0	0	0	0	0	0	0	0	0
100024800|F|0-29:C>T-29:C>T	100024800|F|0--29:C>T	100024800	TGCAGCCGCCCTCCTCGCCTCTCCTCCGGCCGTCGCGGGGGCGCGGTCCGAGATCGGAAGAGCGGTTCA		0	0	999		0	0	999	TGCAGCCGCCCTCCTCGCCTCTCCTCCGGYCGTCGCGGGGGCGCGGTCCGAGATCGGAAGAGCGGTTCA	2	1	29:C>T	29	0.906667	1	0.004902	0.995098	0	0.004902	3.70638	3	1	0	0	-	0	0	0	0	-	0	0	0	0	0	0	0	0	0	0	0	0	0	0	0	0
100024801|F|0-35:T>C-35:T>C	100024801|F|0--35:T>C	100024801	TGCAGCCGCCGATCTATCTCCATCTGAATCACCGCTGCCACCAGACCCGAGATCGGAAGAGCGGTTCAG	4D|043.018233560|1161467|1161467	1	1	3.11E-29		0	0	999	TGCAGCCGCCGATCTATCTCCATCTGAATCACCGCYGCCACCAGACCCGAGATCGGAAGAGCGGTTCAG	2	1	35:T>C	35	0.986667	0.918919	0.081081	0.918919	0.081081	0	26.49606	26.22222	1	0	0	0	0	0	1	0	0	0	0	0	0	0	0	0	0	0	0	0	0	0	0	0	0
100024803|F|0-5:C>G-5:C>G	100024803|F|0--5:C>G	100024803	TGCAGCCGCCGCTCGCTCTCACCGAGATCGGAAGAGCGGTTCAGCAGGAATGCCGAGACCGATCTCGTA	5A|045.040777460|4406040|4406040	1	8	1.46E-22		0	0	999	TGCAGSCGCCGCTCGCYCYCACCGAGATCGGAAGAGCGGTTCAGCAGGAATGCCGAGACCGATCTCGTA	2	3	5:C>G	5	1	1	0.022222	0.977778	0	0.022222	20.13028	1.6	0.973214	0	0	0	0	0	0	0	0	0	0	0	0	0	2	0	0	0	0	0	0	0	0	0	0
100024805|F|0-22:A>T-22:A>T	100024805|F|0--22:A>T	100024805	TGCAGCCGCCGTTGCTGGGGACACCGAGATCGGAAGAGCGGTTCAGCAGGAATGCCGAGACCGATCTCG	6B|070.354242940|3956573|3956573	1	4	3.11E-29		0	0	999	TGCAGCCGCCGTTGCTGGGGACWCCGAGATCGGAAGAGCGGTTCAGCAGGAATGCCGAGACCGATCTCG	2	1	22:A>T	22	0.888889	1	0.005	0.995	0	0.005	20.13115	3	0.987805	0	0	0	0	-	0	0	0	-	0	0	0	0	-	0	0	-	0	0	0	0	0	0	-
100024808|F|0-7:G>A-7:G>A	100024808|F|0--7:G>A	100024808	TGCAGCCGCGCCCCTTTCCCTCTCACCGAGATCGGAAGAGCGGTTCAGCAGGAATGCCGAGACCGATCT	2B|075.087545160|7344083|7344083	1	1	2.44E-20		0	0	999	TGCAGCCRCGCCCCTTTCCCTCTCACCGAGATCGGAAGAGCGGTTCAGCAGGAATGCCGAGACCGATCT	2	1	7:G>A	7	0.564444	1	0.007874	0.992126	0	0.007874	11.225	9	1	0	-	0	0	0	0	-	-	-	-	-	-	0	0	-	0	0	0	-	0	0	-	0	-
100024809|F|0-21:G>C-21:G>C	100024809|F|0--21:G>C	100024809	TGCAGCCGCGGGGGAGATGGCGGGAGGAGGAGGCGGCGGCGCGCACCCGAGATCGGAAGAGCGGTTCAG	5A|137.534114500|1664450|1664450	1	1	3.11E-29		0	0	999	TGCAGCCGCGGGGGAGATGGCSGGAGGAGGAGGCGGCGGCGCGCACCCGAGATCGGAAGAGCGGTTCAG	2	1	21:G>C	21	0.982222	0.529412	0.488688	0.511312	0.470588	0.0181	14.03356	3.20635	1	1	0	0	0	0	1	2	1	1	0	0	1	0	0	1	0	0	1	1	1	1	1	0	1
100024810|F|0-17:A>G-17:A>G	100024810|F|0--17:A>G	100024810	TGCAGCCGCGTGGTGGGAGCTGAGCCGAGATCGGAAGAGCGGTTCAGCAGGAATGCCGAGACCGATCTC	6D|074.390489940|4407640|4407640	1	8	1.45E-27		0	0	999	TGCAGCCGCGTGGTGGGRGCTGAGCCGAGATCGGAAGAGCGGTTCAGCAGGAATGCCGAGACCGATCTC	2	1	17:A>G	17	1	0.293333	0.711111	0.288889	0.706667	0.004444	19.26087	17.36269	1	1	1	1	1	0	0	2	1	1	1	1	1	1	1	1	1	1	0	1	1	1	0	1	0
100024811|F|0-8:C>T-8:C>T	100024811|F|0--8:C>T	100024811	TGCAGCCGCGTGGTGTGGTGGCCGAGATCGGAAGAGCGGTTCAGCAGGAATGCCGAGACCGATCTCGTA	1B|221.401122000|4396609|4396609	1	6	3.11E-29		0	0	999	TGCAGCCGYGTGGTGTGGTGGCCGAGATCGGAAGAGCGGTTCAGCAGGAATGCCGAGACCGATCTCGTA	2	1	8:C>T	8	0.857778	0.984456	0.176166	0.823834	0.015544	0.160622	27.12863	16.45	0.989796	2	-	0	0	0	0	0	0	0	0	0	0	2	0	0	0	0	0	0	0	0	0	0	0
100024820|F|0-14:C>T-14:C>T	100024820|F|0--14:C>T	100024820	TGCAGCCGGCATCTCATTCCTTTTGTCTTCAATGCGGACAGCCGAGATCGGAAGAGCGGTTCAGCAGGA		0	0	999		0	0	999	TGCAGCCGGCATCTYATTCCTTTTGTCTTCAATGCGGACAGCCGAGATCGGAAGAGCGGTTCAGCAGGA	2	1	14:C>T	14	0.933333	0.004762	0.995238	0.004762	0.995238	0	11	5.15663	1	1	1	-	1	1	1	1	1	1	1	-	1	1	1	1	1	1	1	1	1	-	1	1	1
100024824|F|0-13:T>G-13:T>G	100024824|F|0--13:T>G	100024824	TGCAGCCGGCGGTTGTGGTGGCGCTGTGAGACGCGCAGTGGCCGAGATCGGAAGAGCGGTTCAGCAGGA		0	0	999		0	0	999	TGCAGCCGGCGGTKGTGGTGGCGCTGTGAGACGCGCAGTGGCCGAGATCGGAAGAGCGGTTCAGCAGGA	2	1	13:T>G	13	0.884444	0.005025	0.994975	0.005025	0.994975	0	19	4.74468	1	1	-	1	1	1	1	1	1	1	1	1	1	1	1	-	1	1	1	1	1	1	1	1	1
100024827|F|0-8:A>G-8:A>G	100024827|F|0--8:A>G	100024827	TGCAGCCGATCGTCGTCCTCCGTCGCCCCGCCCCGCGCGAACTGCCGAGATCGGAAGAGCGGTTCAGCA		0	0	999		0	0	999	TGCAGCCGRTCGTCGTCCTCCGTCGCCCCGCCCCGCGCGAACTGCCGAGATCGGAAGAGCGGTTCAGCA	2	1	8:A>G	8	0.924444	0.009615	1	0	0.990385	0.009615	9.33333	5.09717	0.986111	1	1	1	1	1	1	1	1	1	1	1	1	1	1	1	1	1	1	1	1	1	1	1	1
100024833|F|0-6:C>A-6:C>A	100024833|F|0--6:C>A	100024833	TGCAGCCGTCAACGGTATGCTGCACTTCTTGCCGAGATCGGAAGAGCGGTTCAGCAGGAATGCCGAGAC	2B|067.738298260|4537696|4537696	1	1	3.11E-29		0	0	999	TGCAGCMGTCAACGGTATGCTGCACTTCTTGCCGAGATCGGAAGAGCGGTTCAGCAGGAATGCCGAGAC	2	1	6:C>A	6	0.995556	0.946429	0.058036	0.941964	0.053571	0.004464	18.09594	14.46154	1	0	1	0	0	0	0	0	0	0	0	0	0	0	0	0	0	0	0	0	0	0	0	0	0
100024835|F|0-7:G>A-7:G>A	100024835|F|0--7:G>A	100024835	TGCAGCCGTCGCTGGTTGCCCCCAATCGCCGAGATCGGAAGAGCGGTTCAGCAGGAATGCCGAGACCGA	1B|040.580118950|4395108|4395108	1	1	6.73E-26		0	0	999	TGCAGCCRTCGCTGGTTGCCCCCAATCRCCGAGATCGGAAGAGCGGTTCAGCAGGAATGCCGAGACCGA	2	2	7:G>A	7	1	1	0.04	0.96	0	0.04	30.21831	28.27273	1	0	0	0	0	0	0	0	0	0	0	0	0	0	0	0	0	0	0	0	0	0	0	0	0
100024840|F|0-33:A>G-33:A>G	100024840|F|0--33:A>G	100024840	TGCAGCCGTGGCTCATCGGCCGTCCACGAGGTGAATCGGGGGAGACCGAGATCGGAAGAGCGGTTCAGC		0	0	999		0	0	999	TGCAGCCGTGGCTCATCGGCCGTCCACGAGGTGRATCGGGGGAGACCGAGATCGGAAGAGCGGTTCAGC	2	1	33:A>G	33	0.995556	1	0.004464	0.995536	0	0.004464	8.81979	3	1	0	0	0	0	0	0	0	0	0	0	0	0	0	0	0	0	0	0	2	0	0	0	0	0
100024841|F|0-20:C>A-20:C>A	100024841|F|0--20:C>A	100024841	TGCAGCCGTGGTGGGAAAGTCGATGTGGAGGGGAAGGTGGACCAGACCGAGATCGGAAGAGCGGTTCAG		0	0	999		0	0	999	TGCAGCCGTGGTGGGAAAGTMGATGTGGAGGGGAAGGTGGACCAGACCGAGATCGGAAGAGCGGTTCAG	2	1	20:C>A	20	0.991111	0.004484	0.995516	0.004484	0.995516	0	15	12.60357	1	1	1	1	1	1	1	1	1	1	1	1	1	1	1	1	1	1	1	1	1	1	1	1	1
100024844|F|0-12:A>G-12:A>G	100024844|F|0--12:A>G	100024844	TGCAGCCTAATGAGTTTAATTAGTCCGCGACGAGTTAATATCACCACCGAGATCGGAAGAGCGGTTCAG		0	0	999		0	0	999	TGCAGCCTAATGRGTTTAATTAGTCCGCGACGAGTTAATATCACCACCGAGATCGGAAGAGCGGTTCAG	2	1	12:A>G	12	0.991111	1	0.008969	0.991031	0	0.008969	13.32624	2	0.991071	0	0	0	0	0	0	0	0	0	0	0	0	0	0	0	0	0	0	0	0	0	0	0	0
100024845|F|0-18:A>G-18:A>G	100024845|F|0--18:A>G	100024845	TGCAGCCTAGAGCGCACCACACGGTTCCGCATCCGAGATCGGAAGAGCGGTTCAGCAGGAATGCCGAGA		0	0	999		0	0	999	TGCAGCCTAGAGCGCACCRCACGGTTCCGCATCCGAGATCGGAAGAGCGGTTCAGCAGGAATGCCGAGA	2	1	18:A>G	18	1	1	0.008889	0.991111	0	0.008889	17.29577	2	0.982143	0	0	0	0	0	0	0	0	0	0	0	0	0	0	0	0	0	0	0	0	0	0	0	0
100024846|F|0-9:A>G-9:A>G	100024846|F|0--9:A>G	100024846	TGCAGCCTCACCCTAGGTTGTTCGCGGCGGGCGCCGCCGAGATCGGAAGAGCGGTTCAGCAGGAATGCC		0	0	999		0	0	999	TGCAGCCTCRCCCTAGGTTGTTCGCGGCGGGCGCCGCCGAGATCGGAAGAGCGGTTCAGCAGGAATGCC	2	1	9:A>G	9	1	0.995556	0.026667	0.973333	0.004444	0.022222	14.947	3.33333	0.982143	0	0	0	0	0	0	0	0	0	0	0	0	0	0	0	0	0	0	0	0	0	0	0	0
100024847|F|0-20:C>T-20:C>T	100024847|F|0--20:C>T	100024847	TGCAGCCTCACCGAGATGGCCTCCGAGATCGGAAGAGCGGTTCAGCAGGAATGCCGAGACCGATCTCGT		0	0	999		0	0	999	TGCAGCCTCACCGAGATGGCYTCCGAGATCGGAAGAGCGGTTCAGCAGGAATGCCGAGACCGATCTCGT	2	1	20:C>T	20	0.942222	1	0.014151	0.985849	0	0.014151	16.91078	1.66667	0.990741	0	0	0	0	0	0	0	0	0	0	0	-	0	0	0	0	0	0	0	0	0	-	0	0
100024849|F|0-8:C>G-8:C>G	100024849|F|0--8:C>G	100024849	TGCAGCCTCCAAGTGCCTCTTTCGCCGAGATCGGAAGAGCGGTTCAGCAGGAATGCCGAGACCGATCTC		0	0	999		0	0	999	TGCAGCCTSCAAGKGCSTCTTTCGCCGAGATCGGAAGAGCGGTTCAGCAGGAATGCCGAGACCGATCTC	2	3	8:C>G	8	0.995556	0.977679	0.200893	0.799107	0.022321	0.178571	15.38267	8.72881	0.973214	0	0	0	0	0	0	1	0	0	0	-	0	0	0	2	2	2	2	0	1	0	0	0	2
100024850|F|0-29:T>G-29:T>G	100024850|F|0--29:T>G	100024850	TGCAGCCTCCCCGCCAATCGGATCGCCCATCCGAGATCGGAAGAGCGGTTCAGCAGGAATGCCGAGACC	4A|019.196628640|4262624|4262624	1	1	1.45E-27		0	0	999	TGCAGCCTCCCCGCCAATCGGATCGCCCAKCCGAGATCGGAAGAGCGGTTCAGCAGGAATGCCGAGACC	2	1	29:T>G	29	1	0.013333	0.986667	0.013333	0.986667	0	26.2	22.76703	1	1	1	1	1	1	1	1	1	1	1	1	1	1	1	1	1	1	1	1	1	1	1	1	1
100024852|F|0-18:T>C-18:T>C	100024852|F|0--18:T>C	100024852	TGCAGCCTCCTCCCCTCGTGACCCCGCTGCCGCTCCGAGATCGGAAGAGCGGTTCAGCAGGAATGCCGA	3B|058.737421170|4262645|4262645	1	1	3.11E-29		0	0	999	TGCAGCCTCCTCCCCTCGYGACCCCGYTGCMGCTCCGAGATCGGAAGAGCGGTTCAGCAGGAATGCCGA	2	3	18:T>C	18	1	0.013333	1	0	0.986667	0.013333	15.4	14.76056	1	1	1	1	1	1	1	1	1	1	1	1	1	1	1	1	1	1	1	1	1	1	1	1	1
100024854|F|0-19:A>G-19:A>G	100024854|F|0--19:A>G	100024854	TGCAGCCTCGTCCCACAGGATGACAGGTCCCGAGATCGGAAGAGCGGTTCAGCAGGAATGCCGAGACCG	4A|028.856535700|4410290|4410290	1	1	3.11E-29		0	0	999	TGCAGCCTCGTCCCACAGGRTGACAGGTCCCGAGATCGGAAGAGCGGTTCAGCAGGAATGCCGAGACCG	2	1	19:A>G	19	0.662222	0.993289	0.026846	0.973154	0.006711	0.020134	16.14583	4.25	0.97561	-	-	0	0	0	-	-	0	0	0	0	0	0	-	-	0	0	0	0	0	0	-	0	0
100024855|F|0-14:C>T-14:C>T	100024855|F|0--14:C>T	100024855	TGCAGCCTCTACCGCCGTTTACCGGAAAGCACCGAGATCGGAAGAGCGGTTCAGCAGGAATGCCGAGAC		0	0	999		0	0	999	TGCAGCCTCTACCGYCGTTTACCGGAAWGCACCGAGATCGGAAGAGCGGTTCAGCAGGAATGCCGAGAC	2	2	14:C>T	14	0.831111	0.171123	0.983957	0.016043	0.828877	0.15508	5.42857	4.60784	0.952381	1	-	1	1	1	1	-	1	1	1	1	2	1	1	-	-	1	1	-	2	1	1	1	1
100024858|F|0-23:T>C-23:T>C	100024858|F|0--23:T>C	100024858	TGCAGCCTCTTGTAGCTTTGTGTTGCGGCACCGAGATCGGAAGAGCGGTTCAGCAGGAATGCCGAGACC	1A|066.463809430|4396356|4396356	1	1	3.11E-29		0	0	999	TGCAGCCTCTTGTAGCTTTGTGTYGCGGCACCGAGATCGGAAGAGCGGTTCAGCAGGAATGCCGAGACC	2	1	23:T>C	23	0.946667	0.924883	0.103286	0.896714	0.075117	0.028169	16.084	9.04545	0.96	0	1	0	-	2	0	0	0	0	0	0	1	0	1	0	0	0	0	0	0	0	0	0	0
100024859|F|0-8:G>A-8:G>A	100024859|F|0--8:G>A	100024859	TGCAGCCTGAAGACCTGGAACCGAGATCGGAAGAGCGGTTCAGCAGGAATGCCGAGACCGATCTCGTAT	1B|070.588329270|5582187|5582187	1	4	1.46E-22		0	0	999	TGCAGCCTRAAGACCTGGAACCGAGATCGGAAGAGCGGTTCAGCAGGAATGCCGAGACCGATCTCGTAT	2	1	8:G>A	8	0.977778	1	0.004545	0.995455	0	0.004545	27.20438	3	0.990196	0	0	0	0	0	0	0	0	0	0	0	0	0	0	0	0	0	0	0	0	0	0	0	0
100024860|F|0-16:G>A-16:G>A	100024860|F|0--16:G>A	100024860	TGCAGCCTGAGGTCACGCTGTATCGCCTCCGAGATCGGAAGAGCGGTTCAGCAGGAATGCCGAGACCGA	7A|078.466969660|4407920|4407920	1	1	3.15E-19		0	0	999	TGCAGCCTGAGGTCACRCTGTATCGCCTCCGAGATCGGAAGAGCGGTTCAGCAGGAATGCCGAGACCGA	2	1	16:G>A	16	1	1	0.004444	0.995556	0	0.004444	29.76408	3	1	0	0	0	0	0	0	0	0	0	0	0	0	0	0	0	0	0	0	0	0	0	0	0	0
100024861|F|0-8:C>G-8:C>G	100024861|F|0--8:C>G	100024861	TGCAGCCTCATATTAAAGTCTTAGCCATACCGAGATCGGAAGAGCGGTTCAGCAGGAATGCCGAGACCG	4A|100.737292500|3951451|3951451	1	1	1.45E-27		0	0	999	TGCAGCCTSATATTAAAGTCTTAGCCATACCGAGATCGGAAGAGCGGTTCAGCAGGAATGCCGAGACCG	2	1	8:C>G	8	0.653333	0.006803	1	0	0.993197	0.006803	19	18.98895	1	1	1	-	1	-	1	1	1	1	1	1	-	-	1	1	1	-	1	1	-	1	-	1	-
100024862|F|0-30:T>A-30:T>A	100024862|F|0--30:T>A	100024862	TGCAGCCTGCAGGGAGGTTTCATTTCGTTTTTTGTTTTGTTTCCGAGATCGGAAGAGCGGTTCAGCAGG		0	0	999		0	0	999	TGCAGCCTGCAGGGAGGTTTCATTTCGTTTWTTGTTTTGTTTCCGAGATCGGAAGAGCGGTTCAGCAGG	2	1	30:T>A	30	0.728889	0.006098	0.993902	0.006098	0.993902	0	3	2.67005	1	1	-	1	1	1	1	1	1	1	1	-	-	1	1	-	-	1	1	-	1	1	-	-	-
100024864|F|0-18:G>A-18:G>A	100024864|F|0--18:G>A	100024864	TGCAGCCTGGTGCTGCGGGCTGACCATCCCGACCACCGAGATCGGAAGAGCGGTTCAGCAGGAATGCCG		0	0	999		0	0	999	TGCAGCCTGGTGCTGCGGRCTGACCATCCCKACCACCGAGATCGGAAGAGCGGTTCAGCAGGAATGCCG	2	2	18:G>A	18	0.737778	0.006024	1	0	0.993976	0.006024	17	7.65672	1	1	1	-	1	1	1	-	-	1	1	-	1	1	-	-	-	-	1	1	-	-	1	1	-
100024865|F|0-21:G>A-21:G>A	100024865|F|0--21:G>A	100024865	TGCAGCCTGTCGATGTTGTACGCGTTTGGTAGCTTGGTAGCCGAGATCGGAAGAGCGGTTCAGCAGGAA		0	0	999		0	0	999	TGCAGCCTGTCGATGTTGTACRCGTTTGGTAGCTTGGTAGCCGAGATCGGAAGAGCGGTTCAGCAGGAA	2	1	21:G>A	21	1	1	0.106667	0.893333	0	0.106667	65.59859	27.4	1	0	0	0	0	0	0	0	0	0	2	0	0	0	0	0	0	0	2	0	0	0	0	0	0
100024867|F|0-6:C>T-6:C>T	100024867|F|0--6:C>T	100024867	TGCAGCCTGTTTAACGATGTGAGCCGAGATCGGAAGAGCGGTTCAGCAGGAATGCCGAGACCGATCTCG	2B|026.707409100|5573180|5573180	1	1	2.44E-20		0	0	999	TGCAGCYKGTTTAAYGATGTGAGCCGAGATCGGAAGAGCGGTTCAGCAGGAATGCCGAGACCGATCTCG	2	3	6:C>T	6	0.951111	0.995327	0.018692	0.981308	0.004673	0.014019	11.35741	10.5	1	-	0	0	0	0	-	0	-	0	0	0	0	0	0	0	0	0	0	-	0	0	0	0	0
100024872|F|0-24:T>C-24:T>C	100024872|F|0--24:T>C	100024872	TGCAGCCTTTGCATATTTTGGCAATCATCCGAGATCGGAAGAGCGGTTCAGCAGGAATGCCGAGACCGA		0	0	999		0	0	999	TGCAGCCTTTGCATATTTTGGCAAYCATCCGAGATCGGAAGAGCGGTTCAGCAGGAATGCCGAGACCGA	2	1	24:T>C	24	0.995556	0.995536	0.03125	0.96875	0.004464	0.026786	24.75089	3.85714	0.972727	0	0	0	0	0	0	0	0	0	0	0	0	0	0	0	0	0	0	0	2	0	0	0	0
100024875|F|0-25:G>A-25:G>A	100024875|F|0--25:G>A	100024875	TGCAGCGAATCGCGTGATAACGTGCGGTGCCGTGCCGAGATCGGAAGAGCGGTTCAGCAGGAATGCCGA	2B|040.458397440|3948003|3948003	1	2	8.65E-30		0	0	999	TGCAGCGAATCGCGTGATAACGTGCRGTGCCGTGCCGAGATCGGAAGAGCGGTTCAGCAGGAATGCCGA	2	1	25:G>A	25	1	0.995556	0.017778	0.982222	0.004444	0.013333	11.84806	4.5	1	0	0	0	0	0	0	0	0	0	0	0	0	0	0	0	0	0	0	0	0	0	0	0	0
[truncated: 57,577 more rows]
[truncated: 194 more columns]
